# Supplementary material for: Golgi-IP, a tool for multimodal analysis of Golgi molecular content
Source: Proc Natl Acad Sci U S A. 2023 May 8;120(20):e2219953120. doi: 10.1073/pnas.2219953120 (PMC10193996; doi:10.1073/pnas.2219953120)
Supplement: Supplementary file 2 — Dataset S01 (XLSX) [file pnas.2219953120.sd01.xlsx]

## Sheet: Info
Dataset S1
Sheet 1: GolgiTAG_IP_WCL: DIA-based quantitative proteomic analysis of immunoprecipitates and whole cell lysates derived from GolgiTAG and ControlTAG HEK293 cells (Fig. 2B, 2C, 2D, 2E and S3E). Proteins associated with Golgi, Lysosome, endosome, mitochondria, ribosome and nucleus are indicated with + within each corresponding category. In additions proteins associated with Glycosylation, Kinases,…
Sheet 2: Golgi enriched: Golgi enriched proteins only from DIA-based quantitative proteomic analysis of immunoprecipitates and whole cell lysates derived from GolgiTAG and ControlTAG HEK293 cells (Fig. 2B, 2C, 2D, 2E and S3A shwon as Orange filled dots):
Sheet 3: Other enriched proteins: Other enriched proteins only from DIA-based quantitative proteomic analysis of immunoprecipitates and whole cell lysates derived from GolgiTAG and ControlTAG HEK293 cells (Fig. 2B, 2C, 2D, 2E and S3A):
Sheet 4: GolgiTAG_ControlTAG_WCLDIA-based quantitative proteomic analysis of whole cell lysates derived from GolgiTAG and ControlTAG HEK293 cells (Fig. S3A and S3E):
p-values were calcuated by tTest with permutation based FDR = 1%. N=6 per line

## Sheet: GolgiTAG_IP_WCL
Protein Groups	UniProt IDs	Gene names	Protein Descriptions	Significant: GolgiTAG-IP/Control-IP	p-Value (-Log10): GolgiTAG-IP/Control-IP	Fold enrichment (Log2): GolgiTAG-IP/Control-IP	Fold enrichment: GolgiTAG-IP/Control-IP	Significant: GolgiTAG-IP/Whole-Cell lysate	p-Value (-Log10): GolgiTAG-IP/Whole-Cell lysate	Fold enrichment (Log2): GolgiTAG-IP/Whole-Cell lysate	Fold enrichment: GolgiTAG-IP/Whole-Cell lysate	Golgi	Glycosylation	Kinases	Dark kinase	Phosphatases	Ub.Pathway	Metabolism	Signal peptide prediction	Small GTPases	GEFs	UPR-ISR	Mitochondria	Nucleus	Ribosome	Endosome	Lysosome	Molecular Weight	GolgiTAG-IP_01	GolgiTAG-IP_02	GolgiTAG-IP_03	GolgiTAG-IP_04	GolgiTAG-IP_05	GolgiTAG-IP_06	ControlTAG-IP_01	ControlTAG-IP_02	ControlTAG-IP_03	ControlTAG-IP_04	ControlTAG-IP_05	ControlTAG-IP_06	GolgiTAG-WCL_01	GolgiTAG-WCL_02	GolgiTAG-WCL_03	GolgiTAG-WCL_04	GolgiTAG-WCL_05	GolgiTAG-WCL_06	ControlTAG-WCL_01	ControlTAG-WCL_02	ControlTAG-WCL_03
Q12893	Q12893	TMEM115	Transmembrane protein 115	+	9.0449	5.17695	36.1757	+	9.34241	4.92617	30.4035	+	+															38197	19.8293	20.7361	20.04	20.9398	20.04	20.9398	15.3573	15.549	14.8349	15.0282	15.5271	15.1668	15.4603	15.5951	15.5067	15.4266	15.3629	15.6164	15.1523	15.2514	15.2563
Q9H1C3	Q9H1C3	GLT8D2	Glycosyltransferase 8 domain-containing protein 2	+	5.52034	4.93515	30.5934	+	4.28176	3.3895	10.4795	+	+					+										40026.1	18.7478	16.7574	16.644	19.2511	18.7172	19.1786	12.4507	13.3519	13.1088	13.5851	13.2289	13.9598	14.7662	15.1653	15.1026	14.9861	14.5796	14.3593	14.54	14.6454	15.1256
Q9NUM3;Q9NUM3-2;Q9NUM3-3	Q9NUM3;Q9NUM3-2;Q9NUM3-3	SLC39A9	Zinc transporter ZIP9;Isoform 2 of Zinc transporter ZIP9;Isoform 3 of Zinc transporter ZIP9	+	6.90602	4.89602	29.7748	+	6.0752	4.2659	19.2382	+	+					+										NaN	14.0297	15.7689	15.9446	15.5001	15.4918	15.9575	10.8087	10.9092	9.43809	10.6029	10.7489	10.8087	11.4611	11.7727	11.5939	10.4377	10.2688	11.563	11.6368	12.1396	11.563
O15321	O15321	TM9SF1	Transmembrane 9 superfamily member 1	+	9.73472	4.66763	25.4154	+	10.6779	5.1313	35.049	+	+						+								+	68860.6	19.3034	19.6053	19.6053	20.3701	19.4093	19.7373	15.3258	15.2622	14.7779	14.8017	15.0066	14.8507	14.4082	14.6936	14.646	14.5763	14.4688	14.45	14.8252	14.7118	14.658
Q8NCH0	Q8NCH0	CHST14	Carbohydrate sulfotransferase 14	+	9.35306	4.50167	22.6536	+	9.49251	4.14643	17.7093	+	+					+										42997	18.3512	18.1823	19.041	19.2142	18.6943	18.5499	14.2312	14.2583	14.0968	13.7116	14.4419	14.2831	14.5086	14.6183	14.6593	14.3069	14.45	14.6112	14.5493	14.2328	14.273
Q8IYS2-2	Q8IYS2-2	KIAA2013	Isoform 2 of Uncharacterized protein KIAA2013	+	11.7603	4.44163	21.7303	+	13.7432	4.51082	22.7977	+	+															72681.4	18.6943	18.9062	18.8327	18.98	18.6632	19.0126	14.6853	14.5692	14.1662	14.15	14.5208	14.3477	14.1951	14.3878	14.4064	14.3963	14.2607	14.3778	14.5162	14.5167	14.4859
Q9HC07	Q9HC07	TMEM165	Transmembrane protein 165	+	8.79809	4.40457	21.1791	+	10.2367	4.637	24.8815	+	+						+									34905.7	19.041	19.4093	19.4093	20.2092	19.3469	19.4093	15.5548	15.3955	14.9082	14.6077	15.035	14.8964	14.7719	14.9133	14.8759	14.8295	14.7617	14.8507	14.9258	14.9077	14.9338
O94766	O94766	B3GAT3	Galactosylgalactosylxylosylprotein 3-beta-glucuronosyltransferase 3	+	8.01629	4.3913	20.9852	+	8.72857	4.81748	28.1973	+	+					+										37121.8	19.1786	19.3034	19.3723	20.7361	19.45	19.8293	15.534	15.4741	14.8534	15.2133	15.2813	15.1658	14.9403	14.7604	14.7942	14.8418	14.7826	14.8455	15.0994	15.0089	14.9087
Q8WZA1	Q8WZA1	POMGNT1	Protein O-linked-mannose beta-1,2-N-acetylglucosaminyltransferase 1	+	11.8345	4.34783	20.3624	+	13.2132	4.07968	16.9086	+	+					+										75251.9	18.2603	18.4607	18.4781	18.6632	18.3795	18.5845	14.1919	14.2253	14.1957	13.8207	14.385	13.9207	14.354	14.5551	14.3921	14.2759	14.4428	14.3283	14.4092	14.4511	14.3569
Q9BRR3	Q9BRR3	PGAP4	Post-GPI attachment to proteins factor 4	+	11.8974	4.34267	20.2896	+	13.8181	4.25583	19.1044	+	+															46587.9	18.4031	18.4959	18.5845	18.7478	18.4109	18.6076	14.1383	14.6052	14.0668	14.0626	14.2588	14.0621	14.1843	14.4315	14.3171	14.291	14.2195	14.2714	14.4286	14.3896	14.3143
Q9Y2C2	Q9Y2C2	UST	Uronyl 2-sulfotransferase	+	5.78693	4.33697	20.2096	+	7.99442	3.74405	13.399	+	+					+										47673	18.117	17.1524	18.4109	18.3126	18.4412	18.4781	14.2583	14.4082	14.0882	11.9185	14.0867	14.1305	14.1729	14.6033	14.527	14.3653	14.2274	14.552	14.3708	14.1556	14.2809
O60476	O60476	MAN1A2	Mannosyl-oligosaccharide 1,2-alpha-mannosidase IB	+	12.469	4.31413	19.8922	+	15.0633	4.39925	21.1011	+	+					+										73003.6	18.39	18.6076	18.5499	18.5653	18.4607	18.5653	14.4983	14.4006	13.9964	14.0265	14.2006	14.1316	14.2029	14.13	14.1914	14.1669	13.9558	14.0963	14.3679	14.3425	14.2551
Q13795	Q13795	ARFRP1	ADP-ribosylation factor-related protein 1	+	11.4351	4.30203	19.7261	+	12.7292	3.59748	12.1046	+	+							+								22614.1	17.1524	17.4114	17.2785	17.4903	17.2516	17.2252	13.1684	13.3237	13.0761	12.6568	12.785	12.9872	13.6078	13.8367	13.8639	13.6023	13.6377	13.6761	13.7179	13.6121	13.751
O60507	O60507	TPST1	Protein-tyrosine sulfotransferase 1	+	6.65265	4.2825	19.4608	+	6.24995	3.67407	12.7645	+	+															42188.4	17.8059	15.857	17.8208	17.8059	17.6919	17.9002	13.3687	13.5782	13.0887	13.2845	12.7226	13.144	13.7127	14.0017	13.7875	13.7758	13.799	13.7606	13.802	13.9001	13.8558
Q7LGA3	Q7LGA3	HS2ST1	Heparan sulfate 2-O-sulfotransferase 1	+	8.81092	4.22507	18.7013	+	9.46967	4.31567	19.9134	+	+					+										41881.3	18.4781	18.4293	19.2142	19.4837	19.0717	19.1015	14.846	14.8869	14.593	14.2478	14.9281	14.9263	14.5308	14.6341	14.7472	14.4811	14.7059	14.7854	14.8349	14.7064	14.7907
Q5SRI9	Q5SRI9	MANEA	Glycoprotein endo-alpha-1,2-mannosidase	+	5.54866	4.204	18.4302	+	5.66093	3.6413	12.4779	+	+					+										53670.9	18.5845	16.5249	18.3126	18.5104	18.278	18.8327	14.6279	14.3077	14.2111	12.5823	14.1119	13.9782	13.938	15.0531	14.864	14.2814	14.554	14.5048	14.1323	14.2551	14.8129
Q6TCH7	Q6TCH7	PAQR3	Progestin and adipoQ receptor family member 3	+	7.19797	4.19697	18.3406	+	12.429	4.4285	21.5333	+	+															36216.6	16.8922	17.0111	16.996	17.2516	17.106	16.9136	12.5637	12.195	12.9691	12.1564	13.0139	14.0906	12.6854	12.5329	12.748	12.8262	12.3563	12.4507	12.6267	12.3991	12.6816
Q8IXK2	Q8IXK2	GALNT12	Polypeptide N-acetylgalactosaminyltransferase 12	+	3.988	4.17613	18.0776	+	4.35104	3.65435	12.5913	+	+					+										66938.3	18.5104	16.7511	16.2511	19.4093	18.9341	18.9341	14.776	14.8624	12.4734	13.756	13.0913	14.7742	14.4952	14.341	14.543	14.5587	14.482	14.4441	14.6485	14.6366	14.5633
Q9H9S5	Q9H9S5	FKRP	Fukutin-related protein	+	8.10534	4.17302	18.0386	+	13.6181	3.97962	15.7755	+	+															54567.5	17.9181	17.9355	17.8475	17.979	17.8208	18.0485	13.298	14.6284	13.2804	13.5274	13.45	14.3271	13.7749	14.0453	13.9927	14.0814	13.7946	13.9828	14.0186	13.9186	14.1459
Q9BSR8	Q9BSR8	YIPF4	Protein YIPF4	+	11.1523	4.15252	17.7841	+	12.9825	4.2065	18.4622	+	+															27082.7	18.8327	19.0126	19.1473	19.3723	18.98	19.0717	15.0966	15.1682	14.6099	14.7369	15.037	14.8529	14.8945	14.8394	14.8304	14.8647	14.8017	14.9469	14.9244	14.9849	15.0341
P82094	P82094	TMF1	TATA element modulatory factor	+	8.53767	4.15103	17.7658	+	12.5981	3.46922	11.0749	+	+															122842	17.5869	17.8384	17.8125	18.0056	17.8059	17.7795	13.8842	14.0888	13.0784	13.0687	14.2524	13.5501	14.2967	14.3631	14.273	14.4114	14.1873	14.482	14.4291	14.3772	14.5711
P26572	P26572	MGAT1	Alpha-1,3-mannosyl-glycoprotein 2-beta-N-acetylglucosaminyltransferase	+	10.8426	4.13458	17.5644	+	13.8756	4.05132	16.5794	+	+					+										50878.4	17.7471	18.0233	17.9084	18.0573	17.8914	18.035	13.7812	14.2364	13.6871	13.3968	13.9682	13.7853	13.8329	13.9404	13.988	13.9288	13.7432	13.9213	13.9463	13.911	13.9348
Q5T7M9	Q5T7M9	DIPK1A	Divergent protein kinase domain 1A	+	8.72334	4.12788	17.483	+	4.48268	1.75218	3.36868		+															49024.1	16.4779	16.9311	16.4432	16.6935	16.4275	16.1708	12.1448	12.0514	12.1357	12.5728	13.181	12.291	15.6221	14.0746	14.6967	15.1557	14.6424	14.4394	14.1843	15.7909	14.2696
Q10471	Q10471	GALNT2	Polypeptide N-acetylgalactosaminyltransferase 2	+	12.4471	4.1079	17.2425	+	13.4887	4.29892	19.6835	+	+					+										64732.8	18.1581	18.3002	18.4293	18.6076	18.4031	18.5285	14.4296	14.4485	14.1285	14.1976	14.3589	14.2163	14.1237	14.1418	14.1449	14.0032	14.0598	14.1599	14.3817	14.273	14.3656
Q8NCW6	Q8NCW6	GALNT11	Polypeptide N-acetylgalactosaminyltransferase 11	+	11.1986	4.08507	16.9718	+	13.1738	3.42612	10.7489	+	+					+										68918.9	17.5708	17.8264	17.5936	17.7795	17.645	17.7256	13.6661	14.0048	13.4035	13.279	13.5433	13.7338	14.4366	14.1976	14.1357	14.3117	14.222	14.2806	14.0524	14.1973	14.3171
Q49AR2-2	Q49AR2-2	C5orf22	Isoform 2 of UPF0489 protein C5orf22	+	9.7022	4.06467	16.7335	+	7.48552	2.59338	6.03512		+															20248.8	16.9488	17.2465	16.2632	16.6765	16.4886	17.0027	12.5779	12.4967	12.6995	12.8415	12.8581	12.7646	14.4124	14.2997	13.8031	14.2474	14.0814	14.222	14.0083	14.2348	13.7438
Q8IUH4	Q8IUH4	ZDHHC13	Palmitoyltransferase ZDHHC13	+	10.3735	4.04753	16.5359	+	12.168	4.10697	17.2314	+	+															70860.8	18.278	18.4031	18.6632	18.8597	18.5285	18.4959	14.8455	14.7021	14.5729	14.1388	14.3661	14.3178	14.3623	14.4902	14.5075	14.2934	14.414	14.5192	14.4772	14.3589	14.4031
P78381;P78381-2	P78381;P78381-2	SLC35A2	UDP-galactose translocator;Isoform 2 of UDP-galactose translocator	+	6.39433	4.03813	16.4285	+	5.00806	2.89955	7.46194	+	+					+										NaN	17.5539	16.6935	15.818	16.0908	17.7009	17.708	12.9111	12.8592	12.8864	12.7179	13.035	12.9267	14.3647	13.9276	13.8531	14.024	14.1402	13.8582	14.2114	14.1885	13.7209
Q16270;Q16270-2	Q16270;Q16270-2	IGFBP7	Insulin-like growth factor-binding protein 7;Isoform 2 of Insulin-like growth factor-binding protein 7	+	10.4082	4.03565	16.4003	+	10.9983	3.27212	9.66063		+															NaN	16.4724	16.8679	16.5702	16.9653	16.646	16.6916	12.5148	12.8791	12.5637	12.2443	12.9545	12.8431	13.2742	13.5726	13.3929	13.5739	13.2624	13.5047	12.8148	13.0433	13.2516
Q9HD45	Q9HD45	TM9SF3	Transmembrane 9 superfamily member 3	+	8.04712	4.00755	16.084	+	8.83812	4.55367	23.485	+	+						+									67888.3	18.5653	18.7478	19.45	20.04	19.3723	19.3723	15.4518	15.3211	14.9047	15.1332	15.3909	15.3007	14.7201	14.6963	14.7976	14.6256	14.6399	14.7462	15.0636	14.6847	14.8333
Q14435	Q14435	GALNT3	Polypeptide N-acetylgalactosaminyltransferase 3	+	9.0781	4.0024	16.0266	+	13.9162	3.44753	10.9097	+	+					+										72610.3	17.7161	17.9181	17.9002	18.035	17.8805	17.8914	14.4035	14.2535	13.2753	13.5058	14.0203	13.8685	14.353	14.4524	14.452	14.5561	14.3786	14.464	14.4527	14.2466	14.4567
Q8IYP9	Q8IYP9	ZDHHC23	Palmitoyltransferase ZDHHC23	+	8.9919	3.9952	15.9469	+	7.21669	3.53593	11.599	+	+															45983	15.8736	16.5865	16.3287	16.4947	16.166	16.4338	12.8608	12.4813	12.4776	11.9828	12.2706	11.839	13.4791	12.7371	12.5208	13.4202	12.3413	12.1692	13.8025	12.4429	12.8368
Q8NDZ4	Q8NDZ4	DIPK2A	Divergent protein kinase domain 2A	+	11.5713	3.99038	15.8937	+	14.6729	3.9585	15.5463	+	+						+									49481.9	18.0573	18.2194	18.2381	18.3658	18.2073	18.1699	14.5048	14.2701	13.9916	13.9647	14.1388	14.4455	14.1725	14.2627	14.264	14.2364	14.2041	14.3671	14.3656	14.3134	14.358
P33908	P33908	MAN1A1	Mannosyl-oligosaccharide 1,2-alpha-mannosidase IA	+	11.1768	3.98113	15.7921	+	12.6751	3.91132	15.0461	+	+					+										72968.5	18.0748	18.2603	18.4031	18.5285	18.4959	18.2492	14.5746	14.5702	14.4567	14.0995	14.1449	14.2791	14.4432	14.4527	14.5356	14.3708	14.4304	14.3112	14.6147	14.6391	14.4087
O94923	O94923	GLCE	D-glucuronyl C5-epimerase	+	10.3661	3.97037	15.6747	+	13.826	3.91553	15.0901	+	+					+										70101	17.773	17.979	18.0674	18.0865	18.0233	17.955	14.1418	14.1594	13.5678	13.7249	14.0711	14.397	14.179	13.9959	13.9806	14.0317	14.0254	14.1784	14.4307	14.3326	14.3458
Q6ZRP7	Q6ZRP7	QSOX2	Sulfhydryl oxidase 2	+	11.4755	3.96247	15.5891	+	13.2013	4.2255	18.7069	+	+					+										77528.7	17.979	18.0674	18.2901	18.4412	18.2603	18.3349	14.3921	14.3263	14.0746	14.0208	14.4929	14.2914	13.9191	14.0158	14.0142	13.9806	14.0148	14.0754	14.2719	14.1774	14.3188
Q6P4E1	Q6P4E1	GOLM2	Protein GOLM2	+	9.68704	3.93065	15.2491	+	11.9069	3.69565	12.9569	+	+															49497.8	17.7984	18.0573	17.9181	17.9968	17.8475	17.74	14.1344	14.5993	13.637	13.6677	13.873	13.8628	14.2172	14.2535	14.2369	14.4473	13.9163	14.113	14.2607	14.1892	14.2328
Q6L9W6	Q6L9W6	B4GALNT3	Beta-1,4-N-acetylgalactosaminyltransferase 3	+	3.32862	3.92218	15.1598	+	5.24811	3.00948	8.05276	+	+					+										114975	16.9282	16.0369	15.785	15.9999	15.8335	15.9079	12.5441	12.9785	8.48094	13.2217	12.4122	13.3209	12.7951	12.6517	12.924	12.4208	14.4802	13.1627	12.289	14.5208	14.397
Q86SF2	Q86SF2	GALNT7	N-acetylgalactosaminyltransferase 7	+	13.0695	3.9159	15.094	+	14.15	3.9628	15.5927	+	+					+										75389.1	18.0154	18.2286	18.278	18.3512	18.2492	18.1581	14.39	14.3953	14.1009	14.2385	14.4283	14.2321	14.3406	14.2045	14.2281	14.2938	14.1449	14.2918	14.4175	14.3392	14.247
Q10469	Q10469	MGAT2	Alpha-1,6-mannosyl-glycoprotein 2-beta-N-acetylglucosaminyltransferase	+	12.2116	3.91287	15.0623	+	14.099	4.11338	17.3082	+	+					+	+									51550.3	18.3126	18.5653	18.3242	18.4293	18.2901	18.3795	14.5496	14.7369	14.18	14.3921	14.4776	14.4876	14.2501	14.3608	14.2972	14.333	14.0819	14.2977	14.3859	14.415	14.3882
Q8N428	Q8N428	GALNT16	Polypeptide N-acetylgalactosaminyltransferase 16	+	5.62424	3.88442	14.7681	+	5.60187	2.9515	7.73553	+	+					+										63074.2	17.9084	16.2071	17.8059	17.955	17.7881	17.979	14.0327	13.9691	14.1755	13.144	14.449	12.5667	14.5149	14.7516	15.14	14.1806	14.5901	14.7573	14.4935	14.0626	14.5817
O43462	O43462	MBTPS2	Membrane-bound transcription factor site-2 protease	+	10.9988	3.87788	14.7014	+	11.8701	3.80982	14.0239	+	+															57443.6	17.2387	17.5137	17.6359	17.7335	17.5594	17.7161	13.5632	13.7323	13.659	13.459	14.0653	13.6512	13.6878	13.9213	13.7894	13.5501	13.7728	13.817	13.9742	13.9469	14.0301
Q8IZ52	Q8IZ52	CHPF	Chondroitin sulfate synthase 2	+	4.76539	3.85042	14.4242	+	4.43743	3.4074	10.6103	+	+					+										85467.3	17.6597	15.781	15.3365	17.968	17.7795	17.9181	13.6793	13.5578	12.9605	12.8641	13.1058	13.1728	13.7823	13.5523	13.624	13.7188	13.7116	13.6094	13.8031	13.5004	13.5941
Q9NRX6	Q9NRX6	TMEM167B	Protein kish-B	+	8.49914	3.83883	14.3088	+	8.26527	3.63867	12.4551	+	+															8294.16	16.5778	15.9971	16.538	16.9059	16.6653	16.3057	13.1079	12.896	12.7763	12.1837	12.2166	12.7763	13.1736	12.9884	13.144	12.7832	12.9199	12.1487	12.3444	12.1302	12.0864
Q5VW38-2	Q5VW38-2	GPR107	Isoform 2 of Protein GPR107	+	5.61452	3.82078	14.1309	+	11.0895	3.21147	9.26292	+	+						+									61975.8	16.8791	17.0766	17.0426	17.3764	17.0527	17.1614	13.6085	14.116	13.5827	13.3743	11.3689	13.6137	13.8012	14.0963	13.8469	13.7332	13.787	14.0554	14.0486	14.1086	13.8601
O43493	O43493	TGOLN2	Trans-Golgi network integral membrane protein 2	+	8.75752	3.79898	13.919	+	8.26007	3.06008	8.34021	+	+						+									45879.6	15.8335	16.4253	15.3172	16.2262	15.6359	16.0236	12.0009	12.0828	11.8991	12.3798	12.3689	11.9363	12.7914	12.896	12.8381	12.7516	12.8179	13.0062	12.7145	13.0467	13.1466
Q9GZM5	Q9GZM5	YIPF3	Protein YIPF3	+	11.8132	3.79633	13.8935	+	13.4524	3.65983	12.6392	+	+															38247.5	17.8805	18.3126	18.0573	18.1277	18.035	18.0748	14.3929	14.4114	14.1042	14.0227	14.39	14.3887	14.3872	14.4246	14.3641	14.4748	14.4069	14.4713	14.5298	14.5735	14.4611
Q8IW92	Q8IW92	GLB1L2	Beta-galactosidase-1-like protein 2	+	10.8809	3.78657	13.7997	+	13.4679	3.74032	13.3643		+					+										72079.1	17.4732	17.645	17.7984	17.8551	17.7161	17.7566	13.756	14.0192	13.8652	13.6194	14.3207	13.9445	13.9799	14.0684	13.8834	13.9081	13.9736	13.9891	14.3438	14.0668	14.2167
Q5VUD6	Q5VUD6	DIPK1B	Divergent protein kinase domain 1B	+	4.61966	3.7821	13.7571	+	6.12409	3.6828	12.842		+															48582.6	17.7256	16.1255	18.035	18.1058	17.9454	18.0233	13.9001	13.9598	13.7224	14.8337	14.7747	12.0773	13.963	14.246	14.1779	13.3355	14.0203	14.1211	14.2211	14.2675	14.1196
Q5VSG8	Q5VSG8	MANEAL	Glycoprotein endo-alpha-1,2-mannosidase-like protein	+	8.61244	3.76008	13.5487	+	4.34911	3.80728	13.9993	+	+					+										51317	16.777	16.3313	16.2391	16.1971	16.0687	15.7844	12.3036	12.1564	12.1035	12.7213	12.6302	12.9221	11.8991	11.6978	14.6888	12.8099	12.6496	10.8087	14.3473	13.075	12.7371
O00461	O00461	GOLIM4	Golgi integral membrane protein 4	+	11.326	3.75327	13.4848	+	12.2501	3.74898	13.4449	+	+															81880.3	17.3917	17.6291	17.773	17.773	17.7566	17.5099	13.9641	14.0359	13.5302	13.8235	14.0061	13.9539	13.9539	13.8239	13.8217	14.0716	13.737	13.9313	14.4357	14.3671	14.1335
Q9UJJ9	Q9UJJ9	GNPTG	N-acetylglucosamine-1-phosphotransferase subunit gamma	+	3.64741	3.74135	13.3739	+	6.34969	4.09497	17.0887	+	+					+	+									33973.6	18.3242	17.267	16.2285	16.663	16.9521	16.979	15.1859	14.9281	12.0955	13.4315	11.6211	12.7036	13.1821	12.1487	12.6069	13.2117	13.0993	13.5953	12.9096	13.0072	12.6691
Q96L58	Q96L58	B3GALT6	Beta-1,3-galactosyltransferase 6	+	10.5719	3.72123	13.1887	+	13.5337	4.23123	18.7814	+	+					+	+									37137.6	17.74	18.035	17.868	18.0938	17.928	18.0056	14.0952	14.2888	13.8239	14.4264	14.5648	14.1439	13.6187	13.8059	13.887	13.6782	13.6433	13.6499	13.988	14.0344	14.0154
Q8TB61;Q8TB61-2;Q8TB61-3	Q8TB61;Q8TB61-2;Q8TB61-3	SLC35B2	Adenosine 3'-phospho 5'-phosphosulfate transporter 1;Isoform 2 of Adenosine 3'-phospho 5'-phosphosulfate transporter 1;Isoform 3 of Adenosine 3'-phospho 5'-phosphosulfate transporter 1	+	8.64108	3.71797	13.1589	+	9.33723	3.76823	13.6255	+	+					+										NaN	18.2194	18.3795	19.1015	19.1473	18.8327	18.8597	14.9426	15.0046	14.7158	14.8927	15.2493	15.4273	14.8479	14.9753	15.0417	14.9024	15.0057	15.1577	15.1562	14.864	14.9389
Q9NX62	Q9NX62	BPNT2	Golgi-resident adenosine 3',5'-bisphosphate 3'-phosphatase	+	10.2643	3.71112	13.0966	+	13.8094	3.94012	15.3495	+	+															38681.4	18.0233	18.3242	18.2603	18.1823	18.2194	18.1392	14.9892	14.5806	14.4419	14.0968	14.3778	14.3957	14.2446	14.3026	14.4241	14.125	14.2012	14.2105	14.4571	14.3338	14.5714
Q9H4A6	Q9H4A6	GOLPH3	Golgi phosphoprotein 3	+	6.30749	3.71095	13.0951	+	8.31559	1.90635	3.7486	+	+															33810.5	16.8583	16.5998	16.8713	17.2387	16.9009	16.8679	12.0146	13.9423	13.3568	13.6696	13.6573	12.4306	15.1111	14.7691	14.829	15.1405	15.0204	15.0287	15.0192	14.6734	14.7806
Q8N4A0	Q8N4A0	GALNT4	Polypeptide N-acetylgalactosaminyltransferase 4	+	6.2911	3.70255	13.019	+	5.06647	2.33292	5.03823	+	+					+										66665.9	17.4166	16.092	15.5485	16.1177	15.9238	16.1296	11.9828	12.1078	12.4593	13.2722	12.2977	12.8931	13.4801	13.77	13.8434	13.8808	14.3203	13.9361	13.9001	14.1055	14.113
O95159	O95159	ZFPL1	Zinc finger protein-like 1	+	9.2207	3.67982	12.8155	+	11.8064	4.46657	22.1091	+	+				+											34114	18.5499	18.8327	18.9062	19.3034	18.7478	19.041	15.2651	15.4647	14.7339	15.054	15.5733	15.2111	14.4586	14.4419	14.438	14.5035	14.3627	14.3769	14.5469	14.4179	14.5597
Q14789	Q14789	GOLGB1	Golgin subfamily B member 1	+	10.8963	3.67913	12.8094	+	13.6298	3.52637	11.5224	+	+															376019	17.4978	17.708	17.708	17.8475	17.6856	17.7009	14.2801	14.263	13.6761	13.794	14.0192	14.0406	14.1935	14.1402	14.0808	14.1931	14.0914	14.2906	14.355	14.252	14.3448
Q9H8Y8	Q9H8Y8	GORASP2	Golgi reassembly-stacking protein 2	+	9.2958	3.6703	12.7312	+	12.5495	3.60847	12.1971	+	+									+						47145.3	18.1943	18.3512	18.2194	18.6418	18.3658	18.4293	14.886	14.8826	14.2229	14.6177	15.1755	14.3953	14.8304	14.6564	14.7304	14.7691	14.7064	14.8583	14.8812	14.6723	14.6861
Q9UKM7	Q9UKM7	MAN1B1	Endoplasmic reticulum mannosyl-oligosaccharide 1,2-alpha-mannosidase	+	9.91968	3.65343	12.5833	+	15.5918	4.12508	17.4491	+	+					+										79579.8	18.0485	18.1581	18.1392	18.2381	18.1058	18.2381	14.8985	14.9403	14.2786	14.2493	14.3245	14.316	14.0043	14.1042	14.0871	13.9202	13.9977	14.0638	14.2514	14.13	14.1243
Q92544	Q92544	TM9SF4	Transmembrane 9 superfamily member 4	+	11.4513	3.63732	12.4435	+	12.8184	4.05802	16.6565	+	+						+									74518.8	18.3795	18.5104	18.6943	18.9062	18.5845	18.7172	14.9548	15.0127	14.8099	14.992	14.948	15.2508	14.6162	14.552	14.5849	14.5673	14.4935	14.6301	14.8988	14.804	14.7393
Q13948-2	Q13948-2	CUX1	Isoform 8 of Protein CASP	+	5.30707	3.6253	12.3403	+	4.65883	2.7448	6.70297	+	+															77198.1	17.1236	15.9437	15.4401	16.092	15.5877	17.423	13.1162	12.9267	11.4836	12.702	12.8136	12.8162	13.7686	13.0957	14.1637	13.4102	13.3344	13.3687	13.6788	13.7929	13.5765
Q9UQ53;Q9UQ53-2	Q9UQ53;Q9UQ53-2	MGAT4B	Alpha-1,3-mannosyl-glycoprotein 4-beta-N-acetylglucosaminyltransferase B;Isoform 2 of Alpha-1,3-mannosyl-glycoprotein 4-beta-N-acetylglucosaminyltransferase B	+	6.03785	3.62412	12.3301	+	6.12198	3.43137	10.7881	+	+					+										NaN	17.1871	16.2467	15.5353	15.6428	15.7214	15.6769	12.195	13.0083	12.6365	12.3064	12.6902	11.4291	12.5637	12.79	12.5549	12.1533	12.0621	13.298	13.3074	13.3454	13.0993
Q8NCL4	Q8NCL4	GALNT6	Polypeptide N-acetylgalactosaminyltransferase 6	+	7.33559	3.57683	11.9326	+	4.03342	2.78977	6.91518	+	+					+										71158.6	16.9463	15.8801	15.7504	15.9721	15.8232	15.5657	11.8991	12.4366	12.6289	12.5044	12.8776	12.1302	12.289	11.7854	13.8247	14.1941	13.9324	13.1736	11.9185	14.4507	13.3332
Q9UI14	Q9UI14	RABAC1	Prenylated Rab acceptor protein 1	+	8.76473	3.5577	11.7754	+	9.45652	3.54533	11.6749	+	+															20647.9	18.795	19.1786	18.4959	18.4109	18.3242	18.9062	15.2594	15.5859	15.1647	14.9173	14.8951	14.9422	15.0959	15.3272	15.3012	15.035	14.9643	15.1152	15.2248	15.1647	15.143
Q9H1B5	Q9H1B5	XYLT2	Xylosyltransferase 2	+	8.62264	3.55677	11.7677	+	9.96667	3.13217	8.7675	+	+					+										96767.1	17.8914	18.0154	18.39	18.4031	18.2286	18.3002	14.9581	15.1922	14.582	14.324	14.1488	14.683	14.9768	14.9908	15.2103	14.8455	15.3809	15.0314	14.9902	14.7862	15.4022
Q9P2E5	Q9P2E5	CHPF2	Chondroitin sulfate glucuronyltransferase	+	12.6592	3.54355	11.6604	+	12.9471	3.44607	10.8986	+	+					+										85948.1	17.354	17.6091	17.4732	17.6359	17.4903	17.6153	13.941	14.0004	14.0458	13.9736	14.1784	13.7773	14.0174	14.1149	14.0721	13.9186	14.1335	14.2449	14.2153	14.3166	14.1811
P98173;P98173-3	P98173;P98173-3	FAM3A	Protein FAM3A;Isoform 3 of Protein FAM3A	+	6.31824	3.54143	11.6433	+	6.58466	2.88105	7.36686	+	+															NaN	17.54	16.2143	17.6008	17.6919	17.5767	17.6597	13.9647	14.0164	14.1494	13.7669	12.8747	14.2627	14.5079	14.4726	14.6662	14.4797	14.4717	14.399	14.6703	14.6514	14.5881
Q10472	Q10472	GALNT1	Polypeptide N-acetylgalactosaminyltransferase 1	+	9.5839	3.53972	11.6295	+	13.2738	3.50673	11.3666	+	+					+										64218.9	17.6508	17.9968	17.6786	17.8623	17.708	17.8208	14.5993	14.4952	14.4717	13.8818	14.1696	13.8614	14.1905	14.219	14.2763	14.3467	14.2967	14.3477	14.4017	14.3044	14.2177
Q9UBQ6	Q9UBQ6	EXTL2	Exostosin-like 2	+	9.13754	3.53745	11.6112	+	9.46907	3.93557	15.3011	+	+					+										37465.7	17.9878	17.9002	18.6076	18.7172	18.4293	18.4607	14.9703	14.846	14.5039	14.9684	14.9581	14.6314	14.1272	14.2091	14.5864	14.416	14.7141	14.4366	14.5826	14.1669	14.3704
Q96FL9;Q96FL9-4	Q96FL9;Q96FL9-4	GALNT14	Polypeptide N-acetylgalactosaminyltransferase 14;Isoform 4 of Polypeptide N-acetylgalactosaminyltransferase 14	+	5.46228	3.5285	11.5394	+	5.07597	2.57252	5.94846	+	+					+										NaN	17.4342	16.0122	16.0533	16.3182	16.0228	17.6359	13.1058	13.386	13.1479	13.8475	12.5148	12.3036	13.9506	14.001	13.897	14.007	13.9954	14.1905	14.0053	12.0198	14.1648
Q7LGC8	Q7LGC8	CHST3	Carbohydrate sulfotransferase 3	+	6.65476	3.52437	11.5064	+	4.24604	1.99105	3.97526	+	+					+										54706	16.7574	16.5126	15.511	16.0282	15.5898	15.7681	11.8918	13.1832	12.8447	12.4183	12.6001	12.0828	13.3257	14.1009	14.8206	14.4078	13.7606	13.8052	13.4895	13.8676	13.8132
Q9NRB3	Q9NRB3	CHST12	Carbohydrate sulfotransferase 12	+	7.77206	3.50963	11.3895	+	5.82626	3.08298	8.47365	+	+					+										48414.5	16.2478	15.5192	15.2948	16.1235	15.7122	15.7465	12.3444	11.6066	12.5896	12.0955	12.7036	12.2465	12.6588	13.9736	12.2485	12.455	12.1755	12.6347	13.1881	13.0492	12.6347
Q96K37	Q96K37	SLC35E1	Solute carrier family 35 member E1	+	9.37181	3.4934	11.2621	+	12.3904	4.48997	22.4706	+	+					+										44772.5	17.6919	17.9878	18.1581	18.3002	18.1699	18.1277	14.7595	14.8328	14.2018	14.2055	14.7873	14.6883	13.4738	13.7424	13.5509	13.5886	13.5207	13.6194	14.0327	13.9663	13.8709
Q9BRK5	Q9BRK5	SDF4	45 kDa calcium-binding protein	+	8.79887	3.49235	11.2539	+	12.8107	3.97345	15.7082	+	+						+									41806.8	18.1823	18.5285	18.3795	18.5845	18.39	18.3658	15.1192	15.3579	14.213	14.9289	15.0503	14.8072	14.4884	14.375	14.3438	14.5648	14.2675	14.5504	14.6806	14.7634	14.7609
Q96EE4	Q96EE4	CCDC126	Coiled-coil domain-containing protein 126	+	6.78276	3.49167	11.2485	+	6.43698	3.69042	12.91		+															15668.2	16.6541	16.0185	15.5388	16.1513	15.7036	16.0194	12.0372	12.3366	11.8185	12.7538	13.2066	12.983	12.4279	11.839	11.2598	12.5462	13.094	12.7763	13.1088	12.8818	13.3025
Q68CQ7	Q68CQ7	GLT8D1	Glycosyltransferase 8 domain-containing protein 1	+	11.0108	3.48095	11.1653	+	15.1877	3.42012	10.7043	+	+					+										41935.3	18.0056	18.1474	18.0938	18.1474	17.968	18.0674	14.7089	14.8094	14.8612	14.4862	14.29	14.3882	14.7003	14.6972	14.5751	14.6677	14.5874	14.6812	14.7956	14.8256	14.7951
Q09328	Q09328	MGAT5	Alpha-1,6-mannosylglycoprotein 6-beta-N-acetylglucosaminyltransferase A	+	11.3481	3.474	11.1116	+	12.5069	3.15962	8.93593	+	+					+										84542.6	17.2252	17.4783	17.4004	17.5657	17.4293	17.4004	13.7122	13.8769	13.8855	13.8329	14.0838	14.264	14.1397	14.3769	14.3123	14.1454	14.3759	14.1914	14.2569	14.4536	14.0565
O43909	O43909	EXTL3	Exostosin-like 3	+	8.3769	3.4739	11.1109	+	12.3429	3.48457	11.1933	+	+					+										104749	17.6786	17.968	17.6856	17.928	17.7335	17.8475	14.7131	14.7739	14.2064	14.4989	13.581	14.2245	14.2105	14.437	14.4092	14.2874	14.137	14.4527	14.5817	14.3059	14.5051
Q9NPF2;Q9NPF2-2	Q9NPF2;Q9NPF2-2	CHST11	Carbohydrate sulfotransferase 11;Isoform 2 of Carbohydrate sulfotransferase 11	+	5.80678	3.469	11.0732	+	4.6364	3.38037	10.4134	+	+					+										NaN	17.5099	16.4411	15.4488	16.0624	15.7866	15.5965	12.1078	12.3661	12.7951	13.1881	12.7404	12.8338	11.3027	12.3413	13.5079	13.0631	12.9591	13.389	18.5845	11.6978	13.2279
Q86X52	Q86X52	CHSY1	Chondroitin sulfate synthase 1	+	9.88218	3.46477	11.0408	+	12.5845	3.65893	12.6313	+	+					+										91784.4	17.5137	17.6919	17.6718	17.74	17.5936	17.7881	14.4428	14.0792	14.4078	13.9433	14.54	13.7974	14.1838	13.8525	14.1459	13.8367	13.9452	14.0814	13.8464	13.8886	14.026
Q86XT9	Q86XT9	TMEM219	Insulin-like growth factor-binding protein 3 receptor	+	5.57349	3.46193	11.0191	+	4.15774	2.62032	6.14885		+															25724	16.9691	16.6413	16.1164	16.6716	16.1648	16.5463	13.1503	12.6209	12.2214	13.023	14.6284	12.6939	11.9946	14.2446	14.2157	14.3166	14.2883	14.3278	15.1557	15.0124	14.6925
Q8NBZ7;Q8NBZ7-2	Q8NBZ7;Q8NBZ7-2	UXS1	UDP-glucuronic acid decarboxylase 1;Isoform 2 of UDP-glucuronic acid decarboxylase 1	+	4.25153	3.45622	10.9755	+	4.36994	2.81167	7.02095	+	+					+										NaN	17.5767	16.2579	15.5748	17.9181	17.74	17.8551	14.04	12.4839	14.2045	13.0153	14.6162	13.8254	14.1546	14.5003	14.2693	14.4567	14.2163	14.4554	14.1619	14.1848	14.37
Q8IUC8	Q8IUC8	GALNT13	Polypeptide N-acetylgalactosaminyltransferase 13	+	4.07266	3.45508	10.9669	+	4.99818	2.94442	7.69764	+	+					+										64050.6	17.1614	15.4554	17.6291	17.8264	17.6677	17.406	14.3019	14.6337	12.1837	12.8608	14.5792	13.8562	14.1641	14.1604	14.2045	14.3596	14.3358	14.2551	14.7695	14.6508	14.372
P49641	P49641	MAN2A2	Alpha-mannosidase 2x	+	5.71493	3.44737	10.9084	+	4.57071	2.37407	5.184	+	+					+										130539	17.5825	15.8665	15.4093	15.9506	15.681	16.0965	12.5183	12.1755	12.453	12.5091	13.2693	12.977	13.6528	13.6767	14.022	13.5169	13.4813	13.9923	14.1311	14.0524	13.8588
Q92520	Q92520	FAM3C	Protein FAM3C	+	12.8492	3.43907	10.8458	+	14.3995	3.41705	10.6816	+	+															24680.5	18.1474	18.2901	18.1943	18.2194	18.1474	18.2286	14.8252	14.7968	14.5826	14.5881	14.8433	14.9568	14.7329	14.7719	14.7877	14.7662	14.6941	14.9721	14.9148	14.632	14.8739
Q92896-2	Q92896-2	GLG1	Isoform 2 of Golgi apparatus protein 1	+	11.8774	3.43663	10.8275	+	13.6797	3.45622	10.9755	+	+						+									137222	17.5657	17.868	17.7009	17.8208	17.6508	17.7471	14.3802	14.3782	13.9682	14.4102	14.26	14.3367	14.3188	14.2094	14.1951	14.358	14.2111	14.3236	14.5806	14.5917	14.5122
Q587I9	Q587I9	SFT2D3	Vesicle transport protein SFT2C	+	9.82054	3.43542	10.8184	+	10.6319	3.70955	13.0824	+	+															21789.7	18.4293	18.795	19.0126	18.9341	18.6076	18.6418	15.508	15.5657	15.3076	14.9194	15.1696	15.3376	15.0569	14.9024	14.9914	14.9431	14.884	15.3853	15.439	15.6549	15.7696
Q8IUH5	Q8IUH5	ZDHHC17	Palmitoyltransferase ZDHHC17	+	8.22282	3.43107	10.7858	+	12.3819	3.55523	11.7553	+	+															72639.8	17.6091	17.8208	18.0233	18.0233	17.868	17.9084	14.2454	14.2544	15.1372	13.8646	14.7255	14.4394	14.2984	14.3596	14.4164	14.1755	14.4274	14.2442	14.4663	14.3639	14.4283
Q9NYG2;Q9NYG2-2	Q9NYG2;Q9NYG2-2	ZDHHC3	Palmitoyltransferase ZDHHC3;Isoform 2 of Palmitoyltransferase ZDHHC3	+	4.20623	3.37242	10.3562	+	4.76007	2.72027	6.58995	+	+															NaN	17.485	16.815	15.6305	16.1872	17.6091	17.7636	12.8641	12.4641	14.2167	14.3499	14.5149	12.8462	13.9948	14.1429	14.2501	14.2369	14.3641	14.18	13.7279	13.9682	14.3376
Q8NBJ4	Q8NBJ4	GOLM1	Golgi membrane protein 1	+	9.63902	3.3723	10.3553	+	11.0007	3.22615	9.35767	+	+															45333.2	17.0952	17.2725	17.5483	17.54	17.4342	17.1815	13.9348	13.8811	13.544	13.9709	14.1905	14.3166	14.0493	14.0078	14.0022	14.303	14.1065	14.246	14.2233	14.2594	14.0882
O75063	O75063	FAM20B	Glycosaminoglycan xylosylkinase	+	10.4937	3.37015	10.3399	+	13.4618	3.83145	14.2358	+	+															46432.5	17.955	18.2381	18.2492	18.2901	18.1823	18.2073	14.7752	14.9548	14.3448	14.9586	14.9476	14.9201	14.405	14.4357	14.2364	14.452	14.2342	14.37	14.5767	14.5777	14.2644
Q7L211	Q7L211	ABHD13	Protein ABHD13	+	4.60568	3.3467	10.1732	+	5.80159	2.6204	6.14921		+					+										38548.1	16.7981	16.3041	15.5883	15.984	17.1446	17.106	13.5655	12.974	12.402	14.4056	13.6342	11.8636	13.6802	13.9292	13.9361	13.9475	13.8639	13.8458	13.4163	13.224	14.0706
O60888-3	O60888-3	CUTA	Isoform C of Protein CutA	+	4.0355	3.33997	10.1258	0	0.144616	0.2851	1.21849		+															16832.6	13.4791	16.432	16.2061	16.627	16.2789	15.2594	12.1264	12.5687	11.6677	12.5491	12.1214	13.2094	12.5514	16.5283	15.6336	16.1117	15.9089	15.838	15.3035	16.0664	15.8879
Q8TBA6	Q8TBA6	GOLGA5	Golgin subfamily A member 5	+	11.356	3.3283	10.0443	+	12.1995	3.32888	10.0483	+	+															83024.4	17.1446	17.4492	17.5137	17.6291	17.5539	17.3592	14.1362	14.1349	13.8951	14.1329	14.3092	14.0716	14.098	14.1183	14.0327	14.1843	14.1048	14.1383	14.2752	14.2157	14.2041
Q16739	Q16739	UGCG	Ceramide glucosyltransferase	+	10.0683	3.3231	10.0081	+	12.171	3.21737	9.30088	+	+					+										44853.7	17.8384	17.955	18.0865	18.1392	18.0154	18.0865	15.1435	14.8246	14.5843	14.4929	14.7512	14.3859	14.7897	14.7914	14.9678	14.595	14.7398	14.9331	14.9426	14.6279	14.9297
Q9BYC5	Q9BYC5	FUT8	Alpha-(1,6)-fucosyltransferase	+	9.66039	3.29903	9.84256	+	11.1397	3.87927	14.7155	+	+					+										66515.8	17.7795	18.0748	17.9454	18.117	17.9878	17.9878	15.0898	14.6967	14.5525	14.2245	14.6327	14.9019	14.0116	14.2006	14.3963	14.0565	13.7034	14.2483	14.3715	14.1828	14.1986
Q9Y3B3	Q9Y3B3	TMED7	Transmembrane emp24 domain-containing protein 7	+	7.30582	3.29638	9.8245	+	9.50893	4.53475	23.1791	+	+						+									25171.6	19.3469	19.5321	19.5321	20.5857	19.5321	19.9123	16.5998	16.7657	15.8671	16.2994	16.6585	16.4724	15.1529	15.2698	15.2484	15.1803	15.2096	15.1717	15.4218	15.2809	15.2493
O76095;O76095-2	O76095;O76095-2	JTB	Protein JTB;Isoform 2 of Protein JTB	+	9.92898	3.2918	9.79333	+	10.4427	3.63505	12.4239	+	+						+									NaN	18.8597	19.3469	18.795	19.0126	18.6418	19.2511	15.5637	15.8003	15.5556	15.6414	15.7409	15.8544	15.2141	15.4279	15.3427	15.3139	15.2779	15.5203	15.3427	15.4082	15.3679
Q8WVQ1;Q8WVQ1-3	Q8WVQ1;Q8WVQ1-3	CANT1	Soluble calcium-activated nucleotidase 1;Isoform 3 of Soluble calcium-activated nucleotidase 1	+	8.3837	3.28458	9.74447	+	12.08	3.33157	10.067	+	+					+										NaN	17.8264	18.1058	17.7795	17.9084	17.7256	17.868	15.0247	14.5758	14.6946	13.9663	14.9734	14.2714	14.6187	14.7324	14.4832	14.4881	14.3589	14.543	14.5066	14.5048	14.4589
Q8NBN3	Q8NBN3	TMEM87A	Transmembrane protein 87A	+	8.72104	3.28445	9.74357	+	10.2986	2.62867	6.18454	+	+						+									63430	16.7862	17.0182	17.1666	17.423	17.132	16.996	13.8485	13.6742	14.3348	13.4335	13.514	14.0103	14.4911	14.4606	14.5133	14.3462	14.473	14.4658	14.3675	14.4862	14.3348
O60704	O60704	TPST2	Protein-tyrosine sulfotransferase 2	+	4.27779	3.26253	9.59667	+	2.5978	3.05266	8.2974	+	+															41911.8	17.9454	15.2087	14.7947	16.4801	16.3671	15.2488	12.9343	12.8882	12.6654	12.4754	12.4734	13.0329	13.3607	13.6887	13.4266	13.4758	9.98824	13.7888	13.9483	13.7256	14.1522
Q4G148-2	Q4G148-2	GXYLT1	Isoform 2 of Glucoside xylosyltransferase 1	+	9.02106	3.25193	9.52642	+	8.16899	2.32728	5.0186		+					+										46800.3	16.1708	16.1408	16.7105	16.9136	16.5981	16.606	13.218	13.0571	13.2713	13.2533	13.6505	13.178	14.1065	14.2406	14.2997	14.0725	14.1745	14.2823	14.4264	14.0439	14.2281
P98194	P98194	ATP2C1	Calcium-transporting ATPase type 2C member 1	+	12.1031	3.25053	9.51718	+	14.0136	3.56415	11.8281	+	+					+										100577	17.4903	17.7161	17.4978	17.7009	17.5335	17.6677	14.3917	14.4924	14.1669	14.3742	14.4947	14.1832	13.9668	14.1508	14.0109	14.0192	13.984	14.0897	14.1566	14.07	14.1561
Q9NYM9	Q9NYM9	BET1L	BET1-like protein	+	4.84845	3.2456	9.48469	+	6.05302	2.55912	5.89347	+	+									+						12388.1	17.3642	15.912	17.243	17.4412	17.1558	17.354	14.2868	14.5015	12.3614	14.5337	13.4357	13.8775	14.4224	14.5965	14.5658	14.4648	14.4179	14.6481	14.4998	14.4802	14.7604
Q8IZA0	Q8IZA0	KIAA0319L	Dyslexia-associated protein KIAA0319-like protein	+	10.8891	3.24447	9.47724	+	10.8462	2.82052	7.06415	+	+															115658	16.9413	17.3642	16.9911	17.3714	16.9583	17.1524	13.9493	13.9539	13.9259	13.628	13.9558	13.899	14.2704	14.3406	14.2906	14.3088	14.2374	14.4078	14.3589	14.3026	14.3647
Q99805	Q99805	TM9SF2	Transmembrane 9 superfamily member 2	+	10.6655	3.24085	9.45351	+	11.8072	3.41008	10.6301	+	+						+									75775.7	17.8125	18.117	18.3349	18.278	18.1392	18.0938	14.9845	14.8812	14.7036	14.818	14.7699	15.1731	14.8158	14.6713	14.6206	14.8239	14.6609	14.7224	15.3071	15.1395	14.7501
Q5SGD2	Q5SGD2	PPM1L	Protein phosphatase 1L	+	11.8683	3.23223	9.39722	+	13.5225	3.34268	10.1449	+	+			+												41053	17.3592	17.6359	17.5657	17.7256	17.5657	17.6291	14.3473	14.4409	14.4241	14.0732	14.4507	14.3516	14.2653	14.191	14.2239	14.3231	14.2167	14.2051	14.4769	14.3838	14.3516
Q8TAD4	Q8TAD4	SLC30A5	Zinc transporter 5	+	2.94799	3.23052	9.38604	+	3.23902	3.86703	14.5913	+	+					+										84046.5	17.8551	15.0935	15.8938	19.3469	18.8597	18.5104	14.6395	14.5777	14.0142	13.9385	14.8269	14.1795	12.8066	13.8531	14.5663	12.6816	13.771	14.6786	14.0808	13.2117	13.3743
Q9Y5Z9	Q9Y5Z9	UBIAD1	UbiA prenyltransferase domain-containing protein 1	+	10.6032	3.21033	9.25564	+	12.5938	3.36232	10.2839	+	+					+										36831.3	18.4607	18.6632	18.4412	18.39	18.3349	18.4031	15.0927	15.5278	15.1038	14.9662	15.2803	15.4603	15.129	15.2932	14.9524	15.0215	15.018	15.1051	14.8049	14.7163	15.008
Q9Y2D2;Q9Y2D2-2;Q9Y2D2-3	Q9Y2D2;Q9Y2D2-2;Q9Y2D2-3	SLC35A3	UDP-N-acetylglucosamine transporter;Isoform 2 of UDP-N-acetylglucosamine transporter;Isoform 3 of UDP-N-acetylglucosamine transporter	+	4.27991	3.20528	9.2233	+	5.07879	3.15465	8.90521	+	+					+										NaN	17.1729	15.4926	17.7636	17.8914	17.7471	17.6856	14.0834	14.2135	14.6853	14.3729	12.6691	14.4973	14.2006	14.0634	14.2085	13.857	14.247	14.2488	14.1103	13.1523	13.729
Q8NC54	Q8NC54	KCT2	Keratinocyte-associated transmembrane protein 2	+	3.62759	3.17215	9.01389	+	3.63301	1.99472	3.98538		+															29234.8	17.3764	16.7899	16.0357	15.6482	15.3513	17.2954	14.9833	12.2389	12.5594	12.8248	12.6347	14.2229	14.6126	14.3048	14.2685	14.6279	14.3742	14.3406	14.4916	14.5226	14.4721
Q86VZ4	Q86VZ4	LRP11	Low-density lipoprotein receptor-related protein 11	+	5.79929	3.16952	8.99745	+	9.6522	2.73928	6.67738		+															53311.3	16.2487	15.8633	16.0664	16.5586	16.0801	16.3329	12.4813	12.6187	13.2407	12.0986	13.8855	13.8081	13.3958	13.4905	13.4539	13.2753	13.494	13.6048	13.2702	13.2309	13.4748
P52848	P52848	NDST1	Bifunctional heparan sulfate N-deacetylase/N-sulfotransferase 1	+	5.70088	3.16925	8.99579	+	5.8375	2.96438	7.80492	+	+					+										100868	16.6874	15.5092	15.4125	15.8665	15.9379	15.1642	12.0621	11.7727	12.4991	12.8987	13.0847	13.2449	12.4621	12.855	13.6826	12.3094	12.7388	12.7435	13.6512	13.1235	13.7116
Q14703	Q14703	MBTPS1	Membrane-bound transcription factor site-1 protease	+	4.69619	3.16762	8.98561	+	3.81066	2.23005	4.6915	+	+						+									117749	16.7258	15.6695	15.6705	16.1419	15.7072	15.8528	14.3878	12.1302	12.6001	12.0901	13.4637	12.0901	13.5189	14.8375	14.0689	12.3036	13.7662	13.8923	12.493	13.887	14.0985
Q8WUA8	Q8WUA8	TSKU	Tsukushi	+	5.90896	3.1667	8.9799	+	5.85193	2.305	4.94167		+															37807.3	15.5278	15.6509	14.5122	15.3082	15.2557	15.3132	11.8636	12.0986	13.3534	11.5432	11.839	11.87	13.0139	13.5958	13.1466	12.4881	12.8082	12.6854	12.9641	12.4946	12.7321
Q16706	Q16706	MAN2A1	Alpha-mannosidase 2	+	9.08203	3.16408	8.96363	+	11.4182	3.71875	13.166	+	+					+										131141	17.928	18.0938	18.3512	18.4781	18.5104	18.3512	15.3675	15.398	14.8831	14.9464	15.3184	14.8148	14.4464	14.6718	14.5858	14.5711	14.5425	14.5826	14.5839	14.4628	14.7784
Q16394	Q16394	EXT1	Exostosin-1	+	5.42805	3.14143	8.824	+	3.94402	2.87463	7.33417	+	+					+										86254.8	17.0255	15.5944	15.1042	15.6711	15.2858	15.5613	13.4466	12.3389	12.6329	12.0146	12.2485	12.7122	11.839	13.867	12.455	11.7727	13.4231	13.6377	13.526	12.3269	13.7451
Q14789-2	Q14789-2	GOLGB1	Isoform 2 of Golgin subfamily B member 1	+	7.29286	3.13513	8.78556	+	5.98287	3.49198	11.251	+	+															377137	16.6916	15.7145	15.6602	16.1535	15.8534	15.5913	12.3991	13.1043	13.032	12.5747	13.1728	12.5708	11.7588	12.2831	13.2407	11.5432	12.8262	13.0606	11.988	12.0621	12.7584
O75072;O75072-2	O75072;O75072-2	FKTN	Fukutin;Isoform 2 of Fukutin	+	7.03416	3.13468	8.78282	+	5.68352	2.53615	5.80039	+	+															NaN	15.984	15.1051	15.7255	15.9158	15.6336	15.5146	12.7303	12.5253	12.6209	12.9724	11.6066	12.615	13.6272	12.3991	12.8949	13.4411	13.7018	12.5976	13.9673	12.6816	12.493
O60513	O60513	B4GALT4	Beta-1,4-galactosyltransferase 4	+	6.76435	3.1325	8.76953	+	7.85726	2.8394	7.15722	+	+					+										40041.1	15.542	15.8473	15.2554	15.4542	15.8314	15.8154	11.8068	13.0216	12.7213	12.6126	12.9816	11.8068	12.9507	12.7497	12.4507	13.0711	12.3187	13.1684	12.1533	12.3875	12.937
P09958	P09958	FURIN	Furin	+	7.89708	3.10463	8.60177	+	7.7232	2.31965	4.99211	+	+						+									86678	16.4947	15.8433	16.2043	16.7389	16.1631	16.5335	13.0166	13.1066	13.0847	13.6252	12.8806	13.6363	13.8065	14.2704	13.9964	14.0381	13.9389	14.0096	13.514	13.7138	13.9564
Q9Y689	Q9Y689	ARL5A	ADP-ribosylation factor-like protein 5A	+	4.82002	3.09938	8.57052	+	4.42846	2.69202	6.46216	+	+							+								20727.9	16.4119	14.3613	15.0828	15.5242	16.6765	16.5886	12.9436	12.7179	12.79	12.8949	12.3094	12.3932	13.1079	13.0012	13.1113	13.0111	13.1005	13.1612	13.4549	13.2929	13.2658
Q969W1;Q969W1-2;Q969W1-3;Q969W1-4	Q969W1;Q969W1-2;Q969W1-3;Q969W1-4	ZDHHC16	Palmitoyltransferase ZDHHC16;Isoform 2 of Palmitoyltransferase ZDHHC16;Isoform 3 of Palmitoyltransferase ZDHHC16;Isoform 4 of Palmitoyltransferase ZDHHC16	+	6.94245	3.0935	8.53564	+	4.92889	2.85122	7.21609	+	+															NaN	16.0079	15.4595	15.7957	16.2029	15.9337	15.4016	12.0986	13.1801	12.7283	12.9578	12.1533	13.1222	12.1564	14.4114	13.3108	12.4052	12.72	12.6902	13.225	12.9343	12.4306
Q5M7Z0	Q5M7Z0	RNFT1	E3 ubiquitin-protein ligase RNFT1	+	7.52463	3.07893	8.44989	+	6.84224	3.0121	8.06738	+	+				+											49709.7	15.7704	15.5067	15.5574	16.15	15.8161	15.4253	12.1666	12.9872	12.5239	12.1161	13.0419	12.9166	13.1174	12.4306	12.855	13.0382	12.9267	11.7854	13.1637	12.5462	13.181
O95249	O95249	GOSR1	Golgi SNAP receptor complex member 1	+	10.7956	3.07415	8.42193	+	12.9992	3.43788	10.8369	+	+															28612.6	17.9355	18.2073	18.1699	18.3349	18.1943	18.2901	15.3348	15.2956	14.9861	15.0046	15.1791	14.8869	14.7792	14.7614	14.7279	14.854	14.727	14.6552	14.8072	14.9407	14.8427
Q9NS00	Q9NS00	C1GALT1	Glycoprotein-N-acetylgalactosamine 3-beta-galactosyltransferase 1	+	7.05437	3.05952	8.33693	+	9.09678	3.41572	10.6717	+	+					+				+						42202.8	17.527	17.6153	17.4342	17.7161	17.4412	17.3764	14.4876	14.6502	15.018	13.494	14.2924	14.8109	14.4761	13.639	13.7172	14.4009	14.0774	14.3053	14.632	14.5839	14.6301
P19021;P19021-5;P19021-6	P19021;P19021-5;P19021-6	PAM	Peptidyl-glycine alpha-amidating monooxygenase;Isoform 5 of Peptidyl-glycine alpha-amidating monooxygenase;Isoform 6 of Peptidyl-glycine alpha-amidating monooxygenase	+	7.17658	3.05708	8.32288	+	9.90864	2.70493	6.52028	+	+					+	+									NaN	16.3464	16.7597	16.3849	16.9488	16.4516	16.6667	14.2033	13.7256	13.5315	13.4549	12.7283	13.572	13.8201	13.8646	13.9313	13.9292	13.8073	13.976	13.9288	13.6685	13.8847
O43529	O43529	CHST10	Carbohydrate sulfotransferase 10	+	4.10363	3.05568	8.31481	+	4.50971	2.0728	4.20702	+	+					+										42206.9	16.3182	14.9489	16.0228	14.9908	15.9259	16.6247	12.1989	14.4347	12.8052	12.3932	11.6867	12.9785	13.5463	13.9964	13.5941	13.737	13.7791	13.7416	13.1162	13.6194	13.8381
Q6NXT4;Q6NXT4-2	Q6NXT4;Q6NXT4-2	SLC30A6	Zinc transporter 6;Isoform 2 of Zinc transporter 6	+	8.04332	3.0549	8.3103	+	8.87276	4.16132	17.8929	+	+					+										NaN	17.6718	17.8623	18.6418	18.5499	18.4781	18.3242	15.245	15.3459	14.9347	15.0303	15.3609	15.2819	14.4533	14.1119	14.3589	13.6878	13.9948	13.9535	14.2488	14.3438	14.219
P15291;P15291-2	P15291;P15291-2	B4GALT1	Beta-1,4-galactosyltransferase 1;Isoform Short of Beta-1,4-galactosyltransferase 1	+	6.85748	3.05125	8.2893	+	9.23895	2.79883	6.95878	+	+					+										NaN	17.0851	17.3235	17.2067	17.4783	17.2168	17.3138	13.5308	14.2385	15.2367	14.0053	14.1951	14.1103	14.6069	14.684	14.3738	13.9875	14.7014	14.4776	14.5412	14.6395	14.102
O43505	O43505	B4GAT1	Beta-1,4-glucuronyltransferase 1	+	10.8006	3.03545	8.19902	+	11.5543	3.32148	9.99692	+	+															47119.1	17.423	17.6008	17.8623	17.9878	17.8264	17.8264	14.8256	14.6429	14.6015	14.6798	14.7329	14.8313	14.438	14.3823	14.417	14.4315	14.4829	14.4461	14.6789	14.6609	14.454
P78382	P78382	SLC35A1	CMP-sialic acid transporter	+	4.30464	3.03228	8.18103	+	3.86387	2.62875	6.1849	+	+					+										36778.6	16.3298	14.764	15.107	15.5014	15.3843	14.1823	10.7489	11.6978	12.9714	12.3588	12.5594	12.7388	11.3689	12.924	12.8395	12.2318	12.3848	13.7473	13.3044	12.1922	12.7052
Q9Y227;Q9Y227-2	Q9Y227;Q9Y227-2	ENTPD4	Ectonucleoside triphosphate diphosphohydrolase 4;Isoform 2 of Ectonucleoside triphosphate diphosphohydrolase 4	+	7.57352	3.03145	8.17631	+	9.35869	3.08797	8.50297	+	+					+										NaN	15.3859	15.3882	15.4379	15.8192	15.3151	15.5009	12.4621	11.8636	12.2654	13.2148	12.5549	12.2977	12.5183	12.4946	11.9125	12.4907	12.2485	12.6548	12.2706	12.3413	12.7677
Q9Y3Q3	Q9Y3Q3	TMED3	Transmembrane emp24 domain-containing protein 3	+	11.9315	3.01468	8.08184	+	13.3972	3.58505	12.0007	+	+						+									24777	16.979	17.1815	17.0952	17.3474	17.1729	17.134	14.1669	14.2578	13.9397	14.2588	14.1439	14.0548	13.4258	13.5364	13.5571	13.5971	13.6187	13.6646	14.0308	13.9052	13.8359
Q9Y548	Q9Y548	YIPF1	Protein YIPF1	+	3.76811	3.00982	8.05462	+	9.73197	2.7791	6.86424	+	+															34276.5	16.3313	16.5922	16.8242	17.0295	16.7791	16.6315	14.1729	14.3236	14.3823	14.1832	11.1668	13.9001	14.0417	13.8142	13.8886	14.0906	13.8306	13.8475	14.0372	13.4102	13.6455
Q9NR34	Q9NR34	MAN1C1	Mannosyl-oligosaccharide 1,2-alpha-mannosidase IC	+	7.97578	3.00397	8.02203	+	6.9481	2.59675	6.04922	+	+					+										70910.6	15.6527	15.0424	15.3272	15.781	15.4129	15.0257	12.4258	12.4593	12.1533	12.8082	11.9185	12.453	12.9254	13.1684	13.0984	12.6001	12.6854	12.1837	12.9221	13.032	12.2485
P78383-2	P78383-2	SLC35B1	Isoform 2 of Solute carrier family 35 member B1	+	9.4003	3.00113	8.00629	+	7.24098	3.24147	9.45755	+	+					+				+						39512.1	15.6654	15.6895	15.6126	16.1098	15.5813	15.8692	13.0467	12.8248	12.6456	12.9843	12.5462	12.4734	12.977	12.1357	13.0174	12.9134	12.2287	11.8068	12.2587	12.5823	11.8185
Q86SR1	Q86SR1	GALNT10	Polypeptide N-acetylgalactosaminyltransferase 10	+	4.84602	2.99163	7.95374	+	2.89428	2.02442	4.06827	+	+					+										68991.8	16.996	15.3282	15.1275	15.2497	14.91	15.4763	13.2658	12.0306	11.8918	12.453	12.3826	13.1141	12.4734	13.1079	12.8996	13.9341	14.7779	13.7483	13.9159	13.298	13.7215
Q5TF39	Q5TF39	MFSD4B	Sodium-dependent glucose transporter 1	+	7.39522	2.97982	7.88886	+	7.23961	3.10658	8.6134		+															56217.7	15.7115	16.3944	15.714	15.8575	15.4532	15.8391	13.1652	12.5058	13.4528	12.8066	12.5514	12.609	12.1121	12.7832	12.7388	12.7226	13.4466	12.5269	12.9293	12.2622	12.1989
Q02818	Q02818	NUCB1	Nucleobindin-1	+	7.35309	2.97918	7.8854	+	11.5365	4.38423	20.8827	+	+						+		+							53879.3	17.8623	17.623	17.9878	18.2286	18.0573	18.0573	15.2158	15.3376	14.0901	15.0785	15.1838	15.0354	13.4492	13.8881	13.4977	13.6761	13.392	13.6078	13.8475	13.9654	13.7784
Q08379	Q08379	GOLGA2	Golgin subfamily A member 2	+	8.25748	2.97822	7.88011	+	12.6075	3.68525	12.8638	+	+															113086	17.2301	17.5483	17.5825	17.7566	17.6153	17.5825	14.7045	14.6866	13.8978	14.6638	14.9721	14.5212	13.8552	13.8381	13.8101	13.8876	13.8628	13.95	14.0096	13.9175	13.9909
Q11206;Q11206-2;Q11206-3;Q11206-4;Q11206-5;Q11206-6;Q11206-7	Q11206;Q11206-2;Q11206-3;Q11206-4;Q11206-5;Q11206-6;Q11206-7	ST3GAL4	CMP-N-acetylneuraminate-beta-galactosamide-alpha-2,3-sialyltransferase 4;Isoform 2 of CMP-N-acetylneuraminate-beta-galactosamide-alpha-2,3-sialyltransferase 4;Isoform 3 of CMP-N-acetylneuraminate-beta-galactosamide-alpha-2,3-sialyltransferase 4;Isoform 4 of CMP-N-acetylneuraminate-beta-galactosamide-alpha-2,3-sialyltransferase 4;Isoform 5 of CMP-N-acetylneuraminate-beta-galactosamide-alpha-2,3-si…	+	5.94019	2.96912	7.83057	+	5.1929	3.71013	13.0876	+	+					+										NaN	16.7955	15.4106	15.4705	15.9329	15.3924	15.3459	12.7342	13.1427	12.5329	12.0514	12.9935	13.0784	12.6108	11.0643	12.3269	12.3489	10.7489	12.9872	13.1503	11.6774	12.6423
Q9UL01	Q9UL01	DSE	Dermatan-sulfate epimerase	+	3.9638	2.96793	7.82415	+	5.75933	2.21235	4.6343	+	+					+	+									109773	16.8267	15.4669	15.7415	15.9851	15.829	15.6889	14.1323	14.4214	12.7662	11.839	12.5637	12.0079	13.298	13.7618	13.9087	14.0493	13.4997	13.7465	13.7758	14.8003	14.1169
Q92546	Q92546	RGP1	RAB6A-GEF complex partner protein 2	+	7.40075	2.95965	7.77935	+	5.69208	2.51045	5.69798	+	+								+							42455.3	16.1356	15.0237	15.046	15.7255	15.0746	15.3651	12.6475	12.3012	12.3637	12.6803	12.2125	12.4074	12.0009	12.9959	13.1684	13.1079	13.1043	12.9304	12.5857	12.8283	12.9905
Q8TE99;Q8TE99-2	Q8TE99;Q8TE99-2	PXYLP1	2-phosphoxylose phosphatase 1;Isoform 2 of 2-phosphoxylose phosphatase 1	+	7.07264	2.95093	7.73249	+	2.66979	2.12328	4.35684	+	+			+												NaN	14.5997	15.7264	15.3802	15.8622	15.4339	15.4912	12.493	11.9424	12.4813	12.4151	12.6496	12.8066	13.0606	15.5477	12.2242	13.3198	13.1914	12.4102	13.492	16.8069	13.1113
Q5W111	Q5W111	SPRYD7	SPRY domain-containing protein 7	+	9.37993	2.94515	7.70156	+	8.8331	2.62563	6.17155	+	+															21665.8	15.9832	16.5268	15.9928	16.5981	15.9971	16.3341	13.2914	13.2361	13.3958	13.2742	13.4335	13.1302	13.5364	13.7541	13.7451	13.4665	13.5283	13.6479	13.7332	13.7161	13.639
O75976	O75976	CPD	Carboxypeptidase D	+	11.486	2.9397	7.67252	+	11.475	2.64793	6.26769		+															152931	17.0803	17.388	17.1958	17.527	17.1871	17.3022	14.415	14.425	14.2868	14.1745	14.3859	14.355	14.5993	14.6222	14.6089	14.6263	14.6012	14.7349	14.6496	14.5974	14.6585
P52849	P52849	NDST2	Bifunctional heparan sulfate N-deacetylase/N-sulfotransferase 2	+	6.45171	2.93435	7.64412	+	8.76134	2.76655	6.80479	+	+					+										100875	15.0765	15.4465	15.4789	15.7696	15.3585	15.2283	11.563	12.5394	12.0471	12.7951	13.1273	12.6803	12.2798	12.757	12.8262	12.6548	12.4074	12.8338	12.5239	12.9983	12.6836
O60909;O60909-3	O60909;O60909-3	B4GALT2	Beta-1,4-galactosyltransferase 2;Isoform 3 of Beta-1,4-galactosyltransferase 2	+	7.05197	2.93407	7.64262	+	4.36812	2.28338	4.86818	+	+					+										NaN	15.8622	15.2103	15.4502	15.6982	15.3876	15.3889	11.6547	12.7832	12.9276	12.4641	12.8006	12.7628	12.4754	13.1904	13.1127	12.7584	13.0528	14.7074	12.2831	12.4052	12.4839
Q92805	Q92805	GOLGA1	Golgin subfamily A member 1	+	3.76866	2.9099	7.51566	+	4.73514	1.90872	3.75475	+	+															88184.4	16.0383	15.3095	14.9621	16.5463	16.1057	16.2701	12.9884	13.0672	12.5313	12.0079	14.9653	12.2125	13.8496	14.0421	13.9423	13.8834	14.1243	13.938	14.0823	13.8901	14.0421
O43731-2	O43731-2	KDELR3	Isoform 2 of ER lumen protein-retaining receptor 3	+	4.73632	2.89665	7.44695	+	7.1664	4.02192	16.2449	+	+															25690.1	16.6997	15.4005	16.3901	16.7288	16.3944	16.4595	13.0795	13.1334	14.3807	12.5369	14.4939	13.0687	11.9228	12.2287	12.8592	11.563	12.7145	12.6533	13.5372	12.1078	12.4338
Q70JA7	Q70JA7	CHSY3	Chondroitin sulfate synthase 3	+	4.23217	2.8703	7.31217	+	6.21264	2.63892	6.22864	+	+					+										100284	17.0088	15.7673	17.0111	17.1871	17.0027	17.0255	13.9747	13.7362	12.2521	14.6472	14.5043	14.6662	13.8646	14.5529	14.1439	14.3525	13.9927	14.2624	14.1459	14.5792	14.5039
P01033	P01033	TIMP1	Metalloproteinase inhibitor 1	+	4.81861	2.86875	7.30432	+	11.6567	2.61197	6.11336		+															23170.9	17.1666	17.4732	17.3764	17.5869	17.3592	17.4412	14.7424	15.8206	14.5979	13.1684	14.8789	13.9828	14.7145	14.7686	14.8851	14.8721	14.7103	14.7811	14.6327	14.6197	14.6666
Q9Y2B1	Q9Y2B1	RXYLT1	Ribitol-5-phosphate xylosyltransferase 1	+	3.63077	2.86683	7.29462	+	4.86315	2.71102	6.54783	+	+															51145.8	17.0737	15.9238	15.3508	17.3414	16.9488	17.1729	13.8811	13.4823	15.047	14.7031	12.7516	12.7453	13.8886	13.8697	13.5834	13.848	13.9806	14.375	13.7047	13.7082	13.8562
Q7Z7H5	Q7Z7H5	TMED4	Transmembrane emp24 domain-containing protein 4	+	7.50555	2.86095	7.26494	+	11.7417	4.02385	16.2667	+	+						+									25942.8	18.6632	19.041	18.9341	19.0717	18.795	19.3034	16.4187	16.584	15.526	15.9031	16.3395	15.8714	14.8958	15.0327	15.037	14.9318	14.8094	14.9586	15.008	15.0756	15.0022
Q9UBI4;Q9UBI4-3;Q9UBI4-6	Q9UBI4;Q9UBI4-3;Q9UBI4-6	STOML1	Stomatin-like protein 1;Isoform 3 of Stomatin-like protein 1;Isoform 6 of Stomatin-like protein 1	+	8.4176	2.8481	7.20051	+	8.4589	2.85067	7.21334		+															NaN	15.1261	15.5285	15.5444	15.7093	15.3617	15.6164	13.035	12.8462	12.6766	12.6022	12.493	12.1448	12.2561	12.7435	12.6995	13.0305	12.7677	12.2851	12.2166	11.8773	12.6727
Q3T906	Q3T906	GNPTAB	N-acetylglucosamine-1-phosphotransferase subunits alpha/beta	+	4.94094	2.84273	7.17378	+	2.85477	1.76048	3.38812	+	+					+										143622	16.8128	15.3245	14.8855	15.2731	15.1696	15.3658	11.9946	12.277	13.1757	12.195	12.8894	13.2432	12.7263	13.3375	14.602	13.4397	14.4751	13.6878	13.3743	12.6517	13.5162
P28161	P28161	GSTM2	Glutathione S-transferase Mu 2	+	8.30092	2.841	7.16516	+	9.38341	1.58382	2.99762		+					+										25744.7	16.8459	17.0333	17.1446	17.2465	17.1399	17.0088	14.2018	14.3862	14.4693	14.4195	13.5323	14.3639	15.5057	15.3658	15.4589	15.4732	15.6336	15.4789	14.7938	14.8807	14.8361
Q76KP1	Q76KP1	B4GALNT4	N-acetyl-beta-glucosaminyl-glycoprotein 4-beta-N-acetylgalactosaminyltransferase 1	+	7.63264	2.83008	7.11115	+	5.98575	2.95998	7.78115	+	+					+										116513	15.7793	15.3065	14.9694	15.4049	15.1562	15.176	12.0955	12.2318	13.0698	12.3239	12.4907	12.6001	12.5313	11.9125	12.7557	12.0471	13.2658	11.52	12.1615	12.2831	12.4366
Q9BRY0	Q9BRY0	SLC39A3	Zinc transporter ZIP3	+	2.84656	2.819	7.05673	+	7.77378	3.81515	14.0758		+					+										33600.8	15.7601	16.0493	16.4017	16.8086	16.5235	16.3864	12.7881	11.9539	12.4183	14.7981	13.1141	15.9431	12.0675	12.3012	12.5292	13.202	12.8353	12.1035	13.3237	12.8688	13.4913
Q96RQ1	Q96RQ1	ERGIC2	Endoplasmic reticulum-Golgi intermediate compartment protein 2	+	9.25591	2.80632	6.99496	+	15.1545	3.89888	14.917	+	+															42548.7	17.7636	17.928	17.928	18.0154	17.9181	18.0154	15.2536	15.4414	14.6454	14.9497	15.2921	15.1484	14.0359	14.0897	14.0684	13.9983	13.9423	14.0406	14.2359	14.1411	14.2029
Q9Y5U9	Q9Y5U9	IER3IP1	Immediate early response 3-interacting protein 1	+	6.1081	2.8028	6.97794	+	4.68504	1.77507	3.42254	+	+															8968.76	15.3409	15.508	16.5203	16.2684	15.9031	16.6562	13.3499	13.3676	13.3449	12.5976	13.5678	13.1523	14.0693	14.2474	14.0493	14.1512	14.4611	14.5682	13.9191	14.154	14.5061
Q96IW7	Q96IW7	SEC22A	Vesicle-trafficking protein SEC22a	+	8.62322	2.78645	6.8993	+	10.2135	3.34923	10.1911	+	+															34947.5	18.3349	18.5845	18.0154	18.2492	18.0674	18.4109	15.7874	15.8451	15.1869	15.4016	15.4575	15.2651	14.9133	15.0557	15.0118	15.1658	14.6642	14.7561	14.9616	14.9707	14.285
Q8NDV1;Q8NDV1-2	Q8NDV1;Q8NDV1-2	ST6GALNAC3	Alpha-N-acetylgalactosaminide alpha-2,6-sialyltransferase 3;Isoform 2 of Alpha-N-acetylgalactosaminide alpha-2,6-sialyltransferase 3	+	6.84223	2.78568	6.89563	+	6.10373	2.30245	4.93295	+	+					+										NaN	14.7163	15.0267	15.3199	15.5877	15.2793	14.9411	11.9292	12.9495	12.3389	12.7914	12.1837	11.9642	12.4714	13.1581	12.6922	12.3689	12.8949	13.4708	12.3798	13.6696	12.2561
Q9BQQ3	Q9BQQ3	GORASP1	Golgi reassembly-stacking protein 1	+	6.80537	2.76668	6.80541	+	10.6709	3.44522	10.8921	+	+															46482.4	18.2901	18.6943	18.1474	18.3795	18.1581	18.39	15.8727	15.9171	14.9125	14.9898	15.7899	15.9773	14.7742	15.1198	15.1089	14.8287	14.7309	14.8256	14.951	14.9577	14.9653
O00559;O00559-2	O00559;O00559-2	EBAG9	Receptor-binding cancer antigen expressed on SiSo cells;Isoform 2 of Receptor-binding cancer antigen expressed on SiSo cells	+	5.71007	2.7594	6.77114	+	10.0022	3.43587	10.8218	+	+															NaN	18.035	18.278	17.8384	17.9002	17.7636	17.9454	15.7917	16.2478	15.0303	14.7007	14.8427	14.591	14.4943	14.992	14.4958	14.3729	14.2659	14.5245	14.426	14.6695	14.7211
Q9Y2E8;Q9Y2E8-2	Q9Y2E8;Q9Y2E8-2	SLC9A8	Sodium/hydrogen exchanger 8;Isoform 2 of Sodium/hydrogen exchanger 8	+	4.67468	2.75068	6.73036	+	6.46601	2.84322	7.17618	+	+					+										NaN	15.8492	15.5741	14.5108	15.4064	14.6728	15.2272	12.6922	12.291	12.8462	11.1984	13.3869	12.3217	12.3637	12.1302	11.9363	12.6126	12.5857	12.5527	12.6766	12.455	12.716
Q9NXS2	Q9NXS2	QPCTL	Glutaminyl-peptide cyclotransferase-like protein	+	10.9942	2.74588	6.708	+	11.069	2.93748	7.66074	+	+															42924.1	16.618	16.7125	16.8565	17.0851	16.887	16.8897	14.1329	14.1729	14.0593	14.04	13.9288	14.2396	13.8445	14.024	13.95	13.7224	14.0524	13.8306	14.0862	14.0057	13.9736
Q13445	Q13445	TMED1	Transmembrane emp24 domain-containing protein 1	+	8.69974	2.72875	6.62881	+	11.7805	3.45647	10.9774	+	+						+									25205.8	17.5936	17.7335	17.968	18.0748	17.9002	17.9968	15.3305	15.3876	14.7416	14.8534	15.3337	15.2476	14.3362	14.5274	14.4428	14.2984	14.3925	14.5308	14.4315	14.2619	14.525
O95857	O95857	TSPAN13	Tetraspanin-13	+	8.23408	2.72642	6.6181	+	11.6992	2.6369	6.21994	+	+															22147.2	17.5052	17.7881	17.5594	17.7984	17.5208	17.6919	14.7976	15.1094	15.1462	14.2777	15.2	14.9744	14.9169	15.1137	15.0595	14.8855	15.0287	15.0381	15.092	14.7557	14.6982
Q96KC2	Q96KC2	ARL5B	ADP-ribosylation factor-like protein 5B	+	6.83485	2.71478	6.56495	+	8.78849	2.55527	5.87776	+	+							+								20374.6	16.3901	16.542	16.7626	17.1007	16.7626	16.7981	14.1599	14.354	14.1774	13.0993	14.1339	14.1429	14.1052	14.1176	14.4327	13.8847	14.2369	14.2474	14.1611	14.0862	14.3069
P07602;P07602-2;P07602-3	P07602;P07602-2;P07602-3	PSAP	Prosaposin;Isoform Sap-mu-6 of Prosaposin;Isoform Sap-mu-9 of Prosaposin	+	9.37863	2.69873	6.49232	+	10.3547	2.41595	5.33671		+														+	NaN	16.398	16.6585	16.4086	16.7511	16.5009	16.5402	13.9673	13.9564	13.8834	14.0453	13.8417	13.3708	14.0301	14.1311	14.2094	14.1392	13.9197	14.3321	14.1305	14.1528	14.2495
Q9BVK6	Q9BVK6	TMED9	Transmembrane emp24 domain-containing protein 9	+	8.04874	2.6952	6.47644	+	12.4948	3.96772	15.6459	+	+						+									27277.4	18.98	19.2511	19.2511	19.45	19.1015	19.3469	16.8616	17.0182	16.166	16.262	16.5586	16.343	15.2914	15.3459	15.3469	15.3348	15.1427	15.1126	15.3315	15.417	15.3485
Q5H8A4;Q5H8A4-2	Q5H8A4;Q5H8A4-2	PIGG	GPI ethanolamine phosphate transferase 2;Isoform 2 of GPI ethanolamine phosphate transferase 2	+	10.1828	2.69228	6.46335	+	11.9935	2.89025	7.41399		+					+										NaN	16.6222	16.8168	16.6789	16.9762	16.7142	16.7998	14.1103	14.4136	13.9771	13.878	14.1418	13.9336	13.918	14.0392	13.7555	13.8697	13.7749	13.9093	14.0543	14.1388	14.1025
P39880-3	P39880-3	CUX1	Isoform 3 of Homeobox protein cut-like 1	+	10.139	2.69173	6.46089	+	11.0284	2.36153	5.13916	+	+															165688	16.3961	16.6038	16.3418	16.7811	16.5029	16.596	13.7394	13.7591	14.007	13.8552	13.6303	14.0803	14.1871	14.19	14.1255	14.1992	14.1086	14.2421	14.2806	14.2204	14.3362
Q9H0V1	Q9H0V1	TMEM168	Transmembrane protein 168	+	2.85535	2.68532	6.43222	+	9.79388	3.41527	10.6684	+	+															79754.7	17.2465	17.423	17.7335	17.8125	17.623	17.5767	14.6033	17.8059	14.7548	13.7649	14.5391	13.8353	13.8929	14.0674	14.2105	13.9682	14.1992	14.5854	14.2508	14.0434	14.179
O14653;O14653-2	O14653;O14653-2	GOSR2	Golgi SNAP receptor complex member 2;Isoform B of Golgi SNAP receptor complex member 2	+	10.2536	2.67703	6.39539	+	12.2919	3.13352	8.77571	+	+															NaN	16.5981	16.8815	16.6653	16.9628	16.7389	16.8565	14.1755	14.3143	13.8211	14.1871	14.172	13.9709	13.6014	13.7728	13.7034	13.6719	13.6363	13.5162	13.7548	13.7315	13.8286
O94985-2	O94985-2	CLSTN1	Isoform 2 of Calsyntenin-1	+	6.21987	2.67238	6.37481	+	3.67288	2.2491	4.75386	+	+						+									108642	15.8844	15.5139	14.8628	15.4339	15.3184	15.1161	12.3128	12.2166	12.2242	13.1454	13.0761	13.1201	11.6978	13.7765	12.9479	13.6802	12.4593	14.0732	13.8516	15.3054	13.9248
Q8N6G5	Q8N6G5	CSGALNACT2	Chondroitin sulfate N-acetylgalactosaminyltransferase 2	+	3.41409	2.66065	6.32318	+	3.20548	2.19027	4.5639	+	+					+										62572.3	16.9201	16.0601	16.0122	16.2071	16.0896	17.1666	14.2075	15.1658	12.1666	13.3869	12.872	14.693	12.9318	14.9813	14.8743	13.1403	14.2157	15.1707	11.751	15.7594	13.8306
P0CK96	P0CK96	SLC35E2B	Solute carrier family 35 member E2B	+	7.29635	2.64893	6.27203	+	8.94532	2.87305	7.32612	+	+															43777.3	15.1417	15.2196	15.3836	15.8433	15.4406	15.1523	12.6438	12.6816	12.2036	12.615	12.8198	13.3237	12.4574	12.289	12.8162	12.5618	12.5239	12.2945	12.5148	12.8931	13.0273
O75752	O75752	B3GALNT1	UDP-GalNAc:beta-1,3-N-acetylgalactosaminyltransferase 1	+	6.79411	2.64597	6.25915	+	6.15835	2.5335	5.78975	+	+					+										39511.9	15.4943	14.7846	14.9884	15.0222	14.7103	14.9194	11.7108	12.85	12.7342	12.4258	12.2654	12.0572	12.1396	12.3798	12.9905	12.5514	11.6978	12.9591	13.3383	12.3332	12.5779
Q08378	Q08378	GOLGA3	Golgin subfamily A member 3	+	8.61678	2.63108	6.19491	+	11.251	2.49413	5.6339	+	+															167355	16.5819	16.7811	16.7142	17.0766	16.7837	16.7488	14.0022	14.0524	13.8485	14.6344	14.3236	14.0387	14.3245	14.2819	14.219	14.3063	14.2759	14.3139	14.3754	14.399	14.3957
O75379	O75379	VAMP4	Vesicle-associated membrane protein 4	+	9.4287	2.61477	6.12524	+	8.06885	1.87628	3.67128	+	+															16396.8	15.7046	16.0414	15.4736	15.8415	15.4401	15.7513	12.9387	13.115	13.2702	12.9884	13.2533	12.9983	13.6327	14.0032	13.9099	13.8344	13.7161	13.8985	13.7077	13.7722	13.9389
Q14789-4	Q14789-4	GOLGB1	Isoform 4 of Golgin subfamily B member 1	+	8.08954	2.61408	6.12234	+	7.1467	2.67405	6.38218	+	+															367423	15.6624	15.1484	14.8304	15.5221	14.992	15.044	12.4797	12.7404	12.5441	12.4279	12.8564	12.4663	12.9419	11.9363	12.5491	12.6654	12.6748	12.3875	12.8532	13.3257	13.0913
Q6ZT21	Q6ZT21	TMPPE	Transmembrane protein with metallophosphoesterase domain	+	8.41035	2.60895	6.1006	+	10.7195	2.60873	6.09968		+															49452.5	16.273	16.5484	16.3546	16.6743	16.3778	16.3883	14.2111	13.918	14.1078	13.4791	13.5016	13.7451	13.8087	13.9592	13.9897	13.8408	13.7092	13.6564	13.8985	13.8181	13.6594
Q9BUJ0	Q9BUJ0	ABHD14A	Protein ABHD14A	+	6.51854	2.60215	6.07191	+	6.09601	2.44202	5.43401		+					+										29764.6	15.6668	14.6908	14.6424	15.3188	15.1775	15.1198	12.79	12.4208	11.905	12.3716	12.9521	12.5637	12.4507	12.8323	12.493	12.4967	12.3012	13.3901	13.3643	12.3932	11.839
Q9Y274	Q9Y274	ST3GAL6	Type 2 lactosamine alpha-2,3-sialyltransferase	+	6.51789	2.60195	6.07107	+	5.77006	2.22835	4.68598	+	+					+										38213.6	15.9479	14.8031	14.9338	15.3315	14.8003	14.8574	12.1798	12.9479	12.72	12.3332	12.4338	12.4476	12.455	13.0784	12.967	12.7727	13.3313	12.6995	11.4422	11.8185	11.5026
Q11201	Q11201	ST3GAL1	CMP-N-acetylneuraminate-beta-galactosamide-alpha-2,3-sialyltransferase 1	+	5.8236	2.5926	6.03185	+	5.35727	2.7965	6.94753	+	+					+										39075	16.47	15.14	14.9689	15.2721	15.1134	15.4441	12.277	12.8395	12.8847	13.0621	13.144	12.6456	13.2106	12.0675	12.4621	12.6854	11.988	13.2159	13.1079	12.493	12.8381
P22059	P22059	OSBP	Oxysterol-binding protein 1	+	10.2716	2.58967	6.0196	+	10.1699	2.3472	5.08836	+	+									+						89420.6	16.8427	17.261	16.8069	17.2168	16.8491	16.999	14.2768	14.5068	14.3872	14.3443	14.4437	14.4787	14.6552	14.6177	14.6117	14.6883	14.677	14.6424	14.7544	14.7765	14.7455
P10636-2	P10636-2	MAPT	Isoform Fetal-tau of Microtubule-associated protein tau		0.81795	2.58593	6.00404	+	0.916034	1.334	2.52101		+															36760.1	16.9169	19.0717	16.004	16.2326	16.2916	16.8289	11.9465	17.8264	18.1058	11.0155	17.4978	9.43809	16.5009	16.6201	16.5981	16.5046	13.9463	13.1717	13.6463	13.7243	16.3298
Q6NTF9;Q6NTF9-2	Q6NTF9;Q6NTF9-2	RHBDD2	Rhomboid domain-containing protein 2;Isoform 2 of Rhomboid domain-containing protein 2	+	7.24462	2.58575	6.00327	+	9.02182	3.35537	10.2345	+	+															NaN	16.3618	16.5681	17.0922	17.3088	17.134	16.9628	14.2163	13.941	14.219	14.3963	14.6902	14.4504	13.6404	13.4029	13.5851	13.4446	13.6499	13.5726	13.8692	13.572	13.514
Q6UWJ1;Q6UWJ1-2;Q6UWJ1-3	Q6UWJ1;Q6UWJ1-2;Q6UWJ1-3	TMCO3	Transmembrane and coiled-coil domain-containing protein 3;Isoform 2 of Transmembrane and coiled-coil domain-containing protein 3;Isoform 3 of Transmembrane and coiled-coil domain-containing protein 3	+	4.70925	2.58207	5.98797	+	5.70707	3.33848	10.1154	+	+					+	+									NaN	15.4204	14.8295	15.2402	15.516	15.1738	14.3092	11.6368	12.8431	13.6048	11.8918	12.6836	12.3366	11.5026	11.402	12.9495	11.1984	11.1668	12.2389	12.3932	12.4401	12.7388
P01034	P01034	CST3	Cystatin-C	+	2.83553	2.57582	5.96208	+	3.88847	1.54632	2.9207	+	+						+									15799.2	16.6609	15.526	15.8926	17.0496	16.6743	16.9059	16.1566	14.3563	12.785	13.8201	13.6998	12.4366	14.8153	14.9417	15.0017	15.1237	14.6093	14.9397	14.6476	14.8922	14.9753
A0PJZ3	A0PJZ3	GXYLT2	Glucoside xylosyltransferase 2	+	7.46255	2.57063	5.9407	+	6.92959	2.40138	5.2831	+	+					+	+									51055.5	14.6638	14.9802	14.7956	15.3427	14.8415	15.2415	12.8038	12.3765	12.3798	11.8286	12.5667	12.4861	12.6423	11.9642	12.5569	12.4507	12.9691	12.8738	12.5763	12.4338	12.9318
P49755	P49755	TMED10	Transmembrane emp24 domain-containing protein 10	+	7.72368	2.5635	5.9114	+	11.9983	3.90093	14.9382	+	+						+									24976	18.6418	19.1473	18.98	19.1786	19.0126	19.2142	16.618	16.8518	15.8844	16.4104	16.6366	16.3923	15.0636	15.1922	15.2064	15.0719	15.0966	15.1382	15.3099	15.2757	15.2703
Q9UHJ9;Q9UHJ9-2;Q9UHJ9-3;Q9UHJ9-5	Q9UHJ9;Q9UHJ9-2;Q9UHJ9-3;Q9UHJ9-5	PGAP2	Post-GPI attachment to proteins factor 2;Isoform 1 of Post-GPI attachment to proteins factor 2;Isoform 3 of Post-GPI attachment to proteins factor 2;Isoform 5 of Post-GPI attachment to proteins factor 2	+	4.64837	2.55993	5.89681	+	4.54811	2.14128	4.41154	+	+															NaN	15.5197	14.1196	15.092	15.5927	15.2497	14.5729	11.4836	11.9292	12.702	12.7662	12.8017	13.1043	13.7122	12.9007	12.5044	12.7497	12.9183	12.5136	12.3716	12.6654	12.2851
Q9NS84	Q9NS84	CHST7	Carbohydrate sulfotransferase 7	+	4.29329	2.54488	5.83561	+	4.15652	1.71727	3.28813	+	+					+										54266.3	14.9034	13.9207	15.0332	15.208	14.54	14.992	12.7226	10.6767	12.3094	12.1989	12.8655	12.5549	13.3249	13.0571	12.9028	13.7606	12.4967	12.7516	12.8052	12.924	13.3285
Q9UBV7	Q9UBV7	B4GALT7	Beta-1,4-galactosyltransferase 7	+	4.21866	2.53518	5.7965	+	4.63662	3.3082	9.9053	+	+					+										37405.8	17.4783	15.6031	15.4554	16.0115	15.7836	15.664	12.8704	12.9007	13.9727	13.1018	13.8112	14.128	12.1214	11.5432	12.6803	12.6641	13.5035	13.6342	14.5425	12.4236	15.511
Q4LE39;Q4LE39-2	Q4LE39;Q4LE39-2	ARID4B	AT-rich interactive domain-containing protein 4B;Isoform 2 of AT-rich interactive domain-containing protein 4B	+	1.75191	2.53023	5.77665	+	1.03303	1.92247	3.79071		+															NaN	16.1594	18.98	13.9052	13.9721	14.0469	13.4423	12.5058	12.5292	13.386	12.6496	11.905	12.3489	11.0643	14.1512	13.9691	13.8956	11.7854	14.1055	11.7238	14.3154	14.0297
Q8IZE3-2	Q8IZE3-2	SCYL3	Isoform 2 of Protein-associating with the carboxyl-terminal domain of ezrin	+	6.28614	2.52448	5.75367	+	5.78131	2.24618	4.74426	+	+		+													76730.5	16.0021	15.2858	14.8252	15.1395	14.8628	14.6718	13.0035	12.2214	12.4574	12.7036	12.5922	12.6622	12.4813	12.72	12.8987	12.9293	13.2903	12.9905	12.974	13.392	12.8564
Q8IXL6	Q8IXL6	FAM20C	Extracellular serine/threonine protein kinase FAM20C	+	5.12636	2.52345	5.74955	+	5.37961	2.17853	4.52693	+	+	+														66234.5	14.3199	14.6331	14.8601	15.3783	14.7747	14.7356	11.3371	11.9465	12.8136	12.4991	13.0656	11.8991	12.2443	11.87	13.2261	12.7993	12.6267	12.8641	13.8703	12.5115	13.2289
P80303;P80303-2	P80303;P80303-2	NUCB2	Nucleobindin-2;Isoform 2 of Nucleobindin-2	+	6.5491	2.51932	5.7331	+	11.0818	3.84593	14.3794	+	+						+		+	+						NaN	17.3177	17.5335	17.8551	17.9454	17.8384	17.5936	15.4354	15.4988	14.2954	15.3179	15.3809	15.0394	13.8464	14.0109	13.8254	13.9063	13.6573	13.7618	13.9771	13.9493	13.7953
P22083	P22083	FUT4	Alpha-(1,3)-fucosyltransferase 4	+	2.82567	2.5112	5.70094	+	3.23812	2.27808	4.85033	+	+					+										59083.9	16.0831	15.3717	15.6534	15.3637	15.6207	15.4683	12.6404	15.892	12.5569	12.1448	12.8338	12.4258	13.6166	12.4074	15.2243	13.3568	12.1302	13.1571	12.8227	12.1666	13.2624
Q8TCT6	Q8TCT6	SPPL3	Signal peptide peptidase-like 3	+	6.95855	2.50827	5.68936	+	7.18932	2.23142	4.69595	+	+															42260.6	15.0815	15.1912	14.8324	15.4789	15.2409	15.036	12.6691	12.4663	12.7711	12.4776	13.3237	12.1035	12.5148	13.3733	13.11	12.8114	13.0382	12.6247	12.6784	12.7052	12.7697
Q8N2H4	Q8N2H4	SYS1	Protein SYS1 homolog	+	2.61206	2.50633	5.68174	+	2.62862	2.46085	5.50541	+	+															17614.9	15.9219	15.061	12.2084	15.7347	15.7312	16.0533	12.8353	12.2465	11.9292	13.0097	12.72	12.9318	12.6347	12.5044	12.7089	12.7557	12.2622	13.0795	13.0433	12.6228	13.0957
Q9GZX3	Q9GZX3	CHST6	Carbohydrate sulfotransferase 6	+	6.03893	2.50453	5.67466	+	6.86383	2.28833	4.88491	+	+					+										44098.9	14.3396	14.9403	14.7752	15.3239	14.663	15.143	12.2654	12.7419	12.2798	12.8006	11.5432	12.5269	12.2587	12.9507	12.6302	12.4714	12.4052	12.7388	12.0198	13.4357	13.1479
Q86VZ5	Q86VZ5	SGMS1	Phosphatidylcholine:ceramide cholinephosphotransferase 1	+	6.65935	2.49415	5.63396	+	6.15134	2.44888	5.45993	+	+					+										48616.9	15.2103	15.2217	14.7312	15.2757	14.9281	15.1456	12.2443	13.2615	12.1564	12.5349	12.3444	13.0062	12.8283	12.9714	12.5479	11.6774	12.7073	13.087	12.9858	12.85	12.1692
O75354;O75354-2;O75354-3	O75354;O75354-2;O75354-3	ENTPD6	Ectonucleoside triphosphate diphosphohydrolase 6;Isoform 2 of Ectonucleoside triphosphate diphosphohydrolase 6;Isoform 3 of Ectonucleoside triphosphate diphosphohydrolase 6	+	5.62849	2.48268	5.58936	+	6.14978	2.2947	4.90652	+	+					+										NaN	15.4189	14.7356	14.4643	15.2463	14.9874	14.6786	11.6211	12.5896	13.0457	12.7241	12.0198	12.6347	12.9816	12.0009	12.5747	12.8791	12.4641	12.8625	13.0111	12.5857	16.3778
Q9HBR0	Q9HBR0	SLC38A10	Putative sodium-coupled neutral amino acid transporter 10	+	2.95966	2.48168	5.58549	+	3.8535	2.34438	5.07843	+	+															119762	16.6086	15.4918	14.5287	17.0088	16.7364	16.6201	14.6006	14.2483	13.4949	12.5058	14.5906	12.6641	13.9197	13.8207	13.7249	13.7196	13.729	14.0142	14.0684	13.6038	13.544
Q9NY97;Q9NY97-2	Q9NY97;Q9NY97-2	B3GNT2	N-acetyllactosaminide beta-1,3-N-acetylglucosaminyltransferase 2;Isoform 2 of N-acetyllactosaminide beta-1,3-N-acetylglucosaminyltransferase 2	+	6.48526	2.48092	5.58252	+	5.83245	2.37525	5.18826	+	+					+										NaN	15.489	15.4077	14.7487	14.7779	14.9653	14.8753	12.3932	12.8818	11.9185	12.9028	12.883	12.3991	12.2622	13.5243	12.79	12.3798	12.7584	12.2977	12.9959	12.1615	13.0723
Q9Y3P4	Q9Y3P4	RHBDD3	Rhomboid domain-containing protein 3	+	7.21019	2.4778	5.57047	+	8.0829	2.8333	7.12702		+															40484.1	16.9583	16.2194	17.134	17.261	17.0922	17.132	14.6242	14.6609	14.3791	14.4394	14.6695	14.157	14.024	14.1192	14.241	14.116	14.3117	13.9852	13.9754	14.078	14.1009
Q9NPR9	Q9NPR9	GPR108	Protein GPR108	+	2.99145	2.47448	5.55768	+	2.14002	1.76807	3.40597	+	+						+									60632.6	16.1796	16.2928	13.4579	14.9013	13.5941	15.912	12.8395	12.2125	13.1005	12.3637	12.4507	12.5239	13.4473	13.2148	13.1766	13.3643	13.3568	13.1695	13.5642	13.1466	13.7846
P32970	P32970	CD70	CD70 antigen	+	3.7062	2.46325	5.51458	+	5.34398	2.51775	5.72688		+															21118.4	16.2084	15.666	14.7255	15.2869	14.8084	15.5347	12.4946	11.7854	14.2735	13.6609	12.6673	12.5687	12.3302	13.3813	13.0687	12.9798	12.3932	12.9702	13.4699	12.6641	13.5571
Q9Y282;Q9Y282-3	Q9Y282;Q9Y282-3	ERGIC3	Endoplasmic reticulum-Golgi intermediate compartment protein 3;Isoform 3 of Endoplasmic reticulum-Golgi intermediate compartment protein 3	+	8.27106	2.46228	5.51088	+	12.4807	3.38662	10.4586	+	+															NaN	17.1204	17.5099	17.3474	17.5767	17.3764	17.4166	14.9779	15.2594	14.3914	14.9169	15.0801	14.948	13.9099	14.0375	14.0148	13.9506	14.0214	14.0935	14.1925	14.26	14.1784
Q16842	Q16842	ST3GAL2	CMP-N-acetylneuraminate-beta-galactosamide-alpha-2,3-sialyltransferase 2	+	5.61747	2.44652	5.45098	+	4.93225	2.65698	6.30713	+	+					+										40172.8	16.0151	15.0322	14.4124	15.0887	15.1891	15.6964	12.967	12.5148	12.7435	12.8532	13.217	12.4593	13.0817	12.3217	11.563	12.5549	13.1571	12.8136	12.0864	12.1448	12.2389
Q9BS26	Q9BS26	ERP44	Endoplasmic reticulum resident protein 44	+	8.23589	2.4404	5.42792	+	12.7736	2.39297	5.25237	+	+						+									46971.2	17.406	17.6718	17.6091	17.6508	17.5708	17.5869	15.4549	15.3826	14.6669	14.8773	15.3662	15.1051	15.231	15.1625	15.2011	15.1647	15.1004	15.2779	15.2573	15.2067	15.2153
Q93063;Q93063-2;Q93063-3	Q93063;Q93063-2;Q93063-3	EXT2	Exostosin-2;Isoform 2 of Exostosin-2;Isoform 3 of Exostosin-2	+	9.24042	2.4398	5.42566	+	10.4805	2.2836	4.86891	+	+					+										NaN	16.2718	16.5218	16.3199	16.7339	16.4444	16.5659	13.9483	13.7662	14.3641	13.9852	14.1183	14.0368	14.1243	14.2844	14.2538	14.1871	14.1973	14.1092	14.1504	14.0945	14.1517
Q96SU4;Q96SU4-2	Q96SU4;Q96SU4-2	OSBPL9	Oxysterol-binding protein-related protein 9;Isoform 2 of Oxysterol-binding protein-related protein 9	+	8.966	2.43917	5.42328	+	8.92532	2.14453	4.42149	+	+															NaN	16.2194	16.5886	16.1255	16.6997	16.1341	16.3504	13.9248	13.957	14.0742	13.7172	13.7861	14.0234	14.1619	14.2701	14.2551	14.1556	14.1771	14.2307	14.2421	14.2508	14.2796
A8MWY0	A8MWY0	ELAPOR2	Endosome/lysosome-associated apoptosis and autophagy regulator family member 2	+	8.26715	2.43285	5.39959	+	8.67693	2.34083	5.06595		+															113842	15.838	16.4086	15.753	16.3464	15.818	16.0405	13.4637	13.4466	13.5941	13.887	13.5378	13.6782	13.7047	13.641	13.6564	13.7394	13.6937	13.7243	13.8842	13.9115	13.8901
Q8IW50	Q8IW50	FAM219A	Protein FAM219A	+	8.48329	2.43202	5.39647	+	4.16348	1.83588	3.5699		+															20399.7	14.9763	14.9699	14.6409	15.1507	14.5574	14.8979	12.4306	12.5837	12.7122	12.3901	12.0722	12.4122	12.291	13.2106	12.4839	12.7052	13.4801	14.007	13.5995	11.0155	12.7179
Q9P2C4	Q9P2C4	TMEM181	Transmembrane protein 181	+	8.95708	2.4318	5.39566	+	9.15535	2.31905	4.99003	+	+															69324.6	16.646	17.1729	16.6891	17.1236	16.6394	16.9583	14.2668	14.4327	14.353	14.5509	14.405	14.6301	14.6039	14.4672	14.4841	14.6048	14.6117	14.5433	14.5351	14.439	14.527
Q9H3P7	Q9H3P7	ACBD3	Golgi resident protein GCP60	+	7.89654	2.425	5.37029	+	4.31576	0.6867	1.6096	+	+					+										60593.4	15.6895	15.9208	15.8736	16.3504	16.0086	16.0175	13.1222	13.3302	13.7839	13.8755	13.5927	13.6059	15.357	15.0959	15.1979	15.4005	15.3448	15.3441	15.4384	15.5146	15.4106
Q96K49;Q96K49-2	Q96K49;Q96K49-2	TMEM87B	Transmembrane protein 87B;Isoform 2 of Transmembrane protein 87B	+	4.26419	2.41803	5.34442	+	10.1546	2.7503	6.72857	+	+						+									NaN	16.7201	17.0922	16.5904	17.134	16.6835	16.9413	13.4687	13.2516	15.2563	14.7914	15.0176	14.8677	14.0421	14.0486	14.1941	14.099	14.0797	14.1962	13.861	13.8978	14.1065
Q9Y3E0	Q9Y3E0	GOLT1B	Vesicle transport protein GOT1B	+	7.51491	2.40247	5.28706	+	8.69018	2.58922	6.01772	+	+															15425.7	16.1074	16.4595	16.6975	16.9413	16.6955	16.7339	13.9445	14.0721	14.1454	14.0119	14.4772	14.5692	14.0867	14.0543	14.1528	13.7894	13.9545	14.0621	13.9891	13.799	13.7817
Q9BXB4	Q9BXB4	OSBPL11	Oxysterol-binding protein-related protein 11	+	8.82427	2.3953	5.26086	+	8.80293	2.33142	5.03299	+	+					+										83643.2	16.4086	16.8104	16.2701	16.8459	16.2875	16.5639	14.0067	14.1535	14.1947	13.9624	14.2888	14.2085	14.0711	14.3536	14.2878	14.1086	14.1362	14.2406	14.3613	14.3508	14.4511
Q96MM7;Q96MM7-4	Q96MM7;Q96MM7-4	HS6ST2	Heparan-sulfate 6-O-sulfotransferase 2;Isoform 4 of Heparan-sulfate 6-O-sulfotransferase 2	+	8.49271	2.36545	5.15313	+	9.52938	2.45448	5.48117	+	+					+										NaN	16.3517	16.6743	16.1932	16.6697	16.3353	16.4187	14.0443	13.9452	14.0871	14.1892	13.7483	14.4361	13.7853	14.1196	14.0761	13.8108	14.0103	14.1139	13.7888	13.9202	14.2535
Q9BT09	Q9BT09	CNPY3	Protein canopy homolog 3	+	3.12011	2.36483	5.15093	+	1.40306	0.332967	1.2596		+															30748	16.2647	15.4515	15.3558	15.5347	15.5613	15.8615	12.1357	14.8333	11.9781	14.3891	12.9641	13.5402	15.2774	15.2884	15.4077	15.3909	15.2521	15.4152	15.2111	15.0222	15.2504
Q8IVQ6	Q8IVQ6	ZDHHC21	Palmitoyltransferase ZDHHC21	+	5.37789	2.35473	5.115	+	4.92111	2.40623	5.30089	+	+															31385.2	15.4847	14.5556	14.3882	15.1847	14.3872	14.4164	12.2359	12.6039	12.1448	12.9959	11.7588	12.5491	12.7557	12.1989	11.4291	12.0274	12.5943	12.974	11.5026	10.7489	12.6568
Q7Z7M9	Q7Z7M9	GALNT5	Polypeptide N-acetylgalactosaminyltransferase 5	+	7.48626	2.34142	5.068	0	0.432919	0.71845	1.64541	+	+					+										106266	15.1042	14.9105	14.8596	15.3299	14.7604	14.762	12.5163	12.0955	12.883	12.9419	12.702	12.5394	16.1296	16.0931	12.3012	12.493	15.5096	12.8894	14.7309	15.061	15.9691
Q9NZC7	Q9NZC7	WWOX	WW domain-containing oxidoreductase	+	9.91911	2.33343	5.04003	+	10.5069	2.35422	5.11316	+	+					+										46676.8	15.9188	16.2156	15.9351	16.3368	16.0702	16.1341	13.5564	13.7389	13.9243	13.9213	13.7338	13.7353	13.6419	13.8861	13.8359	13.6817	13.7345	13.7052	13.8059	13.7438	13.7585
Q6P4F1;Q6P4F1-2;Q6P4F1-6	Q6P4F1;Q6P4F1-2;Q6P4F1-6	FUT10	Alpha-(1,3)-fucosyltransferase 10;Isoform 2 of Alpha-(1,3)-fucosyltransferase 10;Isoform 6 of Alpha-(1,3)-fucosyltransferase 10	+	7.13233	2.3291	5.02492	+	0.968848	1.31442	2.48702	+	+					+										NaN	14.4791	14.4333	14.8999	15.1462	14.9998	14.773	12.7813	12.5462	12.5687	12.6622	12.0146	12.1837	12.8462	12.8791	13.1302	12.6456	17.0952	12.2485	12.7763	12.5491	13.2191
Q13439-5	Q13439-5	GOLGA4	Isoform 5 of Golgin subfamily A member 4	+	9.34652	2.3181	4.98675	+	8.93794	1.99552	3.98759	+	+															262328	15.7525	16.1389	15.7484	16.3011	15.8372	15.9417	13.6112	13.6564	13.7285	13.6505	13.6968	13.4678	13.9954	13.9397	13.9011	13.9318	13.9439	14.0348	13.9433	14.0186	14.0392
Q8TCG2	Q8TCG2	PI4K2B	Phosphatidylinositol 4-kinase type 2-beta	+	7.57884	2.31477	4.97524	+	7.46284	2.1808	4.53405	+	+					+										54744.2	15.4542	15.4339	15.7154	16.2916	15.9417	15.947	13.2217	13.5672	13.5489	13.392	13.4783	13.6871	13.6833	13.6761	13.699	13.3519	13.6152	13.6735	13.5851	13.6852	13.4397
Q08431	Q08431	MFGE8	Lactadherin	+	9.17846	2.30255	4.93329	+	8.44185	1.81858	3.52735		+															43104.9	15.7255	16.0205	15.6549	16.1932	15.8955	15.8217	13.6735	13.4323	13.6631	13.6905	13.6912	13.3454	14.1968	14.2001	14.1397	13.9887	13.9213	13.9532	13.887	13.8552	13.7069
Q96MC6	Q96MC6	MFSD14A	Hippocampus abundant transcript 1 protein	+	7.16467	2.3007	4.92697	+	5.95789	2.39037	5.24291		+															53027.3	14.9991	14.5961	15.0204	15.5139	15.0565	15.1256	12.2851	12.9798	12.7597	12.6533	13.0711	12.7584	12.0572	12.0986	13.1514	12.6622	12.9756	13.0244	12.3332	12.9566	12.595
Q15643	Q15643	TRIP11	Thyroid receptor-interacting protein 11	+	7.28996	2.29802	4.91781	+	10.8639	2.13933	4.40558	+	+															227586	15.998	16.2684	16.1429	16.4376	16.2356	16.1971	14.0057	14.3448	14.179	13.8539	13.2988	13.8093	14.0375	14.0503	13.9903	14.0867	14.1339	14.1449	14.0469	14.1211	13.5693
Q6P9A2	Q6P9A2	GALNT18	Polypeptide N-acetylgalactosaminyltransferase 18	+	6.30256	2.29698	4.91429	+	5.99482	2.26493	4.80632	+	+					+										69560.6	14.6296	15.0066	14.5868	15.3495	14.3711	14.8494	12.6209	12.3444	12.5823	12.6902	12.896	11.8773	12.8198	13.0687	11.9185	12.5044	12.3302	12.5618	12.7796	12.5329	12.3094
Q13190-2	Q13190-2	STX5	Isoform 2 of Syntaxin-5	+	9.33969	2.29425	4.90499	+	13.5606	3.15052	8.87974	+	+									+						34086.1	17.388	17.6786	17.4668	17.623	17.4978	17.5052	15.3031	15.5174	14.8591	15.2045	15.3007	15.2091	14.2814	14.4155	14.4195	14.3929	14.3123	14.4347	14.5112	14.5648	14.5874
Q9BXS4	Q9BXS4	TMEM59	Transmembrane protein 59	+	3.50301	2.27012	4.82362	+	3.79842	2.53925	5.81287	+	+						+									36223.3	16.2902	14.4816	14.8173	14.5925	16.3199	16.4724	13.2202	13.655	12.4907	13.4223	13.384	13.181	12.7355	13.4458	13.1371	13.2845	12.974	12.1615	13.2482	13.384	13.4118
Q969Y0	Q969Y0	NXPE3	NXPE family member 3	+	6.19533	2.26795	4.81638	+	2.82877	2.73757	6.66945		+															63799.6	15.5048	15.2138	14.5451	15.1791	15.0267	14.8634	12.778	12.3036	12.3744	13.217	13.1323	12.9199	9.43809	12.1755	12.4279	13.2432	13.6858	12.937	13.2381	12.5637	12.6548
P15907	P15907	ST6GAL1	Beta-galactoside alpha-2,6-sialyltransferase 1	+	5.43137	2.2505	4.75848	+	5.70122	2.12895	4.37399	+	+					+										46604.6	14.1976	15.2968	14.3772	15.3768	14.7947	14.9813	12.3848	13.2331	12.5527	12.3036	12.2622	12.785	12.6766	12.4183	12.4991	12.9816	12.9884	12.6867	12.7538	13.09	12.7597
Q9H8J5	Q9H8J5	MANSC1	MANSC domain-containing protein 1	+	2.57429	2.24492	4.7401	+	2.35092	1.98353	3.9546		+															46810.1	16.0428	15.2427	13.225	15.0297	13.2066	16.1419	11.6867	12.785	12.6867	12.7435	12.937	12.5803	12.8847	12.9983	12.6939	12.5148	12.7646	13.1312	12.7557	12.8776	13.0467
O15041;O15041-2	O15041;O15041-2	SEMA3E	Semaphorin-3E;Isoform 2 of Semaphorin-3E	+	8.02903	2.24217	4.73107	+	4.48002	0.9941	1.99184		+															NaN	16.4432	16.2945	15.6474	16.0451	15.8154	16.0493	13.8417	13.9213	13.7082	13.7196	13.9776	13.6735	15.1587	14.8895	14.9051	15.3376	15.1042	14.9352	15.2858	15.4106	14.8324
Q6N075;Q6N075-2	Q6N075;Q6N075-2	MFSD5	Molybdate-anion transporter;Isoform 2 of Molybdate-anion transporter	+	2.8769	2.2376	4.71612	+	8.43715	2.84518	7.18597	+	+					+										NaN	16.0702	15.5999	15.3065	15.7362	15.2762	15.2171	13.3948	12.7497	12.0306	12.4734	15.3975	13.7345	12.5208	12.7263	12.7597	12.4754	12.8882	12.7646	13.0051	13.1347	12.7283
Q8WVM8	Q8WVM8	SCFD1	Sec1 family domain-containing protein 1	+	11.4744	2.2358	4.71024	+	12.6074	2.68157	6.41552	+	+															72379.9	17.0691	17.3138	17.2301	17.4342	17.261	17.267	15.0676	15.1405	14.9289	14.948	15.044	15.0314	14.5242	14.6786	14.5763	14.537	14.5633	14.6064	14.6183	14.5282	14.6284
Q8WUD6	Q8WUD6	CHPT1	Cholinephosphotransferase 1	+	10.6867	2.23378	4.70366	+	10.3149	2.67443	6.38388	+	+					+										45097	16.6366	16.8735	16.8642	17.0027	16.8378	16.6413	14.4862	14.6847	14.5567	14.663	14.4589	14.6039	13.9186	14.4352	14.1679	14.0768	14.0761	14.1349	13.7894	13.9816	14.1081
O60512	O60512	B4GALT3	Beta-1,4-galactosyltransferase 3	+	5.60846	2.23253	4.69958	+	11.3958	2.50875	5.69127	+	+					+										43928	17.261	17.4903	17.5708	17.645	17.527	17.623	15.2463	15.0531	14.7742	16.3638	15.2613	15.0232	15.0914	14.9884	14.9753	14.9051	15.1315	14.9729	14.9543	14.653	15.1231
O95487;O95487-2;O95487-3	O95487;O95487-2;O95487-3	SEC24B	Protein transport protein Sec24B;Isoform 2 of Protein transport protein Sec24B;Isoform 3 of Protein transport protein Sec24B	+	8.56211	2.22865	4.68695	+	9.51573	1.6219	3.0778	+	+															NaN	15.9575	16.1837	16.1522	16.3813	16.2311	16.1389	13.8401	14.2466	13.5844	14.001	14.1669	13.8338	14.6409	14.4734	14.4473	14.583	14.6535	14.5152	14.4554	14.5561	14.5101
O43542	O43542	XRCC3	DNA repair protein XRCC3	+	1.51441	2.22802	4.6849	0	0.314713	-0.167783	0.89021		+															37849.8	16.5904	17.5657	17.5335	17.354	16.8356	16.887	16.5029	12.8806	16.9583	17.0182	13.3633	12.6748	16.9059	16.9031	17.1815	17.6359	17.2785	17.868	17.7471	17.5708	17.5483
Q86UD1	Q86UD1	OAF	Out at first protein homolog	+	6.48422	2.22067	4.66109	+	5.46133	2.31342	4.97059		+															30688.3	15.3127	15.2952	14.4413	15.1562	14.7374	14.9357	12.6748	12.7355	13.037	12.2125	12.8912	13.0035	12.4236	12.9621	12.1448	13.0984	13.279	12.0901	12.4366	12.5976	12.9959
P10909;P10909-2;P10909-4;P10909-5;P10909-6	P10909;P10909-2;P10909-4;P10909-5;P10909-6	CLU	Clusterin;Isoform 2 of Clusterin;Isoform 4 of Clusterin;Isoform 5 of Clusterin;Isoform 6 of Clusterin	+	7.2836	2.20522	4.61144	+	9.4641	2.48797	5.60987	+	+						+									NaN	15.8879	16.1117	16.0394	16.5046	16.1356	16.2487	14.3887	13.8273	14.0963	13.4968	14.1052	13.7823	13.5215	13.7161	13.5803	13.5995	13.659	13.9237	13.7087	13.6573	13.8344
Q9UM21	Q9UM21	MGAT4A	Alpha-1,3-mannosyl-glycoprotein 4-beta-N-acetylglucosaminyltransferase A	+	3.30851	2.19137	4.56738	+	1.37017	0.978133	1.96991	+	+					+										61543.9	15.598	14.9294	15.1357	15.7681	15.2045	15.2634	12.3901	15.129	13.1766	12.6995	12.7241	12.6316	12.5058	14.39	15.2323	14.9514	14.8427	14.1081	14.9874	14.2514	14.8958
Q96JA3	Q96JA3	PLEKHA8	Pleckstrin homology domain-containing family A member 8	+	3.91942	2.1818	4.53719	+	4.63628	2.07195	4.20455	+	+															58261.3	15.7334	15.2164	14.8031	15.4741	15.9651	16.0651	13.6968	14.5485	13.6351	12.6727	12.6588	12.9545	13.5509	13.0861	14.3896	13.3493	13.4126	13.037	13.298	13.3294	13.2965
Q9Y680;Q9Y680-3	Q9Y680;Q9Y680-3	FKBP7	Peptidyl-prolyl cis-trans isomerase FKBP7;Isoform 3 of Peptidyl-prolyl cis-trans isomerase FKBP7	+	4.79621	2.18085	4.53421	+	1.38764	-0.4733	0.720315		+															NaN	14.8134	14.646	13.7249	15.1264	14.9133	14.7386	12.5069	13.1571	12.455	12.3489	11.6677	12.7419	15.0516	15.2409	15.1814	15.1689	15.0161	15.1435	15.045	15.0898	14.987
Q8TBP5	Q8TBP5	FAM174A	Membrane protein FAM174A	+	3.79962	2.17747	4.52359	+	5.37411	2.42057	5.35381		+															19953.8	15.5921	14.8256	13.7894	15.0796	14.6871	14.7487	11.5778	12.4861	13.4567	13.2929	12.5957	12.2485	12.0955	12.0572	12.7796	12.5976	12.4813	12.1879	12.6384	13.2804	12.9843
Q9NQZ7	Q9NQZ7	ENTPD7	Ectonucleoside triphosphate diphosphohydrolase 7	+	6.11987	2.17263	4.50846	+	4.94271	1.68388	3.21292	+	+					+										68960.2	14.7539	14.2524	14.6508	14.7131	14.8869	13.848	12.4449	12.3541	11.8636	12.1666	12.7052	12.5349	12.3689	12.5803	12.8179	13.2781	13.1066	12.85	12.3848	13.2845	12.4754
Q8TBE7	Q8TBE7	SLC35G2	Solute carrier family 35 member G2	+	5.64201	2.17202	4.50653	+	4.86208	1.2086	2.31113	+	+															46421.5	14.2636	15.0704	14.6666	15.062	14.6002	14.3207	12.8931	12.8066	12.6641	11.6978	12.4208	12.469	13.2491	13.5079	13.6266	13.5765	13.3383	13.4335	13.5782	13.2082	13.3733
Q99574	Q99574	SERPINI1	Neuroserpin	+	3.79854	2.1708	4.50273	+	3.08448	1.87587	3.67022		+															46427	15.342	14.8665	14.5515	15.2409	14.8574	13.3551	11.9539	13.2202	12.6108	13.1466	12.195	12.0621	13.0035	12.4279	13.6048	12.2654	12.1035	13.5531	14.5735	12.195	12.9221
P23142	P23142	FBLN1	Fibulin-1	+	7.3663	2.16057	4.4709	+	6.67913	1.26288	2.39975		+															77214.1	15.7409	15.8451	15.5057	15.8811	15.6009	15.6286	13.8784	13.0795	13.8469	13.298	13.3937	13.7424	14.3166	14.777	14.2934	14.5609	14.2493	14.4278	14.4688	14.4009	14.2342
O15258	O15258	RER1	Protein RER1	+	6.475	2.16038	4.47034	+	8.19564	2.86142	7.26729	+	+															22958	16.7288	16.8713	17.423	17.5099	17.354	17.2725	14.8143	14.5561	14.9595	15.1766	15.3376	15.3531	14.2806	14.2055	14.4544	13.9678	14.4734	14.6093	14.6194	14.191	14.4734
Q9NWM8	Q9NWM8	FKBP14	Peptidyl-prolyl cis-trans isomerase FKBP14	+	2.23096	2.14508	4.42318	+	1.54473	0.582083	1.49701		+															24171.7	15.8415	14.7014	15.5944	16.2562	15.8544	15.9506	12.3765	13.9624	12.3563	15.9813	12.6329	14.0186	15.1327	15.2217	15.2954	15.2158	14.9308	14.9096	14.9768	15.1061	14.7902
O94986	O94986	CEP152	Centrosomal protein of 152 kDa	+	2.68792	2.14178	4.41307	+	6.81844	3.48737	11.2151		+															195626	16.7024	15.4406	16.9691	17.0737	17.0952	17.0366	15.0709	14.3112	12.5136	15.1618	15.598	14.8114	13.3454	13.3652	13.2722	12.9166	13.3119	13.1821	13.2914	13.7773	13.3449
O43852-2;O43852-4	O43852-2;O43852-4	CALU	Isoform 2 of Calumenin;Isoform 4 of Calumenin	+	6.18078	2.13932	4.40553	+	5.45875	0.74735	1.67871	+	+						+									NaN	15.5825	15.9052	15.5062	15.7513	15.5242	15.4937	13.6143	14.3303	13.1403	13.2732	13.1801	13.389	14.8256	14.9938	14.9244	14.7843	14.7447	15.0062	14.7365	14.8713	15.176
P48357;P48357-2;P48357-3;P48357-4	P48357;P48357-2;P48357-3;P48357-4	LEPR	Leptin receptor;Isoform A of Leptin receptor;Isoform C of Leptin receptor;Isoform D of Leptin receptor	+	3.71426	2.1387	4.40365	+	4.93489	2.0835	4.23834		+															NaN	15.6616	14.9308	14.7021	15.2657	15.1301	14.6956	11.9185	13.8861	12.6854	12.6001	14.0129	12.4507	12.469	13.0216	13.9367	12.8818	12.5874	12.9884	13.2279	13.544	13.5047
Q8NEW0	Q8NEW0	SLC30A7	Zinc transporter 7	+	6.46728	2.13615	4.39587	+	8.86737	3.42263	10.723	+	+					+										41625.9	17.2954	17.4412	18.1058	18.1581	18.0865	17.8059	15.6718	15.777	15.3597	15.5009	16.0702	15.6964	14.2627	14.3778	14.4993	14.1701	14.5548	14.4924	14.4989	14.1546	14.4776
Q96EU7	Q96EU7	C1GALT1C1	C1GALT1-specific chaperone 1	+	7.70959	2.12242	4.35423	+	9.3454	2.75422	6.74686	+	+															36382	16.8069	17.0426	17.2828	17.3917	17.2252	17.1145	15.3755	14.8089	15.2937	14.9047	14.9678	14.7786	14.5122	14.5702	14.4816	14.4958	14.2075	14.0711	14.4473	14.4888	14.8114
O75462	O75462	CRLF1	Cytokine receptor-like factor 1	+	2.15134	2.12153	4.35156	+	1.99764	2.17097	4.50325		+															46301.7	15.5207	13.4813	15.8423	16.0982	15.9575	12.5637	12.3464	13.1088	12.4074	12.8353	12.9785	13.0581	12.1615	12.3464	12.5069	14.1466	12.2744	13.0021	13.4431	13.9155	12.3513
Q9H082	Q9H082	RAB33B	Ras-related protein Rab-33B	+	9.82957	2.11275	4.32515	+	12.1356	2.82135	7.06824	+	+							+								25717.5	16.5167	16.7955	16.6495	16.9264	16.6667	16.6874	14.5812	14.6941	14.7365	14.3458	14.5567	14.6514	13.879	13.9552	13.9006	13.933	13.7679	13.8784	14.1439	14.1165	14.0823
Q9UK23;Q9UK23-2;Q9UK23-3	Q9UK23;Q9UK23-2;Q9UK23-3	NAGPA	N-acetylglucosamine-1-phosphodiester alpha-N-acetylglucosaminidase;Isoform 2 of N-acetylglucosamine-1-phosphodiester alpha-N-acetylglucosaminidase;Isoform 3 of N-acetylglucosamine-1-phosphodiester alpha-N-acetylglucosaminidase	+	6.22284	2.1105	4.31841	+	5.79763	2.05063	4.14288	+	+					+	+									NaN	14.4078	14.9779	14.414	15.0242	14.5407	15.2177	12.3637	12.9998	12.4208	12.3563	12.9419	12.8368	12.7662	12.7974	13.2634	12.5369	12.748	12.1666	13.0558	13.0784	12.9447
Q9Y5P4;Q9Y5P4-2;Q9Y5P4-3	Q9Y5P4;Q9Y5P4-2;Q9Y5P4-3	CERT1	Ceramide transfer protein;Isoform 2 of Ceramide transfer protein;Isoform 3 of Ceramide transfer protein	+	6.57747	2.1035	4.29751	+	3.83103	0.368234	1.29077	+	+															NaN	15.2427	15.2956	15.0354	15.3491	15.0881	15.2863	12.883	13.0305	13.6594	12.5667	13.0244	13.5122	14.8855	14.7224	14.846	14.8747	14.9734	14.7858	14.5386	14.7438	14.8081
Q6AI12	Q6AI12	ANKRD40	Ankyrin repeat domain-containing protein 40	+	4.70146	2.09698	4.27814	+	3.24197	1.46157	2.75407	+	+															41088.5	15.1796	13.7531	14.0814	13.8985	14.5545	14.3143	12.3064	12.5329	11.6066	12.5015	12.5747	11.6774	13.2516	12.6622	12.1214	13.5509	12.6548	12.7711	12.5803	12.9578	13.3174
Q00973	Q00973	B4GALNT1	Beta-1,4 N-acetylgalactosaminyltransferase 1	+	2.65015	2.0968	4.27759	+	4.78138	2.34085	5.06601	+	+					+										58882.4	16.0572	15.2045	15.0908	15.7104	15.2087	16.0572	13.993	14.9552	12.7073	14.5171	12.3588	12.2166	13.6425	13.2309	12.0372	13.2914	13.5114	13.5703	13.0593	13.5601	13.9373
Q92538;Q92538-3	Q92538;Q92538-3	GBF1	Golgi-specific brefeldin A-resistance guanine nucleotide exchange factor 1;Isoform 3 of Golgi-specific brefeldin A-resistance guanine nucleotide exchange factor 1	+	5.86548	2.0952	4.27285	+	10.0649	2.20598	4.61389	+	+															NaN	16.0346	16.0637	16.1918	16.5283	16.2366	16.1631	14.3772	14.6122	13.4579	14.118	14.4643	13.6173	14.106	13.8929	13.9581	13.9977	14.0792	13.9483	13.911	13.9678	13.9959
P16870;P16870-2	P16870;P16870-2	CPE	Carboxypeptidase E;Isoform 2 of Carboxypeptidase E	+	6.91495	2.08718	4.24918	+	9.28445	2.19005	4.56321	+	+					+	+									NaN	16.6891	16.9728	16.646	16.8543	16.5484	16.6955	15.1342	14.6669	14.2564	14.2914	14.5535	14.9806	14.5917	14.3917	14.3867	14.7998	14.683	14.4129	14.5669	14.4993	14.4461
Q96GR4;Q96GR4-2;Q96GR4-3	Q96GR4;Q96GR4-2;Q96GR4-3	ZDHHC12	Palmitoyltransferase ZDHHC12;Isoform 2 of Palmitoyltransferase ZDHHC12;Isoform 3 of Palmitoyltransferase ZDHHC12	+	7.0135	2.08703	4.24874	+	6.53239	2.103	4.29602	+	+															NaN	14.4567	14.6812	14.0952	15.0017	14.3083	14.5319	12.5491	12.1264	12.1922	12.6673	12.5015	12.5163	12.6902	12.0773	12.5349	12.7435	12.3389	12.0722	12.1121	12.7763	11.5939
Q8IWJ2	Q8IWJ2	GCC2	GRIP and coiled-coil domain-containing protein 2	+	8.42953	2.08597	4.24559	+	8.50586	1.72152	3.29783	+	+															195910	15.2932	15.5299	15.2667	15.7844	15.3744	15.4027	13.2559	13.493	13.1127	13.3108	13.6544	13.3087	13.7968	13.6297	13.5547	13.7929	13.7323	13.8158	13.6522	13.8718	13.8273
Q9UNW1	Q9UNW1	MINPP1	Multiple inositol polyphosphate phosphatase 1	+	9.53821	2.07642	4.21758	+	2.58724	0.313166	1.24243		+			+		+										55051.2	15.5819	15.8401	15.6591	16.0228	15.7432	15.5569	13.8464	13.5964	13.6719	13.5661	13.7062	13.5585	15.4495	15.3667	15.487	15.3865	15.3146	15.5207	15.4527	15.2768	15.3427
P48147	P48147	PREP	Prolyl endopeptidase	+	1.35174	2.07038	4.19998	0	0.181393	0.343733	1.26904		+															80699.5	15.392	13.787	16.0428	12.2831	17.4783	15.9907	15.4575	12.289	12.1161	12.937	12.9293	12.8227	14.7927	14.7177	14.8394	14.8304	14.9637	14.7676	14.6686	14.8797	14.9069
Q9HD26-2	Q9HD26-2	GOPC	Isoform 2 of Golgi-associated PDZ and coiled-coil motif-containing protein	+	7.7172	2.0701	4.19916	+	6.76582	1.39367	2.62746	+	+															49721.1	15.3783	15.7475	15.4157	16.0514	15.5556	15.6729	13.7839	13.6757	13.2732	13.4431	13.7389	13.486	14.2538	14.0845	14.154	14.3216	14.3512	14.2943	14.4562	14.5319	14.6039
Q15363	Q15363	TMED2	Transmembrane emp24 domain-containing protein 2	+	6.49391	2.05648	4.15971	+	11.0185	3.31475	9.95037	+	+						+			+						22761.2	17.3138	17.5539	17.6919	17.8384	17.8125	17.4978	15.4994	15.8265	14.8634	15.546	15.7753	15.8588	14.1406	14.4092	14.3593	14.1641	14.341	14.4056	14.543	14.518	14.5217
Q8NHU3	Q8NHU3	SGMS2	Phosphatidylcholine:ceramide cholinephosphotransferase 2	+	4.77366	2.04652	4.13107	+	5.70685	1.86828	3.65098	+	+					+										42280.2	15.2115	15.2749	14.154	14.8994	14.5901	14.3887	12.7646	12.5514	12.8038	11.87	13.0188	13.2309	12.7832	13.0528	13.0153	12.883	12.7832	12.7914	12.4734	13.0174	12.3389
Q9BRL7;Q9BRL7-2;Q9BRL7-3	Q9BRL7;Q9BRL7-2;Q9BRL7-3	SEC22C	Vesicle-trafficking protein SEC22c;Isoform 2 of Vesicle-trafficking protein SEC22c;Isoform 3 of Vesicle-trafficking protein SEC22c	+	5.86302	2.0386	4.10847	+	5.80706	2.03982	4.11193		+															NaN	14.4859	14.1388	14.8216	15.2891	15.1707	14.6946	12.7179	12.8323	12.8747	12.5415	13.0338	12.3689	12.8248	12.7914	12.6748	12.2622	12.7813	13.0273	12.5292	13.094	13.2094
Q15436	Q15436	SEC23A	Protein transport protein Sec23A	+	8.37677	2.03632	4.10197	+	6.42154	0.742599	1.67319	+	+															86160.8	16.0601	16.3368	16.0982	16.3961	16.234	16.2524	14.3231	14.4022	13.9292	14.0548	14.4698	13.9806	15.5883	15.4101	15.4055	15.5022	15.5846	15.4313	15.2914	15.5057	15.5248
Q9UBF2	Q9UBF2	COPG2	Coatomer subunit gamma-2	+	7.12737	2.0336	4.09425	+	8.84024	1.684	3.21318	+	+															97622.3	15.9999	16.1312	16.1862	16.4925	16.2225	16.2326	14.2302	14.5609	13.7627	14.0638	14.5192	13.9265	14.5974	14.3462	14.4419	14.5535	14.6614	14.5605	14.4911	14.5812	14.5997
Q9Y487	Q9Y487	ATP6V0A2	V-type proton ATPase 116 kDa subunit a2	+	7.42085	2.01248	4.03476	+	8.53124	2.09408	4.26955	+	+					+										98082.3	16.1987	16.3353	16.576	16.9562	16.5505	16.5167	14.4022	14.2114	14.6782	14.3859	14.6269	14.7539	14.3433	14.3618	14.4663	14.4806	14.4862	14.4307	14.4898	14.1771	14.4022
O15155	O15155	BET1	BET1 homolog	+	7.44239	2.00967	4.02689	+	12.1153	2.97787	7.87821	+	+									+						13289.4	17.1558	17.485	17.1614	17.2954	17.2129	17.1921	15.2884	15.7379	14.8624	15.1295	15.3819	15.0445	14.1368	14.3123	14.3213	14.1535	14.3088	14.4027	14.0999	14.4446	14.5783
Q9NW68;Q9NW68-2;Q9NW68-3;Q9NW68-7	Q9NW68;Q9NW68-2;Q9NW68-3;Q9NW68-7	BSDC1	BSD domain-containing protein 1;Isoform 2 of BSD domain-containing protein 1;Isoform 3 of BSD domain-containing protein 1;Isoform 7 of BSD domain-containing protein 1	+	4.4393	1.98305	3.95328	+	3.8499	1.25938	2.39393	+	+															NaN	15.0959	14.9258	14.301	14.9435	14.0458	15.2569	13.2804	13.5267	12.5491	12.3012	12.4236	12.5896	13.7196	13.3568	13.4519	13.7875	13.3108	13.386	13.3699	13.6377	13.4507
Q9H4F1	Q9H4F1	ST6GALNAC4	Alpha-N-acetyl-neuraminyl-2,3-beta-galactosyl-1,3-N-acetyl-galactosaminide alpha-2,6-sialyltransferase	+	1.4838	1.98297	3.95305	+	5.55371	2.67653	6.39318	+	+					+										34200.5	16.0122	15.7557	15.5104	15.7303	15.3658	15.2716	11.9642	12.6329	17.0255	12.9387	12.3489	14.838	12.4907	12.7122	13.0035	14.1575	12.8297	12.3932	12.7283	12.0986	13.1894
P48745	P48745	CCN3	CCN family member 3	+	3.56885	1.96628	3.9076	+	4.00023	1.65952	3.15911		+															39162.2	15.4455	14.4511	14.0359	14.6358	14.3694	14.0999	11.7588	11.5778	12.7371	13.1665	12.7107	13.289	12.5163	12.2485	12.7419	13.2009	13.1869	13.186	12.977	12.5292	12.8262
Q8NBL1	Q8NBL1	POGLUT1	Protein O-glucosyltransferase 1	+	8.57397	1.95483	3.87671	+	5.78056	0.597067	1.51264		+															46189.2	15.0691	15.2594	14.984	15.2415	15.0237	15.0828	13.1766	13.5625	12.9358	13.1058	13.1235	13.0273	14.4357	14.6395	14.5961	14.4533	14.4155	14.538	14.5175	14.5783	14.696
Q96A57;Q96A57-2	Q96A57;Q96A57-2	TMEM230	Transmembrane protein 230;Isoform 1 of Transmembrane protein 230	+	7.91945	1.95115	3.86683	+	9.49327	1.94155	3.84118	+	+															NaN	16.1235	16.3329	16.3213	16.6835	16.4219	16.3088	14.4611	14.6183	14.4087	14.4816	13.9927	14.5226	14.4449	14.4884	14.3559	14.3949	14.3494	14.5091	14.5881	14.5192	14.4829
Q9H488	Q9H488	POFUT1	GDP-fucose protein O-fucosyltransferase 1	+	8.62407	1.9478	3.85786	0	1.3403	-0.182717	0.881042		+					+										43955.8	15.8126	16.0858	15.7115	16.0185	15.7825	15.9329	13.9782	14.2719	13.9641	13.8861	13.6858	13.8709	15.8976	16.2271	16.1971	16.0079	15.9792	16.1312	16.0405	15.9773	16.1578
Q02742	Q02742	GCNT1	Beta-1,3-galactosyl-O-glycosyl-glycoprotein beta-1,6-N-acetylglucosaminyltransferase	+	1.93736	1.94723	3.85634	0	0.00597394	-0.0102833	0.992897	+	+					+										49798.8	15.6114	14.8985	15.4319	15.4863	15.0497	15.1285	12.9798	12.1448	12.5803	12.8791	16.3546	12.9843	17.3088	12.9124	15.094	15.2731	15.4853	15.5944	15.331	15.6534	15.6474
Q9BT67	Q9BT67	NDFIP1	NEDD4 family-interacting protein 1	+	2.0681	1.94423	3.84833	+	6.70527	2.3892	5.23867	+	+															24899.3	16.1886	15.4147	15.3949	15.2799	15.2067	15.5034	13.7518	12.7697	13.9687	11.7108	15.9358	13.186	13.4035	12.8262	13.3465	12.9276	12.7516	13.3976	13.7531	12.8066	13.0329
Q8N128	Q8N128	FAM177A1	Protein FAM177A1	+	5.51382	1.93612	3.82674	+	6.88154	1.62758	3.08995		+															23757.4	15.469	15.7001	15.8861	16.3246	16.0143	15.7572	14.3653	14.0786	13.3097	14.2297	13.5149	14.0364	14.29	14.0716	14.2119	14.2297	14.2987	14.2839	13.9576	13.9636	13.8052
Q96LW7-2	Q96LW7-2	CARD19	Isoform 2 of Caspase recruitment domain-containing protein 19	+	4.59749	1.93368	3.82029	+	3.74852	1.40092	2.64069		+															20625.6	14.2442	15.3924	15.8671	15.5374	15.7547	15.5062	13.4275	13.3322	13.8188	13.7109	13.0571	13.3534	13.8963	14.0091	13.9948	13.9121	13.9093	14.1749	13.6782	13.372	13.5501
Q9P2K8;Q9P2K8-2	Q9P2K8;Q9P2K8-2	EIF2AK4	eIF-2-alpha kinase GCN2;Isoform 2 of eIF-2-alpha kinase GCN2	+	1.97479	1.92778	3.8047	+	4.2531	1.7512	3.36639		+	+			+					+						NaN	15.5741	16.3418	16.1212	15.6646	16.1872	14.7255	12.5253	13.1162	14.0845	15.4406	15.4709	12.4102	13.9125	14.4235	13.783	13.8485	14.2105	13.9292	13.8886	13.3822	13.9423
Q16401	Q16401	PSMD5	26S proteasome non-ATPase regulatory subunit 5	+	2.13149	1.91417	3.76896	+	2.33648	1.62635	3.08731		+															56195.7	15.2754	17.6856	14.8513	14.9784	14.9056	15.6146	13.3968	14.0368	13.7791	14.1725	14.4579	11.9828	13.9792	13.8108	14.0158	13.8588	14.1892	13.699	13.5685	13.2331	13.2504
Q99988	Q99988	GDF15	Growth/differentiation factor 15	+	3.61558	1.91373	3.76783	+	3.72507	1.75162	3.36736	+	+						+			+						34140.2	13.1695	14.0754	14.3207	14.4693	14.7118	14.3117	12.6289	12.5183	12.3128	10.96	12.6939	12.4621	11.9363	12.2359	13.2491	12.8297	11.9363	12.3614	12.1214	12.3848	12.1564
Q99541	Q99541	PLIN2	Perilipin-2	+	3.72049	1.91068	3.75987	+	4.55157	1.34575	2.54162		+					+										48075.4	15.2045	14.6006	14.5263	14.4704	14.5835	14.538	14.0026	12.4074	11.6978	12.7881	13.0687	12.4946	13.2998	12.9798	13.3143	13.1235	13.1247	14.0067	13.8876	14.0922	13.8211
P12109	P12109	COL6A1	Collagen alpha-1(VI) chain	+	7.94649	1.90897	3.7554	+	5.96079	0.699834	1.62432		+														+	108529	14.8874	14.9866	14.8287	15.2735	14.9689	14.9342	13.1005	13.1736	13.3074	12.6548	12.9872	13.202	14.2791	14.2681	14.2406	14.3747	14.2139	14.3039	14.4669	14.3878	14.3585
Q9NUY8	Q9NUY8	TBC1D23	TBC1 domain family member 23	+	5.11018	1.9038	3.74198	+	2.26822	0.5546	1.46876	+	+															78321.9	15.0127	15.0981	14.5485	15.5921	14.987	15.3435	13.8306	13.6463	12.9702	12.896	12.848	12.968	14.4108	14.7462	14.5609	14.3618	14.6773	14.4973	13.913	14.172	14.295
P53992	P53992	SEC24C	Protein transport protein Sec24C	+	7.93387	1.90107	3.73489	+	2.08284	0.28365	1.21727	+	+															118325	15.4285	15.7934	15.7665	15.9228	15.8844	15.6973	13.7644	13.7279	13.5207	14.0067	13.9834	14.0834	15.5695	15.2952	15.3609	15.5009	15.5913	15.4732	15.4093	15.4401	15.4071
Q99666	Q99666	RGPD5	RANBP2-like and GRIP domain-containing protein 5/6	+	3.91206	1.89565	3.7209	+	3.71507	0.633883	1.55174		+															198924	13.6937	13.9099	13.624	14.13	13.5267	13.6023	12.3187	10.4377	12.0419	11.8185	12.4813	12.0146	13.1832	13.2903	13.2297	12.9843	13.0834	12.9124	12.967	12.7435	12.8198
Q7Z3D4	Q7Z3D4	LYSMD3	LysM and putative peptidoglycan-binding domain-containing protein 3	+	3.92172	1.88628	3.69682	+	2.10768	1.5211	2.8701	+	+									+						34537.6	15.4297	15.0413	14.6099	14.7369	14.6472	14.2045	13.5803	13.637	12.5976	12.4797	13.0153	12.0419	13.8381	14.1323	12.5415	14.4983	11.8636	12.6691	14.1701	14.2421	13.0644
Q96M27	Q96M27	PRRC1	Protein PRRC1	+	6.48253	1.88253	3.68722	+	5.88332	0.5522	1.46632	+	+									+						46701.2	15.4797	15.5382	15.2455	15.4776	15.3127	15.3448	13.7908	14.0022	13.075	13.6187	13.5182	13.0984	14.8768	14.7617	14.8221	14.857	14.9548	14.8129	14.8324	14.9268	15.0377
Q9HB20	Q9HB20	PLEKHA3	Pleckstrin homology domain-containing family A member 3	+	1.89831	1.88235	3.68675	+	6.56355	2.316	4.9795	+	+															33861.2	16.2562	15.6047	15.3826	15.8822	15.3904	15.3035	13.45	13.4949	12.3187	12.3094	16.0438	14.9087	13.384	13.3743	12.7453	13.5189	13.5189	13.3822	13.1491	11.988	12.2587
P01137	P01137	TGFB1	Transforming growth factor beta-1 proprotein	+	8.00721	1.86065	3.63171	+	4.70218	0.8519	1.80488	+	+						+									44341.2	14.2391	14.9047	14.4045	14.7329	14.4485	14.4022	12.5823	12.6691	12.7993	12.5163	12.6784	12.7226	13.6582	13.6112	13.8122	13.5489	13.5547	13.8353	13.7215	13.5189	13.6846
Q9Y287	Q9Y287	ITM2B	Integral membrane protein 2B	+	6.47605	1.85878	3.62702	+	7.01668	1.90428	3.74323	+	+															30338	15.3453	16.0624	15.8139	16.3383	16.0254	15.7917	14.2064	13.867	13.9373	14.3139	14.0507	13.849	13.9588	13.9011	13.9727	14.0914	13.9243	14.103	13.9816	14.0716	13.963
P48444	P48444	ARCN1	Coatomer subunit delta	+	7.48742	1.85438	3.61597	+	9.40973	1.45272	2.73723	+	+															57210.4	16.5362	16.7677	16.5567	16.8356	16.6289	16.6789	14.9155	15.0535	14.3088	14.839	15.0385	14.7224	15.2618	15.1075	15.1405	15.2064	15.3662	15.2053	15.1264	15.3082	15.293
P53618	P53618	COPB1	Coatomer subunit beta	+	6.54285	1.85343	3.61359	+	8.65137	1.59717	3.02549	+	+															107142	16.2605	16.3706	16.5335	16.7657	16.5524	16.4741	14.8417	14.9768	14.1745	14.4726	14.9689	14.4017	14.9813	14.7883	14.8753	14.8173	15.0309	14.8807	14.763	14.857	14.9129
P24821;P24821-4	P24821;P24821-4	TNC	Tenascin;Isoform 4 of Tenascin	+	3.75902	1.84988	3.60471	+	3.34597	1.71387	3.28039		+															NaN	15.8835	14.884	14.764	15.0075	14.7557	14.8056	13.6609	13.9001	13.5953	12.2654	12.9464	12.6329	12.8447	12.1214	13.7817	13.4801	13.9765	13.6127	13.3375	12.7677	12.8114
Q9Y678	Q9Y678	COPG1	Coatomer subunit gamma-1	+	6.37041	1.84348	3.58876	+	8.1128	1.26023	2.39534	+	+															97718.2	15.7513	15.8126	15.8116	16.1408	15.912	15.9311	14.1851	14.4366	13.4258	13.9948	14.3499	13.9063	14.7403	14.5083	14.5242	14.6568	14.7672	14.6012	14.5057	14.7025	14.6366
O43852;O43852-3	O43852;O43852-3	CALU	Calumenin;Isoform 3 of Calumenin	+	6.67761	1.84173	3.5844	+	6.43271	0.97225	1.9619	+	+						+									NaN	16.3836	16.8543	16.6585	16.887	16.7075	16.7075	14.9784	15.2644	14.3392	14.9744	14.9143	14.6773	15.6543	15.7793	15.7965	15.7613	15.5663	15.8072	15.9041	15.8665	15.947
O00622	O00622	CCN1	CCN family member 1	+	2.36223	1.84007	3.58027	+	5.81709	2.21678	4.64856		+															42026.6	14.3855	15.176	14.717	14.8328	14.9338	14.9371	15.2956	12.3798	12.8179	12.5514	11.8538	13.0433	12.4797	12.5462	12.609	12.5779	13.4608	12.0079	11.9125	12.6963	11.9125
Q9H0V9	Q9H0V9	LMAN2L	VIP36-like protein	+	7.85022	1.83637	3.5711	+	12.0106	2.9143	7.53862	+	+						+									39710.8	17.1107	17.3764	17.4166	17.5137	17.4492	17.388	15.6453	15.7632	15.1819	15.4049	15.7874	15.4537	14.593	14.3288	14.4739	14.4993	14.431	14.4428	14.6766	14.4769	14.4968
Q9NRA2	Q9NRA2	SLC17A5	Sialin	+	4.26054	1.83212	3.56059	+	4.0981	1.17947	2.26493		+					+									+	54639.6	14.5858	15.7214	14.9861	15.6173	15.2463	14.974	13.4895	13.6719	14.1311	12.6816	13.1558	13.0083	13.976	14.102	14.1594	13.7483	14.0186	14.0498	14.0565	13.3643	13.8408
O43286	O43286	B4GALT5	Beta-1,4-galactosyltransferase 5	+	3.90488	1.83048	3.55656	+	3.50297	2.4069	5.30334	+	+					+										45118.6	14.6197	13.544	14.5669	15.1744	14.6162	14.8077	12.0079	12.5369	12.3991	13.0631	13.402	12.937	11.2842	12.3151	10.7489	13.1665	12.3716	13.0012	12.5269	12.7711	11.9539
Q9C037-2	Q9C037-2	TRIM4	Isoform Beta of E3 ubiquitin-protein ligase TRIM4	+	7.01333	1.82622	3.54606	+	11.1244	2.16815	4.49447		+				+											54151.1	16.4338	16.7925	16.6541	16.7597	16.7024	16.6222	15.0209	15.2	14.8226	14.4825	14.4592	15.0222	14.5783	14.4195	14.4136	14.5714	14.437	14.536	14.5356	14.4816	14.4739
O95070	O95070	YIF1A	Protein YIF1A	+	6.33073	1.82375	3.54	+	8.65723	2.9508	7.73178	+	+															32011.2	16.1607	16.5778	16.9488	16.9911	16.8897	16.7899	15.0569	15.1338	14.6642	14.7187	15.15	14.6919	13.7018	13.9103	14.0786	13.6219	13.7087	13.6319	13.9019	13.756	13.8254
Q8TCT7;Q8TCT7-2;Q8TCT7-4	Q8TCT7;Q8TCT7-2;Q8TCT7-4	SPPL2B	Signal peptide peptidase-like 2B;Isoform 2 of Signal peptide peptidase-like 2B;Isoform 4 of Signal peptide peptidase-like 2B	+	7.78192	1.82357	3.53955	+	9.13079	2.35672	5.12203	+	+						+									NaN	15.4044	15.4518	15.6286	15.9876	15.6467	15.5846	13.8633	13.5096	13.8633	13.8601	13.6463	14.0197	13.1675	13.2371	13.3652	13.0072	13.3499	13.4365	13.5047	13.2713	13.4275
O95479;O95479-2	O95479;O95479-2	H6PD	GDH/6PGL endoplasmic bifunctional protein;Isoform 2 of GDH/6PGL endoplasmic bifunctional protein	+	5.96526	1.82333	3.53898	+	3.12262	0.322483	1.25048		+					+										NaN	15.2711	15.5406	15.2248	15.6257	15.3158	15.3768	13.3332	13.2297	13.1914	13.5685	13.9367	14.1553	15.0658	15.1279	15.0565	15.018	15.0242	15.1275	15.0804	14.9331	14.9833
O14579	O14579	COPE	Coatomer subunit epsilon	+	5.63864	1.82003	3.53089	+	8.25001	1.66897	3.17987	+	+															34482	16.3849	16.3654	16.4987	16.7413	16.5065	16.663	15.2256	15.2096	14.2934	14.5652	14.7403	14.2055	14.8601	15.1819	14.7569	14.7536	14.864	14.7295	14.5934	14.8691	14.7779
Q12907	Q12907	LMAN2	Vesicular integral-membrane protein VIP36	+	7.36967	1.80923	3.50456	+	14.3203	3.00303	8.01684	+	+						+									40228.7	18.2381	18.39	18.4607	18.3242	18.3512	18.278	16.6476	17.0395	16.1971	16.3944	16.5218	16.3864	15.332	15.2914	15.421	15.3986	15.2978	15.2832	15.4157	15.4853	15.3472
Q9BXB5	Q9BXB5	OSBPL10	Oxysterol-binding protein-related protein 10	+	6.04187	1.80623	3.49728	+	6.88935	1.73443	3.32749		+															83970.1	15.2599	15.6632	14.987	15.817	15.175	15.4804	13.3249	13.2753	13.4397	13.8223	13.7968	13.8861	13.5625	13.6009	13.796	13.6187	13.6817	13.7161	13.6272	13.5827	13.572
O43896	O43896	KIF1C	Kinesin-like protein KIF1C		0.803301	1.80487	3.49397	+	2.72164	3.95923	15.5542	+	+															122947	19.0717	17.5052	19.3469	19.8293	19.2142	19.6765	18.9341	18.0154	11.6867	18.4607	18.5104	18.2073	17.2252	16.1212	16.1419	16.602	12.4183	12.3798	12.9578	16.686	13.2309
P33947	P33947	KDELR2	ER lumen protein-retaining receptor 2	+	1.55798	1.8007	3.48389	+	2.85466	1.82245	3.53681	+	+															24422	14.1103	13.3743	15.83	14.6987	15.5192	15.5333	11.5026	11.2305	13.6179	13.1043	14.8275	13.9788	13.2732	12.6727	12.9591	12.5763	13.4296	13.2202	12.8038	12.9785	11.847
Q96A29-2	Q96A29-2	SLC35C1	Isoform 2 of GDP-fucose transporter 1	+	2.14091	1.79423	3.46831	+	2.47738	2.24058	4.72588	+	+					+										38234.9	14.0227	14.0017	16.4166	14.6936	12.4907	14.2659	12.3151	12.7538	12.3588	12.8847	12.7179	12.0955	12.1692	10.7489	12.3541	12.195	12.4714	12.5091	12.4122	11.5432	12.3637
Q6UXH1;Q6UXH1-4;Q6UXH1-5;Q6UXH1-6	Q6UXH1;Q6UXH1-4;Q6UXH1-5;Q6UXH1-6	CRELD2	Protein disulfide isomerase CRELD2;Isoform 4 of Protein disulfide isomerase CRELD2;Isoform 5 of Protein disulfide isomerase CRELD2;Isoform 6 of Protein disulfide isomerase CRELD2	+	3.6072	1.79192	3.46275	0	0.471967	-0.324683	0.798474	+	+						+			+						NaN	13.6622	15.2768	15.0671	15.0309	14.0344	13.7012	12.6533	12.9605	12.5015	12.9318	12.7453	12.2287	14.2535	14.8596	14.8476	14.9302	14.8375	14.9923	14.948	14.7817	14.9013
O95486	O95486	SEC24A	Protein transport protein Sec24A	+	3.24363	1.79093	3.46039	0	0.189597	0.0977332	1.07009	+	+															119749	15.7415	14.6093	14.4092	15.0962	15.4049	15.1701	13.7894	14.0301	12.9166	11.9946	13.4258	13.5291	15.0822	14.8226	14.9331	14.9998	15.0998	14.9073	14.9441	14.894	14.9073
Q8NC51	Q8NC51	SERBP1	Plasminogen activator inhibitor 1 RNA-binding protein	+	4.53372	1.78873	3.45511	0	1.40536	-0.243566	0.844655		+															44965.4	14.5395	14.8739	14.5633	14.9223	14.6454	14.4405	13.1881	12.1161	13.7644	12.5148	12.6517	13.0174	14.7877	15.1269	14.7025	14.9138	14.8559	15.0595	14.6596	15.2141	15.086
P37275;P37275-2;P37275-3;P37275-4;P37275-5	P37275;P37275-2;P37275-3;P37275-4;P37275-5	ZEB1	Zinc finger E-box-binding homeobox 1;Isoform 2 of Zinc finger E-box-binding homeobox 1;Isoform 3 of Zinc finger E-box-binding homeobox 1;Isoform 4 of Zinc finger E-box-binding homeobox 1;Isoform 5 of Zinc finger E-box-binding homeobox 1		0.922838	1.77843	3.43053	0	0.227458	0.54255	1.45654		+															NaN	12.6456	16.7465	12.455	17.0527	11.8068	12.3464	12.5239	12.5637	12.2318	12.7933	12.0009	10.2688	13.3751	13.3773	13.5357	13.0492	12.883	13.5774	13.075	12.7179	13.3108
Q04864;Q04864-2	Q04864;Q04864-2	REL	Proto-oncogene c-Rel;Isoform 2 of Proto-oncogene c-Rel	+	1.7623	1.77755	3.42843	0	0.819525	0.48495	1.39954		+															NaN	14.1729	15.3047	16.0405	15.2547	15.3403	15.7386	14.9854	12.6365	15.5477	12.1357	13.0805	12.8006	15.1869	15.0161	14.9898	15.1819	14.241	14.3263	14.3092	14.7424	14.2297
Q96AY3	Q96AY3	FKBP10	Peptidyl-prolyl cis-trans isomerase FKBP10	+	9.42166	1.76858	3.40719	0	0.435292	0.0559001	1.03951		+										+					64245	15.9506	16.2391	16.0282	16.2099	16.1126	16.0414	14.3641	14.5365	14.1449	14.4274	14.2763	14.2211	15.9721	16.0543	16.0115	16.0908	15.9291	16.1886	16.0858	16.0931	16.0702
Q0GE19-1	Q0GE19-1	SLC10A7	Isoform 1 of Sodium/bile acid cotransporter 7	+	3.29073	1.76357	3.39536	+	3.04026	1.78173	3.43839	+	+					+				+						39485.2	13.3035	13.8855	14.3694	15.7779	14.5192	14.2478	12.4776	12.2242	12.7355	12.8283	12.8114	12.4449	13.1571	11.9292	12.3826	12.5058	13.0199	12.4183	12.4052	12.9153	12.7868
Q4ADV7	Q4ADV7	RIC1	Guanine nucleotide exchange factor subunit RIC1	+	4.22378	1.75362	3.37203	+	1.5486	1.3841	2.61009	+	+								+							159301	15.0497	14.1713	13.8697	14.8704	14.2659	13.9799	12.3302	12.6568	12.8894	13.282	12.4797	12.0471	11.6211	12.8864	13.2472	12.3239	15.2341	12.5896	12.2622	12.8323	12.5491
Q99747	Q99747	NAPG	Gamma-soluble NSF attachment protein	+	8.52459	1.73953	3.33927	+	9.04191	1.9225	3.79079		+														+	34746.3	15.7312	16.1971	15.9804	16.3076	16.0094	16.0066	14.3639	14.4296	14.1931	14.3348	14.2823	14.1914	14.1508	14.0154	14.0337	14.2426	14.106	14.1488	14.2524	14.3268	14.1734
Q9NRY4	Q9NRY4	ARHGAP35	Rho GTPase-activating protein 35	+	1.46364	1.73808	3.33592	+	1.17434	0.936584	1.91399		+															170514	15.2231	15.9329	13.7298	14.0186	14.1466	14.2668	12.0864	13.4242	10.8087	12.6456	15.3717	12.5527	14.3297	12.6816	13.8223	14.0453	14.1072	12.7122	14.0313	14.2029	14.2099
Q13615;Q13615-3	Q13615;Q13615-3	MTMR3	Myotubularin-related protein 3;Isoform C of Myotubularin-related protein 3	+	3.55987	1.73685	3.33307	+	1.63956	0.56455	1.47893		+			+												NaN	14.0129	14.7447	13.4637	14.7506	14.5735	14.4989	13.0338	11.6368	12.1798	12.983	12.6384	13.1514	13.8826	13.8449	13.6782	13.6729	13.7473	13.8311	13.7092	13.5571	13.5251
Q9NQX7	Q9NQX7	ITM2C	Integral membrane protein 2C	+	7.61841	1.73257	3.32318	+	10.2289	2.15568	4.4558	+	+															30223.8	16.5301	16.7162	16.5108	16.8267	16.6222	16.5283	15.059	15.2837	14.8733	14.7516	14.6438	14.7275	14.3303	14.4979	14.6963	14.3772	14.5068	14.3917	14.2111	14.5068	14.3995
P55145	P55145	MANF	Mesencephalic astrocyte-derived neurotrophic factor	+	9.221	1.73002	3.31732	0	1.67672	-0.210383	0.864308		+									+						20700.1	16.1341	16.449	16.1594	16.353	16.2084	16.2084	14.5567	14.7817	14.3754	14.4866	14.4567	14.4751	16.2632	16.4987	16.5167	16.4925	16.3368	16.6667	16.3329	16.2018	16.3579
P61923	P61923	COPZ1	Coatomer subunit zeta-1	+	3.84973	1.72865	3.31418	+	5.85962	1.03668	2.05151	+	+															20198.2	15.7456	15.6351	15.9748	16.0778	15.8714	15.8701	14.9201	14.5504	13.2361	14.4536	14.3278	13.3149	14.8999	15.0455	14.5185	14.9403	14.8797	14.6708	14.6585	14.9779	14.7398
Q86V85	Q86V85	GPR180	Integral membrane protein GPR180	+	8.23378	1.72615	3.30844	+	10.829	2.5973	6.05153	+	+						+									49395.4	15.6689	15.7036	15.9773	16.0175	16.003	15.8444	13.8458	14.1653	14.0453	14.1951	14.3367	14.2696	13.3004	13.3355	13.3449	13.0467	13.3332	13.2702	13.7525	13.3493	13.1757
P07093-2;P07093-3	P07093-2;P07093-3	SERPINE2	Isoform 2 of Glia-derived nexin;Isoform 3 of Glia-derived nexin	+	4.29969	1.71545	3.28399	+	5.23332	1.6283	3.09148		+															NaN	15.7465	15.4112	15.688	15.8544	15.4285	15.6711	14.5687	13.7812	14.0197	13.4231	14.5896	13.1247	13.1514	14.1189	14.3143	14.0968	14.1625	14.186	13.6068	13.3587	13.9075
Q5BJH7;Q5BJH7-3	Q5BJH7;Q5BJH7-3	YIF1B	Protein YIF1B;Isoform 3 of Protein YIF1B	+	9.84966	1.7119	3.27592	+	10.3969	2.27598	4.84328	+	+															NaN	16.1734	16.4476	16.1631	16.446	16.2647	16.3395	14.6218	14.6317	14.478	14.4993	14.7398	14.5923	13.9703	14.213	14.172	13.976	13.8535	13.9936	14.2338	14.1575	14.0158
Q9NQZ5	Q9NQZ5	STARD7	StAR-related lipid transfer protein 7, mitochondrial	+	1.91609	1.70898	3.2693	0	1.08823	0.430283	1.3475		+					+					+					43113.2	13.8876	15.1183	14.1362	14.9524	14.8773	15.1581	13.8692	12.0009	11.8538	12.7342	15.0847	12.3332	14.2801	14.3683	14.2746	14.1566	14.2501	14.2185	14.2454	14.2024	14.5609
P35606	P35606	COPB2	Coatomer subunit beta'	+	7.88557	1.70598	3.26251	+	8.42001	1.47148	2.77307	+	+															102487	16.3088	16.5904	16.4947	16.8128	16.5603	16.4925	14.9038	15.0843	14.5746	14.7128	14.9933	14.7548	15.1456	14.9313	15.0099	15.1089	15.1979	15.037	15.1016	15.1922	15.1261
Q96PB1	Q96PB1	CASD1	N-acetylneuraminate 9-O-acetyltransferase	+	7.59699	1.7018	3.25307	+	4.49321	1.13683	2.19898	+	+															91679.8	16.5484	16.8242	16.5548	16.7981	16.5108	16.6811	14.7843	15.2053	15.2446	14.7492	14.7318	14.9914	15.5467	15.7547	15.7122	15.7271	14.7887	15.567	15.6221	15.4643	15.8225
Q6ICG6;Q6ICG6-2;Q6ICG6-3	Q6ICG6;Q6ICG6-2;Q6ICG6-3	KIAA0930	Uncharacterized protein KIAA0930;Isoform 2 of Uncharacterized protein KIAA0930;Isoform 3 of Uncharacterized protein KIAA0930	+	1.78624	1.69255	3.23228	+	1.67851	1.13393	2.19456		+															NaN	15.9668	14.8753	14.0486	14.5472	14.4124	16.3353	12.2831	14.5767	14.6061	12.2977	12.5208	13.7459	13.0847	14.3063	13.9916	13.7784	13.9936	14.2274	13.0571	13.8142	14.5724
O43405	O43405	COCH	Cochlin	+	7.81864	1.68948	3.22541	+	8.74372	2.1004	4.28828		+															59483	15.5027	15.4898	15.7499	16.0831	15.8554	15.7355	13.9231	14.1143	13.9011	14.1669	14.0116	14.1625	13.5642	13.6609	13.6512	13.4645	13.8194	13.6538	13.7791	13.7674	13.6809
Q06481;Q06481-3;Q06481-6	Q06481;Q06481-3;Q06481-6	APLP2	Amyloid-like protein 2;Isoform 3 of Amyloid-like protein 2;Isoform 6 of Amyloid-like protein 2	+	7.78852	1.68172	3.20809	+	9.2104	1.9535	3.87313		+															NaN	15.3774	15.6973	15.5477	15.9804	15.6414	15.6646	13.9341	13.9202	13.9598	14.2229	14.0406	13.7409	13.7784	13.7069	13.6257	13.7722	13.6078	13.6968	14.0406	13.8423	13.7875
Q96AJ9;Q96AJ9-1	Q96AJ9;Q96AJ9-1	VTI1A	Vesicle transport through interaction with t-SNAREs homolog 1A;Isoform 1 of Vesicle transport through interaction with t-SNAREs homolog 1A	+	6.91951	1.67245	3.18755	+	6.96245	1.67065	3.18358	+	+															NaN	15.6084	15.8811	15.2463	16.0246	15.5027	15.6294	14.1725	14.0737	13.9564	13.9998	13.7591	13.8963	13.7394	13.9288	14.1323	14.0611	13.9941	14.0129	14.0474	14.1931	13.988
Q9Y3A6	Q9Y3A6	TMED5	Transmembrane emp24 domain-containing protein 5	+	6.28058	1.67218	3.18697	+	14.1352	3.0921	8.52736	+	+						+									26004.9	18.0865	18.1943	18.3002	18.2603	18.3126	18.1474	16.7258	17.0922	16.0451	16.3598	16.5567	16.4886	15.2133	15.0898	15.0927	15.1711	15.1208	15.061	15.0153	15.0227	15.0215
P05067;P05067-11;P05067-8	P05067;P05067-11;P05067-8	APP	Amyloid-beta precursor protein;Isoform 11 of Amyloid-beta precursor protein;Isoform APP751 of Amyloid-beta precursor protein	+	8.80092	1.67135	3.18513	+	10.1884	1.91812	3.77929	+	+						+									NaN	15.9431	16.1212	15.8483	16.2478	15.8938	15.953	14.2859	14.2012	14.2839	14.5724	14.3433	14.2924	14.0091	14.179	14.0792	14.0786	14.0271	14.1255	14.13	14.1701	14.1048
Q8NBJ7	Q8NBJ7	SUMF2	Inactive C-alpha-formylglycine-generating enzyme 2	+	8.46569	1.6672	3.17598	+	2.47965	0.2695	1.20539		+															33843.1	16.4741	16.7442	16.4119	16.6517	16.4867	16.5009	15.037	14.9234	14.6252	15.0719	14.877	14.7318	16.2071	16.245	16.3638	16.446	16.1117	16.2789	16.2029	16.2143	16.2551
Q9ULT0;Q9ULT0-4	Q9ULT0;Q9ULT0-4	TTC7A	Tetratricopeptide repeat protein 7A;Isoform 3 of Tetratricopeptide repeat protein 7A		1.08678	1.6653	3.1718	+	2.0254	2.73953	6.67854		+															NaN	15.8791	16.7201	13.2261	12.3239	17.0235	16.9488	14.1512	13.1514	14.1344	13.3663	14.0197	13.3067	12.1533	12.8215	12.1798	12.5313	13.0581	12.9403	13.493	13.1652	12.3588
O95613	O95613	PCNT	Pericentrin	+	3.0877	1.66052	3.1613	+	12.4586	3.47735	11.1375		+															378037	16.686	16.9762	17.1007	17.1107	17.128	17.0625	15.6711	15.3172	13.7377	15.6695	16.2143	15.4912	13.5395	13.5463	13.4579	13.5267	13.5087	13.6209	13.5592	13.4758	13.4783
Q9NTJ5	Q9NTJ5	SACM1L	Phosphatidylinositol-3-phosphatase SAC1	+	9.14283	1.65807	3.15593	+	10.195	2.00423	4.01176	+	+			+												66966.9	16.5524	16.8086	16.7201	17.0653	16.7339	16.815	15.0547	15.0872	15.1962	15.2059	15.0516	15.1513	14.8007	14.7989	14.8216	14.7329	14.7374	14.7784	15.0666	14.8696	14.8783
Q9Y3D2	Q9Y3D2	MSRB2	Methionine-R-sulfoxide reductase B2, mitochondrial	+	1.29274	1.65803	3.15586	0	0.57149	0.853866	1.80734		+					+					+					19536.2	12.2977	16.2825	15.7036	17.4114	15.7456	16.7024	14.0364	14.7145	14.1016	13.493	13.6538	14.1957	14.6842	14.9548	14.8134	14.8358	14.7544	14.9774	14.6222	14.6925	14.6194
Q08397	Q08397	LOXL1	Lysyl oxidase homolog 1	+	7.06734	1.64508	3.12766	0	0.957783	-0.232984	0.850873		+					+										63109.8	17.0065	17.2252	16.7125	16.9282	16.7465	16.9872	15.4152	15.6624	15.3276	15.1467	15.1315	15.0522	16.8791	17.4004	17.1958	17.3592	16.7981	17.3714	16.8713	17.0088	17.1524
Q86YB8	Q86YB8	ERO1B	ERO1-like protein beta	+	5.98916	1.64383	3.12495	0	1.41771	-0.19295	0.874815		+									+						53543.2	15.417	15.6718	15.3797	15.7425	15.417	15.3508	13.9703	13.873	14.0548	14.2574	13.2546	13.7057	15.5587	15.6489	15.7787	15.5877	15.7393	15.8232	15.5322	15.3993	15.5022
P53621	P53621	COPA	Coatomer subunit alpha	+	6.86338	1.64133	3.11954	+	8.89763	1.62407	3.08243	+	+															138346	16.3057	16.4801	16.602	16.8214	16.6141	16.5567	15.0287	15.1943	14.5605	14.7167	15.1863	14.8455	15.008	14.829	14.8783	14.9616	15.0474	14.9113	14.8969	14.9957	14.9721
Q8N8Q9;Q8N8Q9-2	Q8N8Q9;Q8N8Q9-2	NIPA2	Magnesium transporter NIPA2;Isoform 2 of Magnesium transporter NIPA2	+	2.97849	1.6394	3.11536	+	1.4895	0.911167	1.88057	+	+															NaN	14.1957	15.2735	13.0433	14.0888	13.5726	13.0012	12.0306	12.455	12.0986	12.0773	12.5415	12.1357	12.967	12.8704	13.0467	12.8655	12.5514	13.4071	12.291	13.023	12.7727
P00750	P00750	PLAT	Tissue-type plasminogen activator	+	6.48095	1.633	3.10157	+	9.63652	2.19147	4.5677		+															62917.1	15.7086	15.9097	15.436	15.9076	15.6345	15.8946	14.1546	14.3406	13.737	14.1674	14.4511	13.8423	13.4044	13.6512	13.6194	13.5016	13.5416	13.624	13.5004	13.4708	13.5207
O95881	O95881	TXNDC12	Thioredoxin domain-containing protein 12	+	6.86888	1.62695	3.08859	0	1.1946	-0.211533	0.863619		+					+										19205.8	15.7432	16.0982	15.5663	15.8955	15.6786	15.8633	14.3103	14.4679	13.828	14.2997	14.2292	13.9483	15.8811	16.275	16.0194	16.0094	15.8154	16.114	15.6286	15.8433	15.9248
Q6Y288	Q6Y288	B3GLCT	Beta-1,3-glucosyltransferase	+	1.72272	1.62509	3.0846	+	1.77528	-0.51015	0.702149		+															56563.9	13.9721	14.1553	12.9884	14.0941	13.7716	13.6538	12.4429	13.0887	12.6302	9.43809	12.3413	12.9436	14.1679	14.3348	14.3605	14.1976	14.3134	14.322	14.4179	14.1517	14.3488
Q8N8Q1;Q8N8Q1-2;Q8N8Q1-3;Q8N8Q1-4	Q8N8Q1;Q8N8Q1-2;Q8N8Q1-3;Q8N8Q1-4	CYB561D1	Cytochrome b561 domain-containing protein 1;Isoform 2 of Cytochrome b561 domain-containing protein 1;Isoform 3 of Cytochrome b561 domain-containing protein 1;Isoform 4 of Cytochrome b561 domain-containing protein 1		0.880367	1.62448	3.08332	0	0.111056	0.37405	1.29599		+															NaN	14.8031	16.6517	11.402	11.2305	16.5627	14.8724	12.6622	12.4574	13.0711	12.3444	12.7497	12.4907	12.5687	12.5069	12.5594	12.8136	16.4677	16.3618	16.1203	12.8017	16.3227
Q9H2G9	Q9H2G9	BLZF1	Golgin-45	+	2.49651	1.62125	3.07641	+	3.65133	1.22375	2.33553	+	+															44910.2	15.6336	14.8855	14.7792	16.004	15.6061	15.7793	13.7662	13.9225	12.6608	12.9756	14.8665	14.7686	14.0823	13.9006	14.37	14.2972	14.3213	14.3738	14.4337	14.1124	14.0181
Q5VST9;Q5VST9-2;Q5VST9-6	Q5VST9;Q5VST9-2;Q5VST9-6	OBSCN	Obscurin;Isoform 2 of Obscurin;Isoform 5 of Obscurin	+	5.84946	1.61062	3.05382	+	6.16969	1.16945	2.24926		+		+						+							NaN	16.3011	16.8583	16.3671	16.8104	16.3329	16.5301	14.6798	15.0106	15.0565	15.1447	14.4347	15.2099	15.4176	15.3054	15.3088	15.4724	15.2542	15.4248	15.5399	15.5174	15.3508
Q5W0V3;Q5W0V3-2	Q5W0V3;Q5W0V3-2	FAM160B1	Protein FAM160B1;Isoform 2 of Protein FAM160B1	+	3.57122	1.60772	3.04769	+	4.71415	0.984817	1.97906		+															NaN	15.3253	14.7599	14.7734	15.4618	14.8405	14.9845	13.9265	13.9968	12.3826	12.9293	13.8906	13.3733	14.2245	13.9608	14.0481	14.0792	14.0124	13.9115	13.7585	13.6166	13.6984
Q969X5;Q969X5-2	Q969X5;Q969X5-2	ERGIC1	Endoplasmic reticulum-Golgi intermediate compartment protein 1;Isoform 2 of Endoplasmic reticulum-Golgi intermediate compartment protein 1	+	8.6138	1.6017	3.03501	+	11.8786	2.29395	4.90397	+	+															NaN	16.3579	16.576	16.6201	16.7442	16.6201	16.5998	15.1011	15.1814	14.7536	14.8869	15.0272	14.9577	14.3358	14.3213	14.2992	14.2868	14.296	14.2153	14.3653	14.3245	14.3786
Q9UHI8	Q9UHI8	ADAMTS1	A disintegrin and metalloproteinase with thrombospondin motifs 1	+	6.81617	1.598	3.02723	+	8.85352	2.07018	4.1994		+															105358	15.1536	15.598	15.008	15.5498	15.2226	15.3579	13.5592	13.6505	13.6363	14.0317	13.8894	13.5348	13.2191	13.3174	13.2148	13.2394	13.1347	13.3434	13.234	13.2957	13.282
Q7Z7G8;Q7Z7G8-2;Q7Z7G8-6	Q7Z7G8;Q7Z7G8-2;Q7Z7G8-6	VPS13B	Vacuolar protein sorting-associated protein 13B;Isoform 2 of Vacuolar protein sorting-associated protein 13B;Isoform 6 of Vacuolar protein sorting-associated protein 13B	+	3.39724	1.59585	3.02273	0	0.748376	0.5461	1.46013		+															NaN	15.4567	14.4516	13.993	14.4743	13.9439	13.9041	13.3302	13.0338	12.2622	12.8655	13.0035	12.1533	14.742	12.8806	14.1755	13.7172	14.2826	13.1491	14.1004	14.405	13.8842
P20340-2	P20340-2	RAB6A	Isoform 2 of Ras-related protein Rab-6A	+	7.34117	1.59508	3.02112	+	11.6483	2.52582	5.75899	+	+							+								23548.7	17.2561	17.6508	17.3592	17.5825	17.406	17.5208	16.0273	15.9062	15.4448	15.829	16.0585	15.9391	14.8836	14.9725	14.9938	14.9568	14.9082	14.9056	15.1587	15.1859	15.1927
P10646	P10646	TFPI	Tissue factor pathway inhibitor	+	5.38175	1.59067	3.01188	+	3.68591	1.34592	2.54192		+															35015.1	13.5531	14.5501	13.5058	14.271	13.9828	14.0768	12.3513	12.6126	12.5115	12.4366	12.2214	12.2622	12.9566	12.8395	13.1945	12.3637	12.1078	12.402	12.7868	12.848	13.2472
P84085	P84085	ARF5	ADP-ribosylation factor 5	+	5.95857	1.58962	3.00969	+	9.566	1.89758	3.72589	+	+							+								20529.7	16.6743	16.7837	16.9762	17.1815	17.0426	16.9346	15.7362	15.5944	14.8888	15.2675	15.5057	15.0626	15.0222	14.9957	15.0516	14.9684	15.1075	15.062	15.143	15.047	15.0365
P78383	P78383	SLC35B1	Solute carrier family 35 member B1	+	2.43138	1.58953	3.00952	+	3.68984	2.25727	4.78085	+	+					+				+						35759.6	13.6669	12.9254	14.6449	14.9821	14.5682	14.1631	11.4422	12.1533	13.2569	12.3955	13.2134	12.9521	11.1668	11.2842	12.6654	12.3012	12.3217	11.6677	12.5253	12.0828	12.7516
P43251;P43251-2;P43251-3;P43251-4	P43251;P43251-2;P43251-3;P43251-4	BTD	Biotinidase;Isoform 2 of Biotinidase;Isoform 3 of Biotinidase;Isoform 4 of Biotinidase	+	1.46442	1.58913	3.00869	0	0.141978	-0.23715	0.84842		+					+										NaN	14.5412	15.5014	14.4902	15.0804	12.3413	11.6867	12.0471	11.97	12.8248	12.6228	12.1487	12.493	14.6666	14.397	13.9941	14.1631	13.8052	14.0381	14.1871	14.2338	14.3268
A4D1U4	A4D1U4	DENND11	DENN domain-containing protein 11	+	1.8196	1.58752	3.00532	+	2.28527	1.80933	3.5048		+								+							51445.9	15.714	16.0664	15.534	16.0428	15.5139	15.753	12.6816	15.4297	12.6588	15.3819	15.1089	13.8381	14.2185	12.4839	14.6766	12.3765	14.9435	15.0691	13.0698	13.5782	15.1912
Q2KHT3-2	Q2KHT3-2	CLEC16A	Isoform 2 of Protein CLEC16A	+	3.88179	1.58185	2.99353	0	0.0717559	0.0493835	1.03482	+	+															103547	15.1513	14.2001	13.386	14.7123	14.3653	14.2437	12.7614	13.1018	12.7179	12.924	12.3128	12.7497	14.1684	14.5772	14.4097	14.2649	14.2287	14.1135	14.5096	14.492	13.9552
P26885	P26885	FKBP2	Peptidyl-prolyl cis-trans isomerase FKBP2	+	5.84378	1.58033	2.99039	+	1.47463	-0.325483	0.798031		+															15649.3	14.4124	14.9129	13.9861	14.492	14.2501	14.5112	12.5874	13.1387	12.7303	12.8564	13.0972	12.6727	14.6033	14.8988	14.7854	14.7393	14.6919	14.7989	14.6555	14.6941	14.7654
Q12841	Q12841	FSTL1	Follistatin-related protein 1	+	3.48589	1.57567	2.98073	0	0.729477	0.36345	1.2865		+															34985.5	14.4419	13.7172	13.2148	13.8065	14.7821	14.6122	13.1259	12.3716	12.615	12.5441	12.5349	11.9292	13.6788	13.587	13.6615	13.7921	13.6729	14.0017	13.7465	13.7172	13.857
Q9NYZ1	Q9NYZ1	TVP23B	Golgi apparatus membrane protein TVP23 homolog B	+	3.55938	1.5725	2.9742	+	3.28231	2.16857	4.49577	+	+															23576.3	15.5382	14.9289	15.5087	14.6514	15.9399	15.8408	13.7722	13.7929	14.1189	13.1523	13.5556	14.581	12.7813	13.6976	13.5489	13.8914	11.5432	13.9341	12.3036	13.7154	13.0593
O00391	O00391	QSOX1	Sulfhydryl oxidase 1	+	1.97184	1.55915	2.9468	+	1.64048	1.62938	3.09381	+	+					+	+									82577.7	16.353	14.8912	14.5425	15.2711	14.8209	14.8747	14.3188	15.2725	13.218	12.4813	13.2261	12.8818	11.9465	14.264	15.5733	13.4082	13.5726	12.2125	12.6836	13.8263	13.0072
P54920	P54920	NAPA	Alpha-soluble NSF attachment protein	+	8.46669	1.5579	2.94425	+	11.3381	2.20163	4.6	+	+															33232.7	16.887	17.0803	17.0464	17.267	17.0366	17.0653	15.6563	15.729	15.3164	15.3913	15.5062	15.436	14.8012	14.9827	14.7774	14.8252	14.8612	14.9251	14.804	14.8579	14.8643
Q8TBQ9	Q8TBQ9	TMEM167A	Protein kish-A	+	6.81347	1.55372	2.93573	+	6.90004	3.14473	8.84421	+	+															8059.85	17.7566	17.8551	18.1823	18.0485	18.1277	17.8623	16.5402	16.6955	16.262	16.267	16.646	16.0995	13.7953	15.203	15.3889	14.7525	15.0465	14.7779	15.2025	14.4658	14.4464
Q5THJ4;Q5THJ4-2	Q5THJ4;Q5THJ4-2	VPS13D	Vacuolar protein sorting-associated protein 13D;Isoform 2 of Vacuolar protein sorting-associated protein 13D	+	3.41071	1.53047	2.88879	0	0.207054	0.216	1.16151		+				+						+					NaN	15.6367	15.2914	16.2376	15.7874	15.0322	14.5864	13.9697	13.6685	14.2281	13.8639	13.2432	14.4155	15.6245	13.5149	15.7239	15.2813	15.3508	15.7803	15.7334	14.1631	15.3949
Q8TEP8	Q8TEP8	CEP192	Centrosomal protein of 192 kDa	+	2.74216	1.52437	2.8766	+	11.7037	3.53792	11.615		+															279111	16.5886	16.7981	16.8662	16.961	16.9628	16.8713	15.7409	15.3751	13.6132	15.5203	16.1408	15.5115	13.5058	13.385	13.3257	13.2331	13.3449	13.026	13.1937	13.2094	13.2592
P49257	P49257	LMAN1	Protein ERGIC-53	+	7.52059	1.51977	2.86745	+	13.0121	2.48447	5.59628	+	+						+									57548.9	17.1774	17.4342	17.2954	17.3235	17.2465	17.2203	15.851	16.0982	15.4422	15.6245	15.8671	15.6957	14.7998	14.846	14.8591	14.7676	14.6871	14.8309	14.8724	14.948	14.8384
Q8WUD1	Q8WUD1	RAB2B	Ras-related protein Rab-2B	+	7.95257	1.51618	2.86033	+	11.3149	2.47357	5.55415	+	+							+								24214.4	17.3088	17.5767	17.6153	17.7471	17.6597	17.6508	16.2605	16.2916	16.0194	15.9079	16.0254	15.9565	15.0987	15.1968	15.203	15.0872	15.0756	15.0557	15.3041	15.1838	15.1677
Q8N1S5;Q8N1S5-2	Q8N1S5;Q8N1S5-2	SLC39A11	Zinc transporter ZIP11;Isoform 2 of Zinc transporter ZIP11	+	5.72845	1.5158	2.85957	+	8.07338	1.7202	3.29482	+	+					+										NaN	16.5402	16.5301	16.0205	16.1117	16.1449	16.1074	14.9338	14.9043	14.8975	14.1477	14.8072	14.6695	14.4304	14.5854	14.5167	14.6358	14.4851	14.4802	14.1696	14.3103	14.4527
O60499	O60499	STX10	Syntaxin-10	+	6.68839	1.5137	2.85542	+	8.24583	2.25773	4.7824	+	+															28114.1	15.7909	16.2112	16.1389	16.5948	16.1212	16.0955	14.8907	14.6543	14.6996	14.6084	14.4504	14.5669	14.0469	14.0481	13.8081	14.0392	13.6826	13.7812	13.9231	14.0761	14.0344
Q96HE7	Q96HE7	ERO1A	ERO1-like protein alpha	+	7.94613	1.51315	2.85433	+	2.32417	-0.314016	0.804399		+									+						54392.7	15.456	15.5254	15.7298	15.9792	15.7665	15.7586	14.0004	14.1481	14.2258	14.3193	14.1611	14.2819	15.9106	16.0205	16.1796	15.9379	15.9721	16.0789	16.0273	15.7465	15.92
P20340	P20340	RAB6A	Ras-related protein Rab-6A	+	5.19756	1.50638	2.84097	+	10.3088	3.13115	8.76133	+	+							+								23592.8	16.9762	17.0065	17.1921	17.4978	17.3642	17.261	15.4165	15.4016	15.3253	15.8325	16.1749	16.1087	14.2844	13.832	14.04	14.2204	13.9923	14.1418	14.5993	14.6618	14.537
Q96FV2;Q96FV2-2	Q96FV2;Q96FV2-2	SCRN2	Secernin-2;Isoform 2 of Secernin-2	+	1.30666	1.49925	2.82696	+	6.07064	2.20723	4.61789		+															NaN	17.0653	17.0952	16.1566	16.3353	16.2467	16.8642	16.1235	16.895	15.3937	12.4074	15.6591	14.2891	14.1439	14.5012	14.9043	14.2564	14.4082	14.3059	12.3366	12.3128	13.5949
Q04656;Q04656-2;Q04656-3;Q04656-5	Q04656;Q04656-2;Q04656-3;Q04656-5	ATP7A	Copper-transporting ATPase 1;Isoform 1 of Copper-transporting ATPase 1;Isoform 2 of Copper-transporting ATPase 1;Isoform 5 of Copper-transporting ATPase 1	+	6.84154	1.48333	2.79594	+	8.40922	1.96347	3.89998	+	+					+										NaN	15.4379	15.8091	15.2608	15.9137	15.4319	15.6474	14.0537	14.1099	14.1368	14.2896	14.1169	13.8939	13.6038	13.6919	13.5927	13.6433	13.5378	13.6505	13.5894	13.5169	13.565
Q9Y2G5	Q9Y2G5	POFUT2	GDP-fucose protein O-fucosyltransferase 2	+	4.82416	1.48318	2.79565	+	1.43009	0.39225	1.31244	+	+					+	+									49975.9	14.4219	13.7742	14.7025	14.87	14.7192	14.5561	12.6939	13.0467	13.402	13.2134	12.9507	12.8381	14.2091	14.1442	14.1957	14.1192	14.0174	14.0048	14.252	14.0819	13.8818
O95302	O95302	FKBP9	Peptidyl-prolyl cis-trans isomerase FKBP9	+	7.95567	1.48287	2.79504	0	1.12801	0.140433	1.10224	+	+						+									63083.6	15.572	15.83	15.3909	15.7181	15.4783	15.5864	13.8628	14.3069	14.1267	14.1599	14.1442	14.078	15.4589	15.5062	15.3993	15.5399	15.3564	15.4724	15.5406	15.5774	15.5174
Q9H0U4	Q9H0U4	RAB1B	Ras-related protein Rab-1B	+	8.17252	1.47888	2.78733	+	12.4011	2.22868	4.68706	+	+							+								22171.2	17.5335	17.74	17.4576	17.6091	17.4576	17.6091	15.992	16.2311	15.8048	16.0831	16.1462	16.2764	15.299	15.3944	15.3658	15.3245	15.3485	15.3026	15.387	15.5034	15.4285
Q6UW63	Q6UW63	POGLUT2	Protein O-glucosyltransferase 2	+	7.52955	1.47627	2.78228	+	6.09184	0.420067	1.33799		+															58042.6	15.0838	15.0801	14.9514	15.1541	15.0095	14.9119	13.8394	13.7127	13.4645	13.5877	13.5251	13.2038	14.594	14.6658	14.6084	14.6167	14.5786	14.6069	14.6638	14.608	14.5835
P61966	P61966	AP1S1	AP-1 complex subunit sigma-1A	+	2.50448	1.4756	2.78099	+	4.62687	0.9309	1.90646	+	+															18733	15.3479	15.1111	15.3547	15.8966	15.5092	15.8108	14.608	14.8206	14.2124	14.1637	12.3239	14.0481	14.6171	14.6491	14.5743	14.4947	14.6358	14.4739	14.4832	14.5864	14.5758
Q7Z4H8	Q7Z4H8	POGLUT3	Protein O-glucosyltransferase 3	+	8.74893	1.47472	2.77929	0	0.990355	-0.108267	0.927702		+															58572.5	15.3931	15.549	15.5192	15.8116	15.549	15.549	14.0348	14.13	13.9993	14.2984	14.0154	14.0447	15.6816	15.5813	15.6519	15.7537	15.6689	15.6831	15.9062	15.7934	15.7547
P61019	P61019	RAB2A	Ras-related protein Rab-2A	+	7.73558	1.47392	2.77775	+	10.1577	2.4891	5.61428	+	+							+								23545.5	17.3414	17.5594	17.8264	17.8805	17.773	17.6786	16.3103	16.2961	16.1296	16.0713	16.2789	16.1296	15.2362	15.2103	15.3035	15.1523	15.1484	15.074	15.373	15.2779	15.3132
Q5QJU3;Q5QJU3-2	Q5QJU3;Q5QJU3-2	ACER2	Alkaline ceramidase 2;Isoform 2 of Alkaline ceramidase 2		1.11931	1.47277	2.77554	+	2.01389	1.73768	3.33499	+	+					+										NaN	14.1135	13.751	15.8966	13.2279	12.9221	15.9302	15.3876	12.3955	11.9828	12.5687	12.2465	12.4236	12.3239	12.8462	12.2706	12.4476	12.7107	12.8162	13.5987	12.4507	13.1603
Q53F39;Q53F39-2;Q53F39-3	Q53F39;Q53F39-2;Q53F39-3	MPPE1	Metallophosphoesterase 1;Isoform 2 of Metallophosphoesterase 1;Isoform 3 of Metallophosphoesterase 1	+	2.58392	1.46925	2.76878	+	5.74641	1.78848	3.45451	+	+															NaN	14.322	14.2421	13.5215	13.7345	13.6757	13.9993	12.2242	11.1984	11.7977	13.026	13.3074	13.1259	11.8842	12.3955	12.5667	11.8538	12.1798	11.8842	12.8353	12.7628	12.3444
Q658Y4	Q658Y4	FAM91A1	Protein FAM91A1	+	6.39542	1.46872	2.76776	+	4.42494	0.699817	1.6243	+	+															93909	14.9056	15.1016	15.1411	15.604	15.3399	15.3127	13.8594	13.879	13.8685	13.3937	13.695	13.897	14.5729	14.5035	14.4536	14.5476	14.591	14.5374	14.5461	14.449	14.5578
Q9H920	Q9H920	RNF121	RING finger protein 121	+	1.77187	1.46195	2.7548	+	2.81945	2.2385	4.71906	+	+				+											37882.5	17.6008	15.1137	15.8684	15.5291	15.2	17.7984	15.0124	14.7921	14.2143	14.438	15.0998	14.7821	13.5035	14.2735	14.473	14.1211	13.7567	13.5516	13.7116	13.5025	13.0457
Q9NXG6;Q9NXG6-3	Q9NXG6;Q9NXG6-3	P4HTM	Transmembrane prolyl 4-hydroxylase;Isoform 3 of Transmembrane prolyl 4-hydroxylase	+	1.46958	1.46088	2.75277	0	0.130084	0.0412332	1.02899		+					+										NaN	14.1217	14.632	14.4114	14.8031	14.271	14.7942	12.469	15.3179	12.748	14.111	11.3371	12.2851	14.295	14.5057	14.4224	14.5421	14.4916	14.5292	14.3421	14.52	14.3769
Q9P2K2	Q9P2K2	TXNDC16	Thioredoxin domain-containing protein 16	+	4.14409	1.46082	2.75264	+	6.34019	0.6909	1.61429		+															93571.9	15.5314	15.5804	15.7122	15.4165	15.4518	15.4384	14.3656	14.0611	14.5839	13.1162	14.437	13.802	14.7548	14.9105	14.8804	14.6871	14.8158	14.9367	14.9703	14.9004	15.0389
Q8NCC3	Q8NCC3	PLA2G15	Phospholipase A2 group XV	+	2.33638	1.46	2.75108	+	1.52014	-0.4825	0.715736		+					+									+	46657.8	16.0724	14.7573	15.2045	15.1427	15.1472	15.4532	14.5282	14.1935	14.5122	13.7377	12.1615	13.8842	15.6453	16.0066	15.9137	15.6198	15.6761	15.8108	15.4441	15.6286	15.7465
Q8WXI7	Q8WXI7	MUC16	Mucin-16		1.2772	1.44544	2.72346	+	2.08781	0.669267	1.59026	+	+															1.51917e+06	14.8753	14.9616	14.3975	14.4855	14.3458	14.669	13.7585	13.5357	14.3288	13.4905	13.9603	9.98824	13.8181	14.6677	14.2619	13.5215	13.7459	13.704	14.3358	11.7977	11.3027
P40616;P40616-2	P40616;P40616-2	ARL1	ADP-ribosylation factor-like protein 1;Isoform 2 of ADP-ribosylation factor-like protein 1	+	5.92318	1.44087	2.71484	+	9.10151	2.14722	4.42972	+	+							+								NaN	16.7048	16.8565	17.0366	17.329	17.0295	16.9911	15.9721	15.5429	15.2622	15.2497	15.6183	15.6571	14.8295	14.8309	14.9716	14.87	14.9208	14.6414	15.0696	14.9763	14.9796
Q8N2K0;Q8N2K0-2	Q8N2K0;Q8N2K0-2	ABHD12	Lysophosphatidylserine lipase ABHD12;Isoform 2 of Lysophosphatidylserine lipase ABHD12	+	6.18026	1.43322	2.70048	+	6.96023	1.50257	2.83346		+					+										NaN	15.3258	15.2978	15.6239	15.9659	15.7018	15.684	13.9011	13.9792	14.26	14.3882	14.1406	14.3308	14.1048	14.1344	14.2967	14.0301	13.9731	14.0447	13.9936	14.0142	13.7338
Q9UMX5	Q9UMX5	NENF	Neudesin	+	4.30932	1.43202	2.69824	+	3.55746	-0.66155	0.632199		+															18856.4	15.0013	14.7099	15.0959	15.4248	15.3088	15.1562	13.6826	13.7968	13.8037	14.3178	12.9153	13.5886	15.6761	15.9248	15.5531	15.8757	15.6907	15.9458	15.4518	15.7072	15.5774
P35670;P35670-2;P35670-4	P35670;P35670-2;P35670-4	ATP7B	Copper-transporting ATPase 2;Isoform 2 of Copper-transporting ATPase 2;Isoform 4 of Copper-transporting ATPase 2	+	6.31984	1.42703	2.68893	+	5.80758	1.40518	2.64851	+	+					+										NaN	15.8275	16.15	15.7239	16.1944	15.7415	16.0086	14.3321	14.5917	14.5645	14.5806	14.8337	14.1811	14.4179	14.6227	14.9543	14.4776	14.1229	14.6194	14.1905	14.001	14.0083
Q9H1A3	Q9H1A3	METTL9	Methyltransferase-like protein 9	+	3.64798	1.42633	2.68763	+	7.39052	1.49252	2.81379		+															36536.2	15.5485	15.7239	15.6519	16.0383	15.714	15.8955	14.8607	14.7167	14.7141	13.5234	13.6257	14.5735	14.1124	14.4935	14.3957	14.0507	14.2051	14.3596	14.3039	14.3443	14.5763
Q969H8	Q969H8	MYDGF	Myeloid-derived growth factor	+	7.04651	1.41812	2.67236	+	3.21175	-0.41665	0.749162	+	+						+									18795.2	15.7298	16.1356	15.6992	16.0405	15.8048	15.9851	14.3882	14.5633	14.3166	14.5212	14.7858	14.3112	16.2391	16.4476	16.446	16.2417	16.2194	16.3011	16.415	16.3395	16.4253
O95372	O95372	LYPLA2	Acyl-protein thioesterase 2	+	7.68721	1.41223	2.66149	0	1.15531	-0.140717	0.907068	+	+					+										24737	15.1682	15.0891	15.244	15.3508	15.2011	15.3847	13.8359	14.0922	13.9341	13.7256	13.8381	13.5386	15.3536	15.4266	15.1738	15.3469	15.5637	15.4176	14.8783	15.3088	15.2446
O75185;O75185-2;O75185-3	O75185;O75185-2;O75185-3	ATP2C2	Calcium-transporting ATPase type 2C member 2;Isoform 2 of Calcium-transporting ATPase type 2C member 2;Isoform 3 of Calcium-transporting ATPase type 2C member 2	+	1.44066	1.39772	2.63484	0	0.0123515	0.0200998	1.01403	+	+					+										NaN	16.5087	13.144	13.8516	13.5936	13.8127	13.5132	12.1161	12.4946	13.9493	13.075	12.2036	12.1989	13.9812	13.684	13.7161	15.0731	14.4476	13.4012	15.0531	15.4414	14.1473
O75962;O75962-2	O75962;O75962-2	TRIO	Triple functional domain protein;Isoform 2 of Triple functional domain protein	+	1.81762	1.39763	2.63469	+	1.0275	0.870833	1.82872		+	+							+							NaN	16.1522	12.6922	13.8664	13.8929	13.9416	13.7109	12.8323	12.6475	12.1302	12.7796	12.9329	12.5479	13.4251	13.265	13.1079	12.9865	13.3174	12.9293	12.9276	12.291	12.8309
Q09327	Q09327	MGAT3	Beta-1,4-mannosyl-glycoprotein 4-beta-N-acetylglucosaminyltransferase	+	3.31159	1.39508	2.63004	+	3.41145	1.34123	2.53368	+	+					+										61312.9	13.8286	13.984	13.778	14.5455	13.9823	13.2082	11.8538	12.757	12.6022	12.6069	11.9228	13.2134	11.9828	12.8297	12.4102	12.5823	12.2084	13.2658	13.1523	13.0121	12.1357
Q9NZ08;Q9NZ08-2	Q9NZ08;Q9NZ08-2	ERAP1	Endoplasmic reticulum aminopeptidase 1;Isoform 2 of Endoplasmic reticulum aminopeptidase 1	+	2.37599	1.38853	2.61812	0	0.281865	0.0601503	1.04257		+															NaN	14.9671	14.9125	14.3711	14.6646	14.8282	14.8476	14.4307	13.9483	12.7813	12.3366	14.1383	12.6247	14.6891	14.7329	14.7411	14.6739	14.646	14.7472	14.7329	14.5391	14.6842
Q5HYI8	Q5HYI8	RABL3	Rab-like protein 3	+	8.19747	1.38358	2.60916	+	9.41111	1.74188	3.34472		+							+								26422.8	16.1389	16.4741	16.1222	16.2701	16.0736	16.2875	14.6744	14.9272	14.7128	14.8936	14.9492	14.9077	14.439	14.6353	14.4881	14.4366	14.3503	14.5658	14.5969	14.6061	14.5854
Q96EC8	Q96EC8	YIPF6	Protein YIPF6	+	5.66303	1.37613	2.59572	+	8.26222	2.23523	4.70839	+	+															26255.9	16.3998	16.6916	17.0088	17.1446	16.8735	16.8662	15.4532	15.2323	15.5347	15.7926	15.1562	15.5587	14.8591	14.5245	14.5633	14.6842	14.4473	14.4947	14.8061	14.7443	14.5298
P46459	P46459	NSF	Vesicle-fusing ATPase	+	7.75973	1.37303	2.59015	+	11.7466	2.18815	4.55721	+	+															82594.3	17.0766	17.4004	17.2011	17.4004	17.243	17.2011	15.9329	16.1008	15.6467	15.7696	16.0079	15.8265	15.059	15.0516	15.0809	15.0112	15.1067	15.0843	15.1478	15.1085	15.1351
P18065	P18065	IGFBP2	Insulin-like growth factor-binding protein 2	+	2.69967	1.37035	2.58533	+	2.53792	1.23567	2.3549		+															34814.1	14.5129	14.7031	13.2309	13.7974	13.2134	13.5182	12.7089	12.5779	12.0864	13.0711	12.6228	11.6867	12.9199	12.2443	11.9828	13.1005	12.4861	12.8283	12.5779	13.202	12.5313
Q8NBK3;Q8NBK3-5	Q8NBK3;Q8NBK3-5	SUMF1	Formylglycine-generating enzyme;Isoform 5 of Formylglycine-generating enzyme	+	3.70719	1.3684	2.58184	0	0.964559	-0.321766	0.80009		+					+									+	NaN	13.7888	14.5416	13.6266	14.2474	13.3035	13.8306	11.9125	12.7951	12.2389	12.9702	12.5618	12.6496	14.1986	14.1339	14.1561	14.2967	14.2079	14.2759	14.2012	14.1997	14.2724
Q9NXF8	Q9NXF8	ZDHHC7	Palmitoyltransferase ZDHHC7	+	1.29802	1.36785	2.58086	+	1.2841	1.43807	2.70958	+	+															35140.1	15.918	15.7704	12.8162	13.3499	12.4306	13.8762	12.5803	12.3239	12.9464	12.6316	12.8431	12.6289	12.876	13.0139	12.968	11.6867	12.0419	12.9464	12.8581	13.639	11.905
Q9BWS9;Q9BWS9-3	Q9BWS9;Q9BWS9-3	CHID1	Chitinase domain-containing protein 1;Isoform 3 of Chitinase domain-containing protein 1	+	7.15978	1.36293	2.57208	0	0.101911	-0.02075	0.98572	+	+					+	+									NaN	14.8017	14.9721	14.4851	14.8768	14.6344	14.7686	13.5765	13.4211	13.2066	13.5927	13.2929	13.2713	14.7734	14.8405	14.8452	14.8036	14.6762	14.7243	14.8604	14.8056	14.8209
P45877	P45877	PPIC	Peptidyl-prolyl cis-trans isomerase C	+	3.25943	1.36077	2.56822	0	0.182234	0.128001	1.09278		+															22763.3	17.2785	17.5825	17.4293	17.6008	17.388	17.3917	16.6158	16.663	16.003	14.8733	16.3368	16.0143	17.7795	17.6008	17.7566	16.5886	16.3298	17.8475	17.7161	17.4668	17.5137
O94855;O94855-2	O94855;O94855-2	SEC24D	Protein transport protein Sec24D;Isoform 2 of Protein transport protein Sec24D	+	2.14472	1.3577	2.56276	+	5.42382	-1.43775	0.369143	+	+									+						NaN	13.5995	13.3543	13.1514	13.4163	13.3025	13.234	11.8286	12.6548	11.6547	10.2688	12.5896	12.9153	14.2759	15.0574	14.9431	14.4136	15.1422	14.8523	13.6225	14.3903	14.3802
O75051	O75051	PLXNA2	Plexin-A2	+	2.15867	1.35368	2.55564	0	0.499401	0.335733	1.26202		+															211104	12.6854	11.7366	13.0244	13.6609	13.3607	12.8806	10.4377	11.2842	12.5069	12.0306	11.7366	11.2305	12.1989	12.0372	12.7226	13.1222	12.4236	12.8297	12.8847	12.1692	12.3716
Q8IVL6	Q8IVL6	P3H3	Prolyl 3-hydroxylase 3	+	7.58414	1.35232	2.55322	0	1.57761	0.190066	1.14082		+															81836.6	14.4898	14.4751	14.4935	14.8466	14.6292	14.5196	12.9756	13.3209	13.3198	13.385	13.087	13.2516	14.4579	14.3559	14.291	14.5342	14.2514	14.423	14.4866	14.3832	14.2883
Q14849;Q14849-2;Q14849-3	Q14849;Q14849-2;Q14849-3	STARD3	StAR-related lipid transfer protein 3;Isoform 2 of StAR-related lipid transfer protein 3;Isoform 3 of StAR-related lipid transfer protein 3	+	1.69143	1.34318	2.5371	0	0.325805	-0.475883	0.719026		+					+								+	+	NaN	14.1611	13.6654	14.6158	14.1992	14.1696	14.4624	12.2485	11.3027	14.3387	12.4946	14.0761	12.7538	15.4636	15.4898	15.247	14.998	15.3365	11.5939	15.3359	14.9734	15.4396
Q86Y79	Q86Y79	PTRH1	Probable peptidyl-tRNA hydrolase	+	4.73913	1.34147	2.53409	+	4.58725	1.32687	2.50857		+										+					22936.7	14.5347	14.8546	14.1423	14.1139	14.3473	14.3859	13.494	12.848	13.1652	12.5394	13.023	13.2603	12.79	13.4851	13.4202	13.0244	12.5837	13.1141	12.6001	13.2681	12.9858
Q8NBS9	Q8NBS9	TXNDC5	Thioredoxin domain-containing protein 5	+	7.20169	1.32485	2.50507	0	0.47757	-0.104467	0.930148		+															47628.9	16.2311	16.602	16.0218	16.2718	16.0819	16.275	14.9294	15.0976	14.7672	14.951	14.9234	14.8659	16.1152	16.4854	16.429	16.4235	16.2175	16.4398	16.3341	16.2858	16.4235
P52823	P52823	STC1	Stanniocalcin-1	+	3.0017	1.32128	2.49888	+	1.67398	0.844966	1.79622		+															27621.4	13.4767	13.641	13.1612	14.4544	12.5148	13.3793	12.1035	11.9781	12.3689	12.5857	11.751	11.9125	12.5329	13.2117	12.0079	12.3563	12.5728	12.876	12.7813	13.5106	13.0199
Q14696	Q14696	MESD	LRP chaperone MESD	+	7.21963	1.32022	2.49704	+	3.64899	-0.407384	0.75399		+															26076.6	16.23	16.596	16.275	16.5335	16.376	16.2376	15.0535	15.2925	14.8721	15.208	14.9763	14.9244	16.6541	16.8104	16.8791	16.7657	16.7313	16.8518	16.9059	16.7389	16.8459
B7ZAQ6;B7ZAQ6-2;B7ZAQ6-3;P0CG08	B7ZAQ6;B7ZAQ6-2;B7ZAQ6-3;P0CG08	GPR89A	Golgi pH regulator A;Isoform 2 of Golgi pH regulator A;Isoform 3 of Golgi pH regulator A;Golgi pH regulator B	+	5.34436	1.31712	2.49168	+	6.649	1.77452	3.42123	+	+															NaN	15.5569	15.7432	16.2356	16.4205	16.2156	16.0931	14.8007	14.7079	14.9854	14.5525	14.6089	14.7068	14.2619	14.3623	14.4586	14.2167	14.0862	14.2321	14.1267	14.2075	14.0308
Q5NDL2	Q5NDL2	EOGT	EGF domain-specific O-linked N-acetylglucosamine transferase	+	3.65674	1.31225	2.48329	0	0.469916	-0.141717	0.90644		+															62010.7	13.8881	14.4721	14.5501	14.8988	14.6662	14.3963	13.121	12.7226	13.0021	13.3803	13.9747	12.7974	14.6559	14.5189	14.6481	14.543	14.6798	14.6762	14.6757	14.3048	14.6327
P59190;P59190-2	P59190;P59190-2	RAB15	Ras-related protein Rab-15;Isoform 2 of Ras-related protein Rab-15	+	4.86859	1.30523	2.47124	+	8.91714	2.2308	4.69394	+	+							+								NaN	16.0086	16.618	16.3298	16.0122	16.1944	16.2858	14.6284	14.6575	14.865	14.7911	15.4842	15.1912	13.9887	13.8775	14.0447	14.1997	14.0605	13.8929	14.3618	14.241	14.1418
Q7Z2E3;Q7Z2E3-3;Q7Z2E3-7;Q7Z2E3-8	Q7Z2E3;Q7Z2E3-3;Q7Z2E3-7;Q7Z2E3-8	APTX	Aprataxin;Isoform 3 of Aprataxin;Isoform 7 of Aprataxin;Isoform 8 of Aprataxin	+	2.24046	1.30423	2.46952	0	0.121138	-0.0603167	0.959054		+															NaN	14.438	15.1842	13.9439	14.3473	14.9383	14.6812	13.9614	12.7213	13.115	12.2389	14.4205	13.2504	14.6414	14.8282	14.518	14.5864	14.8012	14.5196	13.9429	13.8633	14.1323
Q9NU53	Q9NU53	GINM1	Glycoprotein integral membrane protein 1	+	5.65587	1.30138	2.46465	+	3.08338	1.29165	2.44808		+															36840.5	13.5858	13.8081	13.4492	14.1806	13.6425	13.8475	12.3563	12.2443	12.3036	12.4714	12.8283	12.5015	12.9702	13.1749	12.6247	12.3128	12.2521	11.4291	13.4055	12.7646	12.4429
Q9C0D2;Q9C0D2-3	Q9C0D2;Q9C0D2-3	CEP295	Centrosomal protein of 295 kDa;Isoform 3 of Centrosomal protein of 295 kDa	+	3.34777	1.29207	2.44879	+	8.94026	2.61132	6.11061		+															NaN	15.6982	15.8671	15.7557	15.8596	15.8888	15.9283	14.9552	14.7053	13.3405	14.5395	14.9878	14.717	12.7516	13.6179	13.218	13.2202	13.385	13.1371	12.7179	13.1491	11.7588
Q5TEU4	Q5TEU4	NDUFAF5	Arginine-hydroxylase NDUFAF5, mitochondrial	+	2.93995	1.28743	2.44093	0	0.471774	0.141583	1.10312		+										+					38918.2	14.2446	15.0153	14.4579	14.5783	14.1755	14.6891	13.9524	13.4118	13.9151	12.883	12.3765	12.8973	14.2578	14.2777	14.2675	14.372	14.5035	14.6327	14.4939	14.4929	14.6915
O14662;O14662-5	O14662;O14662-5	STX16	Syntaxin-16;Isoform E of Syntaxin-16	+	7.15769	1.28508	2.43696	+	8.76233	1.92775	3.80461	+	+															NaN	15.8608	16.2099	15.7425	16.1734	15.7525	15.9659	14.6555	14.6861	14.7207	14.8084	14.5843	14.5395	14.0626	14.1784	13.9506	14.106	13.9155	13.9254	14.1065	14.1433	14.0814
P01911	P01911	HLA-DRB1	HLA class II histocompatibility antigen, DRB1 beta chain	+	2.21026	1.2839	2.43496	+	1.79131	0.639933	1.55826	+	+						+									29966.1	15.1447	14.26	15.5711	15.6933	15.4313	15.0066	14.0481	13.9488	14.4035	14.4698	12.4366	14.0968	14.684	14.5984	14.423	14.7472	14.4185	14.3963	14.2672	14.3458	13.9581
P35625	P35625	TIMP3	Metalloproteinase inhibitor 3	+	3.53162	1.27252	2.41583	+	4.80397	1.89662	3.72339		+															24145	15.558	14.2918	15.3381	15.713	15.7264	15.6705	14.2672	14.3225	13.9897	14.007	14.1305	13.9458	13.5971	13.4693	13.5672	13.6229	13.6327	13.0289	13.2349	12.5549	12.0514
Q9P1T7	Q9P1T7	MDFIC	MyoD family inhibitor domain-containing protein		1.15952	1.26305	2.40003	+	6.35233	1.17105	2.25176		+															25788	13.7231	13.9806	13.6559	13.8373	13.9309	13.6761	13.918	13.8742	13.9237	11.5026	10.8087	11.1984	12.6922	12.8415	12.6884	12.6691	12.2242	12.6622	12.1035	12.5527	12.4641
P02649	P02649	APOE	Apolipoprotein E	+	3.22822	1.2604	2.39562	+	6.35997	1.16432	2.24127	+	+					+	+									36154.1	14.7654	14.9817	14.3742	14.9094	14.5278	14.8202	12.6069	13.7669	13.1791	13.7315	14.2773	13.2546	13.5182	13.5655	13.5792	13.7127	13.4601	13.5571	13.4379	13.3067	12.9702
Q11203;Q11203-13;Q11203-15;Q11203-16;Q11203-19;Q11203-2;Q11203-21;Q11203-4;Q11203-5;Q11203-7;Q11203-8	Q11203;Q11203-13;Q11203-15;Q11203-16;Q11203-19;Q11203-2;Q11203-21;Q11203-4;Q11203-5;Q11203-7;Q11203-8	ST3GAL3	CMP-N-acetylneuraminate-beta-1,4-galactoside alpha-2,3-sialyltransferase;Isoform B8 of CMP-N-acetylneuraminate-beta-1,4-galactoside alpha-2,3-sialyltransferase;Isoform C1 of CMP-N-acetylneuraminate-beta-1,4-galactoside alpha-2,3-sialyltransferase;Isoform C4 of CMP-N-acetylneuraminate-beta-1,4-galactoside alpha-2,3-sialyltransferase;Isoform C8 of CMP-N-acetylneuraminate-beta-1,4-galactoside alpha-…	+	2.82727	1.25905	2.39338	+	2.95611	1.27663	2.42273	+	+					+										NaN	14.19	14.1442	13.1018	13.4044	13.7401	14.1528	13.09	12.6588	13.227	12.0009	12.2242	11.9781	12.5728	11.9828	11.9424	12.3955	12.9166	13.2634	12.9403	12.5208	11.6978
Q9Y2B0	Q9Y2B0	CNPY2	Protein canopy homolog 2	+	6.58701	1.25855	2.39255	0	1.34247	-0.1474	0.902876		+															20652.2	15.8692	15.999	15.9358	16.0945	15.9748	16.0601	14.7951	14.5529	14.3729	15.0516	14.8762	14.7334	16.162	16.1862	16.0778	16.2825	15.8966	16.2127	16.1269	16.2605	16.0334
Q8NCE2;Q8NCE2-2	Q8NCE2;Q8NCE2-2	MTMR14	Myotubularin-related protein 14;Isoform 2 of Myotubularin-related protein 14	+	5.21439	1.25707	2.39009	+	4.87282	0.892716	1.85667		+			+												NaN	14.6222	14.8424	14.1192	14.4469	14.4958	14.5436	13.4163	13.1362	13.5531	12.8309	13.4458	13.1454	13.7416	13.4729	13.4791	13.6646	13.817	13.5386	13.3652	13.2658	13.5531
Q01459	Q01459	CTBS	Di-N-acetylchitobiase	+	3.31253	1.25665	2.3894	+	1.35258	-0.360067	0.779129		+					+									+	43759.8	14.2653	14.1397	14.3123	14.3878	15.1456	14.2864	13.5456	13.2461	13.9058	12.8262	12.6922	12.7813	14.7634	14.8683	14.9422	14.7806	14.5735	14.7695	14.2924	14.2649	14.2874
Q6P6B1	Q6P6B1	ERICH5	Glutamate-rich protein 5	+	2.35131	1.25325	2.38378	+	3.20009	1.89035	3.70725		+															39935.7	15.0746	13.2148	13.1959	13.7012	13.9197	13.8373	12.6329	12.3217	12.3955	13.5004	12.4574	12.1161	10.96	11.2598	12.4366	12.1879	12.4507	12.3064	11.6066	12.0419	11.9946
Q9GZX9	Q9GZX9	TWSG1	Twisted gastrulation protein homolog 1	+	4.05895	1.25242	2.3824	+	2.62565	-0.47985	0.717052		+															25016.8	14.0918	14.3694	13.8742	13.6179	13.862	14.0922	11.988	12.9983	12.8198	12.6302	13.1821	12.7746	14.3353	14.4549	14.5391	14.4787	14.3063	14.6723	14.1878	14.3887	14.591
Q96QG7	Q96QG7	MTMR9	Myotubularin-related protein 9	+	1.40627	1.24778	2.37476	+	1.22135	-0.814117	0.568757		+			+												63461.6	13.5936	12.1396	13.4102	14.6858	14.322	14.3953	12.2084	13.5949	11.0155	12.5594	13.1849	12.4967	14.6658	14.415	14.4449	14.6861	14.6739	14.5455	14.4485	14.6585	14.5351
Q9BZH6	Q9BZH6	WDR11	WD repeat-containing protein 11	+	6.32002	1.24708	2.37361	+	5.43555	0.787567	1.72616	+	+				+											136685	14.9189	15.1442	15.0914	15.4884	15.2608	15.2133	14.1176	14.0774	14.0317	13.7323	14.007	13.6685	14.4428	14.2359	14.4022	14.3802	14.5208	14.4097	14.3995	14.4425	14.5015
O75071	O75071	EFCAB14	EF-hand calcium-binding domain-containing protein 14	+	7.1747	1.24398	2.36852	+	7.0936	0.887033	1.84937		+															55031.5	15.9358	16.1152	15.9311	16.2524	15.9072	16.0472	14.8118	14.776	14.6559	14.7539	14.6242	15.1032	15.1484	15.1225	15.2902	15.1357	15.0336	15.1363	14.4136	14.6766	14.9813
Q13636	Q13636	RAB31	Ras-related protein Rab-31	+	6.88542	1.24005	2.36207	+	8.79288	1.50858	2.8453	+	+							+								21568.8	15.3179	15.4956	15.2091	15.5067	15.2016	15.3744	14.118	14.0985	14.4586	13.9823	13.9034	14.1042	13.7599	13.984	13.9788	13.8428	13.6852	13.8031	13.8181	13.737	13.8127
Q04323	Q04323	UBXN1	UBX domain-containing protein 1	+	1.91532	1.23757	2.35801	+	3.13297	-1.52423	0.347664		+															33325.3	13.7166	13.8652	15.07	13.4721	14.1556	12.7453	12.3826	12.2622	13.0329	11.6066	13.2051	13.11	15.4248	15.1886	15.2356	15.4757	15.4833	15.3622	15.2735	15.5927	15.5216
O14657	O14657	TOR1B	Torsin-1B	+	4.87989	1.23727	2.35751	+	2.82262	0.325633	1.25321		+															37978.9	14.9632	15.1625	15.1427	15.3931	15.0062	15.1478	14.125	14.0135	13.587	14.1368	13.3355	14.1941	14.6476	14.8349	14.9286	14.7182	14.8479	14.8845	14.7123	14.7111	14.8328
Q9C0D9	Q9C0D9	SELENOI	Ethanolaminephosphotransferase 1	+	8.27423	1.237	2.35708	+	7.34145	1.64652	3.13077	+	+															45228.8	16.9375	17.132	17.128	17.3022	17.1478	17.1871	16.0334	15.8433	15.9506	15.7001	15.9681	15.9171	15.2849	15.8314	15.7946	15.3332	15.3642	15.3472	15.3724	15.1529	15.3026
Q63HQ0	Q63HQ0	AP1AR	AP-1 complex-associated regulatory protein	+	3.01252	1.23485	2.35357	+	4.62936	1.71062	3.27301	+	+															34280.4	14.4993	14.8574	13.4608	14.2819	13.9125	14.3987	13.2309	12.8776	12.7263	13.7908	12.6456	12.7303	12.6691	12.4621	11.988	12.7597	12.5183	12.7497	14.9976	15.5741	12.0621
Q15084;Q15084-2;Q15084-3;Q15084-4;Q15084-5	Q15084;Q15084-2;Q15084-3;Q15084-4;Q15084-5	PDIA6	Protein disulfide-isomerase A6;Isoform 2 of Protein disulfide-isomerase A6;Isoform 3 of Protein disulfide-isomerase A6;Isoform 4 of Protein disulfide-isomerase A6;Isoform 5 of Protein disulfide-isomerase A6	+	8.00205	1.2278	2.3421	0	1.73173	0.199517	1.14831	+	+						+			+						NaN	16.5203	16.6366	16.4338	16.6609	16.476	16.5603	15.5022	15.337	15.2956	15.1808	15.4776	15.1279	16.1944	16.4677	16.5505	16.2994	16.1808	16.398	16.3057	16.1721	16.2537
Q9Y2I9	Q9Y2I9	TBC1D30	TBC1 domain family member 30	+	2.28312	1.22777	2.34204	+	2.51289	1.03178	2.04455		+															102743	13.5592	13.899	12.8882	14.3802	13.6094	13.2319	11.0155	12.6069	12.5708	12.5239	12.7697	12.7145	12.8949	12.5415	11.8185	12.5183	12.8227	12.7813	12.3489	12.4074	13.1088
P30040	P30040	ERP29	Endoplasmic reticulum resident protein 29	+	8.29824	1.21577	2.32264	+	3.21333	-0.315883	0.803359		+															28993.4	15.9721	16.162	15.781	15.9681	15.8722	15.9959	14.6564	14.7897	14.6371	14.7765	14.9029	14.6941	16.2647	16.3654	16.2889	16.2433	16.1189	16.3654	16.234	16.2071	16.3182
Q53EP0	Q53EP0	FNDC3B	Fibronectin type III domain-containing protein 3B	+	2.90167	1.21238	2.3172	0	0.0518778	0.0340668	1.02389		+									+						132888	13.6121	15.0197	13.8292	14.1237	13.7555	13.5732	12.5943	12.9221	13.1079	13.0834	12.8592	12.0722	13.8535	14.1494	13.8201	13.7012	14.0348	14.15	13.8901	13.8229	13.9175
P24390	P24390	KDELR1	ER lumen protein-retaining receptor 1	+	2.7662	1.21113	2.31519	+	3.9682	3.12878	8.74697	+	+															24542.1	16.4834	16.1341	16.5998	16.7313	16.6517	15.7564	14.6055	14.5755	15.3267	14.9087	16.0472	15.6263	12.8006	12.5618	15.6126	13.3016	12.85	12.4574	13.4242	12.8669	12.3744
P62820	P62820	RAB1A	Ras-related protein Rab-1A	+	6.78248	1.20572	2.30652	+	11.2116	2.0277	4.07754	+	+							+								22677.8	17.4492	17.773	17.6677	17.6856	17.5825	17.773	16.2594	16.4649	16.2175	16.4555	16.5463	16.7531	15.6183	15.6957	15.7027	15.5872	15.604	15.5569	15.8433	15.8608	15.7326
Q9UHA4	Q9UHA4	LAMTOR3	Ragulator complex protein LAMTOR3	+	5.21516	1.20565	2.30641	+	2.72054	0.507867	1.42195		+								+							13622.7	15.7934	16.3011	15.9399	16.1312	15.9219	16.0115	15.0185	14.5145	15.212	14.4575	14.7583	14.9043	15.4629	15.7448	15.8091	15.5291	15.1988	15.3071	15.2217	15.2508	15.3768
O60613	O60613	SELENOF	Selenoprotein F	+	5.714	1.20363	2.30319	0	1.73119	-0.243833	0.844498		+															18091.8	14.2307	14.5509	14.5158	14.8105	14.4851	14.6424	12.9858	13.3652	13.2381	13.3733	13.3465	13.7047	14.9091	14.7045	14.7228	14.8337	14.6794	14.8489	14.7989	14.7334	14.6905
Q15293	Q15293	RCN1	Reticulocalbin-1	+	5.41853	1.19723	2.29299	+	3.82401	0.5765	1.49123		+															38890	16.0881	16.3746	16.4649	16.5739	16.4819	16.1484	15.0962	15.3564	14.7283	15.4339	15.0509	15.2827	15.829	15.7513	15.7957	15.9851	15.558	15.7537	15.9691	16.0451	15.7889
Q8TEB7	Q8TEB7	RNF128	E3 ubiquitin-protein ligase RNF128	+	5.00075	1.18878	2.2796	+	9.47221	2.2991	4.92151	+	+				+		+									46520.8	16.5147	16.7288	16.3011	16.584	16.2889	16.3654	15.6571	15.5587	14.9189	15.0297	15.4279	15.0579	14.2119	14.2391	14.3903	13.9458	14.1397	14.0615	13.6544	13.4887	13.5189
Q01804;Q01804-3;Q01804-5	Q01804;Q01804-3;Q01804-5	OTUD4	OTU domain-containing protein 4;Isoform 3 of OTU domain-containing protein 4;Isoform 2 of OTU domain-containing protein 4	+	1.37603	1.1882	2.27868	0	0.294877	-0.155233	0.897987		+				+											NaN	14.9347	15.3026	13.7166	14.4765	14.437	14.8049	13.9046	14.1149	13.8065	13.5122	14.0381	11.1668	14.5887	14.8333	14.838	14.7131	14.7455	14.8851	14.1931	14.3729	14.4504
P50454	P50454	SERPINH1	Serpin H1	+	8.1546	1.18078	2.267	0	1.74535	0.137549	1.10003	+	+						+									46440.5	16.4961	16.7142	16.5922	16.7142	16.5922	16.6158	15.6053	15.6221	15.3564	15.3564	15.4129	15.2869	16.4253	16.5463	16.5865	16.5108	16.3504	16.4801	16.6366	16.4677	16.47
Q76N32	Q76N32	CEP68	Centrosomal protein of 68 kDa	+	1.75289	1.17915	2.26443	+	12.1445	4.08025	16.9152		+															81102.3	16.8086	17.0235	17.1399	17.2011	17.1815	16.9728	16.2043	15.973	13.887	16.1944	16.7488	16.245	13.1652	12.8625	12.8641	13.1914	12.8148	12.9479	12.8818	13.0984	12.4151
Q6ZMZ3;Q6ZMZ3-2	Q6ZMZ3;Q6ZMZ3-2	SYNE3	Nesprin-3;Isoform 2 of Nesprin-3	+	2.28594	1.1746	2.2573	+	1.78749	0.627783	1.54519		+															NaN	12.7832	12.6496	13.3119	13.9847	13.5315	13.624	11.7727	11.4611	12.968	12.0722	12.8395	11.7238	12.7179	12.9199	12.6267	12.469	12.6884	12.6963	12.4907	12.6365	12.4401
Q15650	Q15650	TRIP4	Activating signal cointegrator 1	+	1.54294	1.17428	2.25681	+	1.14709	-0.72195	0.606277		+															66146.2	14.9105	14.2245	14.3392	14.2114	12.4946	14.8234	12.5349	12.3094	12.6163	12.7226	14.0148	13.7599	14.8994	14.9552	14.7626	14.9411	14.9251	14.8519	14.8256	14.9637	14.6946
O15027;O15027-5	O15027;O15027-5	SEC16A	Protein transport protein Sec16A;Isoform 5 of Protein transport protein Sec16A	+	5.46522	1.16857	2.24788	+	4.41441	0.697517	1.62171	+	+															NaN	14.7557	15.1917	14.5878	15.0751	14.764	15.0531	13.6905	13.9318	13.4266	13.7092	13.9948	13.6631	14.2333	14.1368	14.1052	14.2777	14.264	14.2253	14.1072	14.3362	14.2759
O00469-2	O00469-2	PLOD2	Isoform 2 of Procollagen-lysine,2-oxoglutarate 5-dioxygenase 2	+	7.33558	1.16265	2.23868	+	2.6438	0.251567	1.1905		+					+										87098.4	15.4683	15.7859	15.5092	15.7723	15.5467	15.5774	14.5578	14.6476	14.473	14.3313	14.399	14.2752	15.2902	15.4669	15.3876	15.3047	15.3184	15.3826	15.3968	15.3564	15.3327
P17302	P17302	GJA1	Gap junction alpha-1 protein	+	5.27124	1.15702	2.22996	+	8.07106	2.43642	5.41296	+	+															43008.4	15.6376	16.0724	15.5971	16.0066	15.753	15.8736	14.3671	14.5636	14.6956	15.0185	14.9125	14.4409	13.3285	13.7573	13.6127	13.09	13.051	13.4823	13.1362	13.2134	13.3056
P14174	P14174	MIF	Macrophage migration inhibitory factor	+	1.96323	1.13963	2.20325	+	13.271	-5.9432	0.0162524		+					+										12476.3	14.6871	14.7808	14.7403	14.7536	14.5633	15.07	13.9754	13.4439	14.3231	14.3334	11.9781	13.7034	20.7361	20.7361	20.3701	20.9398	20.7361	20.7361	20.04	20.2092	20.3701
Q96PE3;Q96PE3-2;Q96PE3-3;Q96PE3-4	Q96PE3;Q96PE3-2;Q96PE3-3;Q96PE3-4	INPP4A	Inositol polyphosphate-4-phosphatase type I A;Isoform 2 of Inositol polyphosphate-4-phosphatase type I A;Isoform 3 of Inositol polyphosphate-4-phosphatase type I A;Isoform 4 of Inositol polyphosphate-4-phosphatase type I A	+	3.2869	1.13328	2.19357	+	2.21813	0.631883	1.54959		+			+		+										NaN	13.8235	14.8114	14.554	15.036	14.6024	14.6977	13.7196	13.9087	13.234	13.322	12.9059	13.6351	14.1594	13.7298	13.7823	13.9721	14.113	13.9771	13.8834	13.9099	13.9452
Q96HR8;Q96HR8-2	Q96HR8;Q96HR8-2	NAF1	H/ACA ribonucleoprotein complex non-core subunit NAF1;Isoform 2 of H/ACA ribonucleoprotein complex non-core subunit NAF1		1.1389	1.12688	2.18386	0	0.411904	-0.318	0.802181		+															NaN	15.9148	14.271	13.7161	14.04	15.2547	15.1983	14.6353	14.9133	12.4839	12.967	12.5269	14.1072	15.1048	15.2064	15.1075	15.0881	15.0034	14.7927	14.8612	15.0354	15.1157
O43747;O43747-2	O43747;O43747-2	AP1G1	AP-1 complex subunit gamma-1;Isoform 2 of AP-1 complex subunit gamma-1	+	5.13132	1.12492	2.18089	+	3.43268	0.523067	1.43701	+	+															NaN	14.804	14.9952	15.0215	15.4414	15.0796	14.9492	13.8475	13.6229	13.7899	14.026	14.3482	13.9069	14.6122	14.423	14.482	14.3944	14.7018	14.5391	14.6158	14.5412	14.6183
O95461	O95461	LARGE1	LARGE xylosyl- and glucuronyltransferase 1	+	5.84003	1.12385	2.17928	+	3.26184	0.877567	1.83727	+	+															88066	16.1552	16.4187	16.429	16.8679	16.4351	16.476	15.1581	15.5009	15.4465	15.4152	15.1608	15.3573	15.1338	15.4763	16.0533	15.3035	15.5748	15.9748	13.963	14.7085	15.1121
Q9NPH0	Q9NPH0	ACP6	Lysophosphatidic acid phosphatase type 6	+	3.6482	1.12063	2.17442	+	5.70993	-0.593616	0.66268		+			+							+					48886.4	15.439	15.5898	15.4751	15.5146	15.421	15.3381	14.7604	14.2874	13.8808	15.0898	14.0053	14.0301	16.0945	16.0094	15.9823	16.1152	15.8946	16.2433	16.1057	15.9072	15.7793
Q9BTU6	Q9BTU6	PI4K2A	Phosphatidylinositol 4-kinase type 2-alpha	+	6.99016	1.11773	2.17006	+	7.66701	1.21918	2.32815	+	+					+								+		54022.4	15.2799	15.5278	15.1204	15.6126	15.2186	15.3564	14.1065	14.2172	14.3313	14.295	14.1892	14.2701	14.1311	14.1848	14.1206	14.1383	14.118	14.1078	14.18	14.1843	14.191
P30101	P30101	PDIA3	Protein disulfide-isomerase A3	+	7.55543	1.11335	2.16347	+	2.52658	-0.313217	0.804845		+															56782.4	16.4595	16.7657	16.3395	16.5603	16.4187	16.5087	15.4366	15.5096	15.2303	15.4669	15.3836	15.3453	16.6975	16.9463	16.8543	16.8289	16.6394	16.9653	16.7549	16.6697	16.7258
Q5T9S5;Q5T9S5-2	Q5T9S5;Q5T9S5-2	CCDC18	Coiled-coil domain-containing protein 18;Isoform 2 of Coiled-coil domain-containing protein 18	+	1.93524	1.10683	2.15372	+	7.58942	1.90813	3.75323		+															NaN	15.0662	15.4981	15.518	15.5477	15.5927	15.3843	14.7561	14.2307	12.6714	14.5083	15.0725	14.727	13.8503	13.3332	13.3633	13.7802	13.3425	13.4887	13.1235	13.7377	13.6705
P17405;P17405-4	P17405;P17405-4	SMPD1	Sphingomyelin phosphodiesterase;Isoform 4 of Sphingomyelin phosphodiesterase	+	3.26933	1.09962	2.14298	+	2.05921	-0.41775	0.748591		+					+									+	NaN	13.3237	14.0985	13.9493	14.128	13.9959	13.7082	13.0083	12.8227	13.3481	12.4122	12.1035	12.9111	14.2856	14.2823	14.3704	14.1604	14.2483	14.3631	14.0301	13.8749	14.0364
O14662-2	O14662-2	STX16	Isoform A of Syntaxin-16		0.66929	1.09893	2.14196	+	2.43058	2.8337	7.129	+	+															34812.8	16.6765	15.3362	16.6716	16.8182	16.644	14.9573	16.4555	16.8735	12.2125	15.5935	13.3901	15.9851	13.1347	12.5514	12.8564	16.6413	12.8806	12.0372	16.7677	16.6315	12.9276
Q9H9V4	Q9H9V4	RNF122	RING finger protein 122	+	2.07506	1.09412	2.13482	+	0.964014	0.647167	1.56609	+	+				+									+		17474.7	13.7839	12.6622	13.4823	14.6344	14.3184	13.087	12.0572	12.8017	12.9983	12.7646	12.3991	12.3826	13.5953	12.4663	12.4306	12.9007	13.1414	13.5509	12.6902	13.2668	12.7538
Q7RTS9	Q7RTS9	DYM	Dymeclin	+	1.89588	1.09352	2.13394	+	4.44696	1.70595	3.26244	+	+															75935.4	14.7467	15.0215	15.1962	15.6053	14.9976	15.1183	14.0901	13.5739	13.5774	15.589	14.075	13.2191	12.4401	13.3607	13.8951	13.4693	13.8298	13.4549	12.3991	13.9576	13.0139
Q08380	Q08380	LGALS3BP	Galectin-3-binding protein	+	7.85002	1.0908	2.12992	+	6.84782	0.770017	1.70529		+				+											65331	16.2112	16.4854	16.3654	16.6201	16.398	16.4555	15.4717	15.3547	15.3282	15.3609	15.2283	15.247	15.6404	15.6992	15.6286	15.5965	15.6191	15.7317	15.6023	15.4542	15.6336
Q9H6E4	Q9H6E4	CCDC134	Coiled-coil domain-containing protein 134	+	4.4358	1.0907	2.12977	+	4.50176	0.620433	1.53734		+															26560.6	15.2542	15.4912	15.8082	15.7525	15.6846	15.6136	14.6539	14.4862	15.0377	14.0941	14.2914	14.4968	14.9148	14.9338	15.0696	14.9276	14.9929	15.043	14.9833	14.8007	14.9024
Q92626	Q92626	PXDN	Peroxidasin homolog	+	6.15577	1.08847	2.12648	+	11.3636	1.96738	3.91058		+					+										165275	15.2657	15.4811	15.2745	15.5767	15.3337	15.387	14.3769	14.341	14.0426	14.4628	14.5287	14.0359	13.3929	13.4767	13.389	13.4346	13.3773	13.4439	13.3751	13.4118	13.4843
Q15154	Q15154	PCM1	Pericentriolar material 1 protein	+	1.61876	1.08418	2.12018	+	13.0911	3.77597	13.6987		+															228544	16.9031	17.3022	17.2168	17.0892	17.1702	17.0144	16.4376	15.9072	14.1291	16.3246	16.9463	16.446	13.3559	13.4614	13.2832	13.385	13.2297	13.3249	13.4693	13.4423	13.4738
O60763	O60763	USO1	General vesicular transport factor p115	+	4.13588	1.08183	2.11672	+	4.32954	0.6784	1.60036	+	+															107895	15.1016	15.1571	15.2053	15.6753	15.4346	15.4918	14.5421	14.4881	13.7138	14.2079	14.5874	14.0354	14.6982	14.5509	14.5984	14.6366	14.8234	14.6878	14.5337	14.583	14.6317
Q92859;Q92859-2;Q92859-3;Q92859-4	Q92859;Q92859-2;Q92859-3;Q92859-4	NEO1	Neogenin;Isoform 2 of Neogenin;Isoform 3 of Neogenin;Isoform 4 of Neogenin	+	4.19585	1.07697	2.1096	+	7.12712	1.553	2.93427	+	+						+									NaN	14.7846	14.8955	14.3103	14.9173	14.5356	14.6105	13.4202	13.2051	13.6419	14.1806	13.5315	13.6127	13.2988	12.9329	12.9998	13.2592	13.1192	13.1259	13.2009	13.234	12.9545
Q9BWQ6	Q9BWQ6	YIPF2	Protein YIPF2		0.77605	1.07448	2.10597	+	1.82362	1.21912	2.32804	+	+															35151.5	16.627	15.3521	15.0232	15.2576	15.1295	15.1467	15.3629	13.1551	12.8368	15.9358	12.5874	16.2112	14.777	14.8888	14.8494	13.234	14.3656	13.1066	15.4189	13.1925	14.1004
Q14112;Q14112-2	Q14112;Q14112-2	NID2	Nidogen-2;Isoform 2 of Nidogen-2		1.00911	1.07313	2.104	+	1.9328	1.3785	2.59998		+															NaN	14.4713	14.6963	13.0621	15.1198	15.1495	13.9709	14.1811	14.2636	14.2239	13.6564	11.4291	12.277	14.2524	13.1832	12.2084	12.2798	13.3511	12.924	13.1286	12.4641	12.8987
P98194-3	P98194-3	ATP2C1	Isoform 3 of Calcium-transporting ATPase type 2C member 1	+	3.28855	1.06815	2.09674	+	2.6175	0.903233	1.87025	+	+					+										101163	13.9081	14.1143	12.9134	14.0914	13.4423	13.6048	12.8248	12.7303	12.2485	12.8776	12.455	12.5292	12.6267	12.7303	13.09	13.1849	12.6108	12.4122	12.0572	13.3143	12.4861
P14314;P14314-2	P14314;P14314-2	PRKCSH	Glucosidase 2 subunit beta;Isoform 2 of Glucosidase 2 subunit beta	+	7.39996	1.06742	2.09568	0	1.63204	-0.203033	0.868722		+															NaN	16.4017	16.644	16.2825	16.4516	16.2858	16.343	15.3065	15.4366	15.1552	15.3993	15.2651	15.4414	16.4595	16.6495	16.6495	16.7201	16.432	16.7162	17.0111	16.9463	16.8518
O15460-2	O15460-2	P4HA2	Isoform IIa of Prolyl 4-hydroxylase subunit alpha-2	+	6.52286	1.06478	2.09186	0	0.971132	0.139283	1.10136		+					+										60632.7	14.5609	14.8883	14.3878	14.7826	14.5287	14.5226	13.5426	13.6202	13.6802	13.5964	13.3615	13.4813	14.5075	14.4688	14.4255	14.5057	14.4027	14.525	14.554	14.5758	14.5567
O95258;O95258-2;O95258-3	O95258;O95258-2;O95258-3	SLC25A14	Brain mitochondrial carrier protein 1;Isoform 2 of Brain mitochondrial carrier protein 1;Isoform 3 of Brain mitochondrial carrier protein 1	+	3.9106	1.0618	2.08753	+	4.4916	0.76785	1.70273		+					+					+					NaN	14.4597	14.6382	14.3092	14.7604	14.6122	14.6366	13.0062	13.6038	14.1951	13.2615	13.4693	13.5096	13.77	14.1866	13.8408	13.7082	13.5585	13.7451	13.7749	13.9138	13.851
Q7Z628	Q7Z628	NET1	Neuroepithelial cell-transforming gene 1 protein	+	3.04301	1.06057	2.08575	+	9.53771	2.36325	5.14528		+								+							67740	14.5331	14.9564	14.4829	14.6491	14.5112	14.4628	14.1684	13.927	12.7832	13.4851	13.7823	13.0861	12.2706	12.4734	12.1837	12.2443	12.0274	12.2166	12.2242	12.1755	12.0986
P56377	P56377	AP1S2	AP-1 complex subunit sigma-2	+	5.34741	1.06022	2.08524	+	2.88969	0.45095	1.36694	+	+															18614.7	15.2186	15.3783	15.2779	15.83	15.5989	15.5587	14.4916	14.4524	14.1376	14.4748	14.6559	14.2888	15.0146	15.0034	15.1022	14.9665	15.1755	14.8945	14.8794	15.1237	14.9272
P78504	P78504	JAG1	Protein jagged-1	+	4.74867	1.05365	2.07577	+	1.08811	0.662967	1.58334		+															133799	13.5971	13.6615	13.2516	13.8401	13.8381	13.6059	12.7868	12.1989	12.4401	12.4236	12.8148	12.8082	14.4797	12.9998	12.7662	12.8973	12.6163	12.0572	13.181	12.3239	12.2654
Q8WWB7;Q8WWB7-2	Q8WWB7;Q8WWB7-2	GLMP	Glycosylated lysosomal membrane protein;Isoform 2 of Glycosylated lysosomal membrane protein	+	1.40084	1.05177	2.07307	0	0.788475	0.1594	1.11682		+															NaN	14.2746	14.6105	14.3268	14.8895	14.3171	14.4056	13.849	13.737	14.1795	13.5858	11.2842	13.878	14.2421	14.4829	14.3358	14.296	14.1766	14.3343	14.3786	14.3862	14.3382
O95427	O95427	PIGN	GPI ethanolamine phosphate transferase 1	+	4.51214	1.05133	2.07244	+	5.77096	0.728317	1.65671		+					+										105810	14.2714	14.1488	13.8755	14.2649	14.102	13.9909	13.3607	13.3231	12.937	13.2066	12.4861	13.032	13.3587	13.5155	13.3803	13.2449	13.4323	13.3519	13.3249	13.4315	13.0481
Q15154-3	Q15154-3	PCM1	Isoform 3 of Pericentriolar material 1 protein		1.01104	1.05043	2.07115	+	2.44334	1.66287	3.16645		+															59209.6	14.7512	13.7069	14.3823	14.9684	14.8529	12.2465	13.1066	12.5491	12.4797	13.087	14.9403	12.4429	12.7746	12.4813	12.4907	12.7263	11.97	12.4881	12.4183	13.2482	13.115
O75396	O75396	SEC22B	Vesicle-trafficking protein SEC22b	+	8.16906	1.04435	2.06244	+	11.3894	1.95713	3.8829	+	+															24593.3	17.267	17.527	17.3917	17.5052	17.4004	17.3414	16.446	16.4801	16.3132	16.2579	16.2356	16.4338	15.4964	15.5034	15.4189	15.5121	15.2996	15.4595	15.5062	15.6245	15.4441
Q92908;Q92908-2	Q92908;Q92908-2	GATA6	Transcription factor GATA-6;Isoform 2 of Transcription factor GATA-6	+	1.66136	1.04387	2.06175	0	0.606082	0.365867	1.28866		+															NaN	14.2578	15.3469	15.8534	14.2783	15.4549	14.2938	13.7997	13.0861	13.5877	13.7974	14.0168	14.9342	14.6897	14.4624	14.5319	14.7259	14.4327	14.4473	14.37	14.4455	14.3149
Q9BY49	Q9BY49	PECR	Peroxisomal trans-2-enoyl-CoA reductase		0.452578	1.04095	2.05758	+	2.75542	1.19373	2.28744		+					+										32544.3	16.1462	16.3485	14.886	14.8747	16.2478	15.3712	17.773	13.0993	13.4801	17.9084	12.6438	12.7241	14.4013	14.5351	14.5812	14.4073	14.4455	14.3416	14.8415	14.5817	14.7583
Q96Q15;Q96Q15-2	Q96Q15;Q96Q15-2	SMG1	Serine/threonine-protein kinase SMG1;Isoform 2 of Serine/threonine-protein kinase SMG1	+	3.73494	1.03802	2.0534	+	2.87689	-0.334183	0.793233		+	+														NaN	12.7746	12.5823	12.8082	12.9124	12.9495	12.9387	12.1755	12.0146	11.563	11.3027	12.2798	11.402	13.181	13.1612	13.0199	13.026	13.3268	13.2559	13.037	13.0097	13.1558
O60637;O60637-3	O60637;O60637-3	TSPAN3	Tetraspanin-3;Isoform 3 of Tetraspanin-3	+	5.51734	1.02633	2.03684	+	6.39347	0.9292	1.90422		+															NaN	16.1419	16.3504	16.5087	16.7048	16.4629	16.4614	15.2521	15.16	15.5485	15.3853	15.4261	15.7001	15.4709	15.4527	15.6093	15.4508	15.5186	15.5526	15.4994	15.5168	15.487
Q7Z4S6;Q7Z4S6-2;Q7Z4S6-3;Q7Z4S6-4;Q7Z4S6-5;Q7Z4S6-6	Q7Z4S6;Q7Z4S6-2;Q7Z4S6-3;Q7Z4S6-4;Q7Z4S6-5;Q7Z4S6-6	KIF21A	Kinesin-like protein KIF21A;Isoform 2 of Kinesin-like protein KIF21A;Isoform 3 of Kinesin-like protein KIF21A;Isoform 4 of Kinesin-like protein KIF21A;Isoform 5 of Kinesin-like protein KIF21A;Isoform 6 of Kinesin-like protein KIF21A	+	2.40706	1.02375	2.0332	+	10.8445	2.53052	5.77778		+															NaN	15.9291	16.267	16.0066	15.9052	16.0504	15.8372	15.0843	15.175	13.7424	14.9469	15.6964	15.208	13.494	13.5416	13.2732	13.5516	13.5402	13.4118	13.3465	13.6748	13.684
O95057	O95057	DIRAS1	GTP-binding protein Di-Ras1		0.265339	1.02248	2.03141	0	0.00257839	0.0105836	1.00736		+							+								22328.7	16.6495	21.3048	12.3826	12.9464	16.8791	16.5249	17.2465	17.2516	13.0984	12.9343	12.8738	17.1478	16.777	14.5192	17.0295	14.8596	16.7925	16.646	16.2262	15.8993	16.0995
Q9NT22	Q9NT22	EMILIN3	EMILIN-3	+	5.84405	1.02177	2.0304	+	6.95408	0.803933	1.74585		+															82646.7	14.4575	14.2611	14.2972	14.3544	14.3544	14.423	13.459	13.3708	12.9343	13.4748	13.5844	13.1937	13.4637	13.5739	13.4637	13.4138	13.7256	13.6833	13.388	13.5732	13.4851
Q9NYV6	Q9NYV6	RRN3	RNA polymerase I-specific transcription initiation factor RRN3		1.27593	1.01843	2.02572	0	0.383034	-0.30375	0.810144		+															74107.3	15.036	13.0481	14.1237	14.4022	14.3503	14.9849	13.6068	14.5308	13.2279	12.3413	13.8388	12.289	13.9852	14.7947	15.1725	14.1982	14.4892	15.1279	13.5016	14.4709	15.4082
Q14257;Q14257-2	Q14257;Q14257-2	RCN2	Reticulocalbin-2;Isoform 2 of Reticulocalbin-2	+	4.37294	1.01702	2.02373	0	0.667388	0.122367	1.08852		+															NaN	15.7844	15.6957	15.7246	16.0613	15.8966	15.7547	15.0654	15.0089	14.2661	15.1309	14.7662	14.5777	15.6448	15.9417	15.6957	15.8473	15.4291	15.6245	15.5333	15.7866	15.5569
Q15036	Q15036	SNX17	Sorting nexin-17	+	1.92757	1.0102	2.01419	0	1.01792	0.5213	1.43525	+	+															52901.2	16.3118	14.7833	14.3477	14.6666	15.253	15.0875	14.0148	14.3769	14.7614	13.8263	13.7345	13.6748	14.6878	14.4337	14.426	14.6703	14.6206	14.4837	14.5751	14.5796	14.5451
Q8NC42	Q8NC42	RNF149	E3 ubiquitin-protein ligase RNF149	+	1.7023	1.00967	2.01345	+	2.47654	1.3208	2.49805		+				+											43164.5	14.111	14.4797	12.5922	13.2546	12.7796	12.9293	12.3413	12.0274	12.6816	12.4476	12.9358	11.6547	12.3489	11.7108	12.5394	11.6677	11.847	12.1078	11.8286	12.3541	12.0901
Q9NWZ8	Q9NWZ8	GEMIN8	Gem-associated protein 8	+	2.60066	1.00827	2.01149	+	3.37803	1.33637	2.52515		+															28636.7	14.6055	14.3338	14.6609	14.8559	14.6055	14.8301	12.6766	14.2868	13.5672	13.4483	14.2199	13.6433	13.771	12.1922	13.7728	13.3743	13.641	13.1222	12.8894	13.2371	13.0035
Q14697	Q14697	GANAB	Neutral alpha-glucosidase AB	+	9.25528	1.00755	2.01049	+	3.47164	-0.321167	0.800422	+	+					+	+									106874	16.6201	16.8378	16.8128	16.9234	16.7811	16.8399	15.8335	15.7547	15.7491	15.7909	15.829	15.8126	17.0395	17.1815	17.243	17.0922	16.9691	17.2168	17.4004	17.1666	17.2828
Q9UBN6	Q9UBN6	TNFRSF10D	Tumor necrosis factor receptor superfamily member 10D		1.19034	1.00577	2.00801	+	4.6627	2.71655	6.57299		+															41823.4	15.6382	15.3393	14.6438	15.0377	15.1791	14.8256	14.5015	11.8538	14.8945	14.1335	14.6891	14.5567	12.4861	10.8087	13.1695	12.7419	12.453	12.7052	11.9292	13.0188	12.6939
Q8TEY7;Q8TEY7-2;Q8TEY7-3	Q8TEY7;Q8TEY7-2;Q8TEY7-3	USP33	Ubiquitin carboxyl-terminal hydrolase 33;Isoform 2 of Ubiquitin carboxyl-terminal hydrolase 33;Isoform 3 of Ubiquitin carboxyl-terminal hydrolase 33	+	6.03109	1.00267	2.0037	+	8.93458	1.39988	2.6388	+	+				+											NaN	14.8081	14.9536	14.8685	15.1529	14.906	14.8349	13.9852	14.066	14.1905	13.7899	13.6719	13.8045	13.4665	13.6257	13.659	13.4729	13.3937	13.5069	13.5155	13.5308	13.4579
Q9NRW7	Q9NRW7	VPS45	Vacuolar protein sorting-associated protein 45	+	6.29818	1.00262	2.00363	+	8.81298	1.63183	3.09906	+	+													+		65076.9	15.8781	16.2029	16.0094	16.4275	16.0763	16.2018	15.036	15.0322	15.1179	15.2158	15.2952	15.0832	14.5386	14.487	14.52	14.4401	14.5312	14.4881	14.564	14.5416	14.5292
P41214	P41214	EIF2D	Eukaryotic translation initiation factor 2D		1.0233	1.00193	2.00268	+	2.06905	-0.3733	0.772015		+															64706.5	14.536	13.8963	13.8229	14.1267	14.172	13.9948	13.7307	13.526	13.4163	13.6887	10.4377	13.7377	14.5455	14.3433	14.3019	14.5226	14.5923	14.4829	14.2185	14.271	14.2239
Q9H900	Q9H900	ZWILCH	Protein zwilch homolog		1.04147	0.999477	1.99927	+	3.3061	-0.820433	0.566272		+															67214.1	13.0887	13.4748	12.8368	13.6023	13.5774	13.8956	12.702	13.492	12.8564	9.98824	13.1162	12.3239	14.2763	14.1169	14.222	14.2263	14.4073	14.1494	12.9387	13.9714	14.157
O43592	O43592	XPOT	Exportin-T		0.701383	0.997183	1.9961	+	1.9691	-1.81948	0.283322		+															109964	16.7233	12.9578	14.2163	13.4832	14.0968	13.037	11.9781	12.4236	12.8987	12.7052	15.1094	13.4163	16.1356	15.4339	15.953	15.6816	16.2376	15.9896	14.7014	15.5695	15.7917
Q9UJ14	Q9UJ14	GGT7	Glutathione hydrolase 7	+	3.81008	0.996367	1.99497	+	3.43534	0.533683	1.44762		+					+										70466.8	14.4693	14.2878	14.3006	14.2437	14.0443	14.1982	13.1454	13.388	13.671	13.3414	12.5441	13.4758	13.9856	13.8726	13.6742	13.8247	13.4665	13.5182	13.8881	13.9545	13.5489
Q5SQN1	Q5SQN1	SNAP47	Synaptosomal-associated protein 47	+	6.0483	0.992317	1.98938	+	6.37578	1.0768	2.10935		+															52562.2	14.0543	14.3494	14.0674	14.5451	14.2809	14.3826	13.3643	13.2148	13.2227	13.1113	13.4528	13.3599	13.2066	13.2873	13.3355	13.1247	13.2713	12.9935	13.3016	13.0581	13.2753
Q96BP2	Q96BP2	CHCHD1	Coiled-coil-helix-coiled-coil-helix domain-containing protein 1	+	2.57541	0.9916	1.98839	0	0.526839	0.199983	1.14868		+										+					13474.8	15.6031	15.0491	14.6812	14.7455	14.8173	15.1613	13.5372	14.5319	14.6744	14.0519	13.4389	13.8736	14.449	15.0527	14.7921	15.1577	14.5192	14.8869	14.6794	15.059	15.1536
O60831	O60831	PRAF2	PRA1 family protein 2	+	6.16715	0.99115	1.98777	+	7.71598	1.19225	2.28509		+															19257.9	16.3329	16.6115	16.1971	16.4534	16.3313	16.4303	15.3899	15.5067	15.1357	15.4396	15.6336	15.3041	15.2803	15.4034	15.1411	15.1055	15.1204	15.1523	15.2367	15.3026	15.1067
O96014	O96014	WNT11	Protein Wnt-11		0.817823	0.9902	1.98646	0	0.135086	-0.220684	0.858159		+															39179.3	15.3035	13.1675	12.4907	13.1466	15.713	15.6213	13.9993	12.9387	12.8297	13.2559	12.6108	13.867	14.9665	14.8099	14.1575	13.7491	14.8864	14.1973	13.9714	13.7791	13.9948
P05423	P05423	POLR3D	DNA-directed RNA polymerase III subunit RPC4		1.0293	0.990116	1.98635	0	1.07423	-0.21825	0.859607		+															44395.8	13.7555	13.941	14.3367	14.1619	14.0706	14.4939	13.561	13.9977	11.9539	11.126	14.1947	13.9856	14.3807	14.2714	14.2263	14.3791	14.4511	14.3605	13.8401	14.2302	14.0103
Q9NS93	Q9NS93	TM7SF3	Transmembrane 7 superfamily member 3	+	1.64749	0.989134	1.98499	+	1.08812	-0.5352	0.690063		+															64166.5	14.1316	13.0492	14.5601	13.2559	14.6673	14.0716	12.5292	12.4714	13.1675	13.5523	12.3389	13.7416	14.538	14.4544	14.4031	14.653	14.3387	14.5597	14.4973	14.3376	14.5864
Q9HD23;Q9HD23-2;Q9HD23-4	Q9HD23;Q9HD23-2;Q9HD23-4	MRS2	Magnesium transporter MRS2 homolog, mitochondrial;Isoform 2 of Magnesium transporter MRS2 homolog, mitochondrial;Isoform 4 of Magnesium transporter MRS2 homolog, mitochondrial	+	4.78382	0.986833	1.98183	+	5.70793	0.655333	1.57498		+										+					NaN	16.1535	16.4503	16.0543	16.1848	16.0265	16.1164	15.3211	15.3937	15.5388	14.8753	14.9601	14.9758	15.3999	15.5637	15.5563	15.5477	15.4906	15.4956	15.7371	15.6939	15.6459
A2RU67	A2RU67	FAM234B	Protein FAM234B		1.23425	0.98485	1.97911	+	2.41839	1.36697	2.57928		+															67038.5	15.9408	15.2725	15.1322	15.5115	14.5806	16.1944	14.7862	14.6589	14.8607	12.5069	14.764	15.1462	12.6981	14.3297	14.213	14.3149	14.3623	14.5122	14.4006	12.2744	14.3443
Q9H6Y7	Q9H6Y7	RNF167	E3 ubiquitin-protein ligase RNF167	+	4.65968	0.983767	1.97762	+	2.03602	0.340133	1.26587		+				+											38298.7	14.5545	14.7938	14.1696	14.5812	14.7237	14.5136	13.3534	13.4492	14.0022	13.6802	13.5386	13.4102	14.0297	14.4278	14.1976	14.2675	14.2714	14.1016	14.2426	14.3921	14.4102
P13667	P13667	PDIA4	Protein disulfide-isomerase A4	+	6.80976	0.976967	1.96832	+	3.37418	-0.285916	0.82022		+									+						72932.5	15.7836	16.0778	15.8265	16.0273	15.8781	15.8463	14.8337	14.9898	14.7403	15.1637	14.9407	14.9096	16.1682	16.2175	16.2099	16.2356	16.0702	16.2537	16.4677	16.3485	16.3267
P07237	P07237	P4HB	Protein disulfide-isomerase	+	8.09999	0.9758	1.96673	+	3.30926	-0.3769	0.770091	+	+						+									57116.4	16.1918	16.476	16.162	16.3418	16.2127	16.245	15.2603	15.3831	15.2236	15.3658	15.2266	15.3151	16.5046	16.7465	16.6339	16.6811	16.4819	16.8427	16.7925	16.7105	16.7998
Q9NP72	Q9NP72	RAB18	Ras-related protein Rab-18	+	6.03199	0.97385	1.96408	+	11.4158	2.1471	4.42937	+	+					+		+								22977.1	16.6339	16.887	16.9375	17.0111	16.9106	16.8242	16.0094	16.1886	15.6777	15.7504	15.8615	15.8736	14.7887	14.7197	14.7369	14.7283	14.7093	14.6388	15.0345	15.0976	15.0197
O75718	O75718	CRTAP	Cartilage-associated protein	+	8.00499	0.97355	1.96367	+	2.70437	0.206883	1.15419		+															46561.9	15.8852	16.0908	15.838	15.9813	15.8059	15.9565	14.8845	15.043	15.0636	14.882	14.85	14.9933	15.6846	15.7171	15.8126	15.7171	15.6286	15.7564	15.9615	15.8692	15.9489
Q8NEU8;Q8NEU8-2;Q8NEU8-3	Q8NEU8;Q8NEU8-2;Q8NEU8-3	APPL2	DCC-interacting protein 13-beta;Isoform 2 of DCC-interacting protein 13-beta;Isoform 3 of DCC-interacting protein 13-beta		0.943095	0.96985	1.95864	+	1.08857	0.900733	1.86701		+															NaN	14.6967	14.2478	13.4296	14.2874	13.5132	14.7964	11.126	12.7435	14.3742	12.7321	13.9202	14.256	11.5939	13.9197	12.5058	13.861	13.8577	13.8286	13.1558	12.7697	13.7256
F2Z333	F2Z333	FNDC10	Fibronectin type III domain-containing protein 10	+	1.56641	0.96765	1.95565	+	1.58411	1.219	2.32785		+															24217.6	13.7179	14.518	13.7737	14.4601	14.1684	12.1078	13.224	12.855	12.6126	12.8581	12.6548	12.7355	12.5957	12.0419	11.4422	12.8688	13.0913	13.392	12.9479	11.9185	12.455
Q49A88	Q49A88	CCDC14	Coiled-coil domain-containing protein 14		1.37238	0.96495	1.952	+	11.8118	4.1295	17.5026		+															106302	16.8182	17.1921	17.0593	16.9691	17.0065	16.9691	16.4036	16.0713	14.0638	16.3923	16.9583	16.3353	12.7122	13.2713	12.8338	12.6902	12.848	12.8818	12.3826	12.6608	12.8462
Q8N2S1-3	Q8N2S1-3	LTBP4	Isoform 3 of Latent-transforming growth factor beta-binding protein 4		0.721492	0.958717	1.94358	+	1.1226	0.99265	1.98984		+															169484	15.8926	14.1092	13.0111	14.0348	15.7347	15.8003	13.1403	15.1121	15.1922	12.9943	12.4401	13.9514	13.6782	13.9977	13.7315	13.9046	13.4528	13.862	13.7784	14.2604	13.8914
P19526	P19526	FUT1	Galactoside alpha-(1,2)-fucosyltransferase 1	+	2.12353	0.953883	1.93708	+	1.66186	0.7429	1.67354	+	+					+										41251.5	14.1615	12.7145	12.7263	13.3999	12.9403	12.9304	12.5208	11.6547	12.4338	12.3991	11.6368	12.5044	12.5779	12.4449	12.3094	12.0419	12.0198	13.0216	12.0955	12.6001	13.0926
Q13162	Q13162	PRDX4	Peroxiredoxin-4	+	7.26791	0.948767	1.93022	0	0.0998408	-0.0155331	0.989291		+					+					+					30539.9	16.602	16.7105	16.618	16.7791	16.6115	16.6541	15.777	15.8926	15.8161	15.7115	15.5758	15.5096	16.584	16.8324	16.8267	16.618	16.542	16.6653	16.8019	16.6413	16.7597
Q6ZSZ5;Q6ZSZ5-1;Q6ZSZ5-2;Q6ZSZ5-5;Q6ZSZ5-6	Q6ZSZ5;Q6ZSZ5-1;Q6ZSZ5-2;Q6ZSZ5-5;Q6ZSZ5-6	ARHGEF18	Rho guanine nucleotide exchange factor 18;Isoform 5 of Rho guanine nucleotide exchange factor 18;Isoform 4 of Rho guanine nucleotide exchange factor 18;Isoform 2 of Rho guanine nucleotide exchange factor 18;Isoform 3 of Rho guanine nucleotide exchange factor 18		0.745156	0.94735	1.92833	+	1.44488	-1.22693	0.427225		+								+							NaN	12.3302	10.7489	13.2066	13.5556	13.5995	13.0121	10.6029	12.5569	10.6767	12.5803	13.392	10.96	14.3796	13.2279	14.3661	13.1603	14.5158	14.1648	12.9436	13.1113	13.0409
Q9BUM1	Q9BUM1	G6PC3	Glucose-6-phosphatase 3	+	5.2795	0.944983	1.92517	+	7.40675	1.10913	2.15716		+			+		+										38734.6	17.0625	17.134	17.1204	17.2301	17.0255	17.1478	16.5046	16.3485	16.3368	15.9148	16.0405	15.9052	15.8946	16.3182	16.0995	15.9408	15.9062	15.9062	15.6498	15.6448	15.6395
Q99996	Q99996	AKAP9	A-kinase anchor protein 9	+	1.89724	0.944633	1.9247	+	12.0519	2.93678	7.65702	+	+															452987	16.1696	16.429	16.4275	16.596	16.618	16.4854	15.7547	15.6681	14.0474	15.7326	16.2127	15.6422	13.5372	13.5035	13.4729	13.544	13.5149	13.5323	13.4657	13.5267	13.5308
Q9H1C4	Q9H1C4	UNC93B1	Protein unc-93 homolog B1	+	1.57191	0.943533	1.92323	+	1.44375	0.71795	1.64484	+	+															66631.2	14.0768	13.026	14.0999	15.0237	14.6539	14.7699	12.9096	12.6316	14.0893	13.4601	13.2191	13.6793	13.4758	13.5357	13.5958	13.3976	13.6782	13.6594	13.7518	13.3551	13.5995
Q9UJY4	Q9UJY4	GGA2	ADP-ribosylation factor-binding protein GGA2	+	3.45271	0.94195	1.92112	+	6.86298	0.92805	1.9027	+	+				+									+		67150.3	14.7877	14.8672	15.0057	15.1102	15.0389	15.2059	14.3569	14.4876	13.7728	13.4895	14.397	13.8601	14.1149	14.1439	13.9175	14.0972	14.1201	14.0537	13.8127	13.9828	13.984
Q6PIW4	Q6PIW4	FIGNL1	Fidgetin-like protein 1	+	3.36142	0.936083	1.91333	+	4.36091	1.3299	2.51385		+															74077	13.8037	14.2287	14.0392	14.6861	14.414	14.4567	13.6173	13.7092	12.9043	13.0723	13.4473	13.2615	13.4112	12.8179	12.4208	13.1043	13.1593	12.7355	12.8564	12.8179	12.9479
Q2M1P5	Q2M1P5	KIF7	Kinesin-like protein KIF7	+	1.91962	0.931933	1.90783	+	12.8063	2.48425	5.59543		+															150587	15.6467	15.9311	15.8588	15.8072	15.8984	15.714	15.2126	14.7699	13.4791	15.0345	15.6114	15.1571	13.3313	13.3396	13.2603	13.3733	13.3231	13.3231	13.2693	13.3958	13.4777
Q96H78	Q96H78	SLC25A44	Solute carrier family 25 member 44		0.719337	0.926133	1.90018	0	0.212044	0.227717	1.17098		+					+					+					35392.3	14.9791	15.9941	14.4437	12.7321	14.777	14.8604	12.2587	15.2914	14.6202	12.7711	12.9199	14.3683	14.3782	14.3334	14.5476	14.3188	14.3846	14.4575	14.5917	14.2997	14.2501
P15848	P15848	ARSB	Arylsulfatase B		1.11611	0.925017	1.89871	0	0.693656	-0.61265	0.653994	+	+					+	+									59687.2	15.7994	14.2364	12.9785	12.6867	13.8646	13.9416	12.7241	13.3294	13.2009	12.9254	12.5115	13.2658	14.5008	14.5242	14.5436	14.5212	14.4881	14.6052	14.3903	14.2449	14.421
Q8N129	Q8N129	CNPY4	Protein canopy homolog 4		0.329912	0.924857	1.8985	0	0.26493	-0.777243	0.583481		+															28309.7	15.7622	16.3618	15.9786	11.3027	16.0185	9.98824	12.1487	14.9703	14.0945	12.8297	13.0984	12.7213	15.3095	15.6359	12.7881	15.3899	15.2832	15.6689	15.3955	15.2686	15.6404
O15120	O15120	AGPAT2	1-acyl-sn-glycerol-3-phosphate acyltransferase beta		1.06689	0.921133	1.8936	+	7.56372	1.0934	2.13376		+					+										30914.3	15.6769	16.0218	15.6146	15.7199	15.6093	15.6245	15.3263	15.0435	15.688	15.2177	12.4476	15.0171	14.7207	14.6753	14.6391	14.5627	14.5772	14.5316	14.7548	14.5806	14.4888
O00400	O00400	SLC33A1	Acetyl-coenzyme A transporter 1	+	3.74381	0.918183	1.88973	+	5.70449	1.50888	2.8459	+	+					+										60909	14.9524	15.4273	15.7409	15.9302	15.684	15.3263	14.4562	14.3772	14.841	14.5551	14.7344	14.5881	14.0337	13.783	14.0768	13.8676	14.0882	14.1585	14.2535	13.7817	14.1439
Q99571;Q99571-2	Q99571;Q99571-2	P2RX4	P2X purinoceptor 4;Isoform 2 of P2X purinoceptor 4	+	1.87766	0.916533	1.88757	0	0.931282	-0.241367	0.845943		+					+									+	NaN	13.1387	13.8201	13.0735	13.5058	13.0457	13.1222	12.5136	12.7073	12.8114	12.0864	11.126	12.9621	13.3999	13.7846	13.5949	13.4182	13.4251	13.5315	13.3793	13.3813	13.3161
Q9NYU2;Q9NYU2-2	Q9NYU2;Q9NYU2-2	UGGT1	UDP-glucose:glycoprotein glucosyltransferase 1;Isoform 2 of UDP-glucose:glycoprotein glucosyltransferase 1	+	8.702	0.915433	1.88614	0	0.120817	-0.0133166	0.990812	+	+					+	+									NaN	15.2434	15.4567	15.2908	15.5034	15.3132	15.3513	14.3908	14.4721	14.4939	14.4943	14.4087	14.4064	15.373	15.398	15.3788	15.3516	15.3469	15.3904	15.4101	15.3113	15.3642
P13674	P13674	P4HA1	Prolyl 4-hydroxylase subunit alpha-1	+	6.58214	0.914766	1.88526	0	0.655164	0.0914167	1.06542		+					+										61049.3	15.1771	15.3999	14.952	15.2703	15.0435	15.0756	14.1473	14.2672	14.3711	14.1442	14.2307	14.2693	14.9957	15.1016	15.062	15.094	15.0009	15.1157	15.175	15.1895	15.1571
P20337	P20337	RAB3B	Ras-related protein Rab-3B	+	5.05216	0.913817	1.88402	+	7.7195	1.3324	2.51821	+	+							+								24757.9	14.839	15.0052	15.0574	15.4157	15.1581	15.0666	13.9834	13.9592	14.3203	14.3462	14.0737	14.3763	13.7451	13.7012	13.7679	13.6639	13.8025	13.867	14.0061	13.9968	14.1072
P30533	P30533	LRPAP1	Alpha-2-macroglobulin receptor-associated protein	+	5.16464	0.9083	1.87683	+	5.34208	0.72195	1.64941	+	+						+									41466	14.8794	15.1377	15.0209	15.3525	15.1557	15.2675	13.9592	14.191	14.0543	14.4693	14.4118	14.2783	14.3268	14.3975	14.3278	14.4425	14.3826	14.6048	14.6202	14.5461	14.6391
Q86XA9	Q86XA9	HEATR5A	HEAT repeat-containing protein 5A	+	2.4449	0.90575	1.87352	+	3.07288	0.912467	1.88226		+															222004	12.0621	12.0901	12.6981	12.8864	13.0972	12.5441	12.1837	11.9185	11.1668	11.4611	11.9292	11.2842	11.9125	11.4611	11.6677	11.5939	11.8991	11.3689	11.2842	11.3689	11.7108
O75832	O75832	PSMD10	26S proteasome non-ATPase regulatory subunit 10	+	2.89411	0.90575	1.87352	+	7.41125	-3.1939	0.10928		+															24427.8	14.2796	13.2117	13.5402	13.6757	13.9348	13.9063	12.6836	13.1708	12.493	12.5874	13.3493	12.8297	17.128	16.9413	16.7981	17.3138	17.243	16.2875	16.4351	16.9059	16.815
Q5T7V8	Q5T7V8	GORAB	RAB6-interacting golgin	+	3.29722	0.901584	1.86812	0	0.219903	-0.25225	0.839586	+	+									+						42265.9	15.0486	15.3491	14.6443	15.0666	14.7416	14.8869	14.2041	14.172	13.5516	14.3826	14.3512	13.6661	15.9551	15.9148	15.5851	13.0419	14.9671	15.7866	14.1771	14.8022	14.0893
O43759;O43759-2	O43759;O43759-2	SYNGR1	Synaptogyrin-1;Isoform 1B of Synaptogyrin-1	+	3.49557	0.90125	1.86768	+	6.60116	1.39257	2.62545		+															NaN	15.604	16.1872	16.0945	16.449	16.0664	16.177	14.8405	14.8634	15.0872	15.4705	15.5186	15.3904	14.6883	14.6987	14.6438	14.6908	14.7407	14.7604	14.5663	14.5746	14.7064
O94898	O94898	LRIG2	Leucine-rich repeats and immunoglobulin-like domains protein 2	+	3.63672	0.900817	1.86712	+	3.48072	0.649367	1.56848		+															118965	14.5051	15.0027	14.3601	14.7403	14.3308	14.6288	13.5964	13.849	14.1139	13.5395	13.8247	13.2394	14.0808	13.9731	13.7657	14.1662	13.8132	13.8726	13.6219	13.8188	13.3149
Q9BXS5;Q9BXS5-2	Q9BXS5;Q9BXS5-2	AP1M1	AP-1 complex subunit mu-1;Isoform 2 of AP-1 complex subunit mu-1	+	4.8615	0.900267	1.86641	+	4.7499	0.535417	1.44936	+	+															NaN	16.1324	16.3341	16.2262	16.5301	16.2562	16.2433	15.4797	15.7645	15.0161	15.3899	15.398	15.2725	15.8363	15.6198	15.7362	15.8072	15.8736	15.6367	15.785	15.8727	15.8259
Q32P28	Q32P28	P3H1	Prolyl 3-hydroxylase 1	+	6.00938	0.899467	1.86538	0	0.209003	-0.0341996	0.976573		+															83393.9	15.204	15.4789	15.0474	15.4117	15.2141	15.3359	14.1674	14.3438	14.3891	14.5849	14.358	14.452	15.2863	15.2827	15.3095	15.3651	15.2844	15.3692	15.5883	15.5388	15.5254
Q9H497	Q9H497	TOR3A	Torsin-3A	+	3.72586	0.899283	1.86514	+	2.11342	0.42085	1.33872		+															46199	14.7646	14.8559	15.2514	15.4595	15.1995	14.8665	14.0768	14.0638	14.5556	14.1459	13.7888	14.3708	14.8045	14.6535	14.4413	14.6274	14.5496	14.796	14.7467	14.6337	14.6936
O14966	O14966	RAB29	Ras-related protein Rab-7L1	+	5.59828	0.898683	1.86436	+	9.185	1.64302	3.12318	+	+							+								23155.2	16.2326	16.4649	16.3923	16.686	16.3901	16.3961	15.6336	15.7681	15.4414	15.4401	15.6164	15.2703	14.7438	14.8912	14.8704	14.8494	14.6842	14.6649	14.818	14.8717	14.9077
Q969K3;Q969K3-2	Q969K3;Q969K3-2	RNF34	E3 ubiquitin-protein ligase RNF34;Isoform 2 of E3 ubiquitin-protein ligase RNF34		1.17587	0.898683	1.86436	0	0.179016	0.242617	1.18314		+				+											NaN	13.494	12.6423	11.9781	12.4102	13.8861	14.5327	12.4052	11.6867	12.291	12.5292	12.8415	11.7977	13.3708	13.659	11.8068	13.6377	11.7588	13.2546	13.1371	12.9756	13.2417
Q9Y4L1	Q9Y4L1	HYOU1	Hypoxia up-regulated protein 1	+	6.88331	0.89205	1.85581	0	0.793609	-0.0923834	0.937972		+									+						111335	15.4373	15.7303	15.4071	15.7145	15.4661	15.546	14.5133	14.6686	14.6525	14.6972	14.6301	14.7873	15.6459	15.6269	15.6072	15.6646	15.5864	15.7246	15.947	15.838	15.8645
Q9H0R3	Q9H0R3	TMEM222	Transmembrane protein 222	+	2.9322	0.89145	1.85504	+	2.63034	1.9728	3.92529		+															23230	16.7549	15.6769	16.8324	16.8565	16.7955	16.8069	15.8499	15.6992	15.8408	15.8003	15.7334	15.4508	15.0815	15.3132	15.2381	15.0282	12.4306	14.7947	14.862	13.6631	15.0017
Q15818	Q15818	NPTX1	Neuronal pentraxin-1		1.33804	0.89075	1.85414	+	2.0393	1.21735	2.32519		+															47122.3	13.8423	13.6229	14.2167	12.2084	14.4361	13.4307	12.5747	12.4907	11.847	13.121	13.032	13.3472	12.8669	12.1035	12.3187	13.0273	12.4258	11.7108	12.8747	12.974	12.6316
P00167;P00167-2	P00167;P00167-2	CYB5A	Cytochrome b5;Isoform 2 of Cytochrome b5	+	2.06623	0.890584	1.85393	0	0.517372	-0.161667	0.893992		+					+										NaN	15.212	14.776	15.4325	15.2514	15.3913	15.7326	14.5412	14.2045	14.8007	15.0952	13.3803	14.4304	15.2799	15.7371	15.2768	15.5774	15.3675	15.5271	15.443	15.6796	15.302
Q14687;Q14687-2;Q14687-3	Q14687;Q14687-2;Q14687-3	GSE1	Genetic suppressor element 1;Isoform 2 of Genetic suppressor element 1;Isoform 3 of Genetic suppressor element 1	+	2.64072	0.89035	1.85363	+	3.06062	-1.08492	0.47142		+															NaN	20.04	20.9398	20.9398	21.3048	20.7361	21.3048	20.04	20.3701	19.7373	19.8293	19.7373	20.2092	22.094	22.094	21.3048	22.094	22.094	22.094	21.3048	21.3048	22.094
Q96MX0;Q96MX0-2	Q96MX0;Q96MX0-2	CMTM3	CKLF-like MARVEL transmembrane domain-containing protein 3;Isoform 2 of CKLF-like MARVEL transmembrane domain-containing protein 3		1.12057	0.8893	1.85228	+	7.12126	2.3751	5.18772		+															NaN	15.4508	14.9363	15.245	15.5989	15.4229	15.2779	14.7497	14.4606	14.5697	15.3232	15.1484	12.3444	12.6329	12.5957	13.4868	12.9318	13.2407	12.7933	12.5569	12.778	12.5549
Q9H2C2	Q9H2C2	ARV1	Protein ARV1	+	1.51144	0.8861	1.84817	+	1.46768	0.786933	1.7254	+	+															31052.3	14.5561	12.8381	13.1371	12.7241	12.5514	13.5927	12.4208	12.1837	12.277	12.7303	12.85	11.6211	12.7036	12.4102	12.3036	12.4946	12.0514	12.7145	12.5394	11.9228	12.1264
P34931	P34931	HSPA1L	Heat shock 70 kDa protein 1-like		0.594801	0.884917	1.84666	0	0.400761	0.199967	1.14867		+															70375.1	17.132	17.0851	16.0369	16.398	16.2376	16.542	16.0369	15.4847	16.0624	12.8688	18.278	15.3913	16.1784	16.4253	16.5463	15.8791	16.3671	16.8356	15.8714	16.245	16.6394
P35556	P35556	FBN2	Fibrillin-2	+	1.58131	0.883966	1.84544	0	0.851467	0.504583	1.41871		+															314775	14.2814	13.2578	12.2443	13.3143	13.9394	14.15	12.3332	13.0984	12.4714	12.7419	12.289	12.9495	12.8608	13.1247	12.9621	12.9641	12.9998	13.2482	13.1821	13.4174	13.3249
Q9Y6D6	Q9Y6D6	ARFGEF1	Brefeldin A-inhibited guanine nucleotide-exchange protein 1		1.10539	0.883083	1.84431	0	0.0218385	0.0176333	1.0123	+	+								+							208767	14.0774	12.5058	12.3901	12.6347	12.7226	12.2744	12.6867	12.5136	11.402	10.6767	11.2598	12.7677	12.9134	12.6022	12.4734	12.7711	12.8996	12.8395	12.3689	12.5922	12.5292
Q9NYU1	Q9NYU1	UGGT2	UDP-glucose:glycoprotein glucosyltransferase 2	+	5.58999	0.882517	1.84359	+	6.64554	0.6018	1.51761	+	+					+	+									174735	14.8565	14.8433	14.8583	15.0761	14.8927	14.7774	14.2114	14.3063	13.9029	13.8894	13.8122	13.887	14.3088	14.3382	14.3613	14.2135	14.2143	14.2574	14.2906	14.2185	14.2719
Q15545	Q15545	TAF7	Transcription initiation factor TFIID subunit 7	+	1.52051	0.880033	1.84042	0	0.507665	0.34325	1.26861	+	+															40259.1	15.2952	13.5981	13.8469	13.751	15.2725	13.9093	13.8601	13.4389	13.6266	12.8818	13.2449	13.3405	13.9213	13.9875	13.8633	13.9998	13.8923	13.9493	13.639	13.7236	13.7644
Q9Y2S6	Q9Y2S6	TMA7	Translation machinery-associated protein 7		0.518601	0.876116	1.83543	+	2.43919	-2.38397	0.191582		+															7066.29	15.4117	14.437	11.8068	12.1666	12.1487	14.3462	12.7355	12.7868	10.96	12.4574	14.6006	11.52	16.0394	15.5197	15.4643	15.6907	15.838	16.0687	16.1341	16.0514	16.103
Q8WXA3;Q8WXA3-1;Q8WXA3-3	Q8WXA3;Q8WXA3-1;Q8WXA3-3	RUFY2	RUN and FYVE domain-containing protein 2;Isoform 5 of RUN and FYVE domain-containing protein 2;Isoform 2 of RUN and FYVE domain-containing protein 2	+	3.11747	0.872783	1.83119	0	0.389445	0.147216	1.10743		+													+		NaN	14.2768	14.2883	13.7188	13.6112	13.9423	14.54	13.0072	12.9075	13.3249	12.9621	13.5234	13.4156	13.8194	14.0928	14.0572	13.8423	13.5834	14.099	13.5748	13.6871	13.8881
Q5VT06	Q5VT06	CEP350	Centrosome-associated protein 350	+	1.74522	0.870483	1.82828	+	13.1943	2.8691	7.30609		+															350930	15.6061	15.932	15.7379	15.8314	15.824	15.8275	15.2716	14.987	13.4665	15.1237	15.6126	15.0746	12.9153	12.9605	12.8297	12.983	12.9111	12.9447	12.968	13.1162	12.9096
Q99973;Q99973-2	Q99973;Q99973-2	TEP1	Telomerase protein component 1;Isoform 2 of Telomerase protein component 1	+	3.04629	0.870216	1.82794	+	6.21553	1.9527	3.87098		+															NaN	16.1848	17.2785	17.2561	17.2725	16.9375	17.128	16.1269	16.1296	16.3011	16.3671	15.9446	15.9668	14.9476	15.0497	15.0947	15.0066	15.0801	15.1625	15.4049	15.0643	14.1957
Q99735	Q99735	MGST2	Microsomal glutathione S-transferase 2	+	6.21852	0.866833	1.82366	+	8.49779	2.08818	4.25212		+					+										16620.6	17.868	18.1277	18.0485	18.1943	18.117	17.9355	17.128	17.423	17.2011	17.0027	17.0922	17.243	16.1513	16.267	16.0325	15.902	15.7632	15.6459	16.2467	15.9379	15.558
O15260	O15260	SURF4	Surfeit locus protein 4	+	3.48681	0.8652	1.82159	+	7.57034	2.32107	4.99702	+	+															30394	16.6413	16.8642	17.2338	17.2129	17.2203	17.0496	15.9651	15.9952	15.9603	15.9565	16.538	16.6158	14.4511	14.7843	15.1529	14.423	14.6055	14.8789	14.7927	14.3708	14.5561
Q8N2K1	Q8N2K1	UBE2J2	Ubiquitin-conjugating enzyme E2 J2	+	2.4437	0.864017	1.8201	+	7.02908	1.49397	2.81662		+				+											28898.3	15.1755	14.8779	14.9753	14.9051	14.8733	14.884	14.6817	13.3185	14.7329	13.7591	13.9163	14.0985	13.1403	13.7166	13.7231	13.3285	13.5456	13.2732	13.2407	13.8469	13.2134
Q155Q3;Q155Q3-2	Q155Q3;Q155Q3-2	DIXDC1	Dixin;Isoform 2 of Dixin		0.494519	0.860783	1.81602	+	1.80044	0.296717	1.22835		+															NaN	16.542	16.8983	17.0255	16.9728	16.8679	16.6339	16.7105	16.8356	16.8518	16.6495	11.87	16.8583	16.5681	16.2326	16.5108	16.7178	16.5548	16.576	17.0366	16.8427	16.4338
Q9NRW1	Q9NRW1	RAB6B	Ras-related protein Rab-6B	+	5.74191	0.854649	1.80832	+	9.80684	1.72125	3.29722	+	+							+								23461.7	16.8168	17.0892	16.9443	17.2338	16.9413	16.8735	16.1522	16.1944	15.9337	16.1177	16.0151	16.3579	15.2087	15.3001	15.2053	15.2897	15.3289	15.2387	15.4064	15.5644	15.4675
P60510	P60510	PPP4C	Serine/threonine-protein phosphatase 4 catalytic subunit		0.959493	0.853867	1.80734	+	1.01531	-0.866383	0.54852		+			+												35079.9	15.436	12.2166	14.6514	15.1618	14.0823	14.5906	13.6705	13.2504	13.0544	13.9429	13.5409	13.5564	15.2809	15.0332	15.1107	15.2721	15.3955	15.2446	15.3095	15.3501	15.3188
O60353;O60353-2	O60353;O60353-2	FZD6	Frizzled-6;Isoform 2 of Frizzled-6	+	3.89307	0.852883	1.80611	+	6.35699	1.44963	2.73139		+															NaN	14.58	14.6171	14.4495	14.6982	14.6126	14.0154	13.3365	13.7231	14.0214	13.6219	13.7161	13.4365	13.2082	13.1695	13.037	13.1627	12.9816	12.716	13.1996	13.2546	13.1334
Q8WY21;Q8WY21-2;Q8WY21-3;Q8WY21-4	Q8WY21;Q8WY21-2;Q8WY21-3;Q8WY21-4	SORCS1	VPS10 domain-containing receptor SorCS1;Isoform 2 of VPS10 domain-containing receptor SorCS1;Isoform 3 of VPS10 domain-containing receptor SorCS1;Isoform 4 of VPS10 domain-containing receptor SorCS1		0.546147	0.851195	1.80399	+	4.47221	-1.04032	0.486221	+	+						+									NaN	11.4611	11.6368	11.97	11.8918	11.7977	11.5432	8.48094	9.43809	10.9092	13.1479	12.7796	10.4377	12.5491	12.8353	13.0795	12.4621	13.1235	12.493	12.0146	12.8806	12.4574
Q8NBI6	Q8NBI6	XXYLT1	Xyloside xylosyltransferase 1	+	6.57488	0.849466	1.80183	+	9.09188	1.41167	2.66044		+															43806.8	15.3464	15.3692	15.3622	15.6467	15.3859	15.4842	14.652	14.5783	14.7525	14.583	14.3675	14.5645	13.9927	14.1832	14.1135	13.9603	13.9052	13.9697	14.1856	14.1052	14.1873
Q9BV23	Q9BV23	ABHD6	Monoacylglycerol lipase ABHD6		1.15994	0.848967	1.80121	0	0.0725799	0.0568665	1.0402		+					+										38330.7	14.0313	13.0289	13.544	14.7492	14.6077	14.4791	13.6384	13.9019	13.7534	13.4379	12.6963	11.9185	14.2018	14.2018	14.1042	13.7573	13.9458	13.8881	13.8939	13.4567	13.4446
Q9NXN4;Q9NXN4-2	Q9NXN4;Q9NXN4-2	GDAP2	Ganglioside-induced differentiation-associated protein 2;Isoform 2 of Ganglioside-induced differentiation-associated protein 2	+	2.93298	0.8471	1.79888	0	0.191271	0.0566335	1.04004		+														+	NaN	15.7056	15.2171	15.1264	14.9861	15.0066	15.0584	14.5587	14.693	14.5501	14.0443	14.4554	13.7161	14.997	15.037	15.1779	15.0976	15.1462	15.3047	15.0654	15.1167	15.1689
Q03169	Q03169	TNFAIP2	Tumor necrosis factor alpha-induced protein 2	+	2.88716	0.846849	1.79857	+	9.01946	2.90178	7.47349		+															72661.3	16.9106	17.1446	16.8086	16.5819	16.7925	16.6038	16.1886	16.3227	15.443	16.1126	16.2858	15.4082	14.1449	13.9663	13.9493	13.4145	14.0227	13.9336	12.9464	13.0244	13.1273
Q8N2U9	Q8N2U9	SLC66A2	Solute carrier family 66 member 2		0.742796	0.843851	1.79484	+	4.60429	3.12696	8.73594	+	+															30477.6	13.1235	13.1523	12.5208	12.8894	12.6691	12.872	9.43809	12.4401	11.3689	13.0273	12.8368	13.0528	10.4377	10.2688	9.98824	8.48094	10.8087	8.48094	12.8592	12.3366	12.5208
O94829	O94829	IPO13	Importin-13		0.92688	0.842583	1.79326	0	0.301371	-0.16945	0.889182		+															108195	14.4283	13.5501	14.1679	14.3477	15.0898	15.0761	14.4069	14.4039	12.0198	12.8447	13.2702	14.6589	14.67	14.5464	14.6069	14.591	14.7817	14.4806	14.5535	14.7014	14.4108
Q9Y6X5	Q9Y6X5	ENPP4	Bis(5'-adenosyl)-triphosphatase ENPP4	+	1.6274	0.842533	1.7932	0	0.0185629	-0.0165167	0.988617		+					+										51641.1	13.3185	14.0565	14.7894	15.1315	14.8672	14.0022	13.0993	13.3067	13.7618	14.0985	13.5106	13.3332	14.2442	14.2199	14.4278	13.9276	14.7025	14.7424	14.222	13.5894	14.0061
Q9NR09	Q9NR09	BIRC6	Baculoviral IAP repeat-containing protein 6	+	4.42717	0.8417	1.79216	+	2.99956	0.39195	1.31217	+	+				+											530255	14.3512	14.1528	14.4524	14.6131	14.6206	14.5278	13.9682	13.7285	13.3633	13.6544	13.6068	13.3465	14.0725	14.0096	13.9243	14.0135	14.2454	14.1009	13.8101	13.7894	13.9823
Q07864	Q07864	POLE	DNA polymerase epsilon catalytic subunit A		1.33233	0.838984	1.78879	+	1.11115	-0.553517	0.681357	+	+															261518	13.9075	12.7597	14.4097	14.677	13.9923	14.438	13.6121	13.0784	13.6272	13.5489	12.0828	13.2009	14.6496	14.5319	14.5162	14.5826	14.6344	14.5906	14.5587	14.6778	14.6782
Q96SN8	Q96SN8	CDK5RAP2	CDK5 regulatory subunit-associated protein 2	+	1.66135	0.837983	1.78755	+	14.8624	3.82208	14.1437	+	+															215038	16.6835	16.895	16.887	16.9521	16.9443	16.9264	16.2143	16.0079	14.6197	16.4303	16.8086	16.1796	12.9884	13.023	13.0656	13.0621	13.121	13.0957	12.9059	13.0644	12.8066
Q9Y478	Q9Y478	PRKAB1	5'-AMP-activated protein kinase subunit beta-1	+	1.85567	0.83215	1.78034	+	6.05847	0.93755	1.91527		+															30382.3	15.1161	14.7686	14.6376	15.0553	14.8546	14.8148	14.5735	14.7182	12.9521	13.7846	14.4145	13.8112	13.8697	14.007	14.0387	13.9155	14.0463	13.7445	13.8211	13.9125	13.794
Q6UWU4	Q6UWU4	C6orf89	Bombesin receptor-activated protein C6orf89		0.780891	0.827867	1.77506	+	0.901346	0.8563	1.81039	+	+															39870.4	12.5462	12.4946	15.2799	13.1695	12.85	14.9713	12.0901	12.0079	12.8655	13.1362	13.1043	13.1403	12.7453	12.7951	12.8973	12.5136	12.5922	12.6302	12.9545	12.5779	12.6963
P08236	P08236	GUSB	Beta-glucuronidase	+	7.58396	0.827317	1.77438	+	3.67665	-0.2747	0.826622		+					+									+	74731.9	15.4422	15.4732	15.4243	15.5333	15.3579	15.3937	14.5892	14.7059	14.763	14.5303	14.4449	14.6274	15.6136	15.7753	15.8888	15.6602	15.6563	15.6786	15.4306	15.2731	15.4549
O75635;O75635-2	O75635;O75635-2	SERPINB7	Serpin B7;Isoform 2 of Serpin B7		0.566453	0.8259	1.77264	0	0.254763	0.41955	1.33751		+															NaN	14.1255	14.0678	12.3389	14.9138	14.7552	10.7489	12.5514	13.6776	12.4449	13.0656	11.9424	12.3128	12.3389	12.9043	13.5531	13.4791	13.2768	12.8806	13.0761	13.3781	12.195
Q9UEU0	Q9UEU0	VTI1B	Vesicle transport through interaction with t-SNAREs homolog 1B	+	3.53325	0.824716	1.77119	+	4.72296	1.01597	2.02226	+	+															26688.4	14.8027	15.2589	15.2984	15.7456	15.3937	15.2973	14.3166	14.3106	14.4911	14.829	14.2783	14.6227	14.3882	14.1243	14.1535	14.4464	14.2536	14.3348	14.5592	14.6029	14.3321
P49789	P49789	FHIT	Bis(5'-adenosyl)-triphosphatase	+	2.8783	0.820833	1.76643	0	0.830832	-0.246116	0.843163		+					+					+					16858.2	14.5965	15.1863	14.9806	14.9286	15.0261	14.6036	14.0053	13.9125	14.7487	14.128	13.5564	14.0458	15.4811	15.2087	15.3403	15.2287	14.6963	14.8433	14.3467	14.8556	14.9543
O94886	O94886	TMEM63A	CSC1-like protein 1	+	2.49842	0.819467	1.76475	+	4.26021	1.32202	2.50015		+														+	92126.2	15.3001	15.7779	15.5254	15.8727	15.7086	15.7983	15.0731	15.1673	14.2446	15.2006	14.2239	15.1567	14.8243	14.3371	14.416	13.5291	14.3896	14.5548	14.4219	14.29	14.186
Q8NBJ5	Q8NBJ5	COLGALT1	Procollagen galactosyltransferase 1	+	6.07972	0.8186	1.76369	+	5.06116	0.610333	1.52661		+					+										71636.1	15.7264	16.0133	15.6016	15.8499	15.589	15.7171	14.9407	15.0192	15.065	14.8895	14.8418	14.8295	15.1301	15.2493	15.1385	15.1886	15.0003	15.1285	15.3686	15.4339	15.3651
Q13217	Q13217	DNAJC3	DnaJ homolog subfamily C member 3	+	5.92978	0.816917	1.76164	+	5.78083	0.620617	1.53753		+									+						57580.1	15.3993	15.7347	15.3343	15.6198	15.4483	15.4949	14.7329	14.8958	14.7211	14.5925	14.6424	14.5451	14.865	14.8753	14.8647	14.9489	14.846	14.9077	15.0106	15.0127	14.9763
O00764	O00764	PDXK	Pyridoxal kinase	+	1.66216	0.816417	1.76103	+	7.57773	-2.84113	0.139551		+					+										35102.3	14.2514	13.3999	14.0265	13.8652	14.646	13.7914	13.6425	12.3302	13.9636	13.4202	12.8931	12.8323	17.0892	16.6394	16.8214	16.7677	16.9009	16.8086	16.7024	16.7258	16.6789
P14543	P14543	NID1	Nidogen-1	+	5.95488	0.814033	1.75812	+	8.74444	1.33317	2.51955		+															136377	15.0385	15.2226	14.8361	15.2573	15.044	15.0394	14.2172	14.2287	14.4597	14.2868	14.1025	14.2588	13.7491	13.7409	13.6654	13.7627	13.8151	13.7057	13.7416	13.7069	13.5927
Q99519	Q99519	NEU1	Sialidase-1	+	1.88451	0.812816	1.75664	0	0.171295	0.0560832	1.03964		+					+									+	45467.3	13.8329	14.4663	13.8151	14.3278	13.8855	13.9736	12.5687	12.8198	13.4721	13.7812	12.7677	14.0148	14.0537	14.1052	14.0375	14.1442	13.7394	13.8847	14.1848	14.0877	12.5618
Q96DA2	Q96DA2	RAB39B	Ras-related protein Rab-39B	+	6.75587	0.812767	1.75658	+	8.6013	1.69483	3.2374	+	+							+		+						24622.1	15.7499	15.8463	15.684	15.8801	15.7326	15.9031	15.0908	15.1717	14.9244	14.886	15.0146	14.8319	14.1305	14.2831	14.3166	14.0668	13.7888	14.0412	14.2977	14.2831	14.2627
P83436	P83436	COG7	Conserved oligomeric Golgi complex subunit 7	+	1.84234	0.811067	1.75451	+	4.82008	0.809967	1.75317	+	+															86343.9	14.2689	14.0507	14.5057	14.6713	14.5455	14.6547	14.1848	14.2943	13.2781	13.4012	13.9936	12.6784	13.7012	13.5617	13.628	13.5484	13.7491	13.6486	13.5069	13.7679	13.8158
Q86TP1;Q86TP1-2	Q86TP1;Q86TP1-2	PRUNE1	Exopolyphosphatase PRUNE1;Isoform 2 of Exopolyphosphatase PRUNE1	+	2.26395	0.80945	1.75254	+	2.97117	0.522267	1.43621		+															NaN	15.4441	15.7547	15.9668	15.9379	15.7889	15.4884	15.6992	15.1663	14.9908	14.6585	14.1528	14.8565	15.4236	14.9998	15.0132	15.2508	15.3603	15.1995	15.0314	15.1427	15.078
Q15437	Q15437	SEC23B	Protein transport protein Sec23B	+	2.89968	0.8093	1.75236	0	0.212546	0.0426	1.02997	+	+									+						86479.2	14.5451	14.8054	14.4195	14.7887	14.8845	14.7792	13.7888	13.9852	13.385	14.5152	14.1353	13.5571	14.6654	14.7145	14.6202	14.663	14.7806	14.5231	14.4592	14.7114	14.7167
O76061	O76061	STC2	Stanniocalcin-2	+	1.55796	0.808617	1.75153	+	1.82657	0.871934	1.83011	+	+						+			+						33248.6	13.5395	14.0792	12.9566	13.8676	12.5837	13.5672	13.3285	11.9642	12.6748	12.872	12.8512	12.0514	12.6001	12.2036	12.2318	13.3396	12.1692	12.8179	12.6108	12.8099	12.8949
A6NCE7;Q9GZQ8	A6NCE7;Q9GZQ8	MAP1LC3B2	Microtubule-associated proteins 1A/1B light chain 3 beta 2;Microtubule-associated proteins 1A/1B light chain 3B		1.35425	0.808	1.75078	0	0.463692	-0.359883	0.779228		+															NaN	13.7758	11.9946	13.7914	14.2302	13.8423	12.9358	12.4881	12.453	12.8395	12.2622	12.7435	12.9358	13.7082	13.7332	13.927	13.1869	14.1081	14.066	13.7483	13.0926	13.5964
Q9UKU0;Q9UKU0-1;Q9UKU0-2;Q9UKU0-3;Q9UKU0-5;Q9UKU0-6;Q9UKU0-8;Q9UKU0-9	Q9UKU0;Q9UKU0-1;Q9UKU0-2;Q9UKU0-3;Q9UKU0-5;Q9UKU0-6;Q9UKU0-8;Q9UKU0-9	ACSL6	Long-chain-fatty-acid--CoA ligase 6;Isoform 1 of Long-chain-fatty-acid--CoA ligase 6;Isoform 2 of Long-chain-fatty-acid--CoA ligase 6;Isoform 3 of Long-chain-fatty-acid--CoA ligase 6;Isoform 5 of Long-chain-fatty-acid--CoA ligase 6;Isoform 6 of Long-chain-fatty-acid--CoA ligase 6;Isoform 8 of Long-chain-fatty-acid--CoA ligase 6;Isoform 9 of Long-chain-fatty-acid--CoA ligase 6		0.943899	0.8036	1.74545	+	2.14714	0.685083	1.60779		+					+					+					NaN	14.8529	13.5122	14.4968	14.6609	14.8164	14.4906	14.5425	13.9861	14.2514	13.9138	11.6774	13.637	13.7888	13.7853	13.8367	13.8475	13.7853	13.6757	13.729	13.5655	13.6397
P21127-2;P21127-8	P21127-2;P21127-8	CDK11B	Isoform SV1 of Cyclin-dependent kinase 11B;Isoform 8 of Cyclin-dependent kinase 11B		1.17183	0.801883	1.74338	0	0.138827	0.141267	1.10287		+		+													NaN	14.2859	14.2406	12.8608	13.3511	14.0392	13.9361	12.7951	14.536	12.4306	12.6867	12.8353	12.6187	13.8834	13.9754	14.0737	12.0722	13.778	14.0834	13.9163	13.9552	14.2374
Q9Y223;Q9Y223-2;Q9Y223-3	Q9Y223;Q9Y223-2;Q9Y223-3	GNE	Bifunctional UDP-N-acetylglucosamine 2-epimerase/N-acetylmannosamine kinase;Isoform 2 of Bifunctional UDP-N-acetylglucosamine 2-epimerase/N-acetylmannosamine kinase;Isoform 3 of Bifunctional UDP-N-acetylglucosamine 2-epimerase/N-acetylmannosamine kinase	+	2.4557	0.800666	1.74191	+	1.38156	-0.468067	0.722933		+					+										NaN	13.115	13.6919	13.9099	14.4592	14.0629	13.8093	12.8148	13.0735	13.5274	12.8148	12.9566	13.0571	14.6252	14.3134	14.1725	14.0148	14.3143	14.4164	14.3406	14.2992	14.3608
O75096	O75096	LRP4	Low-density lipoprotein receptor-related protein 4		0.691936	0.798133	1.73885	0	0.39746	0.510017	1.42407		+															212045	14.0426	14.1154	13.6078	13.6363	13.5198	10.4377	12.289	11.847	12.9756	12.5527	12.4074	12.4991	13.3108	12.402	12.716	12.5594	12.6784	12.6329	12.5874	12.6289	12.7881
P11117	P11117	ACP2	Lysosomal acid phosphatase	+	5.60851	0.788067	1.72676	0	1.60516	0.190566	1.14121		+			+											+	48344.3	15.61	15.953	15.8562	16.0651	15.7972	15.9344	15.0399	14.9774	15.2672	14.9632	15.0227	15.2171	15.5999	15.7246	15.758	15.567	15.6608	15.7622	15.5067	15.3712	15.5001
Q92889	Q92889	ERCC4	DNA repair endonuclease XPF	+	2.04837	0.7867	1.72512	+	1.35615	0.500467	1.41467		+															104486	14.543	13.8929	13.9389	13.7082	13.6494	14.9627	13.4708	13.4315	13.3751	12.7584	13.5471	13.392	13.624	13.6358	13.7737	13.6528	13.5155	13.4905	13.392	13.4729	13.6602
Q9Y530	Q9Y530	OARD1	ADP-ribose glycohydrolase OARD1	+	4.45597	0.785534	1.72373	+	5.73285	1.97997	3.94484		+															17024.7	16.3813	16.5702	16.5484	16.2112	16.4398	16.2843	15.6923	15.4906	15.6072	15.5477	15.3508	16.0334	14.0834	14.3326	14.2143	14.0434	15.3059	14.5758	13.1849	13.0687	15.0527
Q02809;Q02809-2	Q02809;Q02809-2	PLOD1	Procollagen-lysine,2-oxoglutarate 5-dioxygenase 1;Isoform 2 of Procollagen-lysine,2-oxoglutarate 5-dioxygenase 1	+	6.34993	0.7839	1.72178	+	4.75632	0.4538	1.36964		+					+										NaN	15.2973	15.5676	15.208	15.4647	15.2703	15.3348	14.6167	14.6171	14.7309	14.473	14.4761	14.5255	14.8384	14.9768	14.9445	14.8546	14.8685	14.9371	15.0603	15.0303	15.0403
Q9UBX8	Q9UBX8	B4GALT6	Beta-1,4-galactosyltransferase 6	+	1.72309	0.7831	1.72082	+	2.72433	1.33465	2.52214	+	+					+										44913.6	14.271	12.9691	13.3976	14.1353	13.514	13.2009	12.2036	12.4621	13.1603	13.3454	12.5687	13.0492	12.896	11.8068	12.0514	12.3588	11.4611	12.9059	12.6654	12.4151	12.6187
P49810;P49810-3	P49810;P49810-3	PSEN2	Presenilin-2;Isoform 3 of Presenilin-2		1.13472	0.778467	1.71531	0	0.308693	-0.236083	0.849047	+	+															NaN	13.1201	11.4291	12.924	13.8775	13.1005	13.1182	12.1879	11.5026	12.3151	12.9998	11.8068	12.0864	13.0558	13.1717	13.2279	13.2289	13.1079	13.1937	13.0492	12.9816	12.8608
Q86SZ2	Q86SZ2	TRAPPC6B	Trafficking protein particle complex subunit 6B		1.1883	0.7784	1.71523	+	1.90086	-0.517767	0.698452	+	+															17983	13.9058	13.7567	13.202	14.0598	14.2478	14.3245	13.3355	14.2406	13.851	12.2521	12.2521	12.8949	14.4693	14.4241	14.3891	14.503	14.5327	14.285	14.3001	14.3826	14.2316
Q8N0Y2-2	Q8N0Y2-2	ZNF444	Isoform 2 of Zinc finger protein 444	+	1.89716	0.776834	1.71337	+	2.95481	2.57567	5.96146		+															35132.8	15.9337	16.0293	16.1341	15.8232	16.1255	16.1682	15.664	16.1607	15.2514	14.8012	15.2497	14.426	12.6568	12.7538	15.4804	12.3991	14.9902	12.4797	14.3734	12.8353	13.0672
Q9BY32	Q9BY32	ITPA	Inosine triphosphate pyrophosphatase	+	2.0207	0.776617	1.71311	+	2.85915	-0.979533	0.507144		+			+		+										21445.7	14.4876	14.7118	13.6776	14.0565	13.6685	14.9707	13.4783	13.3743	13.9125	13.5302	13.2106	13.4071	15.2876	15.2735	15.253	15.1917	15.2681	15.176	14.8153	14.8677	15.0099
Q2T9J0;Q2T9J0-2	Q2T9J0;Q2T9J0-2	TYSND1	Peroxisomal leader peptide-processing protease;Isoform 2 of Peroxisomal leader peptide-processing protease	+	4.50369	0.7759	1.71226	+	7.13003	-1.09643	0.467671		+															NaN	13.0711	13.0571	12.8227	13.3365	13.0984	13.2217	12.2125	12.5015	12.0514	12.5779	12.4052	12.2036	14.0629	14.3236	14.2359	14.2148	14.1611	14.1878	14.4164	14.2442	14.3482
Q8NFJ9;Q8NFJ9-2	Q8NFJ9;Q8NFJ9-2	BBS1	Bardet-Biedl syndrome 1 protein;Isoform 3 of Bardet-Biedl syndrome 1 protein		0.540736	0.774633	1.71076	0	0.253364	0.185984	1.13759		+															NaN	14.4964	15.0927	16.2928	16.0858	16.114	16.0265	15.2608	11.8773	15.829	15.6616	15.892	14.9397	15.6376	15.456	15.5242	15.0891	15.6345	15.6509	15.3768	15.1172	15.2844
P11717	P11717	IGF2R	Cation-independent mannose-6-phosphate receptor	+	5.07029	0.773867	1.70985	+	7.97782	1.51002	2.84813	+	+						+							+		274375	16.1578	16.5718	16.0057	16.4135	16.0749	16.2498	15.4537	15.5406	15.4455	15.5067	15.549	15.3348	14.7424	14.7259	14.6686	14.7599	14.7283	14.7883	14.8304	14.8845	14.8197
Q92743	Q92743	HTRA1	Serine protease HTRA1		1.35976	0.773483	1.70939	+	1.21548	0.666917	1.58768	+	+						+									51286.9	14.3508	13.4851	12.4401	13.1141	13.4608	13.051	12.1214	12.2036	13.0305	11.8991	12.9655	13.0409	12.2084	13.0174	12.2587	13.2965	12.7557	12.3637	12.6423	12.6456	13.7087
Q8NCG7	Q8NCG7	DAGLB	Diacylglycerol lipase-beta	+	4.12091	0.772467	1.70819	+	6.35243	1.17803	2.26268		+					+									+	73732.1	14.6773	14.7279	14.9371	15.3164	15.0785	14.9286	14.2001	13.8775	14.2312	14.0572	14.295	14.37	13.8052	13.7491	13.7256	13.6266	13.899	13.7921	13.9439	13.8577	13.8628
Q96JB3;Q96JB3-2	Q96JB3;Q96JB3-2	HIC2	Hypermethylated in cancer 2 protein;Isoform 2 of Hypermethylated in cancer 2 protein		0.858758	0.769833	1.70507	0	0.83654	0.438233	1.35494		+				+											NaN	14.9383	13.6742	13.7122	13.3568	14.098	14.9096	13.6187	13.6559	14.2091	11.5778	12.9922	14.0164	13.6767	13.5732	13.496	13.8158	13.7627	13.7353	13.7451	13.704	13.7518
Q7Z7M8	Q7Z7M8	B3GNT8	UDP-GlcNAc:betaGal beta-1,3-N-acetylglucosaminyltransferase 8	+	1.72682	0.769567	1.70476	+	2.12598	1.09115	2.13044	+	+					+										43396	13.7635	13.7099	12.9816	14.6778	13.402	13.2753	12.4338	12.7914	12.9436	12.8162	12.7646	13.4431	12.0471	12.0274	12.7107	13.3813	12.8931	12.2036	12.5208	12.5479	11.9363
Q92791	Q92791	P3H4	Endoplasmic reticulum protein SC65	+	2.93402	0.76945	1.70462	+	3.40904	0.2536	1.19218		+															50381.4	15.4474	15.4455	15.6251	15.7379	15.5574	15.6207	14.5917	14.5515	14.6723	14.6183	15.6136	14.7699	15.2869	15.3253	15.3843	15.3222	15.293	15.3007	15.3552	15.2455	15.299
P53365	P53365	ARFIP2	Arfaptin-2	+	3.21982	0.7684	1.70338	+	3.77948	0.595083	1.51056	+	+									+						37855.7	14.1411	14.2105	14.3019	14.7312	14.4386	14.2359	13.4112	13.459	13.9288	13.2681	13.3643	14.0174	13.851	13.5578	13.6377	13.8012	13.7534	13.8876	13.6538	13.7122	13.7409
Q96BY7	Q96BY7	ATG2B	Autophagy-related protein 2 homolog B		0.861384	0.7663	1.7009	+	1.03183	0.80045	1.74164		+															232763	13.9673	14.13	11.9228	11.9228	12.4208	13.1403	12.0675	12.6517	12.0009	12.9153	12.1448	11.126	12.6228	11.6368	11.751	12.2242	12.4151	12.0514	12.0621	11.9946	12.2036
P08572	P08572	COL4A2	Collagen alpha-2(IV) chain	+	4.867	0.76595	1.70049	+	5.64548	0.793283	1.73301		+															167553	15.0686	15.3913	14.8054	15.1962	15.0815	15.0574	14.2783	14.2607	14.5242	14.5039	14.2233	14.2143	14.2466	14.3149	14.2185	14.3382	14.3887	14.3338	14.4855	14.3171	14.3742
Q9NZC3	Q9NZC3	GDE1	Glycerophosphodiester phosphodiesterase 1	+	4.24987	0.765383	1.69982	+	5.22917	0.715583	1.64215		+					+										37718.4	14.4428	14.7774	14.3039	14.7525	14.4751	14.5583	13.6602	13.9806	14.1255	13.6705	13.6194	13.6615	13.7103	13.9452	13.8547	13.8628	13.7686	13.8749	13.8239	13.6661	13.9138
Q643R3	Q643R3	LPCAT4	Lysophospholipid acyltransferase LPCAT4	+	6.91451	0.764184	1.69841	+	6.20555	0.623217	1.54031		+					+										57219.2	14.7031	14.5934	14.7053	14.8287	14.7438	14.7201	14.0297	13.8886	14.1357	13.8031	13.8762	13.976	13.9658	14.1734	14.2752	14.0344	14.0972	14.0091	14.1081	13.8876	13.9225
Q9Y5W7;Q9Y5W7-3	Q9Y5W7;Q9Y5W7-3	SNX14	Sorting nexin-14;Isoform 3 of Sorting nexin-14		1.49206	0.763117	1.69715	+	1.94769	0.354667	1.27869		+															NaN	13.3519	13.1728	13.4791	13.6225	13.6968	13.0329	12.8052	13.0656	13.1551	12.7073	11.2305	12.8136	13.1031	13.227	12.9304	13.0174	12.9969	12.9532	13.1728	13.1043	12.9922
Q96SY0;Q96SY0-3;Q96SY0-4	Q96SY0;Q96SY0-3;Q96SY0-4	INTS14	Integrator complex subunit 14;Isoform 3 of Integrator complex subunit 14;Isoform 4 of Integrator complex subunit 14		0.349323	0.762526	1.69646	+	7.2565	-1.22247	0.428549		+															NaN	13.7644	13.8176	14.07	14.1761	14.1517	14.0447	14.6429	14.2233	14.4533	8.48094	13.8458	13.8031	15.2035	15.247	15.3332	15.0041	15.3071	15.2644	14.6242	14.3387	14.6012
Q8WTS1	Q8WTS1	ABHD5	1-acylglycerol-3-phosphate O-acyltransferase ABHD5	+	4.00539	0.76155	1.69531	0	0.0750373	0.0158331	1.01104		+					+										39095.7	13.8158	14.2488	13.8726	13.9075	14.1305	13.8736	13.1959	12.9124	13.5958	13.3425	12.9998	13.2331	13.8978	14.0761	14.0214	13.9429	13.9348	13.8808	13.218	13.2569	13.2702
Q86W74;Q86W74-1	Q86W74;Q86W74-1	ANKRD46	Ankyrin repeat domain-containing protein 46;Isoform 2 of Ankyrin repeat domain-containing protein 46	+	1.85459	0.760483	1.69406	+	3.44869	0.609617	1.52585		+															NaN	13.3676	13.6661	13.5877	13.9812	13.6639	13.544	13.0188	13.0773	13.5685	11.7727	12.9075	12.9028	12.7538	13.1362	13.0672	12.8512	13.0409	13.3035	12.7036	12.8038	13.2525
Q9P0T7	Q9P0T7	TMEM9	Proton-transporting V-type ATPase complex assembly regulator TMEM9	+	4.10583	0.760467	1.69404	+	4.14399	0.69875	1.6231		+														+	20573.9	14.5548	15.0725	14.5755	15.0424	14.5965	14.6951	13.8031	13.9545	13.9954	14.2226	13.8428	14.1556	14.0746	13.993	14.0626	14.2719	13.9588	13.9834	14.2148	14.0867	14.1052
O15084	O15084	ANKRD28	Serine/threonine-protein phosphatase 6 regulatory ankyrin repeat subunit A	+	1.84836	0.760467	1.69404	0	0.417564	-0.192417	0.875139	+	+															112966	13.5904	12.8581	13.9469	14.2316	14.0918	14.0621	13.2381	13.3108	12.4861	12.7628	13.4625	12.9578	14.0412	13.9782	13.8601	13.9727	14.1196	13.9636	14.0254	13.9788	13.9614
Q7Z4R8	Q7Z4R8	C6orf120	UPF0669 protein C6orf120	+	2.99032	0.75875	1.69202	0	0.749488	-0.196317	0.872776		+															20772.4	15.2164	14.7877	15.2272	15.2196	15.0553	15.6359	14.669	14.7275	14.3953	14.5969	13.9385	14.2624	15.3658	15.7475	15.3768	15.2395	15.2956	15.2948	14.8466	15.1796	15.1179
Q86Y07	Q86Y07	VRK2	Serine/threonine-protein kinase VRK2	+	3.50593	0.7581	1.69126	+	5.25716	0.487133	1.40166		+		+													58140.5	14.7595	14.7512	14.6036	14.7103	14.4129	14.5724	14.0638	14.0265	14.2226	13.5162	13.4431	13.9891	14.1081	14.1543	14.1376	14.2029	14.1466	14.1376	14.1679	14.2006	14.26
Q15067;Q15067-2	Q15067;Q15067-2	ACOX1	Peroxisomal acyl-coenzyme A oxidase 1;Isoform 2 of Peroxisomal acyl-coenzyme A oxidase 1	+	4.2422	0.758	1.69114	+	6.11532	-0.807533	0.571358		+					+										NaN	14.2701	14.2578	13.8963	14.2653	14.3092	14.3231	13.5357	13.7166	13.3044	13.3551	13.7069	13.1551	14.9577	15.1161	15.1571	15.0013	14.9564	14.9784	15.2463	15.0497	15.0838
Q8TCU4	Q8TCU4	ALMS1	Alstrom syndrome protein 1	+	3.48241	0.757917	1.69105	+	10.3495	2.09898	4.28408		+					+										461062	15.8562	16.103	15.8232	15.9638	15.998	16.0736	15.2362	15.1395	14.7821	15.518	15.6453	14.9492	13.7567	13.7946	14.0135	14.0421	13.8808	13.7362	13.6742	14.1925	14.0208
Q86Y46	Q86Y46	KRT73	Keratin, type II cytoskeletal 73		0.269306	0.757201	1.69021	+	1.6034	2.55912	5.89347		+															58923.3	23.7136	17.7795	21.3048	18.795	20.9398	20.04	20.3701	20.5857	20.5857	20.3701	20.5857	15.5322	18.8327	16.9628	18.5285	18.8327	18.0573	16.004	18.8597	17.5137	18.4109
P54646	P54646	PRKAA2	5'-AMP-activated protein kinase catalytic subunit alpha-2	+	2.59005	0.753767	1.68619	0	0.979846	0.234283	1.17632	+	+	+														62319.6	14.1353	14.3203	14.0906	14.296	14.3627	14.8138	13.8151	13.9052	13.0723	13.3383	14.0308	13.3344	13.8547	14.1755	14.1004	14.2535	14.3338	13.8951	14.0174	14.1344	13.861
Q96DP5	Q96DP5	MTFMT	Methionyl-tRNA formyltransferase, mitochondrial	+	1.7	0.7537	1.68611	+	5.88445	-0.992817	0.502496	+	+															43832.1	12.9532	13.5964	13.4275	13.5378	13.4138	13.459	12.9935	12.5044	13.4519	12.9969	11.7238	12.195	14.3387	14.4347	14.502	14.3293	14.3679	14.372	13.9488	13.9445	13.9731
Q9NP90	Q9NP90	RAB9B	Ras-related protein Rab-9B	+	3.25386	0.74715	1.67847	+	3.46813	0.958883	1.9438		+							+								22719.5	15.0237	15.2925	14.783	15.1613	15.0914	14.864	14.4241	14.1734	14.4881	14.6358	13.7353	14.2763	14.3473	14.6951	13.6976	14.1473	13.9034	13.6719	14.273	14.0882	13.832
P0DTE7;P0DTE8;P0DUB6	P0DTE7;P0DTE8;P0DUB6	AMY1B	Alpha-amylase 1B;Alpha-amylase 1C;Alpha-amylase 1A	+	1.63995	0.74505	1.67603	+	13.1388	5.16995	36.0006		+															NaN	19.5321	19.4837	19.6765	19.1015	19.4837	19.4837	19.45	19.45	18.9341	18.1474	17.9968	18.3126	14.3236	14.4205	14.4118	14.2353	14.2307	14.1196	13.9709	13.9309	13.7057
Q9H4B0	Q9H4B0	OSGEPL1	Probable tRNA N6-adenosine threonylcarbamoyltransferase, mitochondrial		0.93593	0.74475	1.67568	0	0.471568	-0.298567	0.81306		+										+					45122.8	14.4533	13.5685	12.5253	14.0768	13.9869	14.2741	13.0672	13.2009	13.9121	12.8738	11.6547	13.7077	14.0893	14.1561	14.4698	14.0327	14.0529	13.8755	13.6944	13.6826	14.0372
P18085	P18085	ARF4	ADP-ribosylation factor 4	+	2.04081	0.741383	1.67178	+	2.78742	0.94325	1.92286	+	+							+								20510.8	16.4902	16.3836	17.406	17.4576	17.3351	17.0803	16.4724	15.932	16.0218	16.2071	16.7549	16.3163	16.1189	15.8069	16.2961	15.729	16.3562	16.1862	16.0881	15.8206	16.1389
Q05707;Q05707-2	Q05707;Q05707-2	COL14A1	Collagen alpha-1(XIV) chain;Isoform 2 of Collagen alpha-1(XIV) chain	+	4.5787	0.74135	1.67174	+	10.0781	1.47287	2.77573		+															NaN	15.2735	15.4401	15.1581	15.4016	15.2476	15.2011	14.5504	14.7779	14.3128	14.7604	14.6231	14.2493	13.8469	13.7473	13.7899	13.8784	13.7353	13.887	13.8445	13.8503	13.9081
Q86V21;Q86V21-2	Q86V21;Q86V21-2	AACS	Acetoacetyl-CoA synthetase;Isoform 2 of Acetoacetyl-CoA synthetase		1.3228	0.736066	1.66563	+	2.89835	-1.3119	0.40279		+					+										NaN	13.5556	12.6803	14.0337	14.5944	14.4246	14.0711	12.9621	13.1182	12.8309	13.5739	12.7557	13.7025	15.3637	15.0132	14.9201	15.3289	15.4379	15.1673	15.2362	15.4918	15.2925
Q14457	Q14457	BECN1	Beclin-1		0.989648	0.735367	1.66482	0	0.543302	-0.48065	0.716655	+	+													+		51896.3	13.631	14.4589	15.8811	14.5751	13.9747	14.417	14.1353	14.125	12.8381	14.5917	13.3249	13.5106	16.275	14.3521	14.3823	14.7141	15.0597	15.0385	15.1625	14.9431	14.5043
Q6GYQ0;Q6GYQ0-2;Q6GYQ0-4;Q6GYQ0-5;Q6GYQ0-6;Q6GYQ0-7	Q6GYQ0;Q6GYQ0-2;Q6GYQ0-4;Q6GYQ0-5;Q6GYQ0-6;Q6GYQ0-7	RALGAPA1	Ral GTPase-activating protein subunit alpha-1;Isoform 2 of Ral GTPase-activating protein subunit alpha-1;Isoform 4 of Ral GTPase-activating protein subunit alpha-1;Isoform 5 of Ral GTPase-activating protein subunit alpha-1;Isoform 6 of Ral GTPase-activating protein subunit alpha-1;Isoform 7 of Ral GTPase-activating protein subunit alpha-1	+	2.82622	0.73495	1.66434	+	6.00187	1.3324	2.51821		+															NaN	14.2801	14.3392	14.5091	14.9308	14.6337	14.3088	14.3044	13.7548	13.3454	13.5016	13.8132	13.8726	13.3699	12.8655	13.2516	13.1058	13.3087	13.1058	13.2066	12.7453	13.2217
Q8TBB5;Q8TBB5-3	Q8TBB5;Q8TBB5-3	KLHDC4	Kelch domain-containing protein 4;Isoform 3 of Kelch domain-containing protein 4	+	1.56648	0.7337	1.6629	+	2.73062	0.517866	1.43184		+															NaN	13.4093	13.6846	13.3074	13.727	13.8582	13.4887	13.1791	13.3383	11.7854	12.974	13.4868	12.3094	13.3035	12.7646	12.9943	13.2082	13.227	12.8704	13.1174	13.1551	13.1801
Q16718	Q16718	NDUFA5	NADH dehydrogenase [ubiquinone] 1 alpha subcomplex subunit 5	+	3.73495	0.7316	1.66048	+	2.25629	-0.312317	0.805347		+					+					+					13458.7	15.4956	15.4842	15.1725	15.7122	15.5999	15.5728	14.7548	15.122	15.0365	14.653	14.4993	14.582	15.6482	15.9703	15.7665	15.8408	15.7645	15.9208	15.5014	15.6734	15.8345
Q9H5K3	Q9H5K3	POMK	Protein O-mannose kinase	+	5.01973	0.73085	1.65962	+	6.89344	0.6703	1.5914		+		+													40049.9	14.5464	14.6915	14.6382	14.8753	14.7068	14.6762	13.8558	13.9099	14.2033	13.9191	13.7018	14.1594	14.0109	14.0653	14.1078	13.9231	13.9847	14.0208	14.0901	13.9806	14.1092
P14625	P14625	HSP90B1	Endoplasmin	+	7.71145	0.728034	1.65638	0	0.0278999	-0.00495021	0.996575		+															92468.9	16.6697	16.9106	16.7389	16.8713	16.6891	16.7162	16.0066	16.1057	16.0057	15.9758	16.0687	16.0651	16.6609	16.8679	16.8356	16.7313	16.6289	16.9009	16.9562	16.8491	16.8543
Q92989	Q92989	CLP1	Polyribonucleotide 5'-hydroxyl-kinase Clp1		0.821686	0.7277	1.656	0	0.0949847	-0.0784499	0.947075		+															47645.5	14.6673	13.0528	14.1517	14.7259	14.9827	15.0486	14.3073	14.0109	13.2965	12.1214	14.2929	14.2338	14.5587	14.4307	14.5086	14.621	14.5236	14.4571	14.3634	14.5743	14.4876
P09417	P09417	QDPR	Dihydropteridine reductase	+	3.0682	0.7272	1.65542	+	4.91384	-1.00545	0.498115		+					+					+					25789.5	14.1092	14.473	14.4082	14.3193	13.6871	14.4319	13.6209	13.2988	13.9159	13.4637	13.2914	13.4748	15.3188	15.1725	15.1513	15.3206	15.2937	15.2045	15.1038	15.2153	15.1247
P55327;P55327-2;P55327-3;P55327-4;P55327-5;P55327-6;P55327-7	P55327;P55327-2;P55327-3;P55327-4;P55327-5;P55327-6;P55327-7	TPD52	Tumor protein D52;Isoform 2 of Tumor protein D52;Isoform 3 of Tumor protein D52;Isoform 4 of Tumor protein D52;Isoform 5 of Tumor protein D52;Isoform 6 of Tumor protein D52;Isoform 7 of Tumor protein D52		0.469283	0.727067	1.65527	+	0.843106	-1.07115	0.47594		+															NaN	17.1478	12.2389	13.9019	14.1504	13.2781	14.3499	12.7516	12.5163	13.5792	13.7018	14.2051	13.9506	15.1653	15.1613	15.068	15.1427	15.4937	15.4629	14.8704	15.3188	15.0057
O15230	O15230	LAMA5	Laminin subunit alpha-5	+	4.76216	0.726933	1.65512	+	8.03017	1.04347	2.06117		+															399737	14.6842	14.8437	14.492	14.8812	14.6888	14.7163	13.7742	14.0463	14.3123	13.9581	13.848	14.0057	13.639	13.7394	13.7473	13.6319	13.6288	13.659	13.6846	13.641	13.6654
Q96G03	Q96G03	PGM2	Phosphoglucomutase-2		1.26015	0.726033	1.65408	+	5.36455	-0.944366	0.519658		+					+										68283.4	14.8089	14.8836	15.3113	14.9094	14.8466	14.7103	13.6976	14.8424	13.8894	14.354	13.0817	15.2488	15.9792	15.6367	15.7909	15.9489	16.0302	15.7504	15.5436	16.1429	15.5839
Q92783;Q92783-2	Q92783;Q92783-2	STAM	Signal transducing adapter molecule 1;Isoform 2 of Signal transducing adapter molecule 1		0.717799	0.725966	1.65401	0	0.702518	-0.400667	0.757508		+				+									+		NaN	15.947	13.9608	14.7806	14.8659	14.1508	15.037	14.2348	14.3488	14.6024	12.1035	15.1973	13.8995	15.1172	15.1604	15.1613	15.1301	15.3435	15.2336	14.6871	14.8309	14.992
P60604;P60604-2	P60604;P60604-2	UBE2G2	Ubiquitin-conjugating enzyme E2 G2;Isoform 2 of Ubiquitin-conjugating enzyme E2 G2	+	2.65108	0.7154	1.64194	0	0.349653	-0.0861999	0.942001		+				+											NaN	15.4034	15.2902	15.8415	15.8528	15.6616	15.8059	15.1922	15.0474	15.2427	15.1241	14.421	14.5356	15.6596	15.9228	15.612	15.7972	15.6915	15.6895	15.4016	15.5192	15.4204
Q9UJ83;Q9UJ83-2	Q9UJ83;Q9UJ83-2	HACL1	2-hydroxyacyl-CoA lyase 1;Isoform 2 of 2-hydroxyacyl-CoA lyase 1	+	2.93988	0.7154	1.64194	+	3.31667	-0.488917	0.71256		+					+										NaN	14.6382	14.7792	14.2578	14.3734	14.2883	14.5441	14.0447	13.9197	13.628	13.6031	14.1362	13.2569	14.8816	15.1637	15.0237	14.9543	14.8574	14.9338	15.2973	15.2582	15.2521
Q4AC94	Q4AC94	C2CD3	C2 domain-containing protein 3		0.911333	0.714116	1.64048	+	5.31564	2.89482	7.43749		+															260389	15.6359	14.8234	14.6476	14.7747	14.8826	14.6177	14.3683	14.3473	12.4236	14.2831	15.4077	14.2672	12.3541	10.6767	12.2945	12.5163	11.7238	12.4476	12.6126	12.402	12.0471
Q96QE2	Q96QE2	SLC2A13	Proton myo-inositol cotransporter	+	2.88479	0.712233	1.63834	+	3.62663	0.65515	1.57478		+					+									+	70370.8	13.9155	14.5236	13.9138	14.5687	14.1368	14.154	13.3699	13.2998	13.225	13.8736	13.3793	13.7914	13.4987	13.5433	13.5953	13.5378	13.5463	13.5601	13.5484	13.6214	13.4223
P51003	P51003	PAPOLA	Poly(A) polymerase alpha	+	2.51913	0.71115	1.63711	+	3.8868	-0.91805	0.529224		+											+				82842.6	14.5003	14.2292	14.4658	14.3225	14.4721	13.6209	13.88	13.8093	13.5601	13.2781	13.6878	13.1286	15.3459	14.9581	15.1427	15.0914	15.4152	15.1658	14.886	14.8958	15.0272
Q96AE7	Q96AE7	TTC17	Tetratricopeptide repeat protein 17	+	2.59181	0.710167	1.63599	+	1.80547	0.413533	1.33194		+															129558	14.0354	14.4001	14.3128	14.5407	14.3014	13.6809	13.4145	13.8558	13.8298	13.0433	13.3454	13.5215	13.7338	13.879	13.9356	13.6564	13.5894	13.9959	13.8929	13.7285	13.9191
Q9NWW5	Q9NWW5	CLN6	Ceroid-lipofuscinosis neuronal protein 6	+	2.28399	0.710017	1.63582	+	5.60744	1.35535	2.55859		+															35919.2	15.7564	15.7046	15.7271	15.6889	15.8198	15.9703	15.526	15.3289	15.5825	14.4374	14.6734	14.8588	14.4679	14.4027	15.0062	14.2006	14.4342	14.0234	13.7674	14.6012	13.7649
Q9HB07	Q9HB07	MYG1	MYG1 exonuclease		1.42964	0.70995	1.63575	+	4.33815	-1.71858	0.303847		+										+					42477.3	15.7355	15.5798	14.9263	14.5496	15.1022	14.2432	14.6301	14.222	14.5864	14.066	14.7686	13.6038	16.476	16.9201	16.9234	16.5203	16.6562	16.9521	16.5739	16.6339	16.5185
Q8WTW3	Q8WTW3	COG1	Conserved oligomeric Golgi complex subunit 1	+	2.71944	0.708783	1.63443	+	6.05439	0.603583	1.51949	+	+															108978	13.9225	13.9475	13.927	14.1065	14.0867	14.1648	13.637	13.7243	12.8431	13.3999	13.5047	12.7933	13.5489	13.5016	13.392	13.298	13.402	13.391	13.4035	13.4446	13.3687
Q5T5Y3;Q5T5Y3-2;Q5T5Y3-3	Q5T5Y3;Q5T5Y3-2;Q5T5Y3-3	CAMSAP1	Calmodulin-regulated spectrin-associated protein 1;Isoform 2 of Calmodulin-regulated spectrin-associated protein 1;Isoform 3 of Calmodulin-regulated spectrin-associated protein 1	+	2.10029	0.703116	1.62802	+	4.72614	0.524533	1.43847		+															NaN	16.6517	16.7862	16.7531	16.6038	16.606	16.6975	16.6315	16.6289	15.7859	15.6213	15.4705	15.7415	16.0554	16.3246	16.2029	16.3368	16.0463	15.9851	15.7689	15.7983	15.6964
P54802	P54802	NAGLU	Alpha-N-acetylglucosaminidase		1.16729	0.7028	1.62766	+	2.15454	-0.3359	0.79229		+					+									+	82265.7	13.8749	14.1291	14.0823	14.564	14.2814	14.2012	13.5625	13.5155	14.0254	13.5315	14.3112	11.97	14.6284	14.5597	14.5993	14.4554	14.4713	14.4342	14.3508	14.1713	14.3855
Q9H6V9;Q9H6V9-2	Q9H6V9;Q9H6V9-2	LDAH	Lipid droplet-associated hydrolase;Isoform 2 of Lipid droplet-associated hydrolase	+	3.14918	0.702567	1.6274	+	4.59872	0.75555	1.68828		+															NaN	14.9601	15.2153	15.4313	15.5271	15.4441	15.487	14.4097	14.4235	14.3634	14.7228	15.0322	14.8979	14.3559	14.5735	14.7003	14.5615	14.7056	14.6348	14.5008	14.256	14.4045
Q641Q2	Q641Q2	WASHC2A	WASH complex subunit 2A		1.06111	0.702217	1.627	+	1.76363	-0.560017	0.678294		+															147184	15.0756	13.7627	13.9823	14.0197	14.2426	14.5316	14.1866	13.704	13.9608	12.0572	13.5426	13.95	14.862	14.7734	14.7145	14.7851	14.8951	14.9445	14.6798	14.9013	15.1435
P55268	P55268	LAMB2	Laminin subunit beta-2	+	4.84637	0.700633	1.62522	+	3.0497	0.3253	1.25293		+															195981	14.3245	14.6891	14.3925	14.7187	14.4264	14.4616	13.5501	13.7627	13.9834	13.7933	13.8978	13.8217	14.1701	14.1892	14.0968	14.2437	14.1477	14.2135	14.2724	14.186	14.1078
Q9Y3L3;Q9Y3L3-2	Q9Y3L3;Q9Y3L3-2	SH3BP1	SH3 domain-binding protein 1;Isoform 2 of SH3 domain-binding protein 1		0.961579	0.700183	1.62471	0	0.0906644	0.0907501	1.06492		+															NaN	13.4389	15.4495	12.9655	13.3375	13.279	13.3587	13.0012	13.2289	12.8806	12.4907	13.4519	12.5747	13.5732	13.4182	13.4614	13.5372	13.7127	13.5819	13.2461	13.3425	13.3929
P42858	P42858	HTT	Huntingtin	+	2.85037	0.6974	1.62158	0	0.688247	-0.142133	0.906178	+	+															347603	14.6757	14.8708	14.5292	14.2538	14.8579	14.5914	13.5114	13.7138	14.3303	13.927	14.2644	13.8475	14.8036	14.8003	14.7099	14.5974	14.9403	14.7801	14.5645	14.4319	14.6883
P48637	P48637	GSS	Glutathione synthetase		0.916065	0.6946	1.61844	+	7.926	-2.46872	0.180652		+					+										52384.8	14.6015	14.4536	14.5783	14.2868	14.9721	13.9552	13.3035	14.6218	13.6609	14.3106	14.6033	12.1798	16.9346	16.8019	16.8583	16.961	17.1478	16.9562	16.4376	16.5627	16.9282
P09601	P09601	HMOX1	Heme oxygenase 1	+	7.6684	0.69425	1.61804	+	5.53157	0.3291	1.25623		+					+										32818.6	15.2762	15.3889	15.2891	15.4223	15.3065	15.3531	14.5623	14.6363	14.7792	14.6252	14.5461	14.7215	15.0445	15.0424	15.0146	15.0887	14.9189	14.9524	14.5796	14.658	14.583
Q9UGV2;Q9UGV2-2	Q9UGV2;Q9UGV2-2	NDRG3	Protein NDRG3;Isoform 2 of Protein NDRG3	+	2.66788	0.693383	1.61707	+	2.5112	-0.2996	0.812478		+															NaN	14.0958	14.2659	14.207	14.3631	14.4464	14.0096	13.7465	13.9301	13.3056	13.799	13.5456	12.9007	14.5706	14.3694	14.4592	14.6197	14.593	14.5735	14.3688	14.5687	14.593
Q86YS6	Q86YS6	RAB43	Ras-related protein Rab-43	+	3.75394	0.693367	1.61705	+	9.48252	2.01133	4.03155	+	+							+								23339.4	16.4503	16.7488	16.8267	16.8616	16.627	16.7142	16.2003	16.3864	15.6915	15.8154	15.999	15.9758	14.7123	14.4516	14.764	14.6491	14.7224	14.8612	15.085	14.7667	15.0075
Q8NFI3;Q8NFI3-2	Q8NFI3;Q8NFI3-2	ENGASE	Cytosolic endo-beta-N-acetylglucosaminidase;Isoform 2 of Cytosolic endo-beta-N-acetylglucosaminidase	+	1.66948	0.691633	1.61511	0	0.942015	0.259	1.19665		+					+										NaN	16.8616	17.0527	16.3883	16.5087	16.4834	16.7702	16.0881	16.3654	16.815	15.2025	15.776	15.6681	16.1837	16.6765	16.5627	16.6541	16.0438	16.3901	16.1098	16.1784	16.5167
P51668	P51668	UBE2D1	Ubiquitin-conjugating enzyme E2 D1		1.10001	0.6902	1.61351	+	5.60403	-1.28325	0.410869		+				+											16602	14.9234	15.1618	15.3774	15.7036	15.4243	15.1529	15.5092	14.6231	14.9662	14.6162	13.0606	14.8269	16.6413	16.544	16.7364	16.2366	16.7511	16.5335	16.1312	15.9518	16.3418
Q93052	Q93052	LPP	Lipoma-preferred partner	+	2.10053	0.68935	1.61256	+	4.14258	-0.9698	0.510577	+	+															65746.3	14.5493	14.5175	14.1729	14.0952	13.5904	14.125	13.9288	12.9702	13.4625	13.1708	13.8496	13.5323	15.1814	15.0413	15.0465	15.3409	15.1853	15.0737	15.1484	15.37	15.1755
P09972	P09972	ALDOC	Fructose-bisphosphate aldolase C		0.923571	0.688183	1.61125	+	5.83964	-3.35603	0.0976637		+					+										39455.9	13.6984	13.9941	15.0399	15.0267	13.1273	13.496	13.1821	13.3976	14.5079	13.2117	12.8996	13.0544	17.2561	17.6291	17.3138	17.4978	17.4576	17.3642	16.7626	17.1446	17.0144
Q96JB2	Q96JB2	COG3	Conserved oligomeric Golgi complex subunit 3		0.81489	0.6853	1.60804	+	1.24708	0.777217	1.71382	+	+															94095.9	15.0227	12.5763	14.4832	14.6206	14.7079	14.6089	14.2501	13.3763	14.0725	13.4813	14.1402	12.5874	13.4823	13.6469	13.5564	13.5523	13.5041	13.6143	13.4601	13.4767	13.6968
Q14746;Q14746-2	Q14746;Q14746-2	COG2	Conserved oligomeric Golgi complex subunit 2;Isoform 2 of Conserved oligomeric Golgi complex subunit 2	+	2.98172	0.6837	1.60625	+	6.55433	0.841583	1.79202	+	+															NaN	14.3576	14.3953	14.3589	14.6618	14.4536	14.6575	13.4315	13.8127	14.4129	13.695	13.8485	13.5819	13.5402	13.7047	13.7052	13.7377	13.6342	13.5132	13.486	13.5819	13.4335
P26992	P26992	CNTFR	Ciliary neurotrophic factor receptor subunit alpha		0.873976	0.6826	1.60503	0	0.695454	-0.394517	0.760744		+															40633.2	13.5402	12.6963	13.388	13.1005	13.8475	13.9959	14.0337	13.2491	12.9655	11.6368	11.7977	12.79	13.3481	13.9927	14.2391	14.4862	13.1387	13.7307	13.8906	14.4064	12.8353
Q9H3S7	Q9H3S7	PTPN23	Tyrosine-protein phosphatase non-receptor type 23	+	1.88744	0.676217	1.59794	0	0.653886	-0.1097	0.926781		+			+												178974	14.6341	14.2823	14.3098	14.6593	14.6552	14.6395	14.1009	14.2783	13.7265	13.9463	14.1962	12.8747	14.7614	14.5587	14.5212	14.6514	14.7433	14.6024	14.3494	14.3963	14.4006
O95155;O95155-2;O95155-4	O95155;O95155-2;O95155-4	UBE4B	Ubiquitin conjugation factor E4 B;Isoform 2 of Ubiquitin conjugation factor E4 B;Isoform 4 of Ubiquitin conjugation factor E4 B		0.638354	0.674567	1.59612	+	1.76383	-0.664867	0.630747		+				+											NaN	14.0096	14.4469	14.4164	14.2809	14.0586	12.9183	14.7158	13.4082	13.0913	11.4291	14.3639	13.075	14.7487	14.6878	14.6454	14.677	14.7207	14.6403	14.3812	14.4304	14.5112
P24941	P24941	CDK2	Cyclin-dependent kinase 2	+	4.59519	0.674167	1.59567	+	3.76846	-0.526	0.694478		+	+														33929.5	14.3734	14.6061	14.6089	14.9239	14.7145	14.7174	14.0803	14.0999	13.7679	13.8901	14.0952	13.9658	15.2563	14.9986	15.0843	15.2844	15.3299	15.1467	15.203	15.3706	15.1979
Q9BUA3	Q9BUA3	SPINDOC	Spindlin interactor and repressor of chromatin-binding protein		0.386707	0.67095	1.59212	0	0.0533531	-0.0743001	0.949803		+															41036.8	14.9962	15.4435	12.2318	14.8708	14.9678	15.3859	16.1631	15.5951	13.0773	12.9183	13.0467	13.0698	14.7114	14.8239	14.6142	14.9342	14.4401	14.818	14.8739	15.0003	15.035
O95292	O95292	VAPB	Vesicle-associated membrane protein-associated protein B/C	+	5.24981	0.670583	1.59172	+	8.82601	1.57863	2.98687	+	+									+						27228.4	16.5998	16.9463	16.5463	16.9169	16.584	16.7511	15.9804	16.1126	16.1212	16.1074	16.0334	15.9659	15.0662	15.195	15.1831	15.0981	15.1085	15.2217	15.3113	15.3272	15.3258
P07858	P07858	CTSB	Cathepsin B	+	3.19987	0.670317	1.59142	+	2.02708	-0.413017	0.751051		+														+	37821.6	15.2908	15.1478	15.6831	15.8835	15.8249	15.7191	14.7243	14.9784	15.0247	14.9621	14.7497	15.0881	15.9031	15.984	16.1212	15.8926	16.0282	16.0982	15.5846	15.2716	15.5596
Q9NRZ5	Q9NRZ5	AGPAT4	1-acyl-sn-glycerol-3-phosphate acyltransferase delta	+	4.14977	0.668633	1.58957	+	7.94057	1.1088	2.15666		+					+					+					44021.3	14.9281	15.0282	15.0167	15.2372	15.1061	15.1322	14.6866	14.2929	14.7085	14.3088	14.2269	14.213	13.8151	13.9865	14.1488	13.8646	14.0368	13.9439	14.0857	13.7694	13.7662
O75438	O75438	NDUFB1	NADH dehydrogenase [ubiquinone] 1 beta subcomplex subunit 1		0.529923	0.668633	1.58957	+	3.37198	-1.87882	0.271907		+					+					+					6961.2	12.2521	14.1466	14.1986	13.1791	14.0871	14.5496	12.4122	13.751	14.3103	13.6858	10.96	13.282	15.4071	15.9691	15.3082	15.7255	15.5382	15.7379	15.2703	15.6563	15.4964
O95476	O95476	CTDNEP1	CTD nuclear envelope phosphatase 1	+	4.05511	0.66625	1.58694	+	7.25825	0.962533	1.94873		+															28377.1	14.7589	15.0994	15.0516	15.1442	14.9435	14.8344	14.026	14.1779	14.6409	14.2556	14.3559	14.3782	13.9309	13.9742	14.0668	14.0922	14.0135	13.9792	14.2653	14.0323	14.3921
Q96DG6	Q96DG6	CMBL	Carboxymethylenebutenolidase homolog		0.394278	0.666216	1.58691	+	3.62406	-2.87683	0.13614		+					+										28048.2	15.6556	12.974	12.2561	14.5189	14.5692	13.45	13.0558	12.9714	14.001	14.2075	10.6767	14.5141	16.9653	16.4503	16.5718	17.0144	17.0426	16.6404	16.8378	16.9762	16.663
P04350	P04350	TUBB4A	Tubulin beta-4A chain		0.626584	0.66585	1.5865	0	0.372212	0.494016	1.40836		+															49585.8	18.1392	18.2492	17.0737	16.6585	16.6997	17.928	17.0892	17.354	16.4534	16.0133	18.4293	15.414	15.3337	18.5653	17.7984	15.6438	17.0088	17.4342	13.9144	15.3924	17.8805
Q9NRX5	Q9NRX5	SERINC1	Serine incorporator 1	+	2.66558	0.665383	1.58599	+	8.72121	1.98835	3.96783		+															50494.9	14.6654	14.9548	14.9813	15.2897	15.0832	14.9552	14.1459	13.9243	14.0862	14.8304	14.3425	14.608	13.2319	12.8882	12.9318	12.9153	12.9702	13.0621	13.5035	13.1881	13.0395
O15360	O15360	FANCA	Fanconi anemia group A protein	+	2.0441	0.665233	1.58582	0	0.801808	-0.263383	0.833132		+															162775	11.4422	11.1984	12.1035	12.2622	12.0572	11.7588	11.3689	10.8087	11.3371	10.7489	11.1984	11.3689	12.1302	12.0198	12.1121	12.0009	12.1615	11.9781	9.43809	11.5778	11.2598
P49354	P49354	FNTA	Protein farnesyltransferase/geranylgeranyltransferase type-1 subunit alpha		0.170872	0.66521	1.5858	0	0.595281	1.32447	2.5044		+															44408.6	12.4236	14.4342	12.4208	17.132	17.2892	17.2785	12.2166	16.1971	15.0474	15.4319	9.98824	18.1058	14.7907	14.0871	14.2442	11.4836	14.7275	13.6984	12.8262	14.6919	12.7763
Q9Y3Q0	Q9Y3Q0	NAALAD2	N-acetylated-alpha-linked acidic dipeptidase 2		1.10211	0.66395	1.58442	+	1.50228	0.8344	1.78312		+					+						+				83591.5	13.6639	13.5877	13.862	14.1454	12.2587	13.7345	13.5035	12.9199	13.4423	12.3875	12.3269	12.6884	12.4366	12.4122	12.9358	13.3607	12.0572	13.0433	12.7263	12.6766	13.121
Q96T21;Q96T21-2;Q96T21-3	Q96T21;Q96T21-2;Q96T21-3	SECISBP2	Selenocysteine insertion sequence-binding protein 2;Isoform 2 of Selenocysteine insertion sequence-binding protein 2;Isoform 3 of Selenocysteine insertion sequence-binding protein 2		1.51171	0.6603	1.58041	0	0.146344	-0.0503502	0.965702		+															NaN	13.11	12.3661	12.3187	12.5687	12.3563	12.8052	12.4102	12.5549	11.8842	11.6211	12.0773	11.0155	12.5015	12.7516	12.5803	12.6867	12.6803	12.6267	12.195	12.3798	12.3689
P55061	P55061	TMBIM6	Bax inhibitor 1	+	2.32395	0.660233	1.58034	+	6.75618	0.788133	1.72684		+															26537.7	15.7594	15.9011	15.7909	15.6654	15.7613	15.8433	15.4218	15.7011	15.3491	14.8659	14.4998	14.9223	14.8361	15.1738	15.0171	14.8604	15.0267	15.0785	14.6734	14.6222	14.5906
P35475	P35475	IDUA	Alpha-L-iduronidase		1.49955	0.6595	1.57954	+	3.57846	-1.29075	0.408738		+					+									+	72669.9	14.0154	13.7839	13.0631	13.224	12.8248	14.2204	12.6608	12.7145	13.4223	12.716	13.0644	12.5966	14.8951	14.9514	14.8969	14.7672	14.6547	14.7108	14.1353	14.2819	14.0447
O75410-2	O75410-2	TACC1	Isoform 2 of Transforming acidic coiled-coil-containing protein 1	+	4.23592	0.6586	1.57855	0	0.0627895	-0.00839996	0.994195		+															89218.1	14.1335	14.3245	14.2079	14.316	14.0862	14.3184	13.6622	13.3751	13.8268	13.4579	13.3161	13.7968	14.2611	14.2024	14.179	14.2627	14.2029	14.3288	14.2844	14.2924	14.3661
O95870	O95870	ABHD16A	Phosphatidylserine lipase ABHD16A	+	2.27508	0.655683	1.57536	+	4.4854	0.530833	1.44476		+															63243.3	14.1081	14.5469	14.3639	14.6108	14.4342	14.4017	13.897	13.9731	14.2163	13.4055	13.0957	13.9439	13.8353	13.8855	13.8692	13.8762	13.8338	13.9806	14.0265	14.0038	13.9539
Q7Z7N9	Q7Z7N9	TMEM179B	Transmembrane protein 179B	+	3.85418	0.654983	1.5746	+	6.56801	0.9623	1.94841		+															23550.4	15.4236	15.546	15.4266	15.8225	15.4757	15.5134	14.5476	15.0009	15.107	14.8964	14.6703	15.0557	14.7304	14.3872	14.5048	14.6925	14.5711	14.548	14.652	14.7131	14.4751
P54764;P54764-2	P54764;P54764-2	EPHA4	Ephrin type-A receptor 4;Isoform 2 of Ephrin type-A receptor 4	+	2.44995	0.65475	1.57434	+	5.06262	1.20132	2.29949	+	+	+					+									NaN	14.7295	14.3917	13.6998	14.0372	14.0512	14.2396	13.4371	13.4145	13.8475	13.828	13.3559	13.3375	12.9798	13.0926	12.9566	12.9545	12.9935	12.9641	12.9798	12.7974	12.9605
Q9BV10	Q9BV10	ALG12	Dol-P-Man:Man(7)GlcNAc(2)-PP-Dol alpha-1,6-mannosyltransferase	+	3.36286	0.652983	1.57242	+	3.0747	0.472333	1.38735		+					+										54654.7	15.6395	15.4483	15.2897	15.3222	15.3305	15.2921	15.1682	14.5222	14.5633	14.4269	14.8588	14.865	14.7398	14.984	15.0597	14.6002	15.143	14.9616	15.1517	14.6292	14.8907
Q629K1	Q629K1	TRIQK	Triple QxxK/R motif-containing protein		0.640682	0.649883	1.56904	0	0.169622	-0.154	0.898755		+															9683.4	15.2035	14.8209	12.883	14.9469	14.9662	15.0127	14.6105	14.7018	14.7251	14.137	12.9578	12.8017	14.7599	14.864	14.8484	14.9678	14.7049	14.6122	14.7141	14.6382	14.4683
Q5H9R7;Q5H9R7-2;Q5H9R7-5;Q5H9R7-6	Q5H9R7;Q5H9R7-2;Q5H9R7-5;Q5H9R7-6	PPP6R3	Serine/threonine-protein phosphatase 6 regulatory subunit 3;Isoform 2 of Serine/threonine-protein phosphatase 6 regulatory subunit 3;Isoform 5 of Serine/threonine-protein phosphatase 6 regulatory subunit 3;Isoform 6 of Serine/threonine-protein phosphatase 6 regulatory subunit 3	+	2.33376	0.6474	1.56634	+	5.04052	-1.1631	0.446552	+	+															NaN	14.5171	13.526	13.9483	13.9697	14.0634	13.7323	13.6038	13.4507	13.1362	13.0305	13.026	13.6252	15.1682	15.0615	15.0227	15.0927	15.2639	15.1264	14.9791	14.9861	15.0171
Q6PIU2;Q6PIU2-2	Q6PIU2;Q6PIU2-2	NCEH1	Neutral cholesterol ester hydrolase 1;Isoform 2 of Neutral cholesterol ester hydrolase 1	+	3.74325	0.646867	1.56576	+	6.57465	0.824117	1.77045		+					+										NaN	15.1089	15.1541	14.949	14.9497	14.8031	14.7779	14.5556	14.5347	14.3772	14.1925	13.9545	14.247	14.1016	14.2421	14.1589	14.1072	14.0512	14.137	14.1357	14.1823	14.2442
Q5VU43;Q5VU43-3;Q5VU43-4	Q5VU43;Q5VU43-3;Q5VU43-4	PDE4DIP	Myomegalin;Isoform 3 of Myomegalin;Isoform 4 of Myomegalin	+	1.69906	0.642783	1.56134	+	7.23642	1.07667	2.10916	+	+									+						NaN	15.1126	14.8328	14.8375	15.1682	15.0557	15.0565	14.5714	14.7998	13.5035	14.2938	15.0167	14.0214	13.8292	13.9493	13.8338	13.8388	14.0838	14.0684	13.4346	13.565	13.9771
Q2KHM9	Q2KHM9	KIAA0753	Protein moonraker		0.924209	0.6416	1.56006	+	6.74026	2.30082	4.92737		+															109407	15.0062	14.8579	14.9796	14.8309	15.1055	14.9234	14.7968	14.296	12.5183	14.6256	15.086	14.5312	12.8395	12.7662	13.0273	13.0528	12.0864	12.1264	13.2753	12.6568	13.1174
Q8N357	Q8N357	SLC35F6	Solute carrier family 35 member F6	+	3.60629	0.640717	1.5591	0	0.430002	-0.05475	0.962761		+														+	40214.2	14.0732	14.3139	14.285	14.3563	14.385	14.0819	13.3578	13.3143	13.7243	13.9812	13.6793	13.5941	14.3112	14.2759	14.322	14.3688	14.2495	14.2964	14.4884	14.3188	14.2524
O95271;O95271-2	O95271;O95271-2	TNKS	Poly [ADP-ribose] polymerase tankyrase-1;Isoform 2 of Poly [ADP-ribose] polymerase tankyrase-1		0.251921	0.636083	1.5541	+	1.1205	-1.09712	0.46745	+	+															NaN	20.3701	22.094	23.7136	23.7136	22.094	23.7136	23.7136	23.7136	23.7136	20.04	18.6076	22.094	23.7136	23.7136	23.7136	23.7136	23.7136	23.7136	23.7136	23.7136	23.7136
P06865	P06865	HEXA	Beta-hexosaminidase subunit alpha	+	4.85801	0.635067	1.55301	+	6.9665	-0.483784	0.7151		+					+									+	60702.8	15.6734	15.6689	15.8091	15.788	15.7656	15.7525	15.2409	14.9763	15.4197	14.9568	14.9536	15.0998	16.1648	16.2498	16.343	16.2391	16.1886	16.1749	16.0236	15.8544	15.8534
P10253	P10253	GAA	Lysosomal alpha-glucosidase	+	4.3462	0.634517	1.55242	+	5.15696	-0.403366	0.756092		+					+									+	105324	15.059	15.2463	15.1309	15.3179	15.0998	15.3113	14.4129	14.45	14.8958	14.6476	14.3601	14.5917	15.5935	15.6276	15.6305	15.6107	15.5587	15.5644	15.3913	15.3662	15.3717
Q8WVK7	Q8WVK7	SKA2	Spindle and kinetochore-associated protein 2		0.934137	0.632693	1.55046	+	1.47135	1.01653	2.02304		+															14188.4	10.2688	12.5208	11.1668	11.7108	11.8918	11.2305	11.0643	11.126	9.98824	10.9092	10.6029	11.3027	11.126	10.96	10.9092	9.98824	9.43809	10.2688	10.2688	10.2688	10.2688
P78357	P78357	CNTNAP1	Contactin-associated protein 1	+	4.15568	0.632233	1.54996	+	4.86647	0.580433	1.4953		+															156267	14.2466	14.5673	14.2478	14.5669	14.2874	14.5259	13.7531	13.7052	14.0469	13.9197	13.6272	13.5964	13.9138	13.8127	13.6761	13.8525	13.849	13.8552	14.0834	13.9765	13.8012
P51790;P51790-4	P51790;P51790-4	CLCN3	H(+)/Cl(-) exchange transporter 3;Isoform 3 of H(+)/Cl(-) exchange transporter 3	+	3.32112	0.6319	1.5496	+	5.99734	1.27633	2.42223	+	+					+										NaN	14.5633	14.7691	15.0832	15.3435	15.0737	14.8213	14.3026	14.295	14.4073	14.0922	14.4533	14.3123	13.5155	13.7006	13.6159	13.8268	13.6246	13.7127	13.8081	13.7018	13.7018
Q9HC77	Q9HC77	CENPJ	Centromere protein J		0.918019	0.63175	1.54944	+	3.13813	0.921383	1.89393		+															153000	13.5748	13.6152	13.1832	13.9968	13.7279	13.7265	13.386	12.872	11.3027	13.3633	13.637	13.4729	12.3444	12.4208	13.3375	12.5527	12.6069	13.0338	12.4401	13.121	13.037
Q9UMR5;Q9UMR5-3	Q9UMR5;Q9UMR5-3	PPT2	Lysosomal thioesterase PPT2;Isoform 3 of Lysosomal thioesterase PPT2		1.32892	0.6316	1.54928	0	0.115136	-0.0738168	0.950121		+														+	NaN	14.8301	14.8022	16.0789	16.0931	15.7199	15.681	14.7259	14.3908	15.4474	14.7938	15.0153	15.0424	15.5353	15.5548	15.714	15.443	15.6519	15.7491	15.7312	15.3164	14.7472
O95716	O95716	RAB3D	Ras-related protein Rab-3D	+	3.72021	0.631166	1.54882	+	6.60873	1.2969	2.457		+							+								24267.1	14.4739	14.846	14.8498	15.2634	14.8831	14.7604	14.2675	14.1397	14.1406	14.3778	14.1856	14.1784	13.5949	13.5765	13.5189	13.4549	13.5395	13.6105	13.8808	13.7362	13.8194
Q15052;Q15052-2	Q15052;Q15052-2	ARHGEF6	Rho guanine nucleotide exchange factor 6;Isoform 2 of Rho guanine nucleotide exchange factor 6		0.960876	0.631083	1.54873	0	0.413368	0.1524	1.11142		+								+							NaN	11.5026	12.3744	12.3932	12.4839	12.3588	12.1615	12.6126	12.1121	11.751	11.2598	10.2688	11.4836	12.0986	12.3128	11.9642	12.1121	12.1357	11.7366	11.7108	11.9642	11.7366
Q9Y644	Q9Y644	RFNG	Beta-1,3-N-acetylglucosaminyltransferase radical fringe		0.608601	0.630933	1.54857	0	0.0614052	-0.19565	0.873179	+	+															36423.8	15.5651	15.6482	14.583	15.0569	14.846	15.4044	12.9124	15.2952	15.1557	15.3188	15.4732	13.1627	12.8227	16.4235	18.6943	13.0993	18.3349	12.9028	12.6922	13.1312	12.453
Q9Y263	Q9Y263	PLAA	Phospholipase A-2-activating protein		0.977446	0.630784	1.54841	+	3.05126	-1.0931	0.468753		+				+											87157.1	13.4231	15.1179	13.8808	14.0192	14.3367	14.0529	13.957	14.3734	13.1174	13.7279	13.3587	12.5115	15.3245	15.1111	15.16	15.2035	15.3737	15.2164	15.1962	15.2395	15.2141
P42898;P42898-2	P42898;P42898-2	MTHFR	Methylenetetrahydrofolate reductase;Isoform 2 of Methylenetetrahydrofolate reductase		0.974992	0.628583	1.54605	+	1.56567	0.7844	1.72238		+					+										NaN	12.9096	15.018	14.0862	14.6575	14.3512	13.9641	13.3813	12.876	14.1086	13.186	13.9754	13.6878	13.2681	13.4801	13.5162	13.2148	13.5819	13.2191	13.6582	13.0083	13.4029
P51687	P51687	SUOX	Sulfite oxidase, mitochondrial	+	4.73199	0.62665	1.54398	+	6.61425	-0.952533	0.516724		+					+					+					60283	14.1016	14.1243	13.9993	14.3891	14.405	14.2859	13.6631	13.5291	13.6622	13.7154	13.4029	13.5726	15.2504	15.1701	15.2231	15.2323	14.9998	15.1447	15.3541	15.3469	15.2064
P23284	P23284	PPIB	Peptidyl-prolyl cis-trans isomerase B	+	5.68021	0.62615	1.54344	+	5.60127	-0.58565	0.666349		+															23742.5	17.623	17.7636	17.6508	17.6718	17.6718	17.6718	16.9628	17.3088	16.9106	17.0295	17.1399	16.9443	18.1699	18.4607	18.3795	18.1699	18.0865	18.3002	18.278	18.0573	18.0485
Q9Y2Q5	Q9Y2Q5	LAMTOR2	Ragulator complex protein LAMTOR2		1.14144	0.625367	1.5426	0	0.306729	-0.1675	0.890384		+								+						+	13507.5	14.7686	14.6399	15.5877	15.9748	15.6718	15.6173	14.4319	14.0297	15.5444	14.6301	14.7011	15.1707	15.6053	15.4699	15.5574	15.1842	15.7594	15.6889	15.6973	14.9678	15.5057
Q8WU76;Q8WU76-2	Q8WU76;Q8WU76-2	SCFD2	Sec1 family domain-containing protein 2;Isoform 2 of Sec1 family domain-containing protein 2	+	3.0439	0.62175	1.53874	+	4.27309	0.6229	1.53997		+															NaN	13.8059	13.8087	14.0503	14.3053	14.2105	13.9532	13.2261	13.234	13.8535	13.3185	13.225	13.5463	13.5207	13.3781	13.5122	13.3551	13.3414	13.289	13.45	13.2857	13.3198
Q96BN2	Q96BN2	TADA1	Transcriptional adapter 1	+	1.94587	0.621367	1.53833	0	0.256329	0.106983	1.07697		+															37381.6	13.4895	14.5323	13.6512	14.137	14.0048	14.4829	13.5819	13.3948	13.6078	13.0062	13.3119	13.6669	13.8881	14.0333	13.9709	13.941	13.9115	13.911	13.8388	13.8073	13.8718
P20336	P20336	RAB3A	Ras-related protein Rab-3A	+	1.9496	0.620733	1.53766	0	0.0849921	0.0368333	1.02586		+							+								24983.9	13.0558	13.6425	12.6384	13.0861	12.8309	13.1937	12.4401	12.9343	12.6438	12.0828	12.6022	12.0198	13.1182	13.2525	12.9714	12.6995	13.115	13.0698	12.6069	13.051	12.4208
P35244	P35244	RPA3	Replication protein A 14 kDa subunit	+	1.96252	0.617317	1.53402	+	6.32227	-2.2072	0.216554		+															13568.7	14.4906	13.2482	14.3656	14.3371	13.8373	14.0439	13.1996	13.4156	13.6654	13.4699	13.459	13.4093	16.2858	16.3147	16.1535	16.2594	16.429	16.1235	15.7355	15.9311	16.0945
Q5VWQ8;Q5VWQ8-2;Q5VWQ8-3;Q5VWQ8-4;Q5VWQ8-5	Q5VWQ8;Q5VWQ8-2;Q5VWQ8-3;Q5VWQ8-4;Q5VWQ8-5	DAB2IP	Disabled homolog 2-interacting protein;Isoform 2 of Disabled homolog 2-interacting protein;Isoform 3 of Disabled homolog 2-interacting protein;Isoform 4 of Disabled homolog 2-interacting protein;Isoform 5 of Disabled homolog 2-interacting protein		1.34105	0.61655	1.5332	+	1.86353	0.71375	1.64006		+															NaN	14.4855	14.2353	15.1167	15.0176	14.8333	13.637	13.8995	14.4743	13.7459	13.5987	14.2627	13.645	13.8229	13.8217	13.8475	13.5302	13.9658	14.0548	13.6009	12.5569	13.5016
O43157;O43157-2	O43157;O43157-2	PLXNB1	Plexin-B1;Isoform 2 of Plexin-B1		1.3327	0.616267	1.5329	+	3.45685	0.58715	1.50228		+															NaN	14.3786	14.5075	13.9125	14.179	14.1397	14.2689	13.8614	14.1648	14.0116	13.7534	13.4823	12.4151	13.5386	13.8652	13.6833	13.3633	13.6419	13.771	13.3663	13.4851	13.6486
Q6T4R5;Q6T4R5-2	Q6T4R5;Q6T4R5-2	NHS	Nance-Horan syndrome protein;Isoform 2 of Nance-Horan syndrome protein	+	2.25199	0.615733	1.53234	+	7.36467	2.31163	4.96445	+	+															NaN	15.045	14.8874	14.2768	14.6681	14.7398	14.9923	14.4648	14.397	14.4214	14.0808	13.8423	13.7087	12.5269	12.778	12.2287	12.1078	12.3875	12.7107	12.3901	12.0675	12.3064
Q9BXP2	Q9BXP2	SLC12A9	Solute carrier family 12 member 9	+	3.19374	0.61525	1.53182	+	4.40906	0.591983	1.50732		+					+										96109.7	14.583	14.5319	14.4073	14.8783	14.538	14.8221	13.5916	13.9219	14.2437	13.9416	14.2333	14.137	13.9663	14.1873	14.1065	13.913	14.0096	14.026	14.0845	13.6257	14.1615
Q9BX68	Q9BX68	HINT2	Histidine triad nucleotide-binding protein 2, mitochondrial		1.3754	0.612834	1.52926	+	5.45495	-1.49183	0.355561		+										+					17161.8	14.2972	14.4307	14.9845	14.5984	14.8922	15.1489	14.4791	14.0693	14.4413	14.6834	13.186	13.8158	16.2487	16.4867	15.9302	16.4187	16.0254	16.1932	16.003	16.2551	15.9431
O60568	O60568	PLOD3	Multifunctional procollagen lysine hydroxylase and glycosyltransferase LH3	+	5.46899	0.6126	1.52901	+	4.29985	0.3607	1.28405	+	+					+	+									84785.1	15.062	15.2774	14.9671	15.2686	15.0409	15.0966	14.4219	14.4097	14.5663	14.5222	14.4425	14.6744	14.7361	14.7817	14.7843	14.7947	14.7251	14.7265	14.9611	14.9648	14.8831
Q15776	Q15776	ZKSCAN8	Zinc finger protein with KRAB and SCAN domains 8		0.545577	0.611483	1.52783	0	0.693655	0.75865	1.69191		+															65815.8	15.6816	13.0817	15.7547	15.6624	13.3958	13.6998	13.7861	14.2714	14.406	13.5625	13.9668	13.6143	13.8286	13.4823	13.3615	14.2211	14.4643	13.3663	14.296	13.4528	14.6388
Q68DH5	Q68DH5	LMBRD2	G-protein coupled receptor-associated protein LMBRD2	+	3.0426	0.6114	1.52774	+	7.84693	1.33048	2.51487		+															81172.3	14.464	14.7742	14.4589	14.8361	14.5796	14.6348	13.796	13.6486	13.8784	14.246	14.37	14.1402	13.2768	13.1371	13.4323	13.2106	13.2668	13.4411	13.5224	13.2988	13.2148
Q8IWF2	Q8IWF2	FOXRED2	FAD-dependent oxidoreductase domain-containing protein 2	+	3.10654	0.6101	1.52637	0	0.0382727	0.0105335	1.00733		+					+										77791.2	13.9614	14.3225	13.8464	14.4069	14.301	14.1154	13.5386	13.322	13.3149	13.9186	13.5904	13.6085	14.0565	14.2501	14.1009	14.2114	14.066	14.2055	14.421	14.5578	14.4291
Q8IYJ3;Q8IYJ3-2	Q8IYJ3;Q8IYJ3-2	SYTL1	Synaptotagmin-like protein 1;Isoform 2 of Synaptotagmin-like protein 1	+	3.7523	0.609067	1.52527	+	7.83363	1.26957	2.41089		+															NaN	14.4816	14.7497	14.2929	14.5075	14.4855	14.3593	13.8025	14.0026	13.6463	14.0447	14.0941	13.6319	13.2134	13.0097	13.2768	13.2191	13.2227	13.3174	12.9691	12.5837	12.8912
Q8IXW5	Q8IXW5	RPAP2	Putative RNA polymerase II subunit B1 CTD phosphatase RPAP2		0.984914	0.608333	1.5245	0	0.0216298	0.0184166	1.01285		+			+												69508.8	13.976	12.4429	12.8198	14.213	13.8311	13.8445	13.1387	12.9059	13.0571	13.5215	12.3744	12.4797	13.385	13.4637	13.402	13.6669	13.6179	13.4813	13.4423	13.5765	13.561
Q8IXB1	Q8IXB1	DNAJC10	DnaJ homolog subfamily C member 10	+	3.87405	0.60745	1.52356	+	6.33658	0.632166	1.54989		+									+						91079.7	14.8295	15.0595	14.7304	15.0497	14.8951	14.9991	14.3184	14.2604	14.0208	14.385	14.6681	14.2659	14.2564	14.3376	14.303	14.2826	14.2704	14.3203	14.398	14.3467	14.3371
O00754;O00754-2	O00754;O00754-2	MAN2B1	Lysosomal alpha-mannosidase;Isoform 2 of Lysosomal alpha-mannosidase	+	4.54703	0.60695	1.52304	+	4.41401	-0.340917	0.789539		+					+									+	NaN	14.9077	15.2006	14.9908	15.1367	15.0017	15.0099	14.3443	14.3656	14.7686	14.416	14.2636	14.4476	15.3026	15.3963	15.4325	15.3949	15.3327	15.4339	15.2691	15.1731	15.2603
Q9Y2Q0-3	Q9Y2Q0-3	ATP8A1	Isoform 3 of Phospholipid-transporting ATPase IA		0.477449	0.605033	1.52101	+	2.89938	0.532267	1.4462	+	+					+										129723	15.9615	16.6653	16.2764	15.974	16.0357	15.9668	16.0428	15.9638	16.5659	16.3883	12.7089	15.5798	15.6294	15.572	15.5905	15.7525	15.6474	15.4943	15.7317	15.8684	15.6895
P15289;P15289-2	P15289;P15289-2	ARSA	Arylsulfatase A;Isoform 2 of Arylsulfatase A	+	4.5715	0.605017	1.521	+	7.16043	-0.754333	0.59282		+					+									+	NaN	14.9228	15.1859	14.8902	15.0801	14.9258	14.9942	14.3838	14.3675	14.7103	14.303	14.2099	14.3944	15.7046	15.824	15.8217	15.7939	15.6646	15.7162	15.3847	15.4034	15.3393
O00468-6;O00468-7	O00468-6;O00468-7	AGRN	Isoform 6 of Agrin;Isoform 7 of Agrin	+	5.29081	0.604966	1.52094	+	9.54838	1.38358	2.60916		+															NaN	14.9784	15.2554	14.9389	15.2153	15.0631	15.0118	14.5079	14.4947	14.5636	14.5796	14.3035	14.3838	13.7099	13.7416	13.6327	13.7473	13.6677	13.6622	13.7438	13.7345	13.6564
O95772-2	O95772-2	STARD3NL	Isoform 2 of STARD3 N-terminal-like protein	+	2.57699	0.604767	1.52073	+	5.50184	0.51175	1.42578		+					+									+	25817.7	15.373	15.6543	15.5285	15.6156	15.5034	15.5921	14.9564	15.1529	15.5027	14.5711	14.5583	14.8969	15.0887	15.0417	15.0972	14.9113	14.9328	15.1247	15.1032	14.7031	14.7634
Q9HBU6	Q9HBU6	ETNK1	Ethanolamine kinase 1		0.883206	0.604283	1.52022	0	0.728667	-0.490083	0.711984		+					+										50968.3	12.2798	14.5096	14.1211	14.4195	14.2204	14.3317	13.4657	13.3405	13.5655	12.9816	13.0861	13.817	14.5303	14.4413	14.3675	14.5171	14.4405	14.5259	14.3338	14.4087	14.518
Q13614;Q13614-2	Q13614;Q13614-2	MTMR2	Myotubularin-related protein 2;Isoform 2 of Myotubularin-related protein 2		0.862761	0.6037	1.51961	+	1.65797	-0.605733	0.657137		+			+												NaN	13.8428	13.9237	12.8776	12.9798	13.851	13.9703	13.6377	14.1599	12.8688	12.2945	12.5058	12.3563	13.9288	13.941	14.3569	14.1165	14.4291	14.3073	13.8826	14.0026	14.399
P21579	P21579	SYT1	Synaptotagmin-1	+	2.23477	0.6028	1.51866	+	5.17843	1.43275	2.69961	+	+															47573.1	15.6126	15.108	14.5969	14.7021	14.6658	15.0309	14.3406	14.4567	14.5436	14.4205	14.3073	14.0308	13.3499	13.6068	13.5844	13.3185	13.5987	13.6615	13.4473	13.4783	12.3826
Q96KB5;Q96KB5-2	Q96KB5;Q96KB5-2	PBK	Lymphokine-activated killer T-cell-originated protein kinase;Isoform 2 of Lymphokine-activated killer T-cell-originated protein kinase		1.59856	0.602133	1.51796	+	4.96288	-2.08133	0.236296		+	+														NaN	14.0038	13.3465	12.6816	12.8297	13.4678	13.5489	13.0972	12.716	12.5763	12.5896	12.3332	12.9532	14.5906	15.5229	15.4833	15.5695	15.6973	15.5027	15.0935	15.2484	15.3199
O43847;O43847-2	O43847;O43847-2	NRDC	Nardilysin;Isoform 2 of Nardilysin		0.892217	0.602	1.51782	+	4.34778	-2.16815	0.222496		+										+					NaN	12.5329	14.39	13.4138	12.6766	12.3513	13.486	12.6884	11.9228	12.6673	13.1323	12.1078	12.72	15.3836	15.2243	15.1905	15.3564	15.4396	15.2651	15.2243	15.4595	15.4717
Q96T76;Q96T76-8	Q96T76;Q96T76-8	MMS19	MMS19 nucleotide excision repair protein homolog;Isoform 5 of MMS19 nucleotide excision repair protein homolog		1.52612	0.60015	1.51587	0	0.544756	-0.2297	0.852812		+															NaN	13.695	13.3174	14.3576	14.5292	14.4337	13.9721	13.6817	13.4813	13.0051	13.5578	13.862	13.1162	14.3313	14.1335	14.2653	14.1397	14.5196	14.2938	14.102	13.9433	14.1658
O75817	O75817	POP7	Ribonuclease P protein subunit p20		1.40255	0.600133	1.51586	0	0.980199	-0.363233	0.77742		+															15650.9	15.3889	15.0099	14.5934	14.397	14.2085	15.3343	14.5351	14.1725	14.6602	13.5834	14.1818	14.1982	15.1225	15.2266	15.2573	15.1696	15.1295	15.2059	14.9643	15.1269	15.2025
Q8N1B4	Q8N1B4	VPS52	Vacuolar protein sorting-associated protein 52 homolog	+	3.10204	0.599983	1.5157	+	6.70234	1.01243	2.01731	+	+															82221.2	15.2323	15.3104	15.4763	15.6923	15.5234	15.6114	15.0872	15.1819	14.7501	14.5896	15.0232	14.6142	14.4757	14.5347	14.3083	14.5292	14.5287	14.3949	14.247	14.5988	14.414
Q8IV08	Q8IV08	PLD3	5'-3' exonuclease PLD3	+	3.16399	0.599267	1.51495	0	0.164747	0.0402335	1.02828	+	+					+										54705.3	14.7706	14.6853	15.0756	15.2952	15.0222	14.9653	14.4092	14.0208	14.6292	14.4118	14.256	14.4916	14.9878	14.9179	14.9536	14.7877	14.8917	15.0341	15.122	14.9489	14.9866
P09110	P09110	ACAA1	3-ketoacyl-CoA thiolase, peroxisomal	+	2.74333	0.598817	1.51447	+	8.75567	-1.26562	0.415922		+					+					+					44292	14.1454	14.3944	14.0615	14.246	14.2353	14.3555	13.4431	13.8582	13.1996	13.8012	14.0786	13.4645	15.4325	15.6376	15.5621	15.4949	15.3999	15.5048	15.9863	15.8757	15.9391
Q8IU60;Q8IU60-2	Q8IU60;Q8IU60-2	DCP2	m7GpppN-mRNA hydrolase;Isoform 2 of m7GpppN-mRNA hydrolase	+	1.87209	0.598517	1.51416	+	3.41522	0.912817	1.88272		+															NaN	14.4461	14.7867	14.9998	15.047	14.9729	15.0865	14.8922	14.6472	13.7802	14.247	13.8963	14.285	14.5472	13.9046	13.7377	14.2119	13.9029	13.5578	13.9823	13.9254	13.7694
Q8NBW4;Q8NBW4-2	Q8NBW4;Q8NBW4-2	SLC38A9	Sodium-coupled neutral amino acid transporter 9;Isoform 2 of Sodium-coupled neutral amino acid transporter 9	+	3.56248	0.59755	1.51314	+	5.10252	0.531833	1.44577		+								+						+	NaN	15.1427	15.421	15.2317	15.2984	15.2446	15.4218	15.0725	14.8243	14.8056	14.4837	14.4964	14.4924	14.5758	14.8721	14.8672	14.7233	14.7626	14.7682	14.3631	14.4108	14.5171
O75155;O75155-2	O75155;O75155-2	CAND2	Cullin-associated NEDD8-dissociated protein 2;Isoform 2 of Cullin-associated NEDD8-dissociated protein 2		1.59387	0.597167	1.51274	+	1.37532	-0.4592	0.727389		+				+											NaN	13.1523	12.9843	13.4708	14.1528	13.9941	13.8876	13.3803	13.2578	12.778	12.7832	13.1523	12.7073	14.0972	14.0693	13.9608	14.0689	14.1795	14.0214	13.8709	13.8458	13.7674
P99999	P99999	CYCS	Cytochrome c	+	2.91296	0.595966	1.51148	+	6.97617	-1.39627	0.379911		+					+					+					11748.7	15.4448	15.6602	14.9952	15.2618	15.3453	15.3031	14.7964	15.0057	14.3683	14.8519	14.8931	14.5192	16.5362	16.895	16.7998	16.7574	16.6115	16.7881	17.1524	17.1107	17.243
Q9Y4D8;Q9Y4D8-4	Q9Y4D8;Q9Y4D8-4	HECTD4	Probable E3 ubiquitin-protein ligase HECTD4;Isoform 4 of Probable E3 ubiquitin-protein ligase HECTD4		1.06457	0.59555	1.51105	0	0.366318	0.19345	1.14349		+				+											NaN	12.4754	14.1357	13.2319	13.6767	13.496	13.655	12.7107	12.7388	12.2977	12.8931	12.6163	13.8408	13.3465	13.279	13.0072	13.2615	13.202	13.4138	13.0419	13.1904	12.9254
Q16881;Q16881-2;Q16881-3;Q16881-4;Q16881-5;Q16881-6	Q16881;Q16881-2;Q16881-3;Q16881-4;Q16881-5;Q16881-6	TXNRD1	Thioredoxin reductase 1, cytoplasmic;Isoform 2 of Thioredoxin reductase 1, cytoplasmic;Isoform 3 of Thioredoxin reductase 1, cytoplasmic;Isoform 4 of Thioredoxin reductase 1, cytoplasmic;Isoform 5 of Thioredoxin reductase 1, cytoplasmic;Isoform 6 of Thioredoxin reductase 1, cytoplasmic	+	2.64803	0.5934	1.5088	+	6.5939	-1.75283	0.296719		+					+					+					NaN	15.0509	15.078	14.7201	14.7334	14.3073	14.285	13.9658	14.1357	14.113	14.0154	14.1832	14.2012	16.4834	16.3562	16.4235	16.4376	16.576	16.415	16.1902	16.3746	16.4205
P36915	P36915	GNL1	Guanine nucleotide-binding protein-like 1		1.03698	0.5933	1.50869	+	5.74772	-1.86983	0.273605		+															68660.9	13.7103	13.783	13.8254	14.3467	14.7695	13.6788	13.6486	12.8148	13.8359	13.8464	12.4306	13.9776	15.9651	15.681	15.759	15.9248	16.0677	15.9351	15.7729	15.9188	15.8692
O15111	O15111	CHUK	Inhibitor of nuclear factor kappa-B kinase subunit alpha	+	2.63823	0.59095	1.50624	+	2.49899	-0.389617	0.763332		+	+														84639.6	15.0303	15.2392	15.0947	15.2858	15.337	15.0399	15.0204	14.8012	14.2535	14.3001	14.7972	14.3088	15.8031	15.2762	15.4134	15.6239	15.7729	15.4751	15.2323	15.2011	15.2463
Q9NYQ6	Q9NYQ6	CELSR1	Cadherin EGF LAG seven-pass G-type receptor 1	+	2.90236	0.589033	1.50424	+	5.20344	0.79645	1.73682		+															329486	14.7682	15.0071	14.538	14.8399	14.5974	14.5504	14.2094	14.0214	14.5347	14.0004	13.756	14.2449	13.7722	14.0297	14.113	13.8775	13.828	13.9019	13.3365	14.022	13.8045
P16383;P16383-2	P16383;P16383-2	GCFC2	Intron Large complex component GCFC2;Isoform 2 of Intron Large complex component GCFC2	+	1.89464	0.588783	1.50398	0	1.04182	0.2848	1.21824		+															NaN	14.137	13.9163	14.6064	14.7501	14.6231	14.7525	13.9847	14.2148	13.695	13.7034	14.2297	13.4251	14.0897	14.172	14.1154	14.0443	14.3661	14.2891	13.857	13.8985	13.9301
Q9H1J1;Q9H1J1-2	Q9H1J1;Q9H1J1-2	UPF3A	Regulator of nonsense transcripts 3A;Isoform 2 of Regulator of nonsense transcripts 3A	+	1.86457	0.58865	1.50384	+	4.88335	2.16885	4.49665		+															NaN	16.6394	16.7413	16.5505	16.23	16.47	16.3998	16.262	16.2994	15.1663	16.2511	15.838	15.6823	14.2204	14.2689	15.4223	14.0918	14.5645	13.45	11.2305	13.115	13.3511
O43278;O43278-2	O43278;O43278-2	SPINT1	Kunitz-type protease inhibitor 1;Isoform 2 of Kunitz-type protease inhibitor 1	+	4.06285	0.587517	1.50266	+	8.91583	1.2737	2.41781		+															NaN	15.0261	15.4093	15.0314	15.1581	15.1717	15.1134	14.6317	14.5934	14.3343	14.8418	14.5777	14.406	13.887	13.8388	13.828	13.9532	13.8818	13.879	13.3355	13.526	13.4887
A2RRP1	A2RRP1	NBAS	Neuroblastoma-amplified sequence	+	3.25165	0.586333	1.50143	+	4.59102	0.585666	1.50073		+															268571	14.2195	14.358	14.5331	14.7174	14.6348	14.3376	13.8929	13.8464	14.2245	13.684	13.6358	13.9988	13.9219	13.8417	13.8935	13.8381	13.8664	13.9248	13.9081	13.8132	13.8439
Q99550	Q99550	MPHOSPH9	M-phase phosphoprotein 9		1.29831	0.5857	1.50077	+	7.55725	2.179	4.5284	+	+															133024	14.9854	15.1309	15.1332	15.1707	15.1452	15.1137	14.6012	14.5743	13.3499	14.6708	15.3206	14.6481	12.8747	13.1766	12.8894	12.8368	12.4102	13.4174	12.6163	12.5708	12.1396
Q7Z591;Q7Z591-2;Q7Z591-7	Q7Z591;Q7Z591-2;Q7Z591-7	AKNA	Microtubule organization protein AKNA;Isoform 2 of Microtubule organization protein AKNA;Isoform 7 of Microtubule organization protein AKNA		1.24467	0.584767	1.4998	+	6.89882	2.53243	5.78547		+									+						NaN	15.2627	15.0261	14.6919	14.9998	14.7686	15.1357	14.7068	14.2777	13.2202	14.5421	15.0565	14.5729	12.609	11.9946	13.2009	12.3901	12.2125	12.2831	12.5415	12.8996	13.0289
O94967;O94967-2;O94967-3;O94967-4	O94967;O94967-2;O94967-3;O94967-4	WDR47	WD repeat-containing protein 47;Isoform 2 of WD repeat-containing protein 47;Isoform 3 of WD repeat-containing protein 47;Isoform 4 of WD repeat-containing protein 47		1.38894	0.584534	1.49955	+	6.71935	1.19675	2.29223		+															NaN	14.0481	14.5303	14.1553	14.4663	14.4133	14.6618	14.0664	13.8685	12.8738	13.496	14.5407	13.9225	13.1937	13.1603	13.1665	13.1821	13.2051	13.1869	12.9724	13.0735	13.09
Q9Y6Y8	Q9Y6Y8	SEC23IP	SEC23-interacting protein	+	3.19464	0.58385	1.49884	0	1.24093	-0.148667	0.902084		+															111076	14.6472	14.6502	14.6052	14.865	14.7167	14.682	13.9897	14.4283	13.9875	13.6846	14.3667	14.2064	14.8912	14.621	14.7742	14.886	15.0522	14.8337	14.6891	14.8138	14.857
Q71UM5	Q71UM5	RPS27L	40S ribosomal protein S27-like	+	2.02459	0.583033	1.498	+	2.78858	-0.346017	0.786753		+												+			9477.16	15.3755	15.6753	15.1467	15.1696	15.3882	15.3211	15.1462	15.3353	14.4892	14.4022	14.4017	14.8036	15.7171	15.6084	15.6459	15.7122	15.7475	15.7214	15.714	15.8116	15.6646
Q7L099-3;Q7L099-4	Q7L099-3;Q7L099-4	RUFY3	Isoform 3 of Protein RUFY3;Isoform 4 of Protein RUFY3	+	2.18844	0.58155	1.49646	0	0.507997	0.1473	1.10749		+													+		NaN	13.9488	13.1387	13.3643	13.7567	13.6068	13.7307	13.0784	12.79	13.1558	12.9641	13.4558	12.6126	13.5685	13.2297	13.294	13.3687	13.6143	13.587	13.1925	13.2381	13.1627
Q7Z3U7;Q7Z3U7-2;Q7Z3U7-5;Q7Z3U7-6	Q7Z3U7;Q7Z3U7-2;Q7Z3U7-5;Q7Z3U7-6	MON2	Protein MON2 homolog;Isoform 2 of Protein MON2 homolog;Isoform 5 of Protein MON2 homolog;Isoform 6 of Protein MON2 homolog		1.32847	0.58005	1.4949	0	0.516553	0.2311	1.17373		+															NaN	13.9539	13.5283	14.6029	14.7552	14.765	14.5711	14.0313	14.0834	13.2106	13.6112	14.1615	13.5981	14.222	13.9445	14.102	14.0674	14.3278	14.1261	14.0634	14.0375	14.1217
Q14964	Q14964	RAB39A	Ras-related protein Rab-39A	+	3.95215	0.579683	1.49452	+	6.10039	1.07573	2.10779	+	+							+								25006.7	14.6766	14.9322	15.0509	15.2956	15.1346	15.0843	14.4704	14.593	14.487	14.3605	14.3139	14.4713	13.832	14.1316	14.0906	13.8692	13.8784	13.918	14.0958	13.9519	13.9385
Q9H9E3	Q9H9E3	COG4	Conserved oligomeric Golgi complex subunit 4	+	1.95057	0.57965	1.49449	+	3.83138	0.724534	1.65237	+	+															89083.1	14.7672	14.4481	14.6517	15.1725	14.9109	15.062	14.3704	14.5051	13.6846	14.1749	14.7452	14.0543	14.2085	14.0406	13.8881	14.1935	14.2488	14.0857	14.0129	14.0529	14.1696
Q96AX9;Q96AX9-11;Q96AX9-13;Q96AX9-14;Q96AX9-2;Q96AX9-3;Q96AX9-5;Q96AX9-6;Q96AX9-7	Q96AX9;Q96AX9-11;Q96AX9-13;Q96AX9-14;Q96AX9-2;Q96AX9-3;Q96AX9-5;Q96AX9-6;Q96AX9-7	MIB2	E3 ubiquitin-protein ligase MIB2;Isoform 11 of E3 ubiquitin-protein ligase MIB2;Isoform 13 of E3 ubiquitin-protein ligase MIB2;Isoform 14 of E3 ubiquitin-protein ligase MIB2;Isoform 2 of E3 ubiquitin-protein ligase MIB2;Isoform 3 of E3 ubiquitin-protein ligase MIB2;Isoform 5 of E3 ubiquitin-protein ligase MIB2;Isoform 6 of E3 ubiquitin-protein ligase MIB2;Isoform 7 of E3 ubiquitin-protein ligase …		1.02301	0.579117	1.49393	+	3.3724	1.2683	2.40878		+				+											NaN	13.9034	13.9588	12.9183	13.3622	13.4987	13.8158	13.3294	13.3793	12.1487	12.2587	13.7929	13.0735	12.3269	12.883	12.6163	11.5778	12.0773	12.3661	11.8918	12.3744	12.3489
Q8NBP0	Q8NBP0	TTC13	Tetratricopeptide repeat protein 13	+	3.4433	0.577633	1.4924	+	7.09015	0.618917	1.53572		+															96813.1	14.5133	14.7443	14.5003	14.6883	14.4973	14.5997	14.116	14.2538	14.3178	13.7657	13.8006	13.8235	13.9816	13.9385	13.9603	14.0004	13.938	14.0109	14.2199	14.1368	14.1206
Q9BY12;Q9BY12-2	Q9BY12;Q9BY12-2	SCAPER	S phase cyclin A-associated protein in the endoplasmic reticulum;Isoform 2 of S phase cyclin A-associated protein in the endoplasmic reticulum		0.68219	0.57695	1.49169	0	0.126096	0.148467	1.10839		+															NaN	13.4823	12.5269	13.9488	12.1264	12.2084	14.4035	12.2798	13.1791	12.6069	11.988	12.7933	12.3875	12.5618	12.968	12.1487	13.2569	13.2472	13.6229	13.2371	13.2732	13.4601
Q9BVK8;Q9BVK8-2	Q9BVK8;Q9BVK8-2	TMEM147	Transmembrane protein 147;Isoform 2 of Transmembrane protein 147		0.528896	0.576933	1.49168	+	1.45182	1.2451	2.37035		+															NaN	15.0381	16.2775	15.2133	12.7073	14.7521	13.8112	13.645	14.2653	13.9782	13.9093	14.6395	13.9006	12.9905	13.5642	13.5516	13.4895	13.2371	13.496	11.87	13.655	13.3035
Q8N335	Q8N335	GPD1L	Glycerol-3-phosphate dehydrogenase 1-like protein		1.08746	0.57445	1.48911	+	3.08973	-0.988633	0.503955		+					+										38418.7	15.0615	14.2696	13.9433	14.9019	15.2287	14.3772	14.1701	13.2472	14.5476	13.9514	14.653	13.7662	15.6527	15.516	15.5913	15.5913	15.7513	15.6114	15.3516	15.4537	15.5168
Q96EP0;Q96EP0-2	Q96EP0;Q96EP0-2	RNF31	E3 ubiquitin-protein ligase RNF31;Isoform 2 of E3 ubiquitin-protein ligase RNF31		1.19869	0.573883	1.48852	0	1.29079	-0.238433	0.847665		+				+											NaN	13.0972	13.2432	12.6641	12.9756	13.1247	13.1736	12.8625	12.6384	11.4422	12.8462	13.0993	11.9465	13.4567	13.1347	13.1981	13.372	13.4549	13.0926	12.5823	13.1479	13.2117
P10321	P10321	HLA-C	HLA class I histocompatibility antigen, C alpha chain	+	3.77021	0.573766	1.4884	+	5.60441	0.937233	1.91485	+	+						+									40648.5	15.3637	15.9813	15.6023	15.9283	15.6654	15.8161	15.2103	15.1744	15.204	15.2096	15.0486	15.0676	14.7686	14.8077	14.7339	14.7779	14.7228	14.9228	14.8295	14.8529	14.8279
Q9BZD4	Q9BZD4	NUF2	Kinetochore protein Nuf2		1.69835	0.5718	1.48638	0	0.834397	0.113833	1.0821		+															54303.6	12.8912	12.9922	12.8415	12.9199	13.2634	13.1334	12.6714	12.3689	11.6368	12.6384	13.051	12.2443	12.8114	12.9655	12.9293	12.8431	12.977	12.8323	12.5708	12.4714	12.757
P05386	P05386	RPLP1	60S acidic ribosomal protein P1	+	2.45343	0.571434	1.486	+	3.81229	-0.797967	0.575159		+												+			11513.9	15.1225	15.3441	15.4582	15.753	15.4077	15.6414	14.9431	14.3139	15.0215	14.8988	15.1653	14.9557	15.9391	16.6609	16.2562	16.3287	16.0736	16.2562	15.7739	16.544	16.2366
Q01130	Q01130	SRSF2	Serine/arginine-rich splicing factor 2	+	1.81846	0.570083	1.48461	+	10.8999	-4.22303	0.0535476		+															25476.3	14.0792	14.5347	14.1388	14.1488	13.6878	14.2139	13.3119	13.2417	13.4693	14.0742	13.2417	14.0439	18.3349	18.4109	18.39	18.3126	18.1277	18.5653	18.4781	18.3658	18.6076
Q9Y2Y9	Q9Y2Y9	KLF13	Krueppel-like factor 13	+	2.22098	0.568883	1.48338	+	8.23053	2.67552	6.38867		+															31179.9	15.3245	15.456	15.5022	15.1711	15.1152	14.6847	15.0445	14.7251	14.7479	14.5772	14.2478	14.4979	12.8052	12.2798	12.6316	12.3064	12.6568	12.5208	12.8248	12.2443	13.0558
Q8IY17;Q8IY17-2;Q8IY17-3	Q8IY17;Q8IY17-2;Q8IY17-3	PNPLA6	Patatin-like phospholipase domain-containing protein 6;Isoform 2 of Patatin-like phospholipase domain-containing protein 6;Isoform 3 of Patatin-like phospholipase domain-containing protein 6	+	3.85957	0.566417	1.48084	+	5.94647	0.866967	1.82382		+					+										NaN	14.652	15.0365	14.5196	14.9426	14.6327	14.7407	14.0746	14.2055	14.3963	14.1566	14.0634	14.2292	13.8847	13.9429	13.9292	13.9175	13.8217	13.8263	14.0439	13.9367	14.0337
Q3KQZ1;Q3KQZ1-2;Q3KQZ1-3	Q3KQZ1;Q3KQZ1-2;Q3KQZ1-3	SLC25A35	Solute carrier family 25 member 35;Isoform 2 of Solute carrier family 25 member 35;Isoform 3 of Solute carrier family 25 member 35		1.32787	0.566133	1.48055	+	3.28288	-0.533383	0.690933		+					+					+					NaN	12.0773	12.4208	12.4797	12.6456	12.5394	12.3239	11.3027	11.4836	12.5874	11.6547	11.4836	12.5779	12.8912	13.0382	13.1708	12.6714	12.9043	13.0111	13.0289	12.4366	12.5837
P51159	P51159	RAB27A	Ras-related protein Rab-27A	+	3.61385	0.565833	1.48024	+	10.5158	1.6183	3.07013	+	+							+								24868.1	16.2018	16.4351	16.2143	16.2825	16.1837	16.1696	15.8757	15.9907	15.4223	15.5242	15.7681	15.511	14.6064	14.7699	14.6673	14.5878	14.6131	14.5327	14.5923	14.5772	14.5242
Q9H330	Q9H330	TMEM245	Transmembrane protein 245	+	1.84015	0.564533	1.47891	+	2.64253	0.511483	1.42551		+															97357.3	14.6036	15.0089	14.8565	15.1342	14.8355	14.454	13.9588	13.6615	14.4929	14.5974	14.1473	14.6476	14.2157	14.4964	14.3106	14.0017	14.353	14.4464	14.2348	14.1947	14.0317
Q9Y2V7;Q9Y2V7-2	Q9Y2V7;Q9Y2V7-2	COG6	Conserved oligomeric Golgi complex subunit 6;Isoform 2 of Conserved oligomeric Golgi complex subunit 6	+	3.41416	0.564383	1.47876	+	5.54295	0.466283	1.38155		+															NaN	14.3618	14.3934	14.42	14.6069	14.5158	14.4929	14.1295	14.2823	13.6696	13.817	13.8093	13.6968	14.0443	14.0083	13.9624	14.0474	14.0768	13.8539	13.9115	14.2153	14.0941
Q02083;Q02083-2	Q02083;Q02083-2	NAAA	N-acylethanolamine-hydrolyzing acid amidase;Isoform 2 of N-acylethanolamine-hydrolyzing acid amidase	+	2.36534	0.563783	1.47814	0	1.2935	-0.306133	0.808807		+					+									+	NaN	13.9121	14.4118	14.6982	14.4902	14.2564	13.8703	13.7353	13.3465	13.8012	13.7518	13.8588	13.7627	14.5274	14.5669	14.5724	14.5957	14.4906	14.7228	14.4464	14.5278	14.4619
Q8TCG1	Q8TCG1	CIP2A	Protein CIP2A	+	1.81767	0.5634	1.47775	+	4.10262	0.604583	1.52054		+															102185	14.2281	14.0893	14.437	14.5043	14.5436	14.5079	14.2607	14.2693	13.2722	13.5547	14.0834	13.4895	13.8582	13.6594	13.5748	13.7853	13.9581	13.8469	13.6719	13.758	13.911
Q9BZG1	Q9BZG1	RAB34	Ras-related protein Rab-34	+	4.2898	0.562317	1.47664	+	9.14112	1.4507	2.73341	+	+							+								29044.5	15.3403	15.4618	15.4981	15.7537	15.5518	15.3949	15.074	14.9986	15.0569	14.6861	14.8728	14.9383	14.1771	14.0214	14.0301	14.0458	14.0323	13.9897	14.0674	14.0972	14.007
Q13530;Q13530-2	Q13530;Q13530-2	SERINC3	Serine incorporator 3;Isoform 2 of Serine incorporator 3		0.960164	0.561717	1.47602	+	2.73282	2.32067	4.99563	+	+															NaN	17.3811	15.8116	16.2271	16.2764	15.7341	16.3517	16.2405	15.8408	15.0167	15.1838	16.1862	15.9437	14.0716	12.2465	14.4394	12.7796	15.1968	15.1241	12.1302	12.1357	13.026
Q8TED1	Q8TED1	GPX8	Probable glutathione peroxidase 8	+	4.90901	0.560316	1.47459	+	9.21811	0.937733	1.91552		+					+										23881	16.2928	16.47	16.4834	16.538	16.3849	16.3813	15.8879	16.0664	15.8976	15.6239	15.7889	15.9238	15.4783	15.5216	15.5518	15.5001	15.4147	15.4575	15.4176	15.4776	15.3797
Q7Z736	Q7Z736	PLEKHH3	Pleckstrin homology domain-containing family H member 3	+	5.2621	0.5594	1.47366	+	5.423	1.25275	2.38295		+															85317.3	14.4136	14.7424	14.3236	14.5122	14.4562	14.4087	13.8697	13.9361	14.0265	13.8692	13.927	13.8718	12.8738	13.6622	13.5234	13.1728	13.0698	13.0382	12.9447	13.0672	13.3822
Q96KV7	Q96KV7	WDR90	WD repeat-containing protein 90		1.49825	0.559117	1.47337	+	8.70682	2.0305	4.08546		+															187437	15.7027	15.7917	16.0651	16.003	16.0218	15.9748	15.4751	14.997	14.6055	15.4204	16.1682	15.5382	13.7618	13.6219	13.9641	14.0337	14.1729	13.8217	12.0009	12.8532	13.8229
P31150	P31150	GDI1	Rab GDP dissociation inhibitor alpha		0.896526	0.558867	1.47311	+	8.2157	-2.43972	0.18432		+															50582.7	14.7583	14.2796	14.1285	14.7811	14.7634	14.8424	14.3754	14.5259	14.7972	14.0935	12.6608	13.7473	17.1729	16.9282	16.9375	17.0737	17.1871	16.8922	16.7178	16.8459	16.9653
P17252	P17252	PRKCA	Protein kinase C alpha type	+	2.14776	0.556083	1.47027	+	4.73377	-0.7938	0.576823		+	+														76749.9	13.4657	13.95	13.8995	13.8709	13.4801	13.9771	12.7697	13.0834	13.5291	13.526	13.4507	12.9479	14.632	14.5145	14.5066	14.6419	14.6825	14.4286	14.3963	14.7056	14.5525
Q9UHW9;Q9UHW9-2;Q9UHW9-3;Q9UHW9-4;Q9UHW9-5;Q9UHW9-6	Q9UHW9;Q9UHW9-2;Q9UHW9-3;Q9UHW9-4;Q9UHW9-5;Q9UHW9-6	SLC12A6	Solute carrier family 12 member 6;Isoform 2 of Solute carrier family 12 member 6;Isoform 3 of Solute carrier family 12 member 6;Isoform 4 of Solute carrier family 12 member 6;Isoform 5 of Solute carrier family 12 member 6;Isoform 6 of Solute carrier family 12 member 6		0.452446	0.555917	1.4701	0	0.692	0.846267	1.79784		+					+										NaN	13.9903	12.277	15.4101	13.8037	14.3088	12.0955	12.9267	12.6995	13.4708	13.8122	12.1879	13.4528	12.8215	11.1668	12.7538	13.4657	13.2546	13.3454	13.4466	12.6854	12.4279
Q13303-2	Q13303-2	KCNAB2	Isoform 2 of Voltage-gated potassium channel subunit beta-2		1.40347	0.554584	1.46874	0	1.58095	0.250083	1.18928		+					+										39287.3	13.6455	14.0368	13.6919	14.2051	14.0234	14.1285	13.7679	13.3578	12.9935	12.5837	13.8935	13.8073	13.6559	13.751	13.6944	13.7518	13.6905	13.6871	13.696	13.9191	13.7384
P27797	P27797	CALR	Calreticulin	+	5.03221	0.54885	1.46292	+	6.2382	-0.749983	0.59461		+															48141.6	16.7313	16.9653	16.9169	16.996	16.8662	16.8356	16.2467	16.3088	16.1648	16.5463	16.343	16.4086	17.5825	17.5335	17.5936	17.7256	17.5137	17.8623	18.0938	17.8264	17.7335
Q15771	Q15771	RAB30	Ras-related protein Rab-30		1.23052	0.548334	1.4624	+	3.78378	2.1087	4.31303	+	+							+								23058.2	16.0175	15.5347	14.777	15.1779	14.8081	14.9347	14.9113	14.1684	14.502	15.1803	14.9096	14.2883	12.3716	13.2857	14.098	12.9028	13.7109	12.2287	12.5618	12.4122	13.1222
Q9UL25	Q9UL25	RAB21	Ras-related protein Rab-21	+	5.01232	0.544267	1.45828	+	8.1221	1.27513	2.42021	+	+							+								24347.6	16.0357	16.177	16.2487	16.4834	16.273	16.1269	15.6973	15.6591	15.6596	15.5905	15.74	15.7326	14.9228	14.9658	15.0403	14.7976	14.9297	15.0377	15.1067	14.8826	14.9148
Q9H9Q4	Q9H9Q4	NHEJ1	Non-homologous end-joining factor 1		0.89862	0.543283	1.45729	+	1.88102	-0.6467	0.63874		+															33337.3	12.8447	12.1264	13.1881	13.4296	13.0492	13.227	12.6347	12.5763	11.52	12.5708	13.3985	11.905	13.6105	13.2929	13.8239	13.3434	13.7716	13.9029	13.4868	13.0711	13.4071
Q5TAQ9	Q5TAQ9	DCAF8	DDB1- and CUL4-associated factor 8	+	3.4391	0.543133	1.45713	+	4.56564	-0.378334	0.769326		+				+											66852.2	14.1931	14.4772	14.1706	14.3303	14.2839	14.2814	13.851	14.0653	13.6023	13.4738	13.9019	13.5834	14.6649	14.5993	14.6399	14.7201	14.7676	14.6147	14.6218	14.8507	14.6539
O43752	O43752	STX6	Syntaxin-6	+	6.31468	0.5421	1.45609	+	10.4458	1.47028	2.77076	+	+															29176	15.614	15.7564	15.5587	15.8126	15.6023	15.6231	15.2099	15.1692	15.043	15.0838	15.0914	15.1172	14.2495	14.1761	14.1201	14.2878	14.1713	14.1406	14.2883	14.2312	14.1914
Q6P1Q0;Q6P1Q0-7	Q6P1Q0;Q6P1Q0-7	LETMD1	LETM1 domain-containing protein 1;Isoform 7 of LETM1 domain-containing protein 1		0.764342	0.541334	1.45532	0	1.27477	0.367267	1.28991		+										+					NaN	14.5066	15.1489	14.7059	14.6762	13.9812	14.5337	14.6662	14.5464	14.4888	13.8628	12.4839	14.2564	14.0227	14.4461	14.3742	14.1119	14.1701	14.2239	14.179	13.9959	13.9155
Q6AI08	Q6AI08	HEATR6	HEAT repeat-containing protein 6		0.959811	0.541233	1.45522	0	0.978199	0.2284	1.17153		+															128781	12.3955	12.5491	12.5837	12.6069	12.6922	12.289	11.751	11.6211	11.126	12.6039	13.1302	11.6368	12.4151	12.0621	11.8538	12.3661	12.5896	12.4593	12.0773	11.751	11.8918
Q99835	Q99835	SMO	Smoothened homolog	+	2.17426	0.540917	1.4549	+	5.91914	1.63537	3.10667	+	+						+									86396.8	13.9385	14.285	13.4699	13.6105	13.5283	13.4296	13.0735	13.3375	12.9858	13.1612	13.4699	12.9884	12.1448	12.2654	12.2654	11.9185	11.7727	12.0828	11.9946	11.7366	11.6066
Q86UQ0	Q86UQ0	ZNF589	Zinc finger protein 589		1.70749	0.53895	1.45291	+	8.30912	1.69438	3.23639		+															41189.4	15.5307	15.5958	15.1038	15.108	15.2741	15.2536	15.2303	15.2266	14.5772	14.5133	14.9208	14.1641	13.5678	13.6404	13.6202	13.6327	13.4895	13.7491	13.5378	12.9872	12.8323
Q53R41	Q53R41	FASTKD1	FAST kinase domain-containing protein 1, mitochondrial		0.567631	0.53635	1.4503	0	0.00346068	-0.00383314	0.997347		+										+					97410.7	14.9065	12.4151	14.4185	14.3421	14.5906	14.7187	13.7203	14.6399	13.7057	12.6438	14.0291	13.4346	14.4246	14.2297	14.118	14.2918	14.1078	14.2426	14.0192	14.1009	13.5564
Q9UBB6-2	Q9UBB6-2	NCDN	Isoform 2 of Neurochondrin		1.4689	0.534416	1.44836	0	0.234882	-0.0985835	0.93395		+															77243.3	13.6219	13.572	14.295	14.4524	14.4837	14.1016	13.526	13.5642	13.2914	13.5501	14.1925	13.1959	14.1982	14.0022	14.2321	14.1055	14.3953	14.1848	14.1522	14.0406	14.1823
P29353;P29353-2;P29353-3;P29353-6;P29353-7	P29353;P29353-2;P29353-3;P29353-6;P29353-7	SHC1	SHC-transforming protein 1;Isoform p52Shc of SHC-transforming protein 1;Isoform p46Shc of SHC-transforming protein 1;Isoform 6 of SHC-transforming protein 1;Isoform 7 of SHC-transforming protein 1		1.46963	0.533733	1.44767	+	1.68589	0.3739	1.29585		+															NaN	13.1371	13.6179	13.7518	13.9558	13.8929	13.3414	13.2051	13.5189	13.2768	12.2831	13.2009	13.0097	13.386	13.1971	13.1749	13.3257	13.1849	13.1849	13.2873	13.3249	12.6022
P50570-3	P50570-3	DNM2	Isoform 3 of Dynamin-2	+	3.15307	0.533667	1.4476	0	2.08131	0.207217	1.15446	+	+															97553.8	14.4536	14.3473	14.4881	14.449	14.5292	14.6739	13.631	14.3921	13.9927	13.9608	13.8614	13.9011	14.3259	14.3278	14.2741	14.2663	14.4175	14.0862	13.9658	13.9614	14.1931
Q9P260-2	Q9P260-2	RELCH	Isoform 2 of RAB11-binding protein RELCH		0.829018	0.532067	1.446	0	0.146542	0.108783	1.07832		+															138744	12.5779	14.6871	14.0693	13.6735	13.5516	13.9243	13.4102	12.8847	13.0216	13.9207	13.3993	12.6548	13.4868	13.5851	13.5585	13.7567	13.7203	13.7236	13.4174	13.4601	13.322
Q96NT0	Q96NT0	CCDC115	Coiled-coil domain-containing protein 115		1.30446	0.531767	1.4457	0	0.893923	0.352867	1.2771		+															19760.5	14.548	15.1275	13.8132	14.1072	13.7882	14.0091	13.873	13.9103	13.6522	13.5894	13.2361	13.9416	13.8449	13.848	13.832	13.8594	13.9276	13.9641	14.2024	14.0447	14.2307
P12532	P12532	CKMT1A	Creatine kinase U-type, mitochondrial	+	4.86162	0.5312	1.44513	+	6.76777	-0.893034	0.538481		+					+					+					47036.8	15.7689	15.7613	15.5644	15.7983	15.6907	15.6957	15.2827	15.1779	14.9096	15.302	15.2336	15.1863	16.5718	16.8046	16.7511	16.5797	16.3923	16.538	16.5009	16.3182	16.4017
Q15477	Q15477	SKIV2L	Helicase SKI2W		0.661946	0.528484	1.44241	+	5.50192	-1.32888	0.398076		+															137755	13.7122	14.1329	13.4202	14.1217	14.3605	13.9034	13.7502	13.9816	12.9969	11.8842	14.5597	13.3074	15.3717	15.1905	15.212	15.3647	15.3282	15.1571	15.1198	15.2493	15.188
Q8NBJ9;Q8NBJ9-2	Q8NBJ9;Q8NBJ9-2	SIDT2	SID1 transmembrane family member 2;Isoform 2 of SID1 transmembrane family member 2		1.47771	0.527116	1.44105	+	1.91376	0.312217	1.24161		+														+	NaN	12.6816	12.4507	12.5394	13.0121	12.9436	12.6302	12.5015	12.1879	12.7881	11.751	11.52	12.3464	12.3064	12.3901	12.5637	12.2851	12.5058	12.3332	12.3413	12.4813	12.2287
Q9P0L0	Q9P0L0	VAPA	Vesicle-associated membrane protein-associated protein A	+	4.56484	0.524967	1.4389	+	8.16427	1.27935	2.4273	+	+															27893.2	16.3103	16.6394	16.343	16.6339	16.3517	16.5505	15.9001	15.9575	16.0405	16.0463	15.8146	15.92	15.1157	15.2644	15.2434	15.1115	15.1157	15.302	15.4134	15.3485	15.3095
O75177	O75177	SS18L1	Calcium-responsive transactivator		1.00482	0.524266	1.4382	0	0.312413	-0.152884	0.899451		+															42990.4	14.9038	14.7176	13.988	13.565	14.4035	14.0918	14.2719	12.9655	13.9063	14.1734	13.8577	13.3493	14.246	14.4757	14.5746	14.4031	14.2693	14.6183	14.2079	14.4527	14.3671
Q9BPU6	Q9BPU6	DPYSL5	Dihydropyrimidinase-related protein 5	+	3.20516	0.523883	1.43782	+	9.82262	-2.48947	0.178072		+					+										61421.3	13.1031	12.9358	13.0382	13.0805	13.5096	13.1894	12.4476	12.4429	12.5369	12.7355	12.8688	12.6816	15.7036	15.5139	15.5022	15.7298	15.7859	15.558	15.4912	15.7191	15.5859
Q6NXR4	Q6NXR4	TTI2	TELO2-interacting protein 2		1.38633	0.523834	1.43777	0	1.11469	0.087067	1.06221		+															56914.7	11.8773	12.0009	11.9539	11.9539	11.9642	11.9424	11.97	11.7977	10.6029	11.2305	11.8842	11.0643	11.9781	11.8185	11.8842	11.8842	11.9185	11.6867	11.7588	11.7854	11.6547
Q8NHQ1;Q8NHQ1-2;Q8NHQ1-4;Q8NHQ1-5	Q8NHQ1;Q8NHQ1-2;Q8NHQ1-4;Q8NHQ1-5	CEP70	Centrosomal protein of 70 kDa;Isoform 2 of Centrosomal protein of 70 kDa;Isoform 4 of Centrosomal protein of 70 kDa;Isoform 5 of Centrosomal protein of 70 kDa		0.806148	0.52265	1.43659	+	5.1402	1.9543	3.87528		+															NaN	14.1517	14.7552	14.7914	13.9103	14.3106	14.7968	14.3846	14.0572	12.4429	14.0503	14.3154	14.3297	11.8185	12.5687	13.1182	12.4236	12.4449	12.6163	13.2525	12.3614	12.9641
Q6EMB2	Q6EMB2	TTLL5	Tubulin polyglutamylase TTLL5	+	1.97442	0.522417	1.43636	+	3.65676	2.51118	5.70087		+															143577	14.9218	15.2809	14.7007	14.7774	14.7548	14.8448	14.3433	14.0615	13.984	14.3184	14.9648	14.4739	12.8641	12.3489	10.2688	12.9865	12.5441	13.2009	13.0984	12.9724	12.9267
Q9H173	Q9H173	SIL1	Nucleotide exchange factor SIL1		0.405196	0.522367	1.43631	0	1.00333	0.24365	1.18398		+															52084.7	16.3041	15.7326	16.415	16.47	16.343	16.3944	16.4741	14.9363	16.8791	13.2804	16.0908	16.8642	15.932	16.1098	16.353	15.9823	16.0009	15.8192	15.7899	15.8596	15.7011
Q9NZ56	Q9NZ56	FMN2	Formin-2		0.673486	0.52205	1.43599	0	0.33994	-0.26585	0.831708		+															180106	13.5274	14.6762	12.1078	13.6622	13.4748	13.8292	13.4832	13.3249	13.0097	12.4306	12.453	13.4439	13.631	13.8951	13.8697	13.8943	13.6351	13.9475	13.6479	13.6705	13.8951
Q16891-2	Q16891-2	IMMT	Isoform 2 of MICOS complex subunit MIC60		1.48368	0.52105	1.435	+	2.67983	-0.497966	0.708104		+										+					82624.7	16.1203	16.2262	15.9615	16.0104	15.9832	15.9208	15.8098	15.3662	16.196	15.4876	14.6847	15.5518	16.3944	16.8565	16.8128	16.3961	16.1484	16.602	16.4724	16.5463	16.3041
Q8IUR7;Q8IUR7-7	Q8IUR7;Q8IUR7-7	ARMC8	Armadillo repeat-containing protein 8;Isoform 7 of Armadillo repeat-containing protein 8		1.2961	0.519183	1.43314	+	1.42422	-0.549183	0.683407		+															NaN	13.0072	13.4156	14.3362	13.6615	14.2364	13.1162	13.1832	13.3198	13.0735	12.9905	13.0528	13.0382	14.1556	14.2041	14.1261	14.1229	14.2199	14.2396	14.191	14.3525	14.2119
O60443	O60443	GSDME	Gasdermin-E	+	1.90831	0.518733	1.4327	+	3.90142	0.786833	1.72528		+															54554.9	14.206	13.8594	14.5923	14.5447	14.6137	14.518	14.1114	13.9916	13.4012	13.8535	14.18	13.684	13.6214	13.5132	13.6486	13.5617	13.7899	13.4783	13.3129	13.2148	13.4473
Q16880	Q16880	UGT8	2-hydroxyacylsphingosine 1-beta-galactosyltransferase	+	2.19547	0.518283	1.43225	+	2.23365	0.396867	1.31665		+					+										61437.7	13.8151	13.7933	14.2051	14.4567	14.2163	14.1873	13.3615	13.4645	13.9891	13.4693	13.4138	13.8659	13.6173	13.7716	13.8726	13.5858	13.7315	13.7138	13.8718	13.6538	13.783
Q66K14;Q66K14-2	Q66K14;Q66K14-2	TBC1D9B	TBC1 domain family member 9B;Isoform 2 of TBC1 domain family member 9B		1.63901	0.515883	1.42987	+	1.49292	0.341533	1.2671		+															NaN	13.8943	13.8811	14.3255	14.5196	14.4704	14.6039	13.8659	14.0882	13.1904	13.7644	14.1124	13.5782	13.984	13.8703	13.8344	13.897	14.1329	13.927	13.7362	13.8923	13.9058
O75787;O75787-2	O75787;O75787-2	ATP6AP2	Renin receptor;Isoform 2 of Renin receptor	+	3.70139	0.513817	1.42782	+	6.08516	0.905283	1.87291	+	+					+	+									NaN	14.7128	14.6449	14.9013	15.15	14.9113	14.847	14.2992	14.2806	14.5515	14.2114	14.2724	14.4693	13.9019	14.1154	13.9799	13.9099	13.8093	14.0192	14.2321	14.0985	14.1892
Q96C00	Q96C00	ZBTB9	Zinc finger and BTB domain-containing protein 9		1.65022	0.51365	1.42766	+	9.59333	2.23435	4.70551		+				+											50602.2	15.6183	15.5062	15.1529	15.2192	15.1517	15.4422	15.0994	15.2497	14.4504	14.6547	15.2557	14.2987	13.121	13.0153	13.2394	13.094	13.0166	13.1981	12.6247	12.5667	12.7796
P61421	P61421	ATP6V0D1	V-type proton ATPase subunit d 1	+	2.51043	0.51265	1.42667	+	7.11148	1.3641	2.57416		+					+									+	40329.1	15.5864	15.6581	15.9541	16.0965	15.8345	16.0057	15.6871	15.2996	15.0481	15.5485	15.3986	15.0775	14.4554	14.7361	14.3975	14.354	14.4765	14.5312	14.4757	14.5587	14.5096
Q9BSJ6-2	Q9BSJ6-2	PIMREG	Isoform 2 of Protein PIMREG		0.53777	0.512584	1.4266	+	5.71416	1.57627	2.98197		+															26242.4	15.4603	15.6796	14.8964	14.7275	15.0486	15.0704	15.4306	15.6359	13.1347	15.0247	15.1275	13.4539	13.391	13.6384	13.5155	13.5182	13.4879	13.8742	13.5058	13.6127	13.6852
Q6PK18	Q6PK18	OGFOD3	2-oxoglutarate and iron-dependent oxygenase domain-containing protein 3	+	2.14748	0.51235	1.42637	+	1.5138	0.304934	1.23536		+					+										35646	14.26	14.6734	14.693	14.91	14.6618	14.3203	13.9691	14.4446	14.3406	13.7531	13.8235	14.1135	14.3769	14.322	14.3343	14.473	14.1679	14.0148	14.2135	14.2701	14.1684
Q86T03;Q86T03-2	Q86T03;Q86T03-2	PIP4P1	Type 1 phosphatidylinositol 4,5-bisphosphate 4-phosphatase;Isoform 2 of Type 1 phosphatidylinositol 4,5-bisphosphate 4-phosphatase	+	3.97375	0.5122	1.42622	+	4.1916	0.496784	1.41106		+													+		NaN	15.1637	15.4675	15.0838	15.3521	15.204	15.3272	14.6358	14.7873	14.9024	14.9313	14.7068	14.5615	14.6514	14.9573	14.8628	14.7573	14.6514	14.7374	14.5682	14.5605	14.6817
P14373	P14373	TRIM27	Zinc finger protein RFP	+	2.81773	0.5094	1.42346	+	5.55851	0.733166	1.66228		+				+											58489.7	14.4374	14.8418	14.7085	14.9077	14.7045	14.8361	14.1311	13.9029	14.066	14.3216	14.4892	14.4688	14.1713	13.9673	13.9046	14.0158	13.9697	14.0083	14.1662	14.1392	14.0227
Q9Y508	Q9Y508	RNF114	E3 ubiquitin-protein ligase RNF114		1.61236	0.508883	1.42295	+	4.87924	-1.37042	0.38678		+				+											25694.3	13.2988	14.2569	13.2873	13.5409	13.298	13.2482	13.2832	12.8973	13.0166	12.6766	12.7263	13.2768	14.9621	14.5783	14.7259	14.9721	14.9779	14.9363	14.5961	14.7877	14.6476
Q86SX6	Q86SX6	GLRX5	Glutaredoxin-related protein 5, mitochondrial		1.09266	0.5086	1.42267	+	4.54874	-0.774067	0.584767		+					+					+					16627.9	14.6429	14.6308	14.6535	14.6061	14.4902	14.7136	14.4628	14.7512	14.3467	14.4968	13.4174	13.2106	15.4757	15.8098	15.1179	15.4325	15.1507	15.3949	15.035	15.2387	14.9302
P29218	P29218	IMPA1	Inositol monophosphatase 1		0.750969	0.508017	1.42209	+	3.59245	-1.81487	0.284231		+			+		+										30188.8	14.423	14.6279	14.8191	15.2402	12.8973	14.405	14.2185	14.0725	13.7953	14.179	13.4492	13.6499	16.2551	16.0702	16.1269	16.3057	16.3395	16.2043	15.9259	16.1837	16.1808
Q8TEQ0;Q8TEQ0-2	Q8TEQ0;Q8TEQ0-2	SNX29	Sorting nexin-29;Isoform 2 of Sorting nexin-29		0.162571	0.502083	1.41626	0	0.669823	0.611517	1.52786		+															NaN	18.1277	19.2142	20.3701	19.041	19.041	17.968	19.7373	12.6854	19.8293	19.9123	19.1015	19.4837	19.041	18.39	18.278	19.2142	17.2516	17.9181	18.3658	17.8125	17.5208
Q15468;Q15468-2	Q15468;Q15468-2	STIL	SCL-interrupting locus protein;Isoform 2 of SCL-interrupting locus protein		0.467567	0.502016	1.41619	+	3.167	2.08903	4.25463		+															NaN	15.3299	14.0605	12.848	13.2722	13.4126	14.1223	14.0838	12.7993	12.6902	12.4208	14.6036	13.4357	11.4836	11.3371	12.7263	11.0643	12.0009	11.8991	12.4102	11.5026	12.6517
Q8IWB1	Q8IWB1	ITPRIP	Inositol 1,4,5-trisphosphate receptor-interacting protein		1.80527	0.5011	1.41529	0	1.27816	-0.29545	0.814818		+															62059.5	14.4679	14.2006	14.2564	13.8847	13.6272	14.2644	13.7567	13.5819	14.0678	13.1791	13.5155	13.5936	14.3376	14.6194	14.5122	14.3482	14.3098	14.3467	14.078	14.1599	14.2544
P29373	P29373	CRABP2	Cellular retinoic acid-binding protein 2		0.542556	0.4961	1.4104	+	3.90246	-2.14253	0.226482		+															15693	14.762	14.7309	13.1981	13.6078	13.4708	14.536	14.1223	14.3338	12.3302	13.0926	13.1479	14.3022	16.6495	15.6336	15.7899	16.606	16.7162	15.7656	15.8048	16.0254	15.508
Q8N9B5;Q8N9B5-2	Q8N9B5;Q8N9B5-2	JMY	Junction-mediating and -regulatory protein;Isoform 2 of Junction-mediating and -regulatory protein		0.448334	0.494167	1.40851	0	1.00973	0.25865	1.19636		+															NaN	16.3287	15.6608	16.0079	15.998	16.1235	16.3163	16.267	16.3298	15.7448	15.414	16.4987	13.2159	15.3889	15.8554	16.1126	15.7844	15.9603	15.7817	14.4743	15.4093	15.5477
Q969T4;Q96LR5	Q969T4;Q96LR5	UBE2E3	Ubiquitin-conjugating enzyme E2 E3;Ubiquitin-conjugating enzyme E2 E2	+	2.55404	0.49415	1.40849	+	5.66058	-0.64845	0.637965		+				+											NaN	15.6231	15.5651	15.8335	15.7739	15.7689	15.6093	15.3843	15.5898	14.7956	14.9643	15.2863	15.1886	16.4724	16.2029	16.2127	16.3671	16.4867	16.3227	15.9001	16.1324	16.1324
Q6IQ22	Q6IQ22	RAB12	Ras-related protein Rab-12	+	3.30446	0.493316	1.40768	+	9.15388	1.50372	2.83572	+	+							+								27248.4	15.3968	15.7448	15.4964	15.7475	15.4797	15.4435	15.0509	15.1275	14.762	15.2526	15.2103	14.9455	13.9727	14.0348	14.0716	14.1004	14.1092	13.9977	14.1962	14.1323	14.0914
P11047	P11047	LAMC1	Laminin subunit gamma-1	+	4.51294	0.49135	1.40576	+	6.63868	0.65065	1.56988		+															177603	14.8007	15.0345	14.8077	15.0522	14.9347	14.7784	14.3343	14.5108	14.5702	14.4296	14.2704	14.3448	14.2529	14.2693	14.2163	14.3001	14.1905	14.2752	14.3035	14.3143	14.2204
Q96HD1;Q96HD1-2	Q96HD1;Q96HD1-2	CRELD1	Protein disulfide isomerase CRELD1;Isoform 2 of Protein disulfide isomerase CRELD1	+	3.02644	0.49015	1.40459	0	0.00403174	0.000983397	1.00068		+															NaN	13.3781	13.9765	13.655	13.7179	13.5894	13.5655	12.9254	13.1821	13.3511	13.3143	13.0021	13.1665	13.6121	13.628	13.6288	13.7062	13.6038	13.6976	13.5402	13.5672	13.5267
Q13825	Q13825	AUH	Methylglutaconyl-CoA hydratase, mitochondrial		1.20511	0.489133	1.4036	0	0.782483	-0.2539	0.838626		+					+					+					35608.6	13.9576	14.7843	13.6327	13.9524	13.7548	13.873	13.1665	13.6112	14.1504	13.0139	13.628	13.45	14.1344	14.3199	14.2292	14.2199	14.2185	14.3563	14.2446	14.2079	14.1528
Q9Y3E1	Q9Y3E1	HDGFL3	Hepatoma-derived growth factor-related protein 3	+	2.87512	0.488567	1.40305	+	8.37429	-1.56403	0.338204		+															22619.7	14.07	14.2777	14.4511	14.2041	14.0359	14.3639	13.7974	13.6303	13.9046	13.3763	13.7758	13.9869	15.6632	16.0009	15.8463	15.8023	15.6711	15.8031	15.6414	15.7104	15.8955
Q9BUT1	Q9BUT1	BDH2	3-hydroxybutyrate dehydrogenase type 2		0.475633	0.4863	1.40085	+	3.97081	-1.25658	0.418534		+					+										26723.8	14.5812	13.8736	13.298	14.0043	14.1035	14.6358	13.6788	12.72	14.0786	13.4307	12.3302	15.3403	15.3809	15.4243	15.3591	15.2932	15.3651	15.2133	14.7646	14.7672	14.7719
P38435	P38435	GGCX	Vitamin K-dependent gamma-carboxylase	+	4.31431	0.486233	1.40078	+	5.3976	0.399	1.31859		+															87560.9	15.0631	15.2409	15.2698	15.3579	15.2662	15.2158	14.6734	14.8845	14.9734	14.6371	14.6112	14.7167	14.9069	14.8794	14.818	14.7862	14.8328	14.7964	14.8209	14.6861	14.8922
Q8IWL3	Q8IWL3	HSCB	Iron-sulfur cluster co-chaperone protein HscB		1.98364	0.485133	1.39972	0	0.313934	0.0985999	1.07073		+										+					27422.2	14.1466	14.6292	14.9713	14.7976	14.6242	14.3791	14.3263	14.0313	14.2556	14.0512	14.2801	13.6927	14.3308	14.6649	14.4837	14.5887	14.2806	14.6077	14.1976	13.8065	14.4606
O60502	O60502	OGA	Protein O-GlcNAcase		0.555394	0.483633	1.39826	+	5.66824	-1.88268	0.271179		+															102915	14.3083	14.0181	13.2668	14.358	14.3763	14.5535	14.2226	14.1004	13.486	12.855	14.8969	12.4183	16.0383	15.9832	15.8645	16.1212	16.162	16.0079	15.8684	16.0896	16.0801
Q14697-2	Q14697-2	GANAB	Isoform 2 of Neutral alpha-glucosidase AB		0.612227	0.483083	1.39773	0	0.70708	-0.386734	0.764859	+	+					+	+									109438	12.5957	12.9199	13.8558	13.7968	13.6209	12.6654	12.5896	12.4881	12.2359	14.2844	12.6039	12.3541	14.1295	13.0735	13.4145	13.7797	13.5803	13.7974	13.9356	13.6505	13.2331
Q9BUH6	Q9BUH6	PAXX	Protein PAXX		0.320663	0.480167	1.3949	+	2.23708	-2.09315	0.234368		+															21639.5	16.0334	12.4881	12.5115	12.5637	13.227	14.6543	13.1201	13.4458	14.1488	12.7497	12.8381	12.2945	15.818	15.4833	15.546	15.8451	15.7214	15.6231	15.2272	15.3755	15.4016
Q86SQ4;Q86SQ4-2;Q86SQ4-3;Q86SQ4-4	Q86SQ4;Q86SQ4-2;Q86SQ4-3;Q86SQ4-4	ADGRG6	Adhesion G-protein coupled receptor G6;Isoform 2 of Adhesion G-protein coupled receptor G6;Isoform 3 of Adhesion G-protein coupled receptor G6;Isoform 4 of Adhesion G-protein coupled receptor G6		1.12848	0.48015	1.39489	+	2.40301	0.714717	1.64116		+															NaN	14.1114	14.0265	13.1312	13.5886	13.224	13.0926	13.1728	12.6784	13.0558	13.383	13.4721	12.5313	12.9655	12.8099	12.6902	12.9254	12.6641	12.8309	13.3781	12.3765	13.0687
Q92903	Q92903	CDS1	Phosphatidate cytidylyltransferase 1	+	2.39255	0.47775	1.39257	+	2.45395	0.44265	1.3591		+					+										53304.1	13.6419	13.9959	13.2681	13.5501	13.2417	13.5678	13.0492	12.9858	13.2516	12.8179	13.1466	13.1479	13.1362	13.1925	13.0913	13.0012	13.037	13.1514	13.0817	12.937	13.0805
Q9Y2D8	Q9Y2D8	SSX2IP	Afadin- and alpha-actinin-binding protein		0.886	0.475784	1.39067	+	12.4891	3.15563	8.91128		+															71236.2	16.5283	16.8128	16.6562	16.5627	16.6541	16.5029	16.4677	16.0613	14.7914	16.3654	16.7389	16.4376	13.4813	13.3937	13.4851	13.659	13.4266	13.3375	13.5149	13.6048	13.4365
Q9NVK5	Q9NVK5	FGFR1OP2	FGFR1 oncogene partner 2		1.98526	0.475717	1.39061	+	2.63892	0.53455	1.44849		+															29426.3	16.0585	15.5748	15.5831	15.7594	15.5774	15.2876	15.5596	15.3797	14.8713	15.0643	15.1927	14.9189	14.9489	15.3047	14.8529	15.1435	15.0314	15.3521	14.8138	14.9821	14.8206
Q13585	Q13585	GPR50	Melatonin-related receptor		1.47401	0.475016	1.38993	+	1.97476	0.57345	1.48808		+															67368.6	13.3067	14.3859	13.6858	13.9581	14.2783	13.8685	13.087	13.3365	13.5149	13.8449	13.5501	13.2998	12.9545	13.5685	13.4055	13.2857	13.3676	13.4608	12.6816	12.9691	12.6404
Q96ER3	Q96ER3	SAAL1	Protein SAAL1		0.653124	0.473817	1.38878	+	4.99774	-1.31868	0.400901		+															53558	12.8641	12.8704	13.5122	13.6129	13.7057	13.225	13.217	12.8179	11.8068	13.5617	13.6522	11.8918	14.7676	14.5217	14.5493	14.4632	14.8114	14.5892	14.1383	14.2483	14.3303
O95864	O95864	FADS2	Acyl-CoA 6-desaturase	+	2.23212	0.47355	1.38852	+	4.07648	0.829816	1.77746		+					+										52259.4	14.7427	14.9976	15.1775	15.4582	15.2256	15.0252	14.8489	14.6162	14.9294	14.4017	14.3656	14.6237	14.1856	14.5515	14.5112	14.1009	14.0572	14.2415	14.4579	14.3512	14.3653
P84098	P84098	RPL19	60S ribosomal protein L19		1.57046	0.47305	1.38804	0	1.23507	-0.224133	0.856109		+												+			23466	15.2497	15.3968	14.7533	14.8969	14.8836	15.1269	14.3488	14.8003	14.4761	14.6517	15.1327	14.0593	15.2171	15.3788	15.3453	15.2164	15.2603	15.2341	15.2721	15.4229	15.5278
Q9H0X9	Q9H0X9	OSBPL5	Oxysterol-binding protein-related protein 5		1.62568	0.472734	1.38774	+	4.91274	0.92305	1.89612		+															98616.5	13.993	14.128	13.6538	13.5523	13.8697	14.1674	13.7401	13.4851	13.9144	13.0581	13.0723	13.2578	12.9358	13.1113	13.121	12.7614	12.9545	12.9419	12.8512	12.5044	12.9591
Q7Z3J2	Q7Z3J2	VPS35L	VPS35 endosomal protein-sorting factor-like		0.434556	0.472733	1.38774	+	1.20031	-0.715533	0.60898		+															109563	12.5208	14.34	14.5149	14.6015	14.4145	14.7349	13.4156	14.0434	14.099	15.0095	12.3036	13.4191	14.8105	15.0547	14.7427	14.8313	15.0417	14.9389	14.3512	14.3559	14.8756
Q9UPU7	Q9UPU7	TBC1D2B	TBC1 domain family member 2B		1.45767	0.4715	1.38655	0	0.00981552	0.00508324	1.00353		+															109880	14.2583	13.2309	13.6303	13.8388	13.9916	14.3882	13.2349	13.3481	13.796	13.2525	13.5169	13.3607	13.796	13.9281	13.8718	13.802	14.04	13.8697	13.7401	13.7323	14.0078
O96018	O96018	APBA3	Amyloid-beta A4 precursor protein-binding family A member 3		0.612779	0.470633	1.38572	0	0.0192032	-0.0250834	0.982764		+															61454.1	14.7501	12.9028	12.453	13.0289	12.3875	12.5922	12.9479	12.7628	12.4476	12.3661	12.1396	12.6267	12.2318	13.2094	13.0188	14.1625	13.0984	12.5441	12.9075	12.3302	11.8842
P52429	P52429	DGKE	Diacylglycerol kinase epsilon	+	2.97596	0.4704	1.38549	+	7.00913	0.53295	1.44688		+					+										63927.1	14.8513	15.0654	14.9051	15.0261	15.0027	14.9821	14.6525	14.5957	14.7911	14.3656	14.4973	14.1081	14.3957	14.4898	14.4964	14.4455	14.4536	14.354	14.621	14.4751	14.482
Q92545	Q92545	TMEM131	Transmembrane protein 131		1.5472	0.470133	1.38524	+	2.48371	0.666683	1.58742		+															205138	14.5751	14.6798	13.6358	14.1291	13.8956	14.2348	13.9213	13.9765	13.5995	13.6582	13.7657	13.4082	13.2903	13.729	13.5378	13.4156	13.5642	13.6132	13.8408	13.6143	13.6363
Q14147	Q14147	DHX34	Probable ATP-dependent RNA helicase DHX34		0.551814	0.467416	1.38263	0	0.511828	-0.0893501	0.939946		+															128120	13.7077	13.7103	13.9248	13.879	13.8408	13.3743	13.9301	13.9034	13.1612	11.3689	13.8703	13.3985	13.8525	13.8223	13.851	13.7502	13.8485	13.8485	13.699	13.8239	13.7502
P61960	P61960	UFM1	Ubiquitin-fold modifier 1		1.22107	0.46725	1.38247	+	3.04521	-0.739683	0.598871		+				+					+						9117.58	15.1309	15.3931	14.7676	14.4968	14.9034	15.3472	14.5217	14.7851	13.9197	14.8831	14.1848	14.9411	15.5146	15.9603	15.7729	15.5657	15.804	15.8596	15.7909	15.4661	15.7673
P26006;P26006-1	P26006;P26006-1	ITGA3	Integrin alpha-3;Isoform 2 of Integrin alpha-3		1.53334	0.465783	1.38107	+	6.41914	0.822883	1.76894		+															NaN	13.857	13.9618	13.7265	13.8995	13.9608	14.2135	12.9545	13.0581	13.6661	14.0882	13.6152	13.4423	13.1043	13.1334	13.0021	13.1904	13.1113	13.1403	13.1832	13.1334	13.0051
Q8TBM8	Q8TBM8	DNAJB14	DnaJ homolog subfamily B member 14	+	2.89042	0.464933	1.38025	+	4.42144	0.7241	1.65187		+															42515.7	14.1149	14.5101	14.0103	14.1669	14.1935	13.8503	13.5642	13.9237	13.704	13.671	13.5632	13.6303	13.2202	13.5328	13.5655	13.4231	13.3375	13.4223	13.4102	13.3607	13.3481
O43156	O43156	TTI1	TELO2-interacting protein 1 homolog		1.34156	0.464717	1.38005	+	3.49192	0.446717	1.36294		+															122069	13.6252	13.4729	13.5592	13.799	13.8122	13.8594	13.2857	13.7077	12.3932	13.227	13.639	13.087	13.3355	13.1427	13.0447	13.3237	13.384	13.217	13.2432	13.385	13.298
Q5R372;Q5R372-3;Q5R372-4	Q5R372;Q5R372-3;Q5R372-4	RABGAP1L	Rab GTPase-activating protein 1-like;Isoform 3 of Rab GTPase-activating protein 1-like;Isoform 4 of Rab GTPase-activating protein 1-like		0.597799	0.464417	1.37976	0	0.562002	-0.352483	0.783235	+	+															NaN	13.5732	14.3098	12.4258	12.5015	13.6009	13.7092	13.4528	13.4567	12.5837	12.3848	13.2804	12.1755	13.6455	13.6748	13.7394	13.6573	13.8886	13.6297	13.3622	13.6031	13.6002
Q9UP83;Q9UP83-2	Q9UP83;Q9UP83-2	COG5	Conserved oligomeric Golgi complex subunit 5;Isoform 2 of Conserved oligomeric Golgi complex subunit 5		1.53532	0.4635	1.37888	+	4.5556	0.647183	1.56611	+	+															NaN	14.6388	14.5152	14.6227	14.9671	14.8328	14.9817	14.247	14.632	13.7573	14.4757	14.7595	13.9058	14.2099	13.9828	14.0203	14.0829	14.2135	14.1658	14.2172	14.2307	14.3734
Q5JU69	Q5JU69	TOR2A	Torsin-2A	+	2.24175	0.460817	1.37632	0	0.13895	0.0286833	1.02008		+															35714.3	14.5298	14.6517	14.2831	14.6147	14.2619	14.3862	13.6912	13.7224	14.2763	13.933	13.9852	14.3544	14.3878	14.5979	14.375	14.4726	14.3128	14.4092	14.5858	14.5217	14.5391
Q96C01	Q96C01	FAM136A	Protein FAM136A		1.48414	0.459917	1.37546	+	8.08161	-1.81215	0.284766		+										+					15641.2	13.9469	14.158	13.771	14.0877	14.1439	14.1311	13.3663	13.5207	12.9545	14.2437	13.6229	13.771	15.6207	16.1708	15.6803	15.8835	15.7739	15.9823	15.758	15.8645	15.6855
Q9UNK0	Q9UNK0	STX8	Syntaxin-8	+	3.72056	0.458533	1.37414	+	7.59883	1.17708	2.26119	+	+													+		26906.7	15.8408	16.1376	15.9458	16.2405	15.9999	16.0254	15.4414	15.4589	15.5604	15.7386	15.497	15.7425	14.6972	15.043	14.9004	14.9013	14.7742	14.8114	14.8437	14.9313	14.9169
P23443;P23443-2;P23443-3;P23443-5	P23443;P23443-2;P23443-3;P23443-5	RPS6KB1	Ribosomal protein S6 kinase beta-1;Isoform Alpha II of Ribosomal protein S6 kinase beta-1;Isoform 2 of Ribosomal protein S6 kinase beta-1;Isoform 4 of Ribosomal protein S6 kinase beta-1		0.922744	0.458083	1.37372	+	3.48756	-1.40217	0.37836		+	+											+			NaN	13.8122	13.1113	12.5292	14.3782	13.2722	13.6544	13.1018	13.1414	12.7646	13.1945	12.8791	12.9276	14.8349	14.8262	14.7634	14.9338	14.992	14.8202	14.4009	14.581	14.653
O14965	O14965	AURKA	Aurora kinase A		1.08893	0.457384	1.37305	+	7.85943	1.63328	3.10218		+	+														45809.4	14.9529	15.4488	15.2741	15.4981	15.5733	15.534	14.9632	14.7533	13.9654	15.1567	15.4797	15.2186	13.7974	13.6246	13.7888	13.7401	13.7612	13.7694	13.7307	13.7686	13.6871
Q8NI37	Q8NI37	PPTC7	Protein phosphatase PTC7 homolog		1.28255	0.457317	1.37299	0	0.532858	0.12535	1.09077		+			+							+					32645.7	14.6122	15.1979	14.8912	15.1979	14.683	14.7521	14.4698	14.5923	14.7386	14.5255	13.5601	14.7041	14.6218	14.8124	14.8148	14.8779	14.6454	14.8099	14.6337	14.7427	14.7207
Q96MD7-1	Q96MD7-1	C9orf85	Isoform 2 of Uncharacterized protein C9orf85		0.505814	0.456966	1.37265	+	2.01526	1.18403	2.27211	+	+															18263.8	14.6642	14.5217	12.4102	12.9436	13.7853	13.4446	13.3999	14.1189	12.5044	13.3302	12.8297	12.8447	12.6673	12.0901	12.5857	12.2521	12.5687	12.5015	12.5514	13.1571	12.5763
Q9UID3	Q9UID3	VPS51	Vacuolar protein sorting-associated protein 51 homolog		1.82491	0.45585	1.37159	+	4.79376	0.763767	1.69792	+	+															86042.3	14.4022	14.4504	14.7501	14.9729	14.8158	14.8099	14.438	14.4846	13.857	13.9389	14.5965	14.1512	13.9318	13.7899	13.9463	13.9225	14.0706	13.9576	13.8394	13.9318	13.8978
Q8NHU6	Q8NHU6	TDRD7	Tudor domain-containing protein 7		1.46898	0.455267	1.37104	0	0.0963395	-0.0291001	0.980031		+															123586	13.4275	13.1937	13.3434	13.6351	13.6761	13.9259	13.0571	13.5041	12.8099	12.5637	13.4843	13.051	13.6677	13.5971	13.4832	13.5592	13.6112	13.4579	13.3161	13.3687	13.5971
Q86U28	Q86U28	ISCA2	Iron-sulfur cluster assembly 2 homolog, mitochondrial		2.04352	0.454267	1.37009	+	5.36065	-0.9319	0.524168		+					+					+					16476.4	14.7492	15.0822	14.4653	14.7407	14.5204	14.8969	14.2689	14.3465	14.7295	14.2391	13.941	14.2041	15.6093	15.817	15.6816	15.6047	15.5436	15.7899	15.4106	15.4906	15.5798
P30520	P30520	ADSS2	Adenylosuccinate synthetase isozyme 2		1.41174	0.452517	1.36843	+	8.26799	-3.13722	0.113659		+															50097.4	13.7209	14.3216	13.8247	13.8496	13.3285	13.1537	13.1514	12.9403	13.5523	13.1571	13.3035	13.3793	16.9106	16.7955	16.7626	16.8679	16.9346	16.7511	16.663	16.895	16.8713
Q5SW79-2	Q5SW79-2	CEP170	Isoform 2 of Centrosomal protein of 170 kDa		0.414026	0.452067	1.368	+	2.08494	1.54658	2.92125		+															161408	15.1701	14.3634	12.4754	14.4374	14.608	15.245	13.8052	14.4437	12.8066	13.6631	14.7994	14.0689	12.2654	13.3929	12.0306	13.1959	12.8747	13.2603	10.6767	13.289	13.0166
P55039	P55039	DRG2	Developmentally-regulated GTP-binding protein 2		0.677892	0.451867	1.36781	+	3.04892	-1.31493	0.401944		+															40746.4	12.8381	12.7089	13.8408	14.172	14.2177	14.0867	12.9785	13.3074	13.1821	12.748	14.0327	12.9043	15.0474	14.9322	14.8931	14.9469	15.0318	14.9024	14.6433	14.8045	14.8489
Q9NP58;Q9NP58-4	Q9NP58;Q9NP58-4	ABCB6	ATP-binding cassette sub-family B member 6, mitochondrial;Isoform 2 of ATP-binding cassette sub-family B member 6, mitochondrial		1.77138	0.451666	1.36762	0	0.0186652	-0.00589991	0.995919	+	+					+										NaN	14.406	14.6327	14.9043	15.1241	14.9601	14.7031	14.1594	14.0537	14.7833	14.454	14.0797	14.4902	14.7324	14.8789	14.7312	14.7497	14.8759	14.7976	15.0746	14.8855	14.7956
Q7Z403;Q7Z403-2	Q7Z403;Q7Z403-2	TMC6	Transmembrane channel-like protein 6;Isoform 2 of Transmembrane channel-like protein 6		0.0697437	0.451666	1.36762	0	0.067839	-0.318234	0.802051		+															NaN	20.5857	16.3688	16.4104	16.4017	21.3048	16.0246	21.3048	12.8512	12.6803	23.7136	12.5313	21.3048	13.5765	20.04	20.5857	14.0083	20.5857	20.2092	13.9703	22.094	20.5857
O75629	O75629	CREG1	Protein CREG1		1.21217	0.451433	1.3674	+	1.76036	0.5032	1.41735		+														+	24074.5	15.8363	15.6563	16.0763	15.8926	16.0995	15.9259	15.5146	16.3724	15.5057	15.1382	15.3188	14.9286	15.1467	15.4297	16.092	15.6329	15.1372	15.0292	15.0765	15.3459	15.3031
Q14139;Q14139-2	Q14139;Q14139-2	UBE4A	Ubiquitin conjugation factor E4 A;Isoform 2 of Ubiquitin conjugation factor E4 A		1.74089	0.450916	1.36691	+	9.07227	-0.74075	0.598428		+				+							+				NaN	14.6834	14.6585	14.5874	14.7318	14.6112	14.5574	14.2987	14.4419	14.5906	14.0565	13.4905	14.246	15.4518	15.3924	15.357	15.3026	15.3617	15.4087	15.5657	15.4279	15.3547
Q8IUX4	Q8IUX4	APOBEC3F	DNA dC->dU-editing enzyme APOBEC-3F	+	2.16811	0.450867	1.36686	0	0.0399131	0.00750001	1.00521		+															45020.2	14.2938	14.3995	13.9691	14.241	14.1957	14.2627	13.7062	13.911	13.8614	13.2407	14.0985	13.8388	14.1851	14.2977	14.3297	14.1653	14.1957	14.1433	14.1508	14.1454	14.1189
P07942	P07942	LAMB1	Laminin subunit beta-1	+	2.62187	0.450367	1.36639	+	4.6976	0.569183	1.48368		+															198038	14.4175	14.7187	14.2338	14.6252	14.4653	14.3671	14.1402	14.1295	14.2569	14.0507	13.6887	13.8594	13.8664	13.8539	13.8381	13.9668	13.9186	13.9687	13.9361	13.9506	13.8886
P49915	P49915	GMPS	GMP synthase [glutamine-hydrolyzing]		0.854207	0.449783	1.36583	+	7.85858	-2.54033	0.171903		+					+										76715.4	14.3802	14.4056	13.7606	14.8124	14.5469	14.2929	13.9276	14.291	12.7727	14.3995	13.9231	14.186	17.0922	16.7258	16.8168	16.9264	17.0552	16.8242	16.646	16.9346	16.8019
P51151	P51151	RAB9A	Ras-related protein Rab-9A	+	4.50159	0.448583	1.3647	+	10.24	1.05868	2.08303	+	+							+								22837.6	15.8984	15.9627	15.8645	16.0504	15.932	15.8401	15.563	15.5216	15.4366	15.4229	15.2627	15.6498	14.9251	14.8243	14.8807	14.9082	14.8565	14.8012	14.9586	14.8902	14.8164
Q15165;Q15165-1;Q15165-3	Q15165;Q15165-1;Q15165-3	PON2	Serum paraoxonase/arylesterase 2;Isoform 1 of Serum paraoxonase/arylesterase 2;Isoform 3 of Serum paraoxonase/arylesterase 2	+	2.38441	0.447533	1.36371	+	5.89832	0.603984	1.51991		+			+		+										NaN	14.7334	14.9455	14.9581	15.1279	14.9606	14.9601	14.6069	14.6064	14.7796	14.439	13.9988	14.5697	14.3019	14.464	14.324	14.3938	14.2796	14.2984	14.4504	14.3429	14.2864
Q15390	Q15390	MTFR1	Mitochondrial fission regulator 1		0.921666	0.446716	1.36293	+	1.72216	-0.504417	0.704945		+										+					37000.5	13.9318	13.1222	14.0032	14.0109	13.9433	13.202	13.8207	12.6727	13.7921	13.1652	12.778	13.3044	14.3149	14.1473	14.2012	14.3255	13.9654	14.2856	14.1892	13.9852	13.8367
Q8IY95;Q8IY95-2	Q8IY95;Q8IY95-2	TMEM192	Transmembrane protein 192;Isoform 2 of Transmembrane protein 192		0.572007	0.446367	1.3626	+	2.83869	-0.297667	0.813567		+															NaN	13.9782	13.8306	14.0537	14.2269	14.2111	13.9373	14.1585	14.1986	13.9847	13.2094	11.8773	14.1311	14.4274	14.324	14.341	14.3154	14.2466	14.3694	14.325	14.2864	14.2967
Q6JQN1;Q6JQN1-5	Q6JQN1;Q6JQN1-5	ACAD10	Acyl-CoA dehydrogenase family member 10;Isoform 5 of Acyl-CoA dehydrogenase family member 10		1.37642	0.446167	1.36242	+	3.65907	-0.81485	0.568468		+					+					+					NaN	13.6127	13.7473	12.8747	13.2094	13.0097	13.1005	12.5957	12.7342	13.2845	12.876	12.3848	13.0021	13.9909	14.1878	14.1217	14.0901	14.0507	14.0022	13.7377	13.7657	13.7077
O95985	O95985	TOP3B	DNA topoisomerase 3-beta-1	+	2.71094	0.444966	1.36128	0	0.633244	-0.133167	0.911828		+															96662	14.0208	14.1217	13.526	13.641	13.7077	13.6609	13.3929	13.402	13.3209	13.265	13.1537	13.4738	13.7908	14.099	13.913	13.873	13.8914	13.9099	13.9309	13.913	13.9799
Q15475	Q15475	SIX1	Homeobox protein SIX1		0.89819	0.444867	1.36119	0	0.401693	0.211567	1.15795		+															32210.2	13.4397	14.2624	14.1119	14.3778	14.0158	12.8669	13.6397	13.5079	13.8093	13.1127	13.289	13.0467	13.6009	13.7797	13.6463	13.6479	13.5678	13.5625	13.8052	13.802	13.9532
Q96AY4	Q96AY4	TTC28	Tetratricopeptide repeat protein 28		1.75175	0.44465	1.36098	+	3.07214	0.390967	1.31127		+															270884	14.0689	13.6705	13.9954	14.0474	14.0888	14.2114	14.0158	13.7209	13.4987	12.9858	13.5661	13.6272	13.7069	13.5058	13.5523	13.624	13.7445	13.6031	13.4093	13.4868	13.5096
Q9HAT2;Q9HAT2-2	Q9HAT2;Q9HAT2-2	SIAE	Sialate O-acetylesterase;Isoform 2 of Sialate O-acetylesterase		0.712055	0.444083	1.36045	+	6.65567	-1.29555	0.407381		+					+									+	NaN	13.4783	13.918	13.4118	13.6494	13.2117	13.4492	11.7366	12.8283	13.4446	13.2106	13.9081	13.3257	14.6778	14.839	14.8869	14.727	14.8794	14.8816	14.4476	14.3416	14.4469
P27544;P27544-2	P27544;P27544-2	CERS1	Ceramide synthase 1;Isoform 2 of Ceramide synthase 1	+	4.10756	0.44355	1.35995	+	5.88618	0.709567	1.63531		+					+										NaN	15.817	16.0057	15.9283	16.1566	15.8225	15.9952	15.3836	15.5651	15.4709	15.4943	15.4474	15.7027	15.175	15.3662	15.3472	15.3172	15.1061	15.1562	15.2832	15.2497	15.1922
Q96CQ1	Q96CQ1	SLC25A36	Solute carrier family 25 member 36		0.398981	0.4426	1.35905	0	0.739585	-0.220233	0.858427		+					+					+					34282.6	14.9201	15.516	14.4611	15.0881	15.0167	15.1819	13.0593	15.2521	15.6351	13.1414	14.8975	15.5429	15.143	15.4502	15.4064	15.2231	15.0746	15.208	15.3651	15.1315	15.3113
Q96NU0;Q9BZ76;Q9BZ76-2	Q96NU0;Q9BZ76;Q9BZ76-2	CNTNAP3B	Contactin-associated protein-like 3B;Contactin-associated protein-like 3;Isoform 2 of Contactin-associated protein-like 3		0.320434	0.442	1.35849	0	0.118492	0.0774167	1.05513		+															NaN	15.6438	16.6716	15.2681	15.2266	15.2053	15.1067	15.5504	12.402	15.9351	15.0927	15.8579	15.632	15.4129	15.5728	15.5034	15.546	15.2226	15.3999	15.8665	15.7115	15.5651
Q96GE4	Q96GE4	CEP95	Centrosomal protein of 95 kDa		0.695164	0.441817	1.35831	+	5.32667	2.22367	4.67079		+															95296.7	14.8895	15.0631	14.8975	14.9069	14.8089	14.7177	14.7539	14.5236	12.9111	14.5663	15.1775	14.7003	12.5594	12.7388	12.0675	11.9465	13.5215	13.1079	13.0631	12.7321	13.2742
Q96ED9;Q96ED9-2	Q96ED9;Q96ED9-2	HOOK2	Protein Hook homolog 2;Isoform 2 of Protein Hook homolog 2		0.784715	0.441667	1.35817	0	0.308183	0.20525	1.15289	+	+															NaN	14.1169	13.0887	12.5491	12.757	12.6517	13.8142	12.7727	12.3332	12.4102	13.1312	12.9007	12.7796	12.716	13.0773	13.4296	12.8847	12.8017	12.8368	12.6622	12.3716	12.4714
P62875	P62875	POLR2L	DNA-directed RNA polymerases I, II, and III subunit RPABC5		1.17577	0.4413	1.35783	+	5.61355	-1.36338	0.38867		+															7645.11	14.2199	13.758	14.6878	14.5395	14.1561	14.4734	13.9514	14.0493	14.439	13.2309	13.6433	13.873	15.6382	15.6915	15.6777	15.4932	15.8108	15.7036	15.5146	15.331	15.5027
P54819	P54819	AK2	Adenylate kinase 2, mitochondrial	+	2.93492	0.440567	1.35714	+	7.09785	-1.35772	0.390199		+					+					+					26477.7	15.8701	16.1285	15.7227	15.8451	15.7753	15.7803	15.5229	15.4609	15.0815	15.5299	15.5913	15.2921	16.9691	17.4668	17.2954	17.2203	16.999	17.3177	17.2828	17.2129	17.2203
P37173-2	P37173-2	TGFBR2	Isoform 2 of TGF-beta receptor type-2		0.162323	0.440317	1.3569	+	6.18243	4.90523	29.9656		+	+														67457	18.3002	19.1015	17.2892	16.0846	17.0851	17.4576	18.2073	19.0126	12.6187	17.1399	18.98	16.7178	12.1879	13.1018	12.5708	12.4401	12.9387	12.6475	12.4279	12.9479	13.0097
Q8N5Y8;Q8N5Y8-3	Q8N5Y8;Q8N5Y8-3	PARP16	Protein mono-ADP-ribosyltransferase PARP16;Isoform 3 of Protein mono-ADP-ribosyltransferase PARP16		1.72696	0.439283	1.35593	+	1.47136	0.32345	1.25132		+									+						NaN	14.0135	13.8861	14.1255	14.2696	14.1423	13.4182	13.5047	13.7196	13.7807	13.1914	13.3294	13.6937	13.5162	13.7438	13.7025	13.5058	13.7518	13.6944	13.7154	13.4678	13.5685
Q9NVZ3	Q9NVZ3	NECAP2	Adaptin ear-binding coat-associated protein 2		1.29148	0.438633	1.35532	+	3.27379	-0.576383	0.670643	+	+															28338.8	14.9019	15.1886	14.4307	14.5729	14.6963	14.5957	14.3297	14.7843	14.5496	13.6528	14.4108	14.0271	15.2186	15.4165	15.2681	15.3041	15.3558	15.2813	15.0341	15.2256	15.4515
Q8N2U0	Q8N2U0	TMEM256	Transmembrane protein 256		1.49486	0.4381	1.35482	+	5.05809	-0.859983	0.550959		+															11741.6	15.3744	15.0908	15.5518	15.2217	15.2854	15.0927	14.7914	14.7247	15.3609	14.9601	14.1684	14.9827	16.0881	16.0346	16.2018	15.8528	16.2071	16.3923	15.7787	15.8161	15.7475
P0DPB5	P0DPB5	POLR1D	Protein POLR1D, isoform 2		1.41999	0.437733	1.35447	+	4.58203	0.97345	1.96353		+															14332.1	14.7739	14.8056	14.3348	14.0481	14.6197	14.4278	14.0227	14.1433	13.4145	14.3653	14.3166	14.1211	13.372	13.5625	13.3643	13.5283	13.5672	13.7749	13.5531	13.6219	13.8685
Q9UPN4-2	Q9UPN4-2	CEP131	Isoform 2 of Centrosomal protein of 131 kDa		0.525996	0.4374	1.35416	+	6.57405	3.23003	9.3829		+															121847	15.6803	16.23	15.1157	15.7154	15.7537	15.857	16.23	15.7525	13.5987	15.2317	15.6753	15.2395	13.032	13.2702	12.2977	11.8185	12.2318	12.3217	13.1537	13.1627	12.5728
P48723	P48723	HSPA13	Heat shock 70 kDa protein 13	+	3.49206	0.436717	1.35352	+	5.99851	0.538667	1.45263		+															51927.4	16.2843	16.4205	16.2902	16.2843	16.2405	16.2961	15.8645	15.9813	16.1848	15.7065	15.7696	15.6889	15.6729	15.8665	15.8727	15.6173	15.7154	15.8391	15.7723	15.7513	15.7874
O14967	O14967	CLGN	Calmegin	+	2.57409	0.43585	1.35271	+	6.88705	0.703417	1.62836		+															70038.6	14.9087	15.1301	15.0547	15.1922	15.0704	14.9469	14.7237	14.6614	14.8089	14.5012	14.1706	14.8221	14.3367	14.4495	14.4056	14.2681	14.2551	14.3675	14.5167	14.3791	14.4536
Q6IAA8	Q6IAA8	LAMTOR1	Ragulator complex protein LAMTOR1	+	3.88459	0.435266	1.35216	+	2.19953	0.292483	1.22475		+								+						+	17744.8	15.5087	15.8059	15.8608	15.9479	15.6964	15.9127	15.2891	15.3217	15.3617	15.3071	15.3579	15.4833	15.4422	15.713	15.5613	15.3531	15.4022	15.5057	15.3609	15.4157	15.5067
O14578;O14578-4	O14578;O14578-4	CIT	Citron Rho-interacting kinase;Isoform 4 of Citron Rho-interacting kinase		1.09465	0.434183	1.35115	+	2.74558	0.454117	1.36994		+	+														NaN	14.8717	14.5141	14.6269	15.2103	14.9138	14.6614	14.2977	14.783	14.9791	14.3944	14.1237	13.6152	14.3083	14.2302	14.2943	14.4069	14.4278	14.406	14.3791	14.113	14.1725
Q8IZV5	Q8IZV5	RDH10	Retinol dehydrogenase 10	+	3.43735	0.432033	1.34913	+	5.88663	0.765767	1.70027		+					+										38087.4	14.8789	15.1208	15.0569	15.1523	15.1042	15.0497	14.5242	14.7609	14.9091	14.6242	14.5015	14.4507	14.2636	14.4533	14.5152	14.1149	14.2148	14.2064	13.9792	14.0135	13.8939
A6NKD9	A6NKD9	CCDC85C	Coiled-coil domain-containing protein 85C		1.34699	0.432017	1.34912	0	0.586882	0.15375	1.11246		+															45209.5	13.7929	14.54	14.2685	14.1734	14.1615	14.0083	13.8847	13.5971	14.3812	13.5337	13.2309	13.7249	14.1173	13.6639	14.0746	14.2075	14.0279	13.9309	14.026	14.1189	14.0918
P21741	P21741	MDK	Midkine	+	2.49527	0.431567	1.3487	+	15.4532	3.92175	15.1553		+															15585.2	16.7925	17.0027	16.7465	16.8983	16.7657	16.8427	16.4017	16.234	16.343	16.8543	16.5108	16.1152	12.9028	12.9183	12.9578	12.9419	12.9059	12.8912	12.72	12.716	12.6456
O00584	O00584	RNASET2	Ribonuclease T2		2.027	0.430417	1.34762	+	3.28426	-0.544283	0.685732		+														+	29480.8	14.0348	13.5058	13.4887	13.9834	13.6159	13.6802	13.1749	12.8987	13.4608	13.5386	13.3425	13.3108	14.0792	14.3458	14.1553	14.3661	14.2696	14.3585	13.9624	14.1957	14.3429
Q9UHD2	Q9UHD2	TBK1	Serine/threonine-protein kinase TBK1		1.0015	0.42965	1.34691	0	2.04538	0.231217	1.17382		+	+														83642.1	14.3754	14.6274	14.4952	14.6806	14.6956	14.7479	14.4672	14.5835	13.051	14.2946	14.2607	14.3872	14.3555	14.2226	14.3288	14.417	14.538	14.3729	14.2796	14.4205	14.4264
Q9Y2G8	Q9Y2G8	DNAJC16	DnaJ homolog subfamily C member 16		2.15238	0.428184	1.34554	+	2.52357	0.34855	1.27328		+															90591.4	14.2075	14.2783	14.2689	14.6055	14.2245	13.9816	13.8894	14.0503	13.8876	14.0678	13.4687	13.6334	13.8458	14.0364	13.9576	13.9103	13.941	13.7839	13.7618	13.6252	13.6767
Q8IZ83	Q8IZ83	ALDH16A1	Aldehyde dehydrogenase family 16 member A1		1.16968	0.425183	1.34274	+	1.94679	-0.488984	0.712527		+					+										85127.4	15.16	14.7407	14.841	15.0385	14.6798	15.6823	14.4776	14.8213	14.0043	14.7536	15.0013	14.5331	15.5518	15.4441	15.4582	15.3622	15.6753	15.5846	15.0095	15.4325	15.4817
Q7RTP6	Q7RTP6	MICAL3	[F-actin]-monooxygenase MICAL3		0.278925	0.425166	1.34273	0	0.156405	0.172233	1.1268		+					+										224295	15.5347	14.8138	12.4338	14.0004	13.9936	14.2839	14.9228	15.1771	12.2945	14.0354	12.4991	13.5803	14.2859	14.1025	13.69	13.9029	14.0164	14.0291	13.9254	14.0732	14.3467
P38571;P38571-2	P38571;P38571-2	LIPA	Lysosomal acid lipase/cholesteryl ester hydrolase;Isoform 2 of Lysosomal acid lipase/cholesteryl ester hydrolase	+	3.74176	0.425033	1.3426	+	4.07029	0.459666	1.37522		+					+									+	NaN	16.166	16.3287	16.4187	16.3998	16.3287	16.4516	16.1018	15.8048	16.0801	15.9506	15.7303	15.8757	16.0831	15.6695	15.9627	15.8701	15.9575	15.7926	15.9851	15.61	15.7586
P38606	P38606	ATP6V1A	V-type proton ATPase catalytic subunit A	+	4.40031	0.425017	1.34259	0	0.748968	-0.0767835	0.948169		+					+									+	68304.1	15.1094	15.3585	15.1126	15.4022	15.1831	15.203	14.6713	14.8036	14.8783	14.8643	14.7365	14.8647	15.3294	15.2745	15.2455	15.3435	15.3239	15.3127	15.3797	15.4636	15.3774
Q9Y6N5	Q9Y6N5	SQOR	Sulfide:quinone oxidoreductase, mitochondrial		1.94414	0.4238	1.34146	0	0.080396	0.00991678	1.0069		+										+					49960.7	15.487	15.7425	15.5651	15.5022	15.5001	15.6221	15.2035	15.2381	15.6448	15.1157	14.6614	15.0127	15.4994	15.6239	15.6136	15.558	15.5472	15.5174	15.4152	15.3472	15.3041
Q86UT8	Q86UT8	CENATAC	Centrosomal AT-AC splicing factor		0.292935	0.423667	1.34133	+	9.6384	2.64887	6.27175		+															37974.1	15.3963	15.6084	15.2356	15.3485	15.2387	15.1663	15.9565	15.5353	11.9946	15.9437	15.3999	14.6218	12.6748	12.5183	12.8368	12.4074	12.6963	12.967	12.1448	12.896	12.5527
Q8NEZ5	Q8NEZ5	FBXO22	F-box only protein 22		0.516278	0.423117	1.34082	+	3.79412	-2.14377	0.226288		+				+											44508.3	12.6404	13.4371	14.9459	14.6449	14.6902	14.2672	14.2269	13.4977	13.5971	13.4887	13.9909	13.2857	16.3329	16.0736	16.2498	16.2551	16.3961	16.1808	15.9106	15.9681	15.8722
Q9H1P3;Q9H1P3-2	Q9H1P3;Q9H1P3-2	OSBPL2	Oxysterol-binding protein-related protein 2;Isoform 2 of Oxysterol-binding protein-related protein 2		0.777832	0.4219	1.33969	0	0.503233	0.2677	1.20389		+															NaN	13.5726	13.4283	13.4905	13.5402	13.7249	12.0901	12.2744	12.9043	12.9621	12.848	13.3004	13.026	13.1479	12.8431	12.974	13.1347	13.1637	12.977	12.7516	12.8592	12.9075
Q5T2E6	Q5T2E6	ARMH3	Armadillo-like helical domain-containing protein 3		1.33236	0.4209	1.33876	0	0.159161	-0.0698667	0.952726		+															78710.5	12.9166	13.6031	13.6179	12.8581	13.7599	13.3643	12.8381	13.1603	12.9153	12.5922	13.2624	12.8262	13.5927	13.1174	13.3313	13.5448	13.5132	13.4397	13.3143	13.4138	13.5409
Q9UIF7;Q9UIF7-2;Q9UIF7-3;Q9UIF7-4;Q9UIF7-5;Q9UIF7-6	Q9UIF7;Q9UIF7-2;Q9UIF7-3;Q9UIF7-4;Q9UIF7-5;Q9UIF7-6	MUTYH	Adenine DNA glycosylase;Isoform Alpha-2 of Adenine DNA glycosylase;Isoform Alpha-3 of Adenine DNA glycosylase;Isoform Beta-1 of Adenine DNA glycosylase;Isoform Gamma-2 of Adenine DNA glycosylase;Isoform Gamma-3 of Adenine DNA glycosylase		0.234537	0.419433	1.3374	0	0.122306	-0.184517	0.879944		+										+					NaN	12.6289	14.4619	11.4611	14.4757	15.1442	14.3508	14.3862	14.5083	12.0621	11.9292	13.1362	13.984	14.0512	13.9799	14.0638	13.851	13.8558	13.828	13.6288	12.6673	13.5592
Q71RG4;Q71RG4-2;Q71RG4-3	Q71RG4;Q71RG4-2;Q71RG4-3	TMUB2	Transmembrane and ubiquitin-like domain-containing protein 2;Isoform 2 of Transmembrane and ubiquitin-like domain-containing protein 2;Isoform 3 of Transmembrane and ubiquitin-like domain-containing protein 2		0.354092	0.41855	1.33658	+	8.22298	1.08805	2.12587		+															NaN	15.2854	15.2563	15.3435	15.2446	15.3774	15.4669	15.2984	15.0136	15.3658	12.3744	15.9497	15.4609	14.1189	14.4586	14.1418	14.2483	14.2114	14.2668	14.1734	13.2592	13.8338
Q8NBM8	Q8NBM8	PCYOX1L	Prenylcysteine oxidase-like	+	3.50539	0.418183	1.33624	+	4.25547	0.4169	1.33506		+					+										54646.5	15.2016	15.2984	15.143	15.3343	15.1351	15.1988	14.6481	14.8964	14.8704	14.9294	14.9342	14.5236	14.7462	14.9716	14.9632	14.7275	14.7053	14.696	14.6919	14.6183	14.764
O14656	O14656	TOR1A	Torsin-1A		2.15551	0.416683	1.33486	+	1.80304	0.273466	1.20871		+															37808.7	15.0887	15.3508	15.5819	15.6865	15.554	15.436	15.2	15.1152	15.3132	14.7672	14.8226	14.9796	15.0966	15.1838	15.3007	15.0474	15.2115	15.2171	15.2644	15.0765	15.2262
P38935	P38935	IGHMBP2	DNA-binding protein SMUBP-2		0.451844	0.416617	1.33479	0	0.491623	0.39335	1.31344		+															109149	14.8319	15.0403	13.0723	13.6905	13.2525	13.8263	13.6194	14.2263	13.5463	13.0072	14.2421	12.5728	13.5096	13.5409	13.8703	13.6257	14.0458	12.7614	12.5976	12.6622	12.9884
P21281	P21281	ATP6V1B2	V-type proton ATPase subunit B, brain isoform	+	3.68304	0.415483	1.33375	0	1.11683	0.132934	1.09652		+					+									+	56500.7	15.5733	15.829	15.404	15.6895	15.4465	15.5621	15.1541	15.1912	15.1613	15.2984	15.0257	15.1808	15.511	15.4483	15.4129	15.5104	15.436	15.3882	15.4724	15.614	15.5485
P05186;P05186-2;P05186-3	P05186;P05186-2;P05186-3	ALPL	Alkaline phosphatase, tissue-nonspecific isozyme;Isoform 2 of Alkaline phosphatase, tissue-nonspecific isozyme;Isoform 3 of Alkaline phosphatase, tissue-nonspecific isozyme		0.922157	0.4149	1.33321	+	2.57056	0.872333	1.83062		+			+												NaN	14.191	14.3092	12.9959	13.3016	13.3615	13.5987	13.2148	13.4138	13.3652	13.5155	13.0329	12.7263	12.6622	13.0021	12.7321	12.7914	12.5957	12.7404	12.7073	12.2465	12.7646
Q92597	Q92597	NDRG1	Protein NDRG1		1.41574	0.4145	1.33284	+	5.29844	-0.920117	0.528466		+															42835.4	14.078	14.4274	14.5327	14.5792	14.738	14.6117	14.5489	14.2163	13.5182	14.0803	14.2735	13.8428	15.4253	15.3099	15.3305	15.4705	15.6156	15.3359	14.9694	15.1148	15.1663
P17050	P17050	NAGA	Alpha-N-acetylgalactosaminidase	+	3.11875	0.413933	1.33231	+	5.93284	-0.617517	0.651792		+					+									+	46564.6	14.8054	15.1422	15.086	15.1838	15.1427	15.1022	14.621	14.6658	14.8221	14.8721	14.4394	14.5583	15.6744	15.6482	15.7011	15.7817	15.6498	15.7122	15.4669	15.3573	15.4333
Q8NFF2;Q8NFF2-2;Q8NFF2-3;Q8NFF2-4	Q8NFF2;Q8NFF2-2;Q8NFF2-3;Q8NFF2-4	SLC24A4	Sodium/potassium/calcium exchanger 4;Isoform 2 of Sodium/potassium/calcium exchanger 4;Isoform 3 of Sodium/potassium/calcium exchanger 4;Isoform 4 of Sodium/potassium/calcium exchanger 4		0.328148	0.413033	1.33148	0	1.08071	-0.317334	0.802552		+					+										NaN	16.7626	17.0295	16.961	16.7702	16.6935	16.9031	17.4293	16.8459	17.4978	13.8633	16.3163	16.6891	17.134	17.6856	17.5137	16.996	16.618	17.0766	16.9282	16.221	17.0395
P16278;P16278-3	P16278;P16278-3	GLB1	Beta-galactosidase;Isoform 3 of Beta-galactosidase	+	3.40412	0.4127	1.33117	+	3.78417	-0.26355	0.833035		+					+										NaN	15.526	15.6367	15.6865	15.7889	15.6257	15.6198	15.2415	15.2186	15.5531	15.1411	15.0354	15.2177	15.9041	15.9721	15.9681	15.7926	15.8791	15.9489	15.8518	15.6705	15.8372
Q6UW56;Q6UW56-3	Q6UW56;Q6UW56-3	ATRAID	All-trans retinoic acid-induced differentiation factor;Isoform 3 of All-trans retinoic acid-induced differentiation factor		0.91762	0.41235	1.33085	0	0.867472	0.3987	1.31832		+															NaN	14.4884	14.5658	15.1825	15.5711	15.4414	14.9616	14.0593	14.4693	14.7569	14.4361	14.7998	15.2153	14.2938	14.4947	14.7114	14.1339	15.1102	15.0746	14.6463	14.0129	14.7304
O94761	O94761	RECQL4	ATP-dependent DNA helicase Q4		1.88292	0.4122	1.33071	+	8.17757	2.02545	4.07119		+										+					133067	15.3622	15.5477	15.1435	15.2569	14.9749	15.0887	14.9942	14.5189	14.7565	15.1859	14.9133	14.5319	13.4913	13.0072	13.1558	13.3751	13.09	13.1018	12.8338	12.9124	13.1403
Q86WA8	Q86WA8	LONP2	Lon protease homolog 2, peroxisomal		1.21195	0.410683	1.32931	+	1.91143	-0.494334	0.70989		+															94616.6	12.6803	13.2998	13.1088	13.5348	13.6455	12.8608	12.7538	12.9318	13.1323	12.277	12.6714	12.8996	13.704	13.5792	13.751	13.4949	13.7401	13.8268	13.8151	13.4823	13.5547
O14681	O14681	EI24	Etoposide-induced protein 2.4 homolog		1.7059	0.4104	1.32905	+	1.96338	0.526817	1.44075		+															38964.7	15.1711	15.4527	15.9489	15.8206	15.7281	15.4736	14.9665	14.8696	15.2025	15.3132	15.3764	15.4044	14.8546	15.2863	15.3541	14.5758	15.2266	15.1367	14.8902	14.6681	14.839
Q9Y5K8	Q9Y5K8	ATP6V1D	V-type proton ATPase subunit D	+	4.31114	0.410233	1.3289	+	5.34565	0.353183	1.27738		+					+									+	28262.8	14.8759	14.9581	14.7725	14.9133	14.8017	14.7617	14.5059	14.5441	14.3154	14.4511	14.5509	14.2544	14.4241	14.4558	14.5008	14.5039	14.5843	14.4952	14.4811	14.5464	14.5887
P22681	P22681	CBL	E3 ubiquitin-protein ligase CBL		0.505135	0.408617	1.32741	+	2.79644	-1.58475	0.333382		+				+											99632.8	13.4549	14.3729	12.5349	13.3901	12.1798	12.0419	12.4366	12.8162	12.9028	12.3217	12.2744	12.7711	14.5735	14.4743	14.4757	14.7025	14.6996	14.5574	14.4549	14.6718	14.7197
Q6P2C8	Q6P2C8	MED27	Mediator of RNA polymerase II transcription subunit 27		0.980084	0.40775	1.32662	+	2.22055	0.949317	1.93096		+															35431.8	14.6158	14.5702	14.3512	15.2589	15.2508	14.8936	14.8049	13.8408	14.2777	14.4802	14.9455	14.1449	13.9968	13.7384	14.5485	12.8776	14.0474	14.0359	13.9721	13.8353	12.8864
P51617;P51617-2;P51617-3	P51617;P51617-2;P51617-3	IRAK1	Interleukin-1 receptor-associated kinase 1;Isoform 2 of Interleukin-1 receptor-associated kinase 1;Isoform 3 of Interleukin-1 receptor-associated kinase 1	+	2.37762	0.405117	1.3242	0	0.356241	-0.0585334	0.96024		+	+														NaN	13.3302	13.6858	13.3454	13.571	13.4851	13.6564	13.2722	13.2722	12.716	13.0121	13.2781	13.0926	13.7077	13.5547	13.4458	13.5426	13.6469	13.5274	13.3344	13.4191	13.5155
Q6P3W7	Q6P3W7	SCYL2	SCY1-like protein 2		1.2122	0.4041	1.32326	+	5.93977	0.980034	1.97251	+	+		+													103709	14.5878	14.4527	14.6126	14.9431	14.658	15.0192	14.5979	14.5298	13.7062	14.0838	14.8295	14.1016	13.7265	13.69	13.7188	13.704	13.873	13.6809	13.4446	13.5803	13.6404
Q05397;Q05397-5;Q05397-7	Q05397;Q05397-5;Q05397-7	PTK2	Focal adhesion kinase 1;Isoform 5 of Focal adhesion kinase 1;Isoform 7 of Focal adhesion kinase 1		1.39723	0.404	1.32317	0	1.57851	-0.184083	0.880208		+	+														NaN	13.9828	13.8445	14.0348	14.1925	14.1357	14.1411	13.9865	13.7728	13.5894	13.1728	14.1589	13.227	14.2307	14.1459	14.1481	14.2685	14.4554	14.1873	13.9988	14.1081	14.1103
Q5T4S7;Q5T4S7-2;Q5T4S7-3;Q5T4S7-4	Q5T4S7;Q5T4S7-2;Q5T4S7-3;Q5T4S7-4	UBR4	E3 ubiquitin-protein ligase UBR4;Isoform 2 of E3 ubiquitin-protein ligase UBR4;Isoform 3 of E3 ubiquitin-protein ligase UBR4;Isoform 4 of E3 ubiquitin-protein ligase UBR4		1.82311	0.403466	1.32268	0	1.50635	-0.213417	0.862492		+				+											NaN	13.751	13.7722	13.9151	14.1873	14.1261	14.0271	13.7154	13.7875	13.1286	13.5564	13.8503	13.3198	14.26	14.0372	14.0857	14.1962	14.3106	14.1696	14.1368	14.2226	14.2139
Q9H6T3	Q9H6T3	RPAP3	RNA polymerase II-associated protein 3		2.02875	0.403067	1.32232	0	0.881281	-0.0933331	0.937355		+															75718.6	14.417	14.6341	14.3957	14.536	14.421	14.621	14.2564	14.3278	13.7122	13.7541	14.3326	14.2233	14.6602	14.5259	14.4892	14.6353	14.7197	14.5545	14.4829	14.7609	14.6568
O60331;O60331-2;O60331-3;O60331-4	O60331;O60331-2;O60331-3;O60331-4	PIP5K1C	Phosphatidylinositol 4-phosphate 5-kinase type-1 gamma;Isoform 2 of Phosphatidylinositol 4-phosphate 5-kinase type-1 gamma;Isoform 3 of Phosphatidylinositol 4-phosphate 5-kinase type-1 gamma;Isoform 4 of Phosphatidylinositol 4-phosphate 5-kinase type-1 gamma		1.23736	0.403016	1.32227	+	4.09531	0.5398	1.45377		+		+			+										NaN	15.0167	15.16	14.7589	14.9148	15.1115	15.0215	13.9856	15.0631	15.0887	14.6122	14.572	14.2437	14.2681	14.5263	14.3216	14.4683	14.4769	14.6834	14.0214	14.0124	14.0481
Q6UW68	Q6UW68	TMEM205	Transmembrane protein 205		2.26245	0.402017	1.32135	+	7.02453	1.01595	2.02223		+										+					21197.8	16.2099	16.3562	16.3813	16.5235	16.429	16.4779	15.7836	15.788	16.3562	15.912	15.8451	16.2808	15.5637	15.4683	15.4736	15.172	15.2618	15.3427	15.7525	15.2099	15.3172
P0DP23;P0DP24;P0DP25	P0DP23;P0DP24;P0DP25	CALM1	Calmodulin-1;Calmodulin-2;Calmodulin-3		0.348726	0.401333	1.32073	+	1.6674	-1.10143	0.466053		+															NaN	13.8762	14.0634	15.8003	15.1895	15.9437	14.7329	14.8077	15.2863	14.4224	15.6549	13.4851	13.5416	15.7379	16.7178	15.4542	16.5126	15.9351	15.857	15.3944	16.5886	15.5851
Q5JXC2	Q5JXC2	MIIP	Migration and invasion-inhibitory protein		0.584298	0.4011	1.32051	+	6.68426	1.76633	3.40188		+															42824.1	14.3963	14.6789	14.4401	14.6871	14.7443	14.6419	14.1423	13.7982	13.3016	13.9488	15.6982	14.2929	12.8309	12.7727	12.4967	13.3499	12.5369	13.0035	12.9591	13.9336	13.6895
Q9NX61;Q9NX61-2	Q9NX61;Q9NX61-2	TMEM161A	Transmembrane protein 161A;Isoform 2 of Transmembrane protein 161A		1.0291	0.400867	1.3203	+	3.71348	0.672317	1.59363		+															NaN	13.9792	14.5133	14.5386	14.6237	14.42	14.646	13.492	13.4601	14.2607	14.2233	14.2624	14.6171	13.7209	13.8112	13.9909	13.5601	13.7196	13.8842	14.0797	13.5632	13.5661
P21359;P21359-2;P21359-6	P21359;P21359-2;P21359-6	NF1	Neurofibromin;Isoform I of Neurofibromin;Isoform 6 of Neurofibromin		0.534405	0.399267	1.31884	0	0.734875	-0.222433	0.857119		+															NaN	13.8081	13.6433	13.5964	13.4791	14.0186	13.5372	13.7573	11.8918	12.6316	14.2258	13.5416	13.639	13.7899	13.6152	13.6817	14.0664	14.4876	13.7765	13.5302	13.6384	13.704
Q9NQC8;Q9NQC8-2	Q9NQC8;Q9NQC8-2	IFT46	Intraflagellar transport protein 46 homolog;Isoform 2 of Intraflagellar transport protein 46 homolog		0.351218	0.397633	1.31735	+	4.08855	0.610367	1.52665		+															NaN	13.7662	14.1892	13.6152	13.8434	13.9276	14.0774	14.2714	14.7111	13.5283	11.3371	14.113	13.0723	13.3414	13.2804	13.3383	13.3543	13.3607	13.0817	13.2732	13.4968	13.4721
Q53EU6	Q53EU6	GPAT3	Glycerol-3-phosphate acyltransferase 3		1.44098	0.397383	1.31712	+	3.63232	0.634867	1.55279		+															48705.2	14.0301	13.3622	13.802	13.9539	14.0742	13.8847	13.5471	13.4608	13.7179	13.3237	12.9166	13.7567	13.2957	13.1058	13.1141	13.1523	13.2998	13.3302	13.3937	13.0528	13.2461
Q92990	Q92990	GLMN	Glomulin		0.93173	0.395983	1.31584	+	1.32028	-0.4624	0.725778		+															68208.2	13.3257	13.4887	14.2809	14.4264	14.4352	13.9776	13.8101	13.6833	13.2349	13.7807	13.8445	13.2051	14.5152	14.2668	14.4485	14.355	14.6723	14.4511	14.2701	14.2806	14.3842
Q709C8;Q709C8-3	Q709C8;Q709C8-3	VPS13C	Vacuolar protein sorting-associated protein 13C;Isoform 3 of Vacuolar protein sorting-associated protein 13C		2.2782	0.394967	1.31491	+	5.30958	0.746367	1.67756		+															NaN	14.1585	14.1871	14.4301	14.6259	14.4296	14.5839	14.106	14.0043	13.9202	13.6761	14.1411	14.1976	13.6522	13.5693	13.5971	13.6469	13.7465	13.7249	13.4112	13.5916	13.6377
O95721	O95721	SNAP29	Synaptosomal-associated protein 29		1.78899	0.392867	1.313	+	4.26698	0.8667	1.82349	+	+															28970.3	15.1707	15.5057	14.6142	14.9552	14.8185	15.1126	14.7947	14.6222	14.4357	14.6919	14.7141	14.5611	14.075	14.2783	14.1806	14.13	14.1099	14.2029	13.9552	14.2426	14.3791
Q99538	Q99538	LGMN	Legumain		1.37335	0.392317	1.3125	+	2.07611	-0.373167	0.772086		+													+	+	49411.2	14.0684	14.6708	13.9445	14.3288	14.2535	14.1739	13.4404	13.5827	13.8516	14.3245	13.7749	14.1119	14.5255	14.5812	14.7237	14.762	14.4374	14.6491	14.6269	14.683	14.6314
O60725	O60725	ICMT	Protein-S-isoprenylcysteine O-methyltransferase		1.66177	0.391884	1.31211	+	6.20788	0.807	1.74957		+															31938.1	15.9489	16.0995	16.3383	16.3213	16.1784	16.1285	15.6438	15.7817	16.2562	15.3968	15.5413	16.0438	15.3617	15.3986	15.4994	15.2303	15.2576	15.4253	15.5526	15.3294	15.3724
Q6UX07	Q6UX07	DHRS13	Dehydrogenase/reductase SDR family member 13		1.07939	0.391283	1.31156	+	1.71252	0.46005	1.37559		+					+										40848.9	13.9138	13.561	14.4323	14.5839	14.45	14.2091	13.783	13.5106	14.4009	13.6214	13.699	13.7875	13.6858	13.7323	13.7483	13.5348	13.8353	13.8533	13.8381	13.7585	13.6696
Q86VS8	Q86VS8	HOOK3	Protein Hook homolog 3		1.17904	0.391033	1.31133	0	0.787396	-0.16495	0.891959		+													+		83125.8	13.9168	14.1599	13.5433	13.7946	13.7172	13.9792	13.6179	13.7694	13.1141	13.037	14.0498	13.1766	13.8311	14.2153	14.1641	13.8394	14.0022	14.0486	13.5886	13.5155	13.927
Q92729;Q92729-2;Q92729-3;Q92729-4	Q92729;Q92729-2;Q92729-3;Q92729-4	PTPRU	Receptor-type tyrosine-protein phosphatase U;Isoform 2 of Receptor-type tyrosine-protein phosphatase U;Isoform 3 of Receptor-type tyrosine-protein phosphatase U;Isoform 4 of Receptor-type tyrosine-protein phosphatase U		0.855528	0.390967	1.31127	+	2.69368	0.91175	1.88133		+			+												NaN	14.9426	13.3568	14.1176	14.4806	14.29	14.3334	13.8311	14.0963	14.2714	13.8577	13.4708	13.6479	13.4528	13.3793	13.4093	13.2702	13.0861	13.4528	13.087	13.6327	13.4251
O15239	O15239	NDUFA1	NADH dehydrogenase [ubiquinone] 1 alpha subcomplex subunit 1		0.24573	0.390783	1.3111	0	0.537789	0.40655	1.32551		+					+					+					8072.38	14.3026	14.7719	13.8749	14.7989	14.264	12.7342	12.9329	12.6884	14.9073	11.9781	14.2148	15.6803	13.1414	14.1658	14.3521	13.5132	13.4507	13.684	13.0711	12.1533	12.6438
Q96JX3	Q96JX3	SERAC1	Protein SERAC1		1.42569	0.390217	1.31059	0	0.272712	-0.0510333	0.965245		+										+					74147.4	14.2874	14.2856	14.0621	14.098	14.0227	13.8428	13.3185	13.5987	14.296	13.7968	13.3781	13.8692	14.1099	14.3188	14.2018	14.1092	14.0565	14.1086	14.0586	14.0629	14.0645
Q96MH6	Q96MH6	TMEM68	Transmembrane protein 68		1.17531	0.3894	1.30985	+	1.72644	0.440383	1.35696		+															37424.8	14.099	14.0693	14.8246	14.8669	14.742	14.6137	14.1048	13.9248	14.6925	13.9535	13.9687	14.2348	14.2514	14.1392	14.1962	13.899	14.1192	13.9682	14.2099	13.9564	13.9754
Q5T3F8;Q5T3F8-3	Q5T3F8;Q5T3F8-3	TMEM63B	CSC1-like protein 2;Isoform 3 of CSC1-like protein 2		0.516243	0.388583	1.30911	0	0.0278822	-0.0457336	0.968797		+															NaN	15.8433	16.0438	16.6222	16.4166	16.415	16.3746	15.1121	14.8049	17.0182	16.1918	15.8126	16.4444	17.5657	16.5998	16.5567	17.0496	13.6522	16.5659	15.6312	15.5067	15.5877
P08842	P08842	STS	Steryl-sulfatase		2.13048	0.387966	1.30855	+	3.54502	0.57965	1.49449		+					+										65492.3	14.5777	14.6288	14.8045	14.7792	14.7056	14.2564	14.3563	14.333	14.3035	14.2269	13.8394	14.3653	14.3462	14.0615	14.0417	14.0354	13.851	13.9385	14.0091	14.0354	14.0043
Q6UWY0	Q6UWY0	ARSK	Arylsulfatase K		1.16577	0.387884	1.30847	+	2.42323	-0.611867	0.654349		+					+										61450.4	13.0571	13.0467	13.6297	13.7728	13.9292	13.6602	12.8776	12.778	13.5456	13.2569	13.1222	13.1881	14.1004	14.1674	14.3293	13.8985	14.1119	14.1594	14.157	13.6522	13.8784
P11217	P11217	PYGM	Glycogen phosphorylase, muscle form		0.57761	0.38635	1.30708	+	4.86067	-2.17548	0.221368		+					+										97092.1	13.5122	15.0146	14.2701	14.2977	14.2396	13.2732	13.8956	12.9329	13.565	13.5243	13.957	14.4145	16.5586	15.9337	16.114	16.182	16.6141	16.2579	16.0554	16.0369	15.9031
Q2PZI1	Q2PZI1	DPY19L1	Probable C-mannosyltransferase DPY19L1		2.32379	0.3856	1.3064	+	4.98285	0.640233	1.55858		+															77318.6	15.3031	15.688	15.589	15.5254	15.4515	15.439	15.2557	14.8979	15.3706	14.8591	14.987	15.3121	14.6941	15.0719	14.9302	14.8681	14.717	14.8733	15.1943	14.8546	14.9952
Q8NHP8	Q8NHP8	PLBD2	Putative phospholipase B-like 2	+	5.37314	0.385367	1.30619	0	2.11909	-0.141867	0.906346		+														+	65471.8	14.8213	14.7339	14.7356	14.8304	14.7862	14.6925	14.3826	14.2992	14.4455	14.4669	14.4461	14.2474	14.8109	14.974	15.0041	14.8399	14.8344	14.9878	14.7103	14.5447	14.6602
Q5GLZ8;Q5GLZ8-2;Q5GLZ8-3;Q5GLZ8-6	Q5GLZ8;Q5GLZ8-2;Q5GLZ8-3;Q5GLZ8-6	HERC4	Probable E3 ubiquitin-protein ligase HERC4;Isoform 2 of Probable E3 ubiquitin-protein ligase HERC4;Isoform 3 of Probable E3 ubiquitin-protein ligase HERC4;Isoform 6 of Probable E3 ubiquitin-protein ligase HERC4		1.10029	0.38525	1.30609	+	4.3692	0.65045	1.56966		+				+											NaN	15.2793	14.9459	15.2067	15.3206	15.2589	15.404	14.9529	15.5388	14.1941	14.8951	14.998	14.525	14.6825	14.4562	14.3321	14.7972	14.682	14.5627	14.2091	14.4524	14.4998
P04066	P04066	FUCA1	Tissue alpha-L-fucosidase		1.87312	0.38505	1.30591	+	3.89831	-0.568133	0.674489		+					+									+	53688.8	14.3482	14.5592	14.8588	14.9397	14.6861	14.6202	14.2929	13.9011	14.5993	14.3608	14.1851	14.3627	15.3104	15.1891	15.337	15.0966	15.2158	15.2721	15.1055	14.9129	15.0481
O60524;O60524-3;O60524-4;O60524-5	O60524;O60524-3;O60524-4;O60524-5	NEMF	Nuclear export mediator factor NEMF;Isoform 3 of Nuclear export mediator factor NEMF;Isoform 4 of Nuclear export mediator factor NEMF;Isoform 5 of Nuclear export mediator factor NEMF		1.55268	0.38505	1.30591	+	2.24431	-0.3557	0.78149		+															NaN	14.1725	14.4802	13.9682	14.0375	14.2153	13.8059	14.1092	14.0519	13.4156	13.5632	13.6609	13.5685	14.5222	14.5068	14.4527	14.3134	14.5706	14.4481	14.3392	14.3891	14.5129
Q6PCB7	Q6PCB7	SLC27A1	Long-chain fatty acid transport protein 1		0.398731	0.383917	1.30488	0	0.196194	0.19665	1.14603		+					+										71108.2	11.6066	11.9642	12.3661	13.3652	13.6219	12.4714	11.8185	11.52	12.8912	13.2914	11.7854	11.7854	13.1127	12.1161	12.0274	12.8066	12.6691	11.4836	12.6209	12.5803	11.4836
Q15723-2;Q15723-3;Q15723-4	Q15723-2;Q15723-3;Q15723-4	ELF2	Isoform 2 of ETS-related transcription factor Elf-2;Isoform 3 of ETS-related transcription factor Elf-2;Isoform 4 of ETS-related transcription factor Elf-2		0.345377	0.383333	1.30435	0	0.878453	-0.721717	0.606375		+															NaN	11.5939	14.3371	11.6867	11.4422	12.4776	12.2318	11.847	12.1487	12.3765	11.1668	11.4422	12.4881	13.0121	13.0289	12.9691	12.967	12.9798	13.1427	12.9655	13.037	13.1005
Q8IW45-2	Q8IW45-2	NAXD	Isoform 2 of ATP-dependent (S)-NAD(P)H-hydrate dehydratase		0.192039	0.382302	1.30342	+	2.64007	-1.32327	0.399629		+										+					41360.5	13.5501	12.1989	14.1439	13.1749	12.9785	14.3123	13.5348	13.2134	14.3921	13.832	9.43809	13.6544	14.5425	14.6029	14.6871	14.6817	14.8546	14.9294	14.5988	14.7128	14.8337
Q8NEN9	Q8NEN9	PDZD8	PDZ domain-containing protein 8		1.50381	0.381866	1.30303	+	3.09293	0.541617	1.4556		+															128563	13.3958	13.496	13.7432	14.1086	13.9265	13.6137	13.3025	13.2693	13.7875	13.2038	13.0121	13.4174	13.2804	13.1959	13.1791	13.1945	13.1537	13.0305	13.5601	13.5132	13.227
Q969M3;Q969M3-3	Q969M3;Q969M3-3	YIPF5	Protein YIPF5;Isoform 3 of Protein YIPF5		1.03775	0.38185	1.30301	+	9.59367	1.78525	3.44678	+	+															NaN	17.106	17.3592	17.1107	17.1558	17.0496	17.1399	16.4476	16.999	16.9031	17.423	16.8565	16.0009	15.5859	15.3399	15.4117	15.1779	15.2754	15.4189	15.2488	15.4044	15.9379
Q9UFF9	Q9UFF9	CNOT8	CCR4-NOT transcription complex subunit 8	+	2.63834	0.381833	1.303	+	7.21408	0.726983	1.65517		+															33540.2	14.7506	14.8728	14.7907	14.948	14.9441	14.9998	14.7136	14.663	14.1553	14.4073	14.4495	14.6263	14.2195	14.2551	14.1745	14.0375	14.158	14.0995	13.9682	14.0797	14.1124
Q7Z7A4;Q7Z7A4-2	Q7Z7A4;Q7Z7A4-2	PXK	PX domain-containing protein kinase-like protein;Isoform 2 of PX domain-containing protein kinase-like protein		1.22484	0.3809	1.30215	+	4.95669	1.37293	2.58997		+		+							+						NaN	15.801	16.4819	16.5681	16.3923	16.0334	16.0079	16.0819	16.2537	15.6422	15.801	15.3712	15.8492	14.7041	14.5141	14.6677	14.7921	15.2177	15.1513	14.6429	14.5714	13.8929
Q96HP0	Q96HP0	DOCK6	Dedicator of cytokinesis protein 6	+	3.35202	0.380533	1.30182	+	6.91109	0.719867	1.64703		+								+							229558	14.6485	14.9328	14.5391	14.7609	14.6786	14.7734	14.3259	14.5122	14.4476	14.1761	14.3348	14.2535	13.9916	14.0203	14.0017	13.993	14.0032	14.0043	13.8458	13.9747	13.8223
Q9BTY2	Q9BTY2	FUCA2	Plasma alpha-L-fucosidase		1.57558	0.380333	1.30164	+	4.43463	-0.69875	0.616106		+					+										54066.7	13.8614	14.4179	14.2024	14.583	14.3149	14.2369	13.6327	13.5995	14.3083	13.9248	13.8408	14.0284	14.9469	14.9684	15.0052	14.9653	14.9318	14.9914	14.8551	14.7247	14.7862
Q9UBS0	Q9UBS0	RPS6KB2	Ribosomal protein S6 kinase beta-2		1.26124	0.380283	1.3016	0	0.120168	0.0589663	1.04172		+	+											+			53455.2	13.7092	14.2977	13.1971	13.6252	13.7332	13.8775	13.3622	13.6127	12.9532	13.4035	13.5585	13.2681	13.7861	13.1637	13.5592	13.8373	13.9552	13.7846	13.494	13.8562	13.6742
Q9NS69	Q9NS69	TOMM22	Mitochondrial import receptor subunit TOM22 homolog		0.521129	0.379567	1.30095	+	3.48415	-1.4414	0.36821		+										+					15521.6	13.5372	14.6972	14.9716	14.7529	14.9774	15.047	14.4524	14.3465	14.7427	15.0714	13.3622	13.7307	16.1212	16.584	15.567	16.1578	15.9506	16.2511	15.4488	16.4086	15.9851
Q9H7E2-3	Q9H7E2-3	TDRD3	Isoform 3 of Tudor domain-containing protein 3		1.63613	0.379217	1.30064	+	3.65078	0.51125	1.42528	+	+				+											83103	14.0845	14.5729	14.116	14.2624	14.0291	14.3348	14.3711	13.9721	13.7657	13.6573	13.7416	13.6166	13.6871	13.7773	13.8268	13.6685	13.5765	13.796	13.771	13.6788	13.771
P57729	P57729	RAB38	Ras-related protein Rab-38		1.64278	0.37895	1.3004	+	12.4289	2.27887	4.85297	+	+							+								23712.3	15.8325	15.9832	15.8192	15.9248	15.7739	15.7475	15.753	15.666	14.9367	15.3541	15.8003	15.2973	13.4977	13.6288	13.6757	13.4887	13.5509	13.5661	13.5765	13.6968	13.6048
Q29980;Q29980-2	Q29980;Q29980-2	MICB	MHC class I polypeptide-related sequence B;Isoform 2 of MHC class I polypeptide-related sequence B		1.19634	0.378767	1.30023	+	3.3265	1.44188	2.71675		+															NaN	14.4769	14.0254	13.8525	14.7911	14.4567	14.5086	13.7006	13.6639	13.9361	14.2773	14.3259	13.9348	13.8659	12.7597	12.8017	12.4663	12.2214	13.3449	14.0888	14.3882	13.0528
P52732	P52732	KIF11	Kinesin-like protein KIF11		1.33033	0.378683	1.30015	+	5.49289	0.872317	1.8306		+															119159	14.9008	14.777	15.094	15.1608	15.1264	15.2786	14.8831	14.9806	13.9998	14.658	14.9392	14.6048	14.2954	14.0234	14.0344	14.2987	14.3268	14.125	13.9539	14.0706	14.0605
O43155	O43155	FLRT2	Leucine-rich repeat transmembrane protein FLRT2		2.31567	0.377617	1.29919	+	2.85214	1.17498	2.2579		+															74048.8	14.5529	14.4862	14.7482	14.7599	14.8129	14.7153	14.2124	14.0823	14.7118	14.3596	14.2752	14.1684	13.8901	13.8101	12.2125	13.8923	13.5655	13.655	13.5827	13.5463	13.5916
Q9H9C1	Q9H9C1	VIPAS39	Spermatogenesis-defective protein 39 homolog		0.731781	0.377483	1.29907	+	1.92209	-0.5704	0.67343		+															57005.2	13.5386	13.1503	12.2214	12.8215	12.6438	12.8215	11.9424	12.2359	12.5514	12.3389	13.3383	12.5253	13.3119	13.492	13.5058	13.3793	13.3968	13.5337	13.0544	13.3615	13.5433
P48509	P48509	CD151	CD151 antigen		0.743131	0.377467	1.29906	+	6.04156	2.37858	5.20026		+															28295.1	14.2157	14.6525	15.6156	15.1382	14.7224	14.4765	14.1905	13.7921	14.4108	14.7279	14.503	14.9318	12.3012	12.4151	12.3588	12.8415	12.1879	12.4449	12.3094	12.5239	12.8655
Q96CN7	Q96CN7	ISOC1	Isochorismatase domain-containing protein 1		1.37631	0.376884	1.29853	+	9.49068	-2.3871	0.191166		+															32236.7	13.8861	14.4683	14.2501	13.8943	14.1124	14.2474	13.4365	14.1009	14.1766	13.8176	13.4163	13.6494	16.538	16.3797	16.538	16.5235	16.6201	16.5819	16.5463	16.6222	16.376
P08581;P08581-2	P08581;P08581-2	MET	Hepatocyte growth factor receptor;Isoform 2 of Hepatocyte growth factor receptor	+	2.7087	0.376266	1.29798	+	6.28276	0.779733	1.71681		+	+														NaN	14.4464	14.5189	14.4597	14.6424	14.7099	14.5043	14.0038	13.9404	14.3063	14.4278	14.2831	14.0626	13.6494	13.9341	13.641	13.6602	13.8847	13.8338	13.8217	13.6455	13.7052
Q9P246;Q9P246-2;Q9P246-3	Q9P246;Q9P246-2;Q9P246-3	STIM2	Stromal interaction molecule 2;Isoform 2 of Stromal interaction molecule 2;Isoform 3 of Stromal interaction molecule 2		1.61402	0.376266	1.29798	0	0.553961	-0.0999169	0.933087		+															NaN	13.8582	14.2359	13.7082	13.7307	13.7012	13.957	13.5516	13.6669	13.7025	13.3822	13.659	12.9714	14.0017	13.9856	13.9552	14.0227	13.9493	13.8762	13.8633	13.8664	13.9093
Q9BT40;Q9BT40-2	Q9BT40;Q9BT40-2	INPP5K	Inositol polyphosphate 5-phosphatase K;Isoform 2 of Inositol polyphosphate 5-phosphatase K		0.431186	0.375917	1.29766	0	0.549846	0.43805	1.35477		+					+										NaN	12.6922	12.9124	13.9385	14.6317	14.5319	14.3006	13.1491	13.1728	14.1388	13.8423	12.7662	13.6826	13.6846	13.4323	13.561	12.5253	13.5556	13.6202	13.5936	12.6267	12.6289
Q9BR77	Q9BR77	CCDC77	Coiled-coil domain-containing protein 77		0.234945	0.3757	1.29747	+	1.93229	1.82575	3.54491		+															57486.1	15.1198	14.4983	15.777	12.6803	15.7729	13.7069	15.2211	14.7667	12.1879	14.1696	14.415	14.5407	13.1058	13.1652	12.6816	12.8581	13.5058	11.2842	12.8462	12.3217	12.3541
Q5VST6;Q5VST6-2	Q5VST6;Q5VST6-2	ABHD17B	Alpha/beta hydrolase domain-containing protein 17B;Isoform 2 of Alpha/beta hydrolase domain-containing protein 17B		0.290069	0.375217	1.29703	+	2.13242	2.2618	4.7959		+													+		NaN	17.0552	13.3534	15.7622	16.6541	16.5046	16.5203	15.6889	15.6173	15.6305	15.5748	15.6689	15.4181	14.3467	12.5922	14.6514	13.8562	14.3704	12.4621	13.3499	14.213	14.4939
P11021	P11021	HSPA5	Endoplasmic reticulum chaperone BiP	+	4.39504	0.374934	1.29678	0	0.784442	-0.10885	0.927327		+									+						72333	16.7998	17.0653	16.7862	16.895	16.7721	16.8843	16.5009	16.5904	16.5108	16.5249	16.3706	16.4555	16.8843	17.0851	16.9762	17.0027	16.7597	17.1478	17.1729	17.0766	17.106
O60739	O60739	EIF1B	Eukaryotic translation initiation factor 1b		0.74839	0.374117	1.29605	+	4.185	-1.60308	0.329173		+									+						12823.6	15.2963	15.0417	13.7722	14.1016	14.1962	14.4683	13.9923	14.2075	13.9276	14.1755	14.5048	13.8239	15.9446	16.1222	16.0334	15.9291	16.2684	16.1971	15.546	15.7371	16.0463
Q9NSD9	Q9NSD9	FARSB	Phenylalanine--tRNA ligase beta subunit	+	3.04427	0.372716	1.29479	+	10.7091	-1.96893	0.255442		+															66115.6	14.3171	14.5545	14.454	14.5957	14.5652	14.3077	14.1947	14.1885	14.1411	14.213	13.9721	13.8485	16.4961	16.3341	16.4055	16.4503	16.544	16.3778	16.1212	16.2194	16.2843
Q9NW15	Q9NW15	ANO10	Anoctamin-10		1.44835	0.371833	1.294	+	2.35046	0.399267	1.31884		+															76329.4	13.7846	14.2253	13.4758	13.88	13.9968	13.778	13.6538	13.6826	13.8201	13.4145	13.1088	13.2297	13.3743	13.6173	13.4379	13.4174	13.372	13.526	13.6654	13.6615	13.5625
Q86WJ1	Q86WJ1	CHD1L	Chromodomain-helicase-DNA-binding protein 1-like		1.69297	0.371783	1.29395	0	0.0847767	-0.0182665	0.987418	+	+															101000	14.3688	14.4073	14.5682	14.7136	14.7433	14.7739	14.4929	14.5012	13.8158	14.0543	14.3914	14.0888	14.6593	14.5255	14.5259	14.6596	14.7295	14.5849	14.4597	14.6376	14.5319
Q3V6T2;Q3V6T2-2;Q3V6T2-3;Q3V6T2-4;Q3V6T2-5	Q3V6T2;Q3V6T2-2;Q3V6T2-3;Q3V6T2-4;Q3V6T2-5	CCDC88A	Girdin;Isoform 2 of Girdin;Isoform 3 of Girdin;Isoform 4 of Girdin;Isoform 5 of Girdin		0.276414	0.370717	1.293	0	0.153859	-0.0958168	0.935742		+								+							NaN	15.4732	16.1177	14.5917	14.7862	14.8226	14.8337	15.0465	16.7549	14.5706	14.6433	14.5974	12.7881	15.3963	15.094	15.0832	15.2863	15.2698	15.0704	14.3896	14.5874	14.1713
P19838;P19838-2	P19838;P19838-2	NFKB1	Nuclear factor NF-kappa-B p105 subunit;Isoform 2 of Nuclear factor NF-kappa-B p105 subunit		0.468099	0.3705	1.2928	+	4.35678	-1.21828	0.429794		+					+										NaN	12.937	12.0372	12.876	13.0338	13.2394	12.9059	13.1757	13.1454	11.0643	12.1879	12.9318	12.3012	14.1631	13.8692	13.9469	14.1016	14.2245	14.0337	13.8995	14.0507	13.9673
P60763	P60763	RAC3	Ras-related C3 botulinum toxin substrate 3		2.35999	0.370033	1.29238	0	1.55548	-0.24015	0.846657	+	+							+								21378.8	14.9586	15.4354	14.8677	14.9653	14.8931	15.0855	14.6919	14.5605	14.7492	14.8105	14.4597	14.7136	15.1775	15.3267	15.2115	15.208	15.4082	15.3146	14.9998	14.9643	15.1022
O94763;O94763-3	O94763;O94763-3	URI1	Unconventional prefoldin RPB5 interactor 1;Isoform 3 of Unconventional prefoldin RPB5 interactor 1		1.96708	0.369716	1.2921	0	0.12836	-0.0209834	0.985561		+															NaN	14.2967	14.3193	14.0458	14.3128	14.2701	14.102	14.1941	14.1459	13.8367	13.5251	13.7087	13.7179	14.3317	14.1103	14.1411	14.322	14.3048	14.2627	14.0519	14.2724	14.2321
P78417	P78417	GSTO1	Glutathione S-transferase omega-1		0.925907	0.369033	1.29149	+	9.07865	-4.0515	0.0603083		+					+										27565.8	14.4224	14.3382	13.9936	13.3607	13.8344	13.7946	13.6257	13.3449	14.0524	13.9742	13.3344	13.1981	18.0056	17.773	17.9454	17.7795	18.3002	18.2492	17.2892	16.9009	17.3474
Q9Y692;Q9Y692-2	Q9Y692;Q9Y692-2	GMEB1	Glucocorticoid modulatory element-binding protein 1;Isoform 2 of Glucocorticoid modulatory element-binding protein 1		0.295772	0.368967	1.29143	0	0.183784	0.155033	1.11345		+															NaN	13.9799	15.398	14.9976	15.9391	16.3562	15.2372	12.9166	15.7859	15.2876	15.3667	15.1711	15.1663	15.1067	15.0998	15.2182	15.2681	15.2035	15.0815	15.0898	15.1004	15.1937
Q6UXD5-3;Q6UXD5-5;Q6UXD5-6	Q6UXD5-3;Q6UXD5-5;Q6UXD5-6	SEZ6L2	Isoform 3 of Seizure 6-like protein 2;Isoform 5 of Seizure 6-like protein 2;Isoform 6 of Seizure 6-like protein 2		2.11706	0.368067	1.29062	+	4.26938	1.05025	2.07089		+															NaN	15.1863	15.3427	14.8874	15.2133	15.047	15.212	14.9029	14.8804	14.4495	15.0765	14.6654	14.7056	13.7432	14.3203	13.7722	14.5858	14.2972	13.8685	13.7812	13.9592	14.3154
Q96HI0;Q96HI0-2	Q96HI0;Q96HI0-2	SENP5	Sentrin-specific protease 5;Isoform 2 of Sentrin-specific protease 5		0.877848	0.367133	1.28979	+	4.1997	-0.6114	0.654561		+				+											NaN	12.7597	12.1615	12.4236	12.2744	12.2744	12.4208	12.5369	12.0621	12.5747	11.2842	12.0471	11.6066	12.9521	13.1403	12.9983	13.0672	12.8973	12.9276	12.6588	12.7796	12.6588
Q8NAT1	Q8NAT1	POMGNT2	Protein O-linked-mannose beta-1,4-N-acetylglucosaminyltransferase 2	+	3.02983	0.367067	1.28973	+	5.8496	0.523217	1.43716		+															66615.3	14.7403	14.7018	14.8969	15.0146	14.8624	14.9043	14.4567	14.537	14.6992	14.5158	14.2172	14.492	14.3855	14.3589	14.3694	14.3123	14.2426	14.3123	14.4693	14.2914	14.3288
Q6NUQ1	Q6NUQ1	RINT1	RAD50-interacting protein 1		1.9108	0.367017	1.28968	+	4.7502	0.526467	1.4404	+	+															90631.6	13.832	14.0928	13.8818	14.1604	14.2307	13.9647	13.7451	14.0364	13.7968	13.5182	13.5224	13.3414	13.4614	13.493	13.5678	13.4608	13.5748	13.4458	13.5578	13.6404	13.4987
P51812	P51812	RPS6KA3	Ribosomal protein S6 kinase alpha-3		1.2739	0.366617	1.28933	+	6.3172	-1.68612	0.310762		+	+											+			83736	14.1124	13.4549	13.1675	13.5251	13.7817	13.4242	13.2713	13.3129	12.8882	13.5792	13.224	12.9905	15.3472	15.0765	15.1395	15.1995	15.5034	15.3164	14.9729	15.0522	15.122
Q9NZC9	Q9NZC9	SMARCAL1	SWI/SNF-related matrix-associated actin-dependent regulator of chromatin subfamily A-like protein 1		0.925345	0.366383	1.28912	0	0.247552	-0.0821832	0.944627		+															105938	14.5849	14.3675	14.9817	15.1478	15.0584	15.1004	14.8804	14.9019	14.6463	13.938	14.6341	14.0417	14.9658	14.9431	14.777	14.9627	15.1275	14.9577	14.5204	14.7045	14.7826
Q8WXF7;Q8WXF7-2	Q8WXF7;Q8WXF7-2	ATL1	Atlastin-1;Isoform 2 of Atlastin-1		2.04789	0.3659	1.28869	+	2.51293	0.4055	1.32455		+															NaN	14.3608	14.4624	13.8639	14.1189	14.0565	14.056	13.6833	13.5693	13.9852	13.9897	13.7465	13.7491	13.6852	13.9765	13.7908	13.7438	13.7006	13.5886	13.8755	13.9691	13.7921
Q9UM22	Q9UM22	EPDR1	Mammalian ependymin-related protein 1		2.03997	0.36565	1.28846	0	1.0734	-0.1903	0.876423		+														+	25437.1	15.0987	15.4333	15.2446	15.6744	15.4034	15.0914	14.8724	14.8118	14.8789	15.1895	14.8551	15.1442	15.5027	15.508	15.6146	15.4455	15.3882	15.6286	15.1775	15.3909	15.373
Q9HCN8	Q9HCN8	SDF2L1	Stromal cell-derived factor 2-like protein 1		2.21217	0.36495	1.28784	+	2.68559	0.386967	1.30764		+									+						23598.3	15.172	15.3797	14.7711	15.0639	14.9272	15.0976	14.6897	14.8256	14.5868	14.8366	14.8191	14.464	14.6575	14.7739	14.7787	14.6987	14.5136	14.6673	14.7433	14.8519	14.886
O94964-2	O94964-2	SOGA1	Isoform 2 of Protein SOGA1		2.0044	0.36475	1.28766	+	5.57128	0.798633	1.73945		+															183858	13.8263	14.1055	13.7773	14.0297	13.8811	13.8338	13.8045	13.7567	13.1945	13.5047	13.3129	13.6919	13.2361	13.0035	12.8608	13.2988	13.0817	13.181	13.144	13.2472	13.224
Q5SZL2;Q5SZL2-4	Q5SZL2;Q5SZL2-4	CEP85L	Centrosomal protein of 85 kDa-like;Isoform 4 of Centrosomal protein of 85 kDa-like		0.520991	0.364517	1.28745	+	1.05973	-0.72005	0.607076		+															NaN	13.0687	12.5922	12.291	12.3744	12.5044	12.1302	12.609	12.3588	10.7489	11.8068	12.7727	12.4776	12.9276	12.5874	12.3389	12.8198	14.1885	14.419	14.0203	14.0297	13.3302
O43464	O43464	HTRA2	Serine protease HTRA2, mitochondrial	+	3.27145	0.363933	1.28693	+	4.66702	-0.625317	0.648277		+										+					48840.8	15.6448	15.7065	15.2858	15.3826	15.3536	15.4751	15.1395	15.1372	15.0267	15.0557	15.1204	15.1853	16.0151	16.3057	16.1513	16.0086	16.0079	16.1117	16.1235	16.114	16.1312
Q9NVT9	Q9NVT9	ARMC1	Armadillo repeat-containing protein 1		1.86135	0.362484	1.28564	+	5.42753	-0.5027	0.705785		+															31280.6	14.4205	14.7089	14.3688	14.6341	14.5043	14.52	13.9887	14.6681	14.2415	13.9394	14.0297	14.1143	14.9796	14.9952	15.0071	15.0287	15.0972	15.065	14.8022	14.9105	15.0046
Q9NWS0	Q9NWS0	PIH1D1	PIH1 domain-containing protein 1		1.76522	0.3616	1.28485	+	3.99308	0.3229	1.25084		+															32362.9	15.3343	15.3332	15.4435	15.4532	15.4455	15.61	15.5804	15.07	14.8279	14.8114	15.2291	14.9313	15.1895	15.0141	15.0981	15.1692	15.1787	15.0327	14.9024	15.0761	15.1309
Q8WZ82	Q8WZ82	OVCA2	Esterase OVCA2		0.497844	0.3605	1.28387	+	6.8085	-1.04107	0.485968		+															24418	14.3259	14.0684	14.405	14.5711	14.1025	14.1466	14.0565	14.2611	14.8153	13.9721	13.9771	12.3744	15.2932	15.2942	15.3184	15.299	15.3263	15.3348	14.9784	14.9662	15.0828
Q8TC05	Q8TC05	MDM1	Nuclear protein MDM1		0.365815	0.36045	1.28383	+	3.49106	1.8474	3.59851		+															80735.2	15.6482	15.5531	14.0148	15.404	15.8771	15.542	15.5958	15.5374	13.6499	14.4772	15.8665	14.7497	12.6475	13.3499	13.4777	13.5106	14.2353	13.7338	12.3588	15.0597	14.3203
O14975	O14975	SLC27A2	Very long-chain acyl-CoA synthetase	+	3.41442	0.3602	1.2836	+	4.91481	0.4889	1.40337		+					+										70312.3	14.7099	14.7998	14.67	14.9802	14.8371	14.58	14.3759	14.5141	14.4924	14.3392	14.2696	14.4246	14.219	14.333	14.3188	14.207	14.2636	14.3022	14.3193	14.2385	14.2432
Q9NYZ3	Q9NYZ3	GTSE1	G2 and S phase-expressed protein 1		1.89981	0.360134	1.28354	+	6.02544	0.621983	1.53899		+															76644.8	14.5772	14.7093	14.3499	14.5255	14.34	14.5403	14.3088	14.414	14.0048	13.8709	14.3953	13.8876	13.8628	13.8956	13.8401	13.9041	13.9087	13.899	13.3087	13.8093	13.5509
Q8TDX7	Q8TDX7	NEK7	Serine/threonine-protein kinase Nek7		1.13979	0.36	1.28343	+	4.22376	-0.668834	0.629015		+		+													34550.9	13.2702	13.7279	13.5448	13.7627	13.9452	13.8132	13.8985	13.5243	13.4044	13.0972	12.8669	13.1127	14.3589	14.3343	14.2495	14.39	14.4446	14.2997	14.066	14.2672	14.3245
Q8NDT2	Q8NDT2	RBM15B	Putative RNA-binding protein 15B		1.71424	0.359467	1.28295	0	1.68905	-0.156617	0.897126		+															97205.5	15.4071	15.2317	15.2569	15.0132	15.1327	15.1825	14.952	14.7947	15.2809	14.482	14.5934	14.9643	15.3348	15.3622	15.3617	15.4027	15.2884	15.414	15.3217	15.3525	15.3332
O43264	O43264	ZW10	Centromere/kinetochore protein zw10 homolog		2.45781	0.359317	1.28282	+	3.09239	0.25055	1.18966		+															88829.5	14.677	14.5441	14.7438	14.8797	14.862	14.7369	14.5308	14.6366	14.3255	14.285	14.4274	14.0823	14.4881	14.5175	14.4734	14.4592	14.5525	14.4495	14.2759	14.2763	14.3326
Q99757	Q99757	TXN2	Thioredoxin, mitochondrial		1.57583	0.3592	1.28271	+	7.20422	-1.35707	0.390375		+										+					18383.3	13.7082	13.8535	13.7377	13.849	13.6085	13.9356	13.5283	13.384	13.5858	13.7445	12.8248	13.4699	15.0804	15.4863	15.0574	15.2045	14.8717	15.1346	14.8733	15.2803	15.0417
Q9H6R3	Q9H6R3	ACSS3	Acyl-CoA synthetase short-chain family member 3, mitochondrial		1.18392	0.3592	1.28271	0	0.692002	-0.0551834	0.962472		+					+					+					74778.2	14.7329	15.008	14.8922	14.8607	14.8269	14.8951	14.5743	14.841	15.0935	14.0387	14.0845	14.4286	14.8789	14.9678	14.9595	14.8831	14.9019	14.9557	14.8213	14.7646	14.7838
Q9NS86	Q9NS86	LANCL2	LanC-like protein 2		1.1884	0.358383	1.28199	0	1.06486	-0.112867	0.924749		+															50854.3	14.1575	14.3508	14.1866	14.3044	14.2432	14.0814	13.7315	13.4055	13.5348	14.5567	14.0313	13.9138	14.3443	14.4536	14.2663	14.1637	14.425	14.3482	14.1658	14.2211	14.1941
Q9NUU6	Q9NUU6	OTULINL	Inactive ubiquitin thioesterase OTULINL		1.9661	0.358267	1.28188	+	2.54758	0.531383	1.44531		+															42195.9	15.4401	15.1766	15.7205	15.7341	15.7371	15.551	15.2863	15.0332	15.3913	15.0509	15.065	15.3831	15.0765	14.8484	15.4488	14.7304	15.0413	15.0257	14.7578	14.6812	14.6279
Q9BTV5	Q9BTV5	FSD1	Fibronectin type III and SPRY domain-containing protein 1		0.437749	0.3567	1.28049	+	3.78615	-1.49772	0.354113		+															55819.7	14.6012	13.032	14.2773	14.4911	14.3348	14.7742	14.4739	14.3613	14.0674	13.2753	14.353	12.8395	15.6734	15.7994	15.7817	15.7086	15.8483	15.6855	15.5001	15.6668	15.7439
Q9NVJ2	Q9NVJ2	ARL8B	ADP-ribosylation factor-like protein 8B	+	5.42394	0.356584	1.28039	+	6.67619	0.683934	1.60651		+							+							+	21539	15.8282	15.8554	15.7825	15.8562	15.9603	15.8082	15.5009	15.3501	15.518	15.5651	15.4956	15.5216	15.1647	15.2563	15.3263	15.1517	15.108	14.9802	14.9684	14.9133	14.9289
P06280	P06280	GLA	Alpha-galactosidase A	+	3.59976	0.3563	1.28014	+	4.69398	-0.413867	0.750609		+					+										48766.8	15.4306	15.6923	15.4197	15.5883	15.4157	15.5221	15.1562	15.2427	15.3031	15.1658	15.0041	15.059	15.8146	15.9786	16.0246	15.932	15.8701	15.932	15.8938	15.8306	15.9329
O94966-5;O94966-6;O94966-7	O94966-5;O94966-6;O94966-7	USP19	Isoform 5 of Ubiquitin carboxyl-terminal hydrolase 19;Isoform 6 of Ubiquitin carboxyl-terminal hydrolase 19;Isoform 7 of Ubiquitin carboxyl-terminal hydrolase 19		1.37639	0.354883	1.27888	+	2.93637	-0.429267	0.742639		+				+											NaN	13.5484	13.7401	13.8652	14.1679	13.9799	14.0678	13.9318	13.8176	13.4202	13.5323	13.4231	13.115	14.3608	14.2211	14.3348	14.3343	14.3929	14.301	14.2556	14.358	14.3425
Q96FW1	Q96FW1	OTUB1	Ubiquitin thioesterase OTUB1		0.561826	0.354217	1.27829	+	6.16723	-2.8951	0.134427		+				+											31284.1	13.0631	12.7263	13.911	14.2195	14.1165	14.0135	13.1031	12.8114	13.1259	13.8749	13.7853	13.224	16.7125	16.3267	16.4067	16.6975	16.7488	16.5283	16.1862	16.4187	16.3706
Q9NUQ7	Q9NUQ7	UFSP2	Ufm1-specific protease 2		1.85361	0.35415	1.27823	+	5.19853	0.619683	1.53654		+				+											53261.3	14.8507	14.8169	15.0336	15.0822	14.9716	14.9689	14.7938	14.684	15.0027	14.3343	14.3231	14.4611	14.2809	14.3846	14.5669	14.1335	14.3613	14.2786	14.3166	14.1267	14.2801
P60520	P60520	GABARAPL2	Gamma-aminobutyric acid receptor-associated protein-like 2		1.38356	0.3524	1.27668	+	3.77948	-0.6587	0.633449		+															13666.8	14.2041	14.2391	14.3667	14.8588	14.6376	14.3763	14.1488	13.6068	14.2396	14.1291	14.4027	14.0412	15.0725	14.9352	15.0987	15.212	15.2488	15.0676	15.4181	15.572	15.5388
O95167	O95167	NDUFA3	NADH dehydrogenase [ubiquinone] 1 alpha subcomplex subunit 3		0.478809	0.351917	1.27626	+	6.5399	-2.78943	0.144643		+					+					+					9278.84	12.3513	13.8434	12.6673	12.937	12.7974	12.3932	12.6163	12.6922	13.4738	12.2084	11.5026	12.3848	15.6939	15.4876	15.4313	15.5429	15.709	15.8615	15.3975	15.5254	15.7601
Q09666	Q09666	AHNAK	Neuroblast differentiation-associated protein AHNAK	+	2.79181	0.350867	1.27533	0	1.13951	-0.15635	0.897292	+	+														+	629101	14.9643	15.1831	14.6757	14.7951	14.8275	15.0046	14.6222	14.653	14.5323	14.5287	14.4045	14.6044	15.1126	15.0314	14.9476	15.1022	15.1011	15.0935	14.4947	14.6956	14.7711
Q96T60	Q96T60	PNKP	Bifunctional polynucleotide phosphatase/kinase		0.794549	0.3501	1.27465	+	4.14351	-1.06483	0.478028		+			+												57076.4	14.9821	14.4283	14.4455	13.9861	13.873	14.1433	13.9903	14.0819	14.358	13.4987	13.4665	14.3623	15.3541	15.4236	15.3573	15.3521	15.4101	15.3501	15.0709	15.1256	15.2115
Q8IYA6	Q8IYA6	CKAP2L	Cytoskeleton-associated protein 2-like		1.47695	0.349933	1.2745	+	5.78847	0.78205	1.71957		+															83586.6	14.1211	14.4017	14.0186	14.3711	14.0732	14.1556	14.0174	14.1344	13.391	13.5087	13.9993	13.9909	13.4266	13.389	13.3511	13.2693	13.4191	13.5939	13.0887	13.2832	13.3257
Q99871;Q99871-2;Q99871-3	Q99871;Q99871-2;Q99871-3	HAUS7	HAUS augmin-like complex subunit 7;Isoform 2 of HAUS augmin-like complex subunit 7;Isoform 3 of HAUS augmin-like complex subunit 7		0.41304	0.348983	1.27366	+	2.92638	1.3184	2.49389		+															NaN	12.8162	12.2587	12.983	13.7531	13.7498	13.6479	13.1971	12.6247	11.8286	13.4082	13.726	12.3302	12.1264	12.3563	11.8991	11.2305	11.839	11.847	11.126	10.6029	12.4507
P07686	P07686	HEXB	Beta-hexosaminidase subunit beta	+	3.14152	0.348933	1.27362	+	6.24226	-0.770517	0.586207		+					+									+	63111.3	15.0553	15.1577	15.3525	15.3647	15.3026	15.1332	14.7894	14.7334	15.0761	14.8479	14.9552	14.8704	15.9011	16.0624	16.0819	15.8714	15.9367	16.1356	15.554	15.4656	15.6213
Q96SZ5	Q96SZ5	ADO	2-aminoethanethiol dioxygenase		0.367282	0.348917	1.2736	+	2.83332	-1.21215	0.431625		+					+										29750.8	14.6048	14.0359	12.8641	13.4055	14.4579	14.0706	12.6548	12.8931	13.8697	14.2529	13.0581	14.6167	15.4414	14.9347	14.9827	15.1513	15.1707	15.0309	15.3399	15.6453	15.1567
Q96K19	Q96K19	RNF170	E3 ubiquitin-protein ligase RNF170		0.885581	0.348667	1.27338	0	0.0281458	0.0125999	1.00877		+				+											29814.7	12.9304	13.5886	12.5874	12.7516	12.6384	12.757	12.5329	12.3901	12.9905	12.7388	11.9125	12.5966	12.7419	12.8996	12.876	12.8323	12.7951	13.0329	12.5491	12.4279	12.5394
Q9Y295	Q9Y295	DRG1	Developmentally-regulated GTP-binding protein 1		2.11174	0.346533	1.2715	0	0.389517	0.0578	1.04088		+															40542.2	15.046	15.2599	15.1051	15.3591	15.3222	15.108	14.9763	15.0215	14.5342	14.8681	15.0796	14.6414	15.2634	15.0636	15.0527	15.1529	15.2594	15.0615	15.0057	15.0972	15.0314
Q86WV6	Q86WV6	STING1	Stimulator of interferon genes protein		1.71473	0.343833	1.26912	+	4.4992	0.599283	1.51496	+	+															42192.6	14.8783	14.7182	14.8804	15.2006	14.9734	14.9331	14.3059	14.3882	14.9445	14.6847	14.4039	14.7938	14.3199	14.4832	14.4533	14.3178	14.1135	14.3006	14.322	14.207	14.2006
Q86X19	Q86X19	TMEM17	Transmembrane protein 17		0.93963	0.3427	1.26813	0	0.0124815	0.0097669	1.00679		+															23046.2	14.2099	14.0819	14.9827	14.4811	14.5263	14.7128	13.7914	13.6661	14.3019	14.2538	14.3022	14.6231	13.4315	14.8269	14.8579	14.7617	14.8239	14.2342	13.7737	14.5395	14.7299
O60879;O60879-2;O60879-3	O60879;O60879-2;O60879-3	DIAPH2	Protein diaphanous homolog 2;Isoform 2 of Protein diaphanous homolog 2;Isoform 3 of Protein diaphanous homolog 2		1.59909	0.340683	1.26636	+	5.62716	0.72105	1.64838		+															NaN	14.6936	14.6589	14.7747	15.0052	14.9328	14.9914	14.7255	14.8794	14.3608	14.1103	14.5636	14.3729	14.207	14.111	13.9954	14.206	14.2099	14.001	13.9452	14.1099	14.1099
Q96IV0;Q96IV0-2;Q96IV0-3	Q96IV0;Q96IV0-2;Q96IV0-3	NGLY1	Peptide-N(4)-(N-acetyl-beta-glucosaminyl)asparagine amidase;Isoform 2 of Peptide-N(4)-(N-acetyl-beta-glucosaminyl)asparagine amidase;Isoform 3 of Peptide-N(4)-(N-acetyl-beta-glucosaminyl)asparagine amidase		0.645439	0.3406	1.26628	+	1.2701	0.579166	1.49399		+															NaN	15.6939	16.1848	14.8067	15.061	14.7755	14.6525	14.9952	14.8448	14.9671	14.677	14.5412	15.1055	14.8747	14.4476	14.3929	14.9019	14.5351	14.5472	14.5835	14.7275	14.4916
Q7L3T8	Q7L3T8	PARS2	Probable proline--tRNA ligase, mitochondrial		1.8489	0.340333	1.26605	0	1.64028	-0.197467	0.872081		+										+					53262.7	14.7533	14.9854	14.5583	14.8081	14.602	14.715	14.2964	14.3796	14.7981	14.2099	14.1658	14.5303	14.8252	15.0522	15.0141	14.9397	14.8243	14.9514	14.8476	14.7752	14.8319
P32004;P32004-2;P32004-3	P32004;P32004-2;P32004-3	L1CAM	Neural cell adhesion molecule L1;Isoform 2 of Neural cell adhesion molecule L1;Isoform 3 of Neural cell adhesion molecule L1		1.3125	0.33895	1.26484	+	5.73077	1.57077	2.97063		+															NaN	14.4586	14.8084	14.098	14.2157	14.3321	14.3754	14.0214	14.0768	14.3944	14.2644	13.8881	13.6094	12.3932	13.2998	12.8323	12.6496	12.7321	12.9566	12.4776	12.967	13.0784
Q86UV5	Q86UV5	USP48	Ubiquitin carboxyl-terminal hydrolase 48		0.784962	0.33845	1.2644	+	6.64794	-1.27125	0.414301		+				+											119032	14.1968	14.417	13.7765	13.9367	14.1658	14.3516	13.8142	14.4078	14.2611	13.7332	13.0382	13.5592	15.3865	15.3797	15.3146	15.4741	15.4705	15.4465	15.3993	15.4181	15.439
O75348	O75348	ATP6V1G1	V-type proton ATPase subunit G 1		1.72228	0.338283	1.26425	+	2.83685	-0.4007	0.757491		+					+									+	13757.5	14.4802	14.7365	14.111	14.6555	14.452	14.5204	14.1099	14.102	13.8101	14.2033	14.3878	14.3128	14.8704	14.8433	14.8158	14.9976	14.9148	14.9179	14.7569	15.0118	14.9802
O15067	O15067	PFAS	Phosphoribosylformylglycinamidine synthase		0.261766	0.338067	1.26406	+	5.04801	-2.96307	0.128241		+					+										144734	15.0232	12.757	12.6302	13.4138	13.8906	13.756	15.0167	12.5208	13.5748	13.3901	12.3563	12.5837	16.6247	16.4086	16.4595	16.5586	16.6743	16.5235	16.3883	16.415	16.4801
Q6P4A8	Q6P4A8	PLBD1	Phospholipase B-like 1		0.239732	0.337933	1.26394	0	0.328263	0.320767	1.24899		+															63254.8	15.8391	13.5732	13.696	12.9166	13.5386	13.3161	14.2157	14.6806	13.4687	13.4323	13.282	11.7727	13.2371	13.5819	13.6984	13.6127	13.5106	13.3143	13.4315	13.3277	13.6173
Q14999;Q14999-2	Q14999;Q14999-2	CUL7	Cullin-7;Isoform 2 of Cullin-7		1.59923	0.33745	1.26352	+	4.58543	0.684617	1.60727	+	+				+											NaN	13.6927	13.6303	13.5564	13.832	13.9041	14.0498	13.5207	12.9905	13.729	13.3578	13.5953	13.4473	13.186	13.234	13.2082	12.977	13.0481	12.9043	13.0329	12.8973	12.9403
Q9NRP0	Q9NRP0	OSTC	Oligosaccharyltransferase complex subunit OSTC		1.24331	0.3367	1.26286	+	3.37749	0.624817	1.54201		+															16829.3	14.9749	15.0603	15.4483	15.4502	15.3814	15.332	14.9179	14.8768	15.4554	14.4533	14.8704	15.0531	14.5652	14.8773	14.7964	14.2783	14.6403	14.7407	14.4413	14.2124	14.4973
Q70HW3;Q70HW3-2	Q70HW3;Q70HW3-2	SLC25A26	S-adenosylmethionine mitochondrial carrier protein;Isoform 2 of S-adenosylmethionine mitochondrial carrier protein		0.675115	0.336633	1.26281	0	0.447651	-0.08955	0.939816		+					+					+					NaN	13.3355	13.4558	13.5844	13.7722	13.5463	13.6622	12.8973	13.0273	13.2873	14.0279	13.7307	12.3661	13.4323	13.7784	13.8664	13.5251	13.5625	13.729	13.849	13.2965	13.5114
Q9UIV1	Q9UIV1	CNOT7	CCR4-NOT transcription complex subunit 7		1.51459	0.3364	1.2626	+	6.3827	0.8895	1.85253		+															32745.1	14.8647	14.7108	14.5175	14.5969	14.4979	14.8355	14.525	14.42	14.1771	13.88	14.7018	14.301	13.7649	13.9576	13.8012	13.644	13.7797	13.7389	13.6878	13.727	13.9891
Q9ULM6	Q9ULM6	CNOT6	CCR4-NOT transcription complex subunit 6		0.658035	0.335583	1.26189	+	2.53265	0.752284	1.68446		+															63306.6	14.4056	15.3464	15.6257	15.3913	15.1144	15.4776	15.6846	14.6547	14.8164	14.8313	14.3358	15.0247	14.4571	14.2495	14.492	14.7792	14.5222	14.3473	14.3944	14.324	14.2649
Q15904	Q15904	ATP6AP1	V-type proton ATPase subunit S1		1.9257	0.335267	1.26161	+	5.17858	0.916966	1.88814	+	+					+	+									52025.8	15.3276	15.2111	15.6973	15.8082	15.6992	15.4582	15.1673	15.1791	15.337	14.9817	15.245	15.2799	14.5605	14.5969	14.7329	14.4301	14.7192	14.6602	14.9338	14.7589	14.7617
Q0JRZ9;Q0JRZ9-3	Q0JRZ9;Q0JRZ9-3	FCHO2	F-BAR domain only protein 2;Isoform 3 of F-BAR domain only protein 2		0.874272	0.33455	1.26098	+	4.53342	-0.743983	0.597089		+															NaN	13.1162	13.8344	13.5601	13.4699	13.7323	13.5803	14.0808	13.0199	12.8931	13.1925	13.0083	13.0913	14.3139	14.2119	14.3134	14.2888	14.3482	14.2809	13.8775	13.9288	14.1368
Q9C0E8;Q9C0E8-2;Q9C0E8-4	Q9C0E8;Q9C0E8-2;Q9C0E8-4	LNPK	Endoplasmic reticulum junction formation protein lunapark;Isoform 2 of Endoplasmic reticulum junction formation protein lunapark;Isoform 4 of Endoplasmic reticulum junction formation protein lunapark	+	3.1126	0.334	1.2605	+	7.0011	0.61405	1.53055		+															NaN	15.8451	16.0472	15.7696	15.9097	15.857	15.8544	15.5741	15.7665	15.6543	15.4488	15.3963	15.439	15.302	15.3403	15.3151	15.2243	15.1803	15.2367	15.2192	15.1377	15.1529
Q9UJY5;Q9UJY5-4	Q9UJY5;Q9UJY5-4	GGA1	ADP-ribosylation factor-binding protein GGA1;Isoform 4 of ADP-ribosylation factor-binding protein GGA1		0.870176	0.333517	1.26008	+	2.09854	0.460084	1.37562		+				+											NaN	14.0823	13.77	14.3641	14.54	14.5993	14.4679	14.2544	14.2594	13.3763	13.7491	14.3725	13.8108	14.0164	13.6852	13.7694	13.8469	13.9506	13.7946	13.7606	13.8286	13.8742
Q2KHR3	Q2KHR3	QSER1	Glutamine and serine-rich protein 1		0.920876	0.333467	1.26004	+	6.04001	-1.02633	0.490956		+															189972	12.6902	13.0121	12.5015	12.8038	12.5491	12.5148	12.9816	12.2485	12.3513	11.6867	12.1798	12.6228	13.7839	13.5953	13.5169	13.7548	13.727	13.8516	13.386	13.6887	13.5958
P84077	P84077	ARF1	ADP-ribosylation factor 1		1.18754	0.333333	1.25992	+	3.98989	1.11158	2.16083	+	+							+								20696.8	16.5603	16.6811	17.3022	17.4492	17.3022	17.1446	16.8214	16.6201	16.5739	16.6413	16.9311	16.8518	15.9489	15.632	16.1376	15.7439	16.2902	16.0175	16.2156	15.9351	16.1087
O00115;O00115-2	O00115;O00115-2	DNASE2	Deoxyribonuclease-2-alpha;Isoform 2 of Deoxyribonuclease-2-alpha		2.62343	0.331917	1.25868	+	5.19566	-0.671383	0.627905		+														+	NaN	15.508	15.902	15.4306	15.6519	15.5014	15.5958	15.1417	15.4181	15.1932	15.3889	15.2415	15.2148	16.3163	16.2376	16.2417	16.415	16.1356	16.2718	15.9748	15.8415	15.9703
P32321;P32321-2	P32321;P32321-2	DCTD	Deoxycytidylate deaminase;Isoform 2 of Deoxycytidylate deaminase		0.281204	0.331817	1.2586	+	4.23145	0.915517	1.88624		+					+										NaN	16.0405	15.4441	16.0414	15.9651	15.3485	16.0908	16.1255	16.1341	15.6251	16.0302	15.9188	13.1058	14.9038	14.8728	14.9214	14.8869	14.8418	15.0106	14.7312	14.8762	14.9648
Q9BRK0;Q9BRK0-2	Q9BRK0;Q9BRK0-2	REEP2	Receptor expression-enhancing protein 2;Isoform 2 of Receptor expression-enhancing protein 2		0.923668	0.331533	1.25835	+	2.33461	0.64675	1.56564		+															NaN	14.3063	14.5129	13.3465	13.9506	13.9703	13.8464	14.0308	13.8151	13.3414	13.4266	13.6014	13.7285	13.227	13.6544	13.4191	13.2768	13.2525	13.2227	13.2658	13.5041	13.5364
Q9UII4	Q9UII4	HERC5	E3 ISG15--protein ligase HERC5	+	4.43862	0.33075	1.25767	+	4.9842	0.279767	1.214		+				+											116852	14.974	14.9643	14.9483	15.1026	15.0654	15.0981	14.8519	14.6259	14.6666	14.6695	14.7479	14.6064	14.7433	14.7599	14.6575	14.7552	14.7883	14.7699	14.742	14.9065	14.7145
P54252;P54252-1;P54252-4	P54252;P54252-1;P54252-4	ATXN3	Ataxin-3;Isoform 1 of Ataxin-3;Isoform 4 of Ataxin-3		0.325145	0.330317	1.25729	+	1.86683	-0.8626	0.54996		+				+											NaN	11.9424	12.7796	12.8625	13.3231	13.1043	14.0615	12.8987	13.6654	11.9228	13.0021	13.1603	11.4422	13.857	13.9225	13.7531	14.0529	13.9265	13.737	13.3519	13.7765	13.6342
Q99836;Q99836-5;Q99836-6	Q99836;Q99836-5;Q99836-6	MYD88	Myeloid differentiation primary response protein MyD88;Isoform 5 of Myeloid differentiation primary response protein MyD88;Isoform 6 of Myeloid differentiation primary response protein MyD88		1.75653	0.32975	1.2568	+	5.68924	0.5819	1.49682		+															NaN	14.3019	14.3711	14.4087	14.5129	14.5501	14.6941	14.3742	14.3593	13.9265	13.9075	14.3715	13.9213	13.8906	13.8847	13.861	13.8535	13.8978	13.9598	13.4977	13.7109	13.6358
Q5VYK3	Q5VYK3	ECPAS	Proteasome adapter and scaffold protein ECM29		1.10647	0.32975	1.2568	+	4.76768	-1.24748	0.421182		+															204291	13.0834	13.1945	13.6833	13.9641	13.8886	13.8023	13.3708	13.4832	13.035	13.1593	13.4145	13.1749	14.9389	14.7014	14.7251	14.8565	15.077	14.8022	14.6077	14.7398	14.7695
Q5VV42	Q5VV42	CDKAL1	Threonylcarbamoyladenosine tRNA methylthiotransferase		2.90335	0.32965	1.25671	+	5.34277	0.508633	1.4227		+															65111.5	14.8869	15.1338	14.8452	15.0365	14.9286	14.8812	14.5327	14.7614	14.8027	14.4155	14.6314	14.5906	14.3729	14.6015	14.4524	14.3769	14.4009	14.4558	14.5673	14.5112	14.4811
Q9BVV6;Q9BVV6-2;Q9BVV6-3;Q9BVV6-4	Q9BVV6;Q9BVV6-2;Q9BVV6-3;Q9BVV6-4	KIAA0586	Protein TALPID3;Isoform 2 of Protein TALPID3;Isoform 3 of Protein TALPID3;Isoform 4 of Protein TALPID3		0.859572	0.328667	1.25585	0	0.761634	0.3551	1.27907		+															NaN	12.1121	12.5527	12.4593	12.7226	12.5239	12.2977	11.6774	11.6677	12.0901	12.2744	12.0955	12.8912	11.5778	12.5708	12.6365	12.2485	11.2598	12.2443	12.7241	12.6108	12.3269
Q9NX76	Q9NX76	CMTM6	CKLF-like MARVEL transmembrane domain-containing protein 6		0.885793	0.328017	1.25529	+	4.59386	1.3163	2.49027		+													+		20418.9	14.7374	14.9514	15.6009	15.6093	15.6459	15.7312	15.1771	14.8672	15.4218	15.1377	14.7506	14.9536	14.1481	13.9159	14.111	14.241	13.9469	14.0154	13.4251	12.2977	12.9532
O94955	O94955	RHOBTB3	Rho-related BTB domain-containing protein 3		0.992588	0.327583	1.25491	+	4.58587	1.40405	2.64643	+	+				+											69413.4	14.4653	14.1135	14.6713	15.0057	14.8807	14.7529	14.1335	13.7914	14.3929	14.4964	14.6491	14.4606	13.224	13.0544	13.1387	12.9785	13.9281	13.1414	13.4637	12.0901	13.1235
P01111	P01111	NRAS	GTPase NRas		2.25443	0.327067	1.25446	+	10.8584	1.5422	2.91238	+	+							+								21229.2	15.7362	15.9219	15.6964	15.7793	15.8588	15.7281	15.1148	15.4236	15.6871	15.6345	15.3516	15.5467	14.3098	14.3231	14.1851	14.2943	14.1546	14.2006	14.3477	14.3521	14.2333
P40425	P40425	PBX2	Pre-B-cell leukemia transcription factor 2		0.903295	0.326917	1.25433	+	2.78013	-0.780117	0.58232		+															45881.3	13.88	14.3957	13.6159	13.8025	13.0687	13.9618	13.486	13.3344	13.7166	13.3277	13.2394	13.659	14.6382	14.4943	14.397	14.6466	14.6187	14.6105	14.3846	14.4892	14.543
O00519	O00519	FAAH	Fatty-acid amide hydrolase 1		0.623729	0.326783	1.25421	0	0.681374	0.268967	1.20494		+					+										63065.8	12.3744	13.1849	12.8431	13.3004	12.3932	12.3012	12.5976	11.9828	12.7226	13.0817	12.0572	11.9946	12.748	12.5163	12.3217	12.6608	12.1922	12.3444	13.032	12.3151	12.4236
Q13370;Q13370-2	Q13370;Q13370-2	PDE3B	cGMP-inhibited 3',5'-cyclic phosphodiesterase B;Isoform 2 of cGMP-inhibited 3',5'-cyclic phosphodiesterase B		1.2366	0.326717	1.25416	+	2.01083	0.379217	1.30064		+					+										NaN	14.1143	14.4832	13.9927	13.976	13.8588	13.6288	13.8373	13.6159	13.7882	13.7627	13.8692	13.2202	13.5941	13.7099	13.6602	13.6038	13.5323	13.6782	13.645	13.624	13.862
P16422	P16422	EPCAM	Epithelial cell adhesion molecule	+	3.78656	0.326433	1.25391	+	5.89982	0.751033	1.683		+															34932.3	14.9119	15.1152	14.8945	14.9564	14.9505	15.0027	14.591	14.4968	14.7646	14.7897	14.6183	14.6122	14.1599	14.4717	14.3059	14.0406	14.078	14.2689	13.8582	13.9163	14.0406
Q96D53	Q96D53	COQ8B	Atypical kinase COQ8B, mitochondrial		1.33074	0.326134	1.25365	+	2.76756	-0.403066	0.756249		+		+								+					60069.5	13.645	14.1729	13.5484	13.7256	13.6014	13.6767	13.2371	13.0644	13.7765	13.218	13.5625	13.5547	14.1388	14.2099	14.1368	14.1488	14.0417	14.1124	14.0645	13.9703	14.0439
Q8NF37	Q8NF37	LPCAT1	Lysophosphatidylcholine acyltransferase 1	+	3.28546	0.32605	1.25358	+	6.86795	0.64685	1.56575	+	+					+										59151.3	15.0579	15.1905	15.2243	15.3968	15.2634	15.2667	14.7552	14.8061	15.0309	14.9302	15.0314	14.8895	14.58	14.653	14.6433	14.5386	14.5403	14.5633	14.5633	14.4078	14.5048
P56937;P56937-2;P56937-3	P56937;P56937-2;P56937-3	HSD17B7	3-keto-steroid reductase/17-beta-hydroxysteroid dehydrogenase 7;Isoform 2 of 3-keto-steroid reductase/17-beta-hydroxysteroid dehydrogenase 7;Isoform 3 of 3-keto-steroid reductase/17-beta-hydroxysteroid dehydrogenase 7		2.03796	0.326017	1.25355	+	4.19686	0.527067	1.441		+					+										NaN	14.7525	15.0914	15.14	15.3099	15.1847	15.0658	14.6433	14.5556	15.0052	14.777	14.7211	14.886	14.5025	14.5786	14.6496	14.4998	14.5347	14.6167	14.6472	14.4592	14.6036
Q9UBI9	Q9UBI9	HECA	Headcase protein homolog		1.61061	0.325566	1.25316	+	3.67039	0.606666	1.52274		+															58836.6	14.6535	15.0075	14.3872	14.6296	14.426	14.7304	14.3083	14.4495	13.9313	14.2964	14.4606	14.4347	14.1504	13.8132	13.9207	14.0754	14.1522	14.0823	13.8311	13.8158	13.9816
O75843	O75843	AP1G2	AP-1 complex subunit gamma-like 2		0.246823	0.32535	1.25297	+	2.18309	0.798416	1.73919	+	+															87116.6	14.2786	15.342	13.9968	15.0966	14.1585	14.4648	12.8082	13.9865	14.0814	16.004	13.1757	15.3294	13.7389	13.758	13.8449	13.4637	14.0291	13.7122	13.4567	13.265	13.4379
Q12770	Q12770	SCAP	Sterol regulatory element-binding protein cleavage-activating protein		0.967693	0.324733	1.25243	+	3.18664	0.802133	1.74368	+	+					+										139729	13.3578	13.4895	14.0711	14.2085	14.1362	13.8181	13.389	13.1201	13.8417	13.581	13.3958	13.8052	13.0273	13.1259	13.1612	12.7303	12.9495	13.2742	13.4767	13.0795	13.2491
P42694	P42694	HELZ	Probable helicase with zinc finger domain		1.48086	0.324467	1.2522	0	1.03027	0.168683	1.12403		+															218970	13.9887	14.2041	14.2446	14.3759	14.0737	14.2338	13.7483	14.0565	13.322	13.9493	14.0057	14.0922	14.3512	13.8939	13.9545	13.8639	14.0317	14.0135	13.8207	14.1566	14.1701
Q96DZ1	Q96DZ1	ERLEC1	Endoplasmic reticulum lectin 1		2.4144	0.3241	1.25188	+	5.27801	0.33215	1.25889		+									+						54858.2	14.6108	14.5923	14.5993	14.6888	14.6036	14.5231	14.3448	14.4035	14.4837	14.2139	13.9006	14.3268	14.3544	14.2338	14.2888	14.3601	14.1749	14.213	14.4929	14.3563	14.3392
Q9H553	Q9H553	ALG2	Alpha-1,3/1,6-mannosyltransferase ALG2		2.66756	0.323983	1.25178	+	5.31214	0.547167	1.46121		+					+				+						47091.5	14.9753	15.0292	14.9914	15.2091	15.0569	15.1295	14.8448	14.7118	14.9957	14.6218	14.5039	14.7695	14.4816	14.7557	14.5386	14.4511	14.4235	14.4579	14.6508	14.4797	14.4911
Q96IG2	Q96IG2	FBXL20	F-box/LRR-repeat protein 20	+	3.21558	0.323417	1.25129	+	8.4915	0.867267	1.8242		+				+											48423.2	14.7887	15.0185	14.8394	15.0322	14.9276	14.8958	14.4846	14.5476	14.7699	14.7365	14.5578	14.4653	13.988	14.0941	14.058	14.0412	13.993	14.1243	14.0814	14.0834	14.0742
Q96MX6	Q96MX6	WDR92	WD repeat-containing protein 92		1.67586	0.3232	1.2511	+	4.73431	0.550883	1.46498		+															39740.4	15.0089	15.3199	14.9184	15.1796	15.1663	15.2434	14.9616	15.0389	14.4797	14.5282	15.0085	14.8804	14.6438	14.4983	14.5083	14.6348	14.7324	14.5136	14.5323	14.6658	14.6433
P53803	P53803	POLR2K	DNA-directed RNA polymerases I, II, and III subunit RPABC4		0.708622	0.323117	1.25103	0	0.275107	-0.2526	0.839382		+															7004.19	16.663	16.7233	15.2217	16.1862	16.0881	16.4017	15.7027	16.0383	15.8852	15.6939	16.0637	15.9615	15.5741	17.3642	16.7657	16.627	15.4542	17.0144	16.4854	16.538	17.1666
Q6UW02	Q6UW02	CYP20A1	Cytochrome P450 20A1		1.23657	0.323017	1.25094	0	0.87717	0.24345	1.18382		+					+										52432.3	13.5207	13.5207	13.9552	14.3083	14.1092	13.7791	13.514	13.4539	13.8059	13.3793	13.7377	13.3643	13.684	13.7209	13.8329	13.3143	13.5927	13.5877	13.6852	13.514	13.6085
A6NDU8	A6NDU8	C5orf51	UPF0600 protein C5orf51		0.637871	0.32295	1.25089	+	1.56136	-0.377217	0.769922		+															33620.4	12.5728	13.2094	12.8381	13.1637	12.9591	12.6475	12.9199	13.1503	11.6211	12.5618	12.9254	12.2744	13.5523	13.0166	13.1736	13.4748	13.4397	12.9969	12.7321	13.4307	13.1347
P13798	P13798	APEH	Acylamino-acid-releasing enzyme		0.31601	0.322933	1.25087	+	8.48596	-2.9041	0.133592		+					+										81224.6	14.8003	13.873	14.2297	14.0417	14.2801	14.5702	14.5395	14.5525	14.1154	15.1581	12.4102	13.0817	17.2828	17.0255	17.1204	17.2892	17.4166	17.0851	16.8459	16.9234	17.0111
Q2TAL8	Q2TAL8	QRICH1	Glutamine-rich protein 1		0.273108	0.321283	1.24944	+	1.511	-1.20215	0.434627		+									+						86435.6	14.6292	12.8608	13.7644	13.4738	16.0021	13.0847	13.7092	14.0124	13.3869	13.4397	14.0689	13.2702	15.1725	15.2186	15.1225	15.15	15.2091	15.1552	14.9357	15.1187	15.1427
Q96FZ7	Q96FZ7	CHMP6	Charged multivesicular body protein 6		0.811167	0.321067	1.24925	+	2.6917	0.37915	1.30058		+															23484.8	15.044	14.6728	14.7897	14.857	14.7998	14.8437	14.4624	14.8747	15.2754	13.867	14.241	14.3601	14.8129	14.4683	14.414	14.4337	14.2777	14.3255	14.3326	14.3123	14.3512
Q9BT25;Q9BT25-2;Q9BT25-3	Q9BT25;Q9BT25-2;Q9BT25-3	HAUS8	HAUS augmin-like complex subunit 8;Isoform 2 of HAUS augmin-like complex subunit 8;Isoform 3 of HAUS augmin-like complex subunit 8		0.757668	0.320817	1.24904	+	7.34882	1.61198	3.05672		+															NaN	15.4937	15.6668	15.2291	15.497	15.436	15.5989	15.3751	15.3435	14.2297	15.1696	15.7793	15.0994	14.2111	13.8639	13.7498	14.0684	13.7377	13.6187	13.2965	13.4748	13.7606
Q4G0X4	Q4G0X4	KCTD21	BTB/POZ domain-containing protein KCTD21		1.78648	0.319933	1.24827	0	0.132458	0.0200334	1.01398		+				+	+										29643	15.8217	15.9959	15.6689	15.892	15.7994	15.8146	15.7645	15.7227	15.713	15.3095	15.37	15.1932	15.7499	15.8869	15.818	15.6681	15.9219	15.8275	15.5613	15.563	15.801
P23526	P23526	AHCY	Adenosylhomocysteinase		1.31836	0.318117	1.2467	+	9.90693	-3.02987	0.122439		+					+										47716.1	14.2551	14.4947	14.5015	14.5673	14.4195	14.4291	13.8235	14.2333	14.4327	14.3026	13.6143	14.3521	17.708	17.1204	17.2561	17.5869	17.7636	17.4114	17.3764	17.5052	17.3592
Q8TCT8	Q8TCT8	SPPL2A	Signal peptide peptidase-like 2A		1.22281	0.317667	1.24631	+	6.7707	1.60682	3.04579	+	+						+									58143.2	15.9876	16.1594	16.0858	16.0713	16.1164	15.6608	16.0314	16.0451	15.242	15.7874	15.5905	15.4789	14.3225	14.8361	14.5529	14.3593	14.1951	14.1745	14.0387	13.984	14.15
Q9H4L7-2	Q9H4L7-2	SMARCAD1	Isoform 2 of SWI/SNF-related matrix-associated actin-dependent regulator of chromatin subfamily A containing DEAD/H box 1		0.687488	0.317417	1.2461	0	0.868688	0.2417	1.18238		+				+											117603	13.6229	13.6358	14.0742	14.3039	14.2696	14.4704	13.8254	14.1494	13.0382	13.8373	14.2094	13.4126	13.899	13.7627	13.7416	13.8539	13.878	13.7914	13.6685	13.8742	13.8659
Q15785	Q15785	TOMM34	Mitochondrial import receptor subunit TOM34		0.719157	0.3174	1.24608	+	8.6871	-2.44087	0.184173		+										+					34559.4	12.974	13.832	13.5827	13.5308	13.5501	13.5122	13.2279	13.385	13.6809	12.6163	12.5803	13.587	16.0133	15.8372	15.8335	16.0236	16.0325	15.8869	15.5958	15.7739	15.7191
Q70E73	Q70E73	RAPH1	Ras-associated and pleckstrin homology domains-containing protein 1		0.302806	0.31725	1.24595	+	1.60855	-0.598467	0.660456		+															135256	14.6288	15.0615	14.0605	13.5516	13.9445	14.5777	14.7765	14.7411	14.5652	13.8434	13.7362	12.2587	14.8907	14.7951	14.8433	14.9784	14.9109	14.997	14.7339	14.7617	15.2497
Q96T51	Q96T51	RUFY1	RUN and FYVE domain-containing protein 1		1.02196	0.316966	1.24571	0	0.610173	0.0733999	1.05219		+				+									+		79817.9	14.6171	14.6438	14.7838	14.9228	14.8768	14.8845	14.5529	15.0052	14.0808	14.1553	14.8724	14.1604	14.717	14.6206	14.7589	14.7699	14.7695	14.6525	14.5236	14.6555	14.4726
P61106	P61106	RAB14	Ras-related protein Rab-14	+	4.00815	0.3167	1.24548	+	10.0967	1.34245	2.53582	+	+							+								23896.9	16.5739	16.8324	16.6916	16.7925	16.5681	16.6394	16.3778	16.3923	16.2684	16.3341	16.429	16.3961	15.3353	15.387	15.3712	15.3536	15.3199	15.2762	15.4129	15.4422	15.3558
P46020;P46020-2	P46020;P46020-2	PHKA1	Phosphorylase b kinase regulatory subunit alpha, skeletal muscle isoform;Isoform 2 of Phosphorylase b kinase regulatory subunit alpha, skeletal muscle isoform		0.118265	0.31575	1.24466	0	0.0181764	0.0352499	1.02473		+															NaN	15.5798	18.9341	14.9069	14.5331	14.9665	15.1261	15.5242	15.1523	15.6263	15.1692	12.402	18.278	15.4373	15.664	15.759	15.5073	15.7803	15.6871	15.3414	15.7355	15.8059
Q9BRZ2	Q9BRZ2	TRIM56	E3 ubiquitin-protein ligase TRIM56		0.522969	0.314883	1.24391	0	0.683474	-0.184817	0.879761		+				+											81487.7	13.1684	13.0035	13.3958	13.5315	13.5927	12.8038	13.1323	13.2742	12.8017	13.3449	11.7108	13.3425	13.4145	13.6209	13.2319	13.45	13.4791	13.4082	13.0861	13.0139	13.1708
O43681	O43681	GET3	ATPase GET3		1.82511	0.314117	1.24325	+	5.67206	-0.381266	0.767763		+															38792.8	15.6596	15.7086	15.6632	15.824	15.7011	15.7689	15.4589	15.5804	15.1581	15.3706	15.7723	15.1004	16.1126	16.196	16.1648	16.0945	16.0357	16.0094	16.0601	16.0637	16.0346
Q7L7X3	Q7L7X3	TAOK1	Serine/threonine-protein kinase TAO1		1.33212	0.314067	1.24321	0	0.982396	0.173983	1.12817		+		+													116070	14.0706	14.5561	14.4145	14.2619	14.5984	14.246	14.0634	13.5463	14.2946	13.9923	14.0906	14.2759	14.4164	14.0754	14.1086	14.1856	14.2172	14.1004	14.256	14.3022	14.1566
Q9BUV8;Q9BUV8-2;Q9BUV8-3;Q9BUV8-4;Q9BUV8-5	Q9BUV8;Q9BUV8-2;Q9BUV8-3;Q9BUV8-4;Q9BUV8-5	RAB5IF	Respirasome Complex Assembly Factor 1;Isoform 2 of Respirasome Complex Assembly Factor 1;Isoform 3 of Respirasome Complex Assembly Factor 1;Isoform 4 of Respirasome Complex Assembly Factor 1;Isoform 5 of Respirasome Complex Assembly Factor 1		0.198672	0.314033	1.24318	0	0.666811	0.51	1.42405		+										+					NaN	15.3541	14.0192	13.1182	15.4229	15.2536	14.9281	15.3409	15.0261	15.1472	15.1988	12.7419	12.757	13.9469	14.2814	14.2153	14.1986	14.4425	13.9514	14.8807	14.2135	14.3778
Q8TBZ3;Q8TBZ3-2;Q8TBZ3-4;Q8TBZ3-5;Q8TBZ3-6;Q8TBZ3-7	Q8TBZ3;Q8TBZ3-2;Q8TBZ3-4;Q8TBZ3-5;Q8TBZ3-6;Q8TBZ3-7	WDR20	WD repeat-containing protein 20;Isoform 2 of WD repeat-containing protein 20;Isoform 4 of WD repeat-containing protein 20;Isoform 5 of WD repeat-containing protein 20;Isoform 6 of WD repeat-containing protein 20;Isoform 7 of WD repeat-containing protein 20		2.43986	0.313833	1.24301	+	2.55611	0.529716	1.44365		+															NaN	14.4892	14.6206	14.2153	14.4632	14.3975	14.4653	14.15	14.2051	14.3867	14.0344	13.9654	14.0265	13.9075	14.3077	14.1362	13.4258	13.8122	13.8834	13.8423	13.7116	13.7974
Q969J3	Q969J3	BORCS5	BLOC-1-related complex subunit 5		1.25177	0.313617	1.24282	+	6.34377	0.620983	1.53792		+													+		22222.4	16.114	15.9291	16.1324	16.1669	16.087	16.0218	16.0562	16.2405	15.8463	15.6047	15.4243	15.3975	15.3179	15.4783	15.3365	15.5358	15.5314	15.5254	15.477	15.5139	15.3585
Q8IVJ1	Q8IVJ1	SLC41A1	Solute carrier family 41 member 1		0.359445	0.3129	1.2422	+	0.999122	0.732433	1.66144		+					+										54900.8	14.5447	11.9363	13.5851	13.2066	13.4905	12.3826	12.9153	12.9166	12.7145	12.8996	12.6423	13.1801	12.9785	12.1533	12.2851	12.1396	12.7796	12.4151	12.7435	12.9111	12.4967
Q9Y6K0	Q9Y6K0	CEPT1	Choline/ethanolaminephosphotransferase 1		1.03953	0.312367	1.24174	+	6.75711	1.0584	2.08262	+	+					+										46553.6	15.3501	15.5429	15.1055	15.1831	15.2262	15.3591	15.3388	15.3516	14.8507	14.5706	15.244	14.537	14.1349	14.4597	14.2946	14.103	14.2624	14.1619	13.9618	13.8726	14.0387
P63173	P63173	RPL38	60S ribosomal protein L38		0.485649	0.312283	1.24167	+	7.78306	3.94142	15.3633		+												+			8217.88	19.7373	20.2092	19.3034	18.4959	19.3034	19.5321	19.4093	19.6053	18.4781	19.041	19.5321	18.6418	15.4022	15.7199	15.6351	15.5526	15.3667	15.2563	15.5741	15.8899	15.526
Q9BZ29;Q9BZ29-3;Q9BZ29-4;Q9BZ29-5	Q9BZ29;Q9BZ29-3;Q9BZ29-4;Q9BZ29-5	DOCK9	Dedicator of cytokinesis protein 9;Isoform 3 of Dedicator of cytokinesis protein 9;Isoform 4 of Dedicator of cytokinesis protein 9;Isoform 2 of Dedicator of cytokinesis protein 9		0.203428	0.312167	1.24157	+	6.48021	2.49152	5.62369		+								+							NaN	15.8059	14.5772	15.1808	15.0704	15.3206	15.008	14.9492	15.902	15.8692	11.9642	15.1075	15.2978	12.6126	12.3064	12.4338	13.0544	12.5394	13.0672	12.8162	12.2521	12.6902
P35237	P35237	SERPINB6	Serpin B6		1.58066	0.312067	1.24148	+	10.8379	-2.7414	0.14954		+															42621.9	13.8755	14.0291	14.4027	13.913	13.9964	14.0078	13.7758	13.5571	14.1206	13.7839	13.6112	13.5035	16.8565	16.6697	16.7201	16.8086	16.8459	16.7721	16.5235	16.5948	16.6476
P98155-2	P98155-2	VLDLR	Isoform Short of Very low-density lipoprotein receptor		0.514096	0.31205	1.24147	+	1.88851	0.618416	1.53519		+					+										93382.6	13.8697	12.8931	13.6528	14.2604	14.1951	13.8939	13.8749	13.6225	13.5981	13.862	12.5069	13.4283	13.178	13.0492	13.3016	13.1996	13.1821	13.144	13.2134	13.0395	13.0305
Q8IV63	Q8IV63	VRK3	Inactive serine/threonine-protein kinase VRK3		0.723946	0.311517	1.24101	+	4.97277	-0.48705	0.713482		+		+													52881.2	13.5114	13.9075	13.7679	13.6404	13.5625	13.7127	13.8408	13.4721	13.7812	12.5115	12.9858	13.6419	14.1941	14.1575	14.1344	14.2163	14.1684	14.154	14.2385	14.2099	14.1237
Q96KC8	Q96KC8	DNAJC1	DnaJ homolog subfamily C member 1		1.53748	0.309967	1.23968	0	0.117421	-0.0249831	0.982832		+															63882.9	14.2033	14.5627	14.1947	14.2859	14.0254	14.1388	13.9356	13.938	14.125	14.0135	13.4678	14.0711	14.2211	14.3903	14.2556	14.1706	14.2239	14.2992	14.1873	14.1178	14.2214
Q03001;Q03001-8	Q03001;Q03001-8	DST	Dystonin;Isoform 2 of Dystonin		0.859274	0.309883	1.23961	0	0.467073	-0.164533	0.892217	+	+															NaN	12.1989	13.0672	13.0993	13.1079	12.7711	12.6108	12.4861	12.6302	12.5618	12.1798	12.9714	12.1666	13.0329	12.9858	13.1427	12.6438	12.9329	13.1043	12.8882	12.9134	12.7107
Q14694;Q14694-2;Q14694-3	Q14694;Q14694-2;Q14694-3	USP10	Ubiquitin carboxyl-terminal hydrolase 10;Isoform 2 of Ubiquitin carboxyl-terminal hydrolase 10;Isoform 3 of Ubiquitin carboxyl-terminal hydrolase 10		1.73422	0.30985	1.23958	+	3.23763	0.235267	1.17712		+				+											NaN	15.1517	15.3188	15.0565	15.3041	15.1637	15.2627	15.044	15.0704	14.5892	14.5763	15.1301	14.9884	14.9725	14.9244	14.9073	15.0292	15.046	14.9665	15.1411	15.1988	15.1803
Q7L590;Q7L590-2	Q7L590;Q7L590-2	MCM10	Protein MCM10 homolog;Isoform 2 of Protein MCM10 homolog		1.61267	0.3089	1.23876	+	3.10329	-0.3167	0.802904		+															NaN	13.5041	13.6905	13.7618	13.5617	13.3743	13.4519	13.4258	13.0528	13.5509	12.9075	13.1717	13.3822	13.9416	13.9324	13.8188	13.9469	13.794	13.8108	13.848	13.7914	13.7555
A2RUB1;A2RUB1-5	A2RUB1;A2RUB1-5	MEIOC	Meiosis-specific coiled-coil domain-containing protein MEIOC;Isoform 4 of Meiosis-specific coiled-coil domain-containing protein MEIOC		0.643566	0.308733	1.23862	+	4.06227	1.1283	2.18601		+															NaN	14.4195	14.4811	13.4767	14.372	13.9983	14.0458	13.7209	14.0174	13.4182	13.3985	14.608	13.778	12.5896	13.1162	13.1849	13.1503	12.9843	12.9983	12.8996	13.0199	13.3708
Q96BM9	Q96BM9	ARL8A	ADP-ribosylation factor-like protein 8A		1.79813	0.3084	1.23833	+	3.0637	0.340567	1.26625		+							+							+	21415.9	15.1275	15.5621	15.4629	15.5526	15.5382	15.3629	15.0327	15.387	15.3603	15.0455	14.8985	15.0318	15.0491	15.1285	15.176	15.1264	15.0636	15.0192	15.0062	15.0639	15.0112
Q99985	Q99985	SEMA3C	Semaphorin-3C		0.699315	0.306917	1.23706	0	0.466847	0.250616	1.18972		+															85207	13.7737	12.8248	12.7597	13.023	12.9816	12.5687	12.5594	13.2592	12.8818	12.2166	12.6289	12.5441	12.3128	12.9267	13.0329	12.79	12.0901	13.2753	12.3064	9.98824	12.6039
Q16832	Q16832	DDR2	Discoidin domain-containing receptor 2		1.80213	0.30685	1.237	+	9.32135	1.55453	2.93739		+	+														96736.3	15.546	15.8154	15.4005	15.4847	15.4125	15.4898	15.2809	15.2409	14.8708	15.3472	15.4699	15.0981	13.9281	13.9624	13.9852	14.0732	13.9727	13.9001	13.8353	13.8762	13.8164
Q9HCU5	Q9HCU5	PREB	Prolactin regulatory element-binding protein	+	3.71225	0.306567	1.23676	+	7.07951	0.570283	1.48482		+								+	+						45468.2	15.1107	15.2276	15.1744	15.3193	15.2164	15.2952	14.8105	14.8912	15.1067	14.8713	14.8546	14.9699	14.6564	14.7467	14.7215	14.6089	14.5864	14.602	14.7279	14.6177	14.5673
Q8ND04;Q8ND04-2	Q8ND04;Q8ND04-2	SMG8	Protein SMG8;Isoform 2 of Protein SMG8		1.37667	0.306567	1.23676	+	1.8748	0.323617	1.25146		+															NaN	14.6624	14.4726	13.9519	14.2704	14.2918	14.5567	13.9823	14.3729	13.8985	14.2029	14.0664	13.8434	13.9709	13.963	14.0392	14.0593	14.1653	14.0664	13.8594	14.0746	14.0493
Q9HBM0	Q9HBM0	VEZT	Vezatin		1.47565	0.305883	1.23618	0	1.53795	0.2954	1.22723		+															88664.6	14.0716	14.5083	14.2406	14.5356	14.502	14.2773	14.2914	14.1878	14.3059	13.7953	13.911	13.8087	14.0458	14.1423	14.3308	14.0572	13.6809	14.106	13.9647	13.878	13.8268
Q96DB5	Q96DB5	RMDN1	Regulator of microtubule dynamics protein 1		2.96279	0.305666	1.23599	+	8.40044	-0.82145	0.565873		+										+					35808	14.9371	14.9435	14.7064	14.9155	14.8324	14.8246	14.4601	14.738	14.4968	14.5298	14.7059	14.3949	15.6467	15.7018	15.7547	15.7162	15.5944	15.6744	15.7011	15.7317	15.7093
Q92543	Q92543	SNX19	Sorting nexin-19		1.21379	0.30565	1.23598	0	1.05007	0.239467	1.18056		+															108598	13.298	13.2082	13.6342	13.9469	13.7612	13.3044	12.9872	13.4905	13.1571	13.4138	13.1201	13.1503	13.2658	13.3803	13.3434	13.3481	13.2331	13.1454	13.2051	12.6784	12.8431
Q9UBB4	Q9UBB4	ATXN10	Ataxin-10		0.655848	0.30425	1.23478	0	0.769885	0.292617	1.22486		+															53488.8	15.1905	14.8591	15.9219	15.9062	15.8736	15.8116	15.5168	15.3403	14.8282	15.2716	15.7825	14.998	15.3453	15.1231	15.2942	15.122	15.5695	15.3531	15.0579	14.9694	15.1342
Q5T9L3;Q5T9L3-2	Q5T9L3;Q5T9L3-2	WLS	Protein wntless homolog;Isoform 2 of Protein wntless homolog		2.48136	0.3042	1.23473	+	7.88205	1.5033	2.8349	+	+															NaN	16.0254	15.9379	16.2433	16.3485	16.1578	16.2889	15.8828	15.7874	15.9302	15.8408	15.7072	16.0282	14.696	14.6915	14.9407	14.5208	14.5965	14.5365	14.9725	14.4765	14.6547
Q14315;Q14315-2	Q14315;Q14315-2	FLNC	Filamin-C;Isoform 2 of Filamin-C		2.96167	0.304017	1.23458	+	7.81245	-1.21748	0.430032		+															NaN	13.9429	14.3589	14.0164	14.0498	14.0935	14.2167	13.8742	13.8876	13.7749	13.8112	13.7116	13.7946	15.4016	15.233	15.2148	15.3999	15.4603	15.2735	15.0136	15.2016	15.1838
O60449-2;O60449-3;Q8IX05	O60449-2;O60449-3;Q8IX05	LY75	Isoform 2 of Lymphocyte antigen 75;Isoform 3 of Lymphocyte antigen 75;CD302 antigen		0.926176	0.303967	1.23453	+	5.68026	1.21098	2.31495		+															NaN	14.6242	14.9774	14.1477	14.3675	14.247	14.4386	14.271	14.1362	13.6404	14.5061	14.4319	13.993	13.1996	13.3149	13.2873	13.2722	13.1551	13.3074	12.469	12.8136	12.5462
P36551	P36551	CPOX	Oxygen-dependent coproporphyrinogen-III oxidase, mitochondrial	+	4.93492	0.303867	1.23445	+	8.75309	-1.08447	0.471567		+					+					+					50151.9	14.527	14.7103	14.482	14.5278	14.4935	14.5556	14.2653	14.2119	14.2333	14.2809	14.1878	14.2938	15.5067	15.7271	15.7214	15.542	15.5877	15.7181	15.8003	15.6865	15.7594
Q9UPQ0-6;Q9UPQ0-9	Q9UPQ0-6;Q9UPQ0-9	LIMCH1	Isoform 6 of LIM and calponin homology domains-containing protein 1;Isoform 9 of LIM and calponin homology domains-containing protein 1		1.78523	0.303633	1.23425	0	2.03223	-0.1577	0.896453		+															NaN	14.256	14.3525	14.0572	14.2075	14.0985	14.1267	13.496	13.9175	13.8247	14.0774	13.8049	14.1561	14.3171	14.3171	14.3048	14.3559	14.3178	14.4319	14.2263	14.3555	14.2791
[truncated: 4,872 more rows]
[truncated: 3 more columns]

## Sheet: Golgi enriched
Gene names	ProteinGroups	UniProtIds	ProteinAccessions	ProteinDescriptions	Significant: GolgiTAG-IP/Control-IP	p-Value(-Log10): GolgiTAG-IP/Control-IP	Fold enrichment (Log2): GolgiTAG-IP/Control-IP	Fold enrichment: GolgiTAG-IP/Control-IP	Significant: GolgiTAG-IP/Whole-Cell lysate	p-Value(-Log10): GolgiTAG-IP/Whole-Cell lysate	Fold enrichment (Log2): GolgiTAG-IP/Whole-Cell lysate	Fold enrichment: GolgiTAG-IP/Whole-Cell lysate	Golgi	Glycosylation	Kinases	Dark.kinase	Phosphatases	Ub.Pathway	Metabolism	GolgiTAG-IP_01	GolgiTAG-IP_02	GolgiTAG-IP_03	GolgiTAG-IP_04	GolgiTAG-IP_05	GolgiTAG-IP_06	ControlTAG-IP_01	ControlTAG-IP_02	ControlTAG-IP_03	ControlTAG-IP_04	ControlTAG-IP_05	ControlTAG-IP_06	GolgiTAG-WCL_01	GolgiTAG-WCL_02	GolgiTAG-WCL_03	GolgiTAG-WCL_04	GolgiTAG-WCL_05	GolgiTAG-WCL_06	ControlTAG-WCL_01	ControlTAG-WCL_02	ControlTAG-WCL_03	ControlTAG-WCL_04	ControlTAG-WCL_05	ControlTAG-WCL_06
[truncated: 360 more rows]

[truncated: 2 more sheets: Other enriched proteins, GolgiTAG_ControlTAG_WCL]
