# Supplementary material for: Golgi-IP, a tool for multimodal analysis of Golgi molecular content
Source: Proc Natl Acad Sci U S A. 2023 May 8;120(20):e2219953120. doi: 10.1073/pnas.2219953120 (PMC10193996; doi:10.1073/pnas.2219953120)
Supplement: Supplementary file 3 — Dataset S02 (XLSX) [file pnas.2219953120.sd02.xlsx]

## Sheet: Info
Dataset S2: Pooled GolgiTAG-IP Data dependent Acquisition (DDA)-based MS analysis used to generate Spectral library for DIA (Figure S2B)
MaxQuant search results for protein groups output table

## Sheet: Golgi_Tag_Polol_DDA_SpecLib
Protein IDs	Majority protein IDs	Peptide counts (all)	Peptide counts (razor+unique)	Peptide counts (unique)	Protein names	Gene names	Golgi	Fasta headers	Number of proteins	Peptides	Razor + unique peptides	Unique peptides	Peptides GolgiTag_Pool_DDA	Razor + unique peptides GolgiTag_Pool_DDA	Unique peptides GolgiTag_Pool_DDA	Sequence coverage [%]	Unique + razor sequence coverage [%]	Unique sequence coverage [%]	Mol. weight [kDa]	Sequence length	Sequence lengths	Fraction average	Fraction 1	Fraction 2	Fraction 3	Fraction 4	Fraction 5	Fraction 6	Fraction 7	Fraction 8	Fraction 9	Fraction 10	Fraction 11	Fraction 12	Fraction 13	Fraction 14	Fraction 15	Fraction 16	Fraction 17	Fraction 18	Fraction 19	Fraction 20	Fraction 21	Fraction 22	Fraction 23	Fraction 24	Fraction 25	Fraction 26	Fraction 27
Q9NPC4	Q9NPC4	3	3	3	Lactosylceramide 4-alpha-galactosyltransferase	A4GALT	+	Lactosylceramide 4-alpha-galactosyltransferase OS=Homo sapiens OX=9606 GN=A4GALT PE=1 SV=1	1	3	3	3	3	3	3	9.6	9.6	9.6	40.499	353	353	28.2																	1										1
O95477;Q8IZY2-2;Q8IZY2	O95477	4;1;1	3;1;1	3;1;1	ATP-binding cassette sub-family A member 1	ABCA1	+	Phospholipid-transporting ATPase ABCA1 OS=Homo sapiens OX=9606 GN=ABCA1 PE=1 SV=3	3	4	3	3	4	3	3	1.6	1.2	1.2	254.3	2261	2261;2008;2146	31.3																							1
Q8WWZ7;Q8WWZ7-2;Q8WWZ7-3	Q8WWZ7;Q8WWZ7-2	21;14;8	21;14;8	21;14;8	ATP-binding cassette sub-family A member 5	ABCA5	+	ATP-binding cassette sub-family A member 5 OS=Homo sapiens OX=9606 GN=ABCA5 PE=2 SV=2;Isoform 2 of ATP-binding cassette sub-family A member 5 OS=Homo sapiens OX=9606 GN=ABCA5	3	21	21	21	21	21	21	15.4	15.4	15.4	186.51	1642	1642;925;865	23.3															2	2	1		2		2	2	1	2	2	1	1
Q9NP58-4;Q9NP58;Q2M3G0-1;Q2M3G0	Q9NP58-4;Q9NP58	17;17;1;1	17;17;1;1	17;17;1;1	ATP-binding cassette sub-family B member 6, mitochondrial	ABCB6	+	Isoform 2 of ATP-binding cassette sub-family B member 6, mitochondrial OS=Homo sapiens OX=9606 GN=ABCB6;ATP-binding cassette sub-family B member 6, mitochondrial OS=Homo sapiens OX=9606 GN=ABCB6 PE=1 SV=1	4	17	17	17	17	17	17	28.8	28.8	28.8	88.598	796	796;842;812;1257	18.5		1	1	1	1	1	1	2	2	2	2	2	2	2	2	2		1			4	1	1	2	1	1	6
Q9H3P7	Q9H3P7	24	24	24	Golgi resident protein GCP60	ACBD3	+	Golgi resident protein GCP60 OS=Homo sapiens OX=9606 GN=ACBD3 PE=1 SV=4	1	24	24	24	24	24	24	45.1	45.1	45.1	60.593	528	528	17.2	1	1	2	5	5	5	6	9	8	7	7	8	6	3	2	2	2	2		2	5	9	6	1	4	8	13
P21399	P21399	9	9	9	Cytoplasmic aconitate hydratase	ACO1	+	Cytoplasmic aconitate hydratase OS=Homo sapiens OX=9606 GN=ACO1 PE=1 SV=3	1	9	9	9	9	9	9	11.4	11.4	11.4	98.398	889	889	26.6												1					1						1	1
Q9NPJ3;Q9NPJ3-2	Q9NPJ3;Q9NPJ3-2	9;5	9;5	9;5	Acyl-coenzyme A thioesterase 13;Acyl-coenzyme A thioesterase 13, N-terminally processed	ACOT13	+	Acyl-coenzyme A thioesterase 13 OS=Homo sapiens OX=9606 GN=ACOT13 PE=1 SV=1;Isoform 2 of Acyl-coenzyme A thioesterase 13 OS=Homo sapiens OX=9606 GN=ACOT13	2	9	9	9	9	9	9	74.3	74.3	74.3	14.96	140	140;117	27.6							1	1	1	1	1									2	1	1	1		2	5	4
O60488-2;O60488	O60488-2;O60488	33;33	30;30	30;30	Long-chain-fatty-acid--CoA ligase 4	ACSL4	+	Isoform Short of Long-chain-fatty-acid--CoA ligase 4 OS=Homo sapiens OX=9606 GN=ACSL4;Long-chain-fatty-acid--CoA ligase 4 OS=Homo sapiens OX=9606 GN=ACSL4 PE=1 SV=2	2	33	30	30	33	30	30	49.1	46.6	46.6	74.435	670	670;711	26.1		1			1		1	1							1	2	1	1	1			3	2	5	3	3	4
O14672;O14672-2	O14672	36;17	36;17	36;17	Disintegrin and metalloproteinase domain-containing protein 10	ADAM10	+	Disintegrin and metalloproteinase domain-containing protein 10 OS=Homo sapiens OX=9606 GN=ADAM10 PE=1 SV=1	2	36	36	36	36	36	36	53.2	53.2	53.2	84.141	748	748;447	17.7			1	2	4	3	3	4	4	4	3	3	4	5	8	8	9	6	7	5	7	4	4	7	6	8	4
O60266;O60266-2	O60266;O60266-2	18;15	18;15	18;15	Adenylate cyclase type 3	ADCY3	+	Adenylate cyclase type 3 OS=Homo sapiens OX=9606 GN=ADCY3 PE=1 SV=3;Isoform 2 of Adenylate cyclase type 3 OS=Homo sapiens OX=9606 GN=ADCY3	2	18	18	18	18	18	18	19.6	19.6	19.6	128.96	1144	1144;731	28.2																1				2	2			2		5	1
P07550	P07550	1	1	1	Beta-2 adrenergic receptor	ADRB2	+	Beta-2 adrenergic receptor OS=Homo sapiens OX=9606 GN=ADRB2 PE=1 SV=3	1	1	1	1	1	1	1	7	7	7	46.458	413	413	22																						1
Q6ULP2-8;Q6ULP2-6;Q6ULP2;Q6ULP2-9;Q6ULP2-7	Q6ULP2-8;Q6ULP2-6;Q6ULP2;Q6ULP2-9;Q6ULP2-7	4;4;4;4;2	4;4;4;4;2	4;4;4;4;2	Aftiphilin	AFTPH	+	Isoform 4 of Aftiphilin OS=Homo sapiens OX=9606 GN=AFTPH;Isoform 2 of Aftiphilin OS=Homo sapiens OX=9606 GN=AFTPH;Aftiphilin OS=Homo sapiens OX=9606 GN=AFTPH PE=1 SV=3;Isoform 5 of Aftiphilin OS=Homo sapiens OX=9606 GN=AFTPH;Isoform 3 of Aftiphilin OS=Homo	5	4	4	4	4	4	4	7.3	7.3	7.3	99.37	908	908;909;936;937;820	31.8																							1
Q9NRZ7;Q9NRZ7-2;Q9NRZ7-3	Q9NRZ7;Q9NRZ7-2;Q9NRZ7-3	15;14;14	15;14;14	15;14;14	1-acyl-sn-glycerol-3-phosphate acyltransferase gamma	AGPAT3	+	1-acyl-sn-glycerol-3-phosphate acyltransferase gamma OS=Homo sapiens OX=9606 GN=AGPAT3 PE=1 SV=1;Isoform 2 of 1-acyl-sn-glycerol-3-phosphate acyltransferase gamma OS=Homo sapiens OX=9606 GN=AGPAT3;Isoform 3 of 1-acyl-sn-glycerol-3-phosphate acyltransferase	3	15	15	15	15	15	15	29.8	29.8	29.8	43.38	376	376;314;396	17.8							1	1	1	1	2	2	2	4	4	3	2	1		1	4		2	1	1
Q6RW13	Q6RW13	6	6	2	Type-1 angiotensin II receptor-associated protein	AGTRAP	+	Type-1 angiotensin II receptor-associated protein OS=Homo sapiens OX=9606 GN=AGTRAP PE=1 SV=1	1	6	6	2	6	6	2	44	44	11.9	17.419	159	159	23											1	1	1			2	2	2					1	1	2	2	2
Q6RW13-2;Q6RW13-4;Q6RW13-3;Q6RW13-5	Q6RW13-2	5;1;1;1	1;0;0;0	1;0;0;0	Type-1 angiotensin II receptor-associated protein	AGTRAP	+	Isoform 2 of Type-1 angiotensin II receptor-associated protein OS=Homo sapiens OX=9606 GN=AGTRAP	4	5	1	1	5	1	1	40.1	6.6	6.6	16.669	152	152;111;147;155	12										1	1	1	1	1
Q09666;Q09666-2	Q09666	129;2	129;2	129;2	Neuroblast differentiation-associated protein AHNAK	AHNAK	+	Neuroblast differentiation-associated protein AHNAK OS=Homo sapiens OX=9606 GN=AHNAK PE=1 SV=2	2	129	129	129	129	129	129	41.7	41.7	41.7	629.09	5890	5890;149	19.4					2	3	3	3	5	3	5	9	13	14	16	18	7	9	14	17	14	13	17	10	10	10	14
Q9BRQ8;Q9BRQ8-2	Q9BRQ8;Q9BRQ8-2	9;7	9;7	9;7	Apoptosis-inducing factor 2	AIFM2	+	Ferroptosis suppressor protein 1 OS=Homo sapiens OX=9606 GN=AIFM2 PE=1 SV=1;Isoform 2 of Ferroptosis suppressor protein 1 OS=Homo sapiens OX=9606 GN=AIFM2	2	9	9	9	9	9	9	34.3	34.3	34.3	40.526	373	373;336	24.2																		1	1	1	1	1	3	1	1	1	1
Q9NVV5;Q9NVV5-6;Q9NVV5-5;Q9NVV5-3;Q9NVV5-2;Q9NVV5-4	Q9NVV5;Q9NVV5-6;Q9NVV5-5;Q9NVV5-3;Q9NVV5-2	4;3;3;3;3;1	4;3;3;3;3;1	4;3;3;3;3;1	Androgen-induced gene 1 protein	AIG1	+	Androgen-induced gene 1 protein OS=Homo sapiens OX=9606 GN=AIG1 PE=1 SV=2;Isoform 6 of Androgen-induced gene 1 protein OS=Homo sapiens OX=9606 GN=AIG1;Isoform 5 of Androgen-induced gene 1 protein OS=Homo sapiens OX=9606 GN=AIG1;Isoform 3 of Androgen-induce	6	4	4	4	4	4	4	13.9	13.9	13.9	28.222	245	245;134;137;186;238;228	21													1	1										3			1
Q99996-5;Q99996-3;Q99996;Q99996-1;Q99996-6;Q99996-4	Q99996-5;Q99996-3;Q99996;Q99996-1;Q99996-6	22;22;22;22;22;10	22;22;22;22;22;10	22;22;22;22;22;10	A-kinase anchor protein 9	AKAP9	+	Isoform 5 of A-kinase anchor protein 9 OS=Homo sapiens OX=9606 GN=AKAP9;Isoform 3 of A-kinase anchor protein 9 OS=Homo sapiens OX=9606 GN=AKAP9;A-kinase anchor protein 9 OS=Homo sapiens OX=9606 GN=AKAP9 PE=1 SV=4;Isoform 1 of A-kinase anchor protein 9 OS=H	6	22	22	22	22	22	22	7.6	7.6	7.6	447.75	3857	3857;3899;3907;3911;3929;1643	21.3									1	1	2	1	1		1	1	3	2		1		2	2	1	2	5	1
O43488;Q8NHP1;Q8NHP1-3	O43488	8;2;1	8;2;1	8;2;1	Aflatoxin B1 aldehyde reductase member 2	AKR7A2	+	Aflatoxin B1 aldehyde reductase member 2 OS=Homo sapiens OX=9606 GN=AKR7A2 PE=1 SV=3	3	8	8	8	8	8	8	29.8	29.8	29.8	39.589	359	359;331;249	24.4										1	1				1	1	1	1		1					1	2
Q15699;Q96IS3;A6NJT0;Q9H161;Q8N693;O60902-3;Q9Y2V3;O95076;O60902;Q5XKR4;P54821-2;O60902-2;O15266;O14813;A6NNA5;Q99811;P54821;O15266-2;Q96QS3	Q15699	3;1;1;1;1;1;1;1;1;1;1;1;1;1;1;1;1;1;1	3;1;1;1;1;1;1;1;1;1;1;1;1;1;1;1;1;1;1	2;0;0;0;0;0;0;0;0;0;0;0;0;0;0;0;0;0;0	ALX homeobox protein 1	ALX1	+	ALX homeobox protein 1 OS=Homo sapiens OX=9606 GN=ALX1 PE=1 SV=2	19	3	3	2	3	3	2	9.2	9.2	6.7	36.961	326	326;184;531;411;406;355;346;343;331;325;217;319;292;284;263;253;245;225;562	23.3																1											2
Q9UNK9	Q9UNK9	13	13	13	Protein angel homolog 1	ANGEL1	+	Protein angel homolog 1 OS=Homo sapiens OX=9606 GN=ANGEL1 PE=1 SV=1	1	13	13	13	13	13	13	31.6	31.6	31.6	75.275	670	670	27.2												1					3	2				3		1			2
Q9Y5C1	Q9Y5C1	1	1	1	Angiopoietin-related protein 3	ANGPTL3	+	Angiopoietin-related protein 3 OS=Homo sapiens OX=9606 GN=ANGPTL3 PE=1 SV=1	1	1	1	1	1	1	1	3	3	3	53.637	460	460	36.7
Q12955;Q12955-7	Q12955;Q12955-7	57;42	57;42	2;0	Ankyrin-3	ANK3	+	Ankyrin-3 OS=Homo sapiens OX=9606 GN=ANK3 PE=1 SV=3;Isoform 5 of Ankyrin-3 OS=Homo sapiens OX=9606 GN=ANK3	2	57	57	2	57	57	2	15.4	15.4	0.4	480.4	4377	4377;1465	23.3					2	2	2	1	3	2	3	3	1	3		2	2	3	7	6	5	4	6	7	4	9	4
Q12955-5;Q12955-4	Q12955-5;Q12955-4	56;56	1;1	0;0	Ankyrin-3	ANK3	+	Isoform 3 of Ankyrin-3 OS=Homo sapiens OX=9606 GN=ANK3;Isoform 2 of Ankyrin-3 OS=Homo sapiens OX=9606 GN=ANK3	2	56	1	0	56	1	0	36.1	0.9	0	202.59	1861	1861;1868	19.5																			1	1
Q9HCJ1;Q9HCJ1-2	Q9HCJ1;Q9HCJ1-2	6;4	6;4	6;4	Progressive ankylosis protein homolog	ANKH	+	Progressive ankylosis protein homolog OS=Homo sapiens OX=9606 GN=ANKH PE=1 SV=2;Isoform 2 of Progressive ankylosis protein homolog OS=Homo sapiens OX=9606 GN=ANKH	2	6	6	6	6	6	6	13.6	13.6	13.6	54.24	492	492;294	29.7											1							1	1				1			1	1
O15084;O15084-4;O15084-1;O15084-2	O15084;O15084-4;O15084-1;O15084-2	23;22;22;19	23;22;22;19	21;20;20;17	Serine/threonine-protein phosphatase 6 regulatory ankyrin repeat subunit A	ANKRD28	+	Serine/threonine-protein phosphatase 6 regulatory ankyrin repeat subunit A OS=Homo sapiens OX=9606 GN=ANKRD28 PE=1 SV=5;Isoform 4 of Serine/threonine-protein phosphatase 6 regulatory ankyrin repeat subunit A OS=Homo sapiens OX=9606 GN=ANKRD28;Isoform 3 of	4	23	23	21	23	23	21	33.5	33.5	32.6	112.96	1053	1053;1083;1086;899	25.3											1				2	2	1	2	2	2	6	7	5	1	2
Q6AI12	Q6AI12	10	10	10	Ankyrin repeat domain-containing protein 40	ANKRD40	+	Ankyrin repeat domain-containing protein 40 OS=Homo sapiens OX=9606 GN=ANKRD40 PE=1 SV=2	1	10	10	10	10	10	10	35.6	35.6	35.6	41.088	368	368	21.1													1	3	4	3	1	1			1	1		1	1	3	3
P15144	P15144	16	16	16	Aminopeptidase N	ANPEP	+	Aminopeptidase N OS=Homo sapiens OX=9606 GN=ANPEP PE=1 SV=4	1	16	16	16	16	16	16	18.7	18.7	18.7	109.54	967	967	23.6															1	3	1					1	2	3	2	1	2
Q63HQ0;Q63HQ0-2	Q63HQ0;Q63HQ0-2	5;3	5;3	5;3	AP-1 complex-associated regulatory protein	AP1AR	+	AP-1 complex-associated regulatory protein OS=Homo sapiens OX=9606 GN=AP1AR PE=1 SV=1;Isoform 2 of AP-1 complex-associated regulatory protein OS=Homo sapiens OX=9606 GN=AP1AR	2	5	5	5	5	5	5	25.8	25.8	25.8	34.28	302	302;269	13.3		1	1	1	2	1										1	1		1	4	2
Q10567-2;Q10567	Q10567-2;Q10567	44;44	24;24	1;1	AP-1 complex subunit beta-1	AP1B1	+	Isoform B of AP-1 complex subunit beta-1 OS=Homo sapiens OX=9606 GN=AP1B1;AP-1 complex subunit beta-1 OS=Homo sapiens OX=9606 GN=AP1B1 PE=1 SV=2	2	44	24	1	44	24	1	48.7	32.6	1.7	103.92	942	942;949	26.3												1	1	1	1					2	2	4	2	3	5	7	5
Q10567-3;Q10567-4	Q10567-3;Q10567-4	44;41	1;1	1;1	AP-1 complex subunit beta-1	AP1B1	+	Isoform C of AP-1 complex subunit beta-1 OS=Homo sapiens OX=9606 GN=AP1B1;Isoform 4 of AP-1 complex subunit beta-1 OS=Homo sapiens OX=9606 GN=AP1B1	2	44	1	1	44	1	1	48.6	1.4	1.4	103.56	939	939;919	22.5																						1	1
O43747;O43747-2	O43747;O43747-2	33;33	33;33	33;33	AP-1 complex subunit gamma-1	AP1G1	+	AP-1 complex subunit gamma-1 OS=Homo sapiens OX=9606 GN=AP1G1 PE=1 SV=5;Isoform 2 of AP-1 complex subunit gamma-1 OS=Homo sapiens OX=9606 GN=AP1G1	2	33	33	33	33	33	33	43.2	43.2	43.2	91.35	822	822;825	25.7				1	2	2	1	2	3	2	2	2	2		1		1	3	5		1	3	4	10	11	6	11
O75843	O75843	17	17	17	AP-1 complex subunit gamma-like 2	AP1G2	+	AP-1 complex subunit gamma-like 2 OS=Homo sapiens OX=9606 GN=AP1G2 PE=1 SV=1	1	17	17	17	17	17	17	25.7	25.7	25.7	87.116	785	785	29.5																				1	1		2	2	2	3	1
Q9BXS5;Q9BXS5-2;Q9Y6Q5;Q9Y6Q5-2	Q9BXS5;Q9BXS5-2	23;23;4;4	23;23;4;4	23;23;4;4	AP-1 complex subunit mu-1	AP1M1	+	AP-1 complex subunit mu-1 OS=Homo sapiens OX=9606 GN=AP1M1 PE=1 SV=3;Isoform 2 of AP-1 complex subunit mu-1 OS=Homo sapiens OX=9606 GN=AP1M1	4	23	23	23	23	23	23	55.1	55.1	55.1	48.586	423	423;435;423;425	22.6		1	1	1	1	1							2	2	3	4	2	2	4	7	5	3	5	7	8	5	3
P61966;P61966-2	P61966;P61966-2	6;5	6;5	4;3	AP-1 complex subunit sigma-1A	AP1S1	+	AP-1 complex subunit sigma-1A OS=Homo sapiens OX=9606 GN=AP1S1 PE=1 SV=1;Isoform 2 of AP-1 complex subunit sigma-1A OS=Homo sapiens OX=9606 GN=AP1S1	2	6	6	4	6	6	4	34.8	34.8	25.3	18.733	158	158;133	22.3									2	2								1	1			1	1			3	2
P56377	P56377	5	3	1	AP-1 complex subunit sigma-2	AP1S2	+	AP-1 complex subunit sigma-2 OS=Homo sapiens OX=9606 GN=AP1S2 PE=1 SV=1	1	5	3	1	5	3	1	30.6	21	10.2	18.615	157	157	17												2	1									1				1
P56377-2	P56377-2	5	1	1	AP-1 complex subunit sigma-2	AP1S2	+	Isoform 2 of AP-1 complex subunit sigma-2 OS=Homo sapiens OX=9606 GN=AP1S2	1	5	1	1	5	1	1	24.8	8.9	8.9	23.225	202	202	29
O95782-2;O95782	O95782-2;O95782	48;48	48;48	35;35	AP-2 complex subunit alpha-1	AP2A1	+	Isoform B of AP-2 complex subunit alpha-1 OS=Homo sapiens OX=9606 GN=AP2A1;AP-2 complex subunit alpha-1 OS=Homo sapiens OX=9606 GN=AP2A1 PE=1 SV=3	2	48	48	35	48	48	35	55.9	55.9	43.5	105.36	955	955;977	24.8	1	1	1	1	3	2	2	3	3	2	1	2	2	2	2	4	4	3	4	9	9	6	5	14	8	15	11
Q92572	Q92572	9	9	9	AP-3 complex subunit sigma-1	AP3S1	+	AP-3 complex subunit sigma-1 OS=Homo sapiens OX=9606 GN=AP3S1 PE=1 SV=1	1	9	9	9	9	9	9	48.7	48.7	48.7	21.732	193	193	26.2							1	1	1							1	1				1		2	2	1	2	3
Q9Y6B7;Q9Y6B7-2	Q9Y6B7	22;6	22;6	22;6	AP-4 complex subunit beta-1	AP4B1	+	AP-4 complex subunit beta-1 OS=Homo sapiens OX=9606 GN=AP4B1 PE=1 SV=2	2	22	22	22	22	22	22	30.6	30.6	30.6	83.259	739	739;302	23.7					1	1	1	1	1		1		1	1	1	1			3	2				2		2	4
Q9UPM8;Q9UPM8-2	Q9UPM8;Q9UPM8-2	11;10	11;10	11;10	AP-4 complex subunit epsilon-1	AP4E1	+	AP-4 complex subunit epsilon-1 OS=Homo sapiens OX=9606 GN=AP4E1 PE=1 SV=2;Isoform 2 of AP-4 complex subunit epsilon-1 OS=Homo sapiens OX=9606 GN=AP4E1	2	11	11	11	11	11	11	11.2	11.2	11.2	127.29	1137	1137;1062	27.3																1	1	2	1	1			1	1	1
O00189	O00189	11	11	11	AP-4 complex subunit mu-1	AP4M1	+	AP-4 complex subunit mu-1 OS=Homo sapiens OX=9606 GN=AP4M1 PE=1 SV=2	1	11	11	11	11	11	11	22.3	22.3	22.3	49.976	453	453	21.6											1	1		1	1	1	1	2	2	1	1	1		1	1
Q9Y587-3;Q9Y587;Q9Y587-4;Q9Y587-2	Q9Y587-3;Q9Y587;Q9Y587-4;Q9Y587-2	2;2;2;2	2;2;2;2	2;2;2;2	AP-4 complex subunit sigma-1	AP4S1	+	Isoform 3 of AP-4 complex subunit sigma-1 OS=Homo sapiens OX=9606 GN=AP4S1;AP-4 complex subunit sigma-1 OS=Homo sapiens OX=9606 GN=AP4S1 PE=1 SV=1;Isoform 4 of AP-4 complex subunit sigma-1 OS=Homo sapiens OX=9606 GN=AP4S1;Isoform 2 of AP-4 complex subunit	4	2	2	2	2	2	2	14.1	14.1	14.1	15.737	135	135;144;149;159	16.8														1	1		1	2	1
Q92870-2;Q92870;Q92870-4;Q92870-3	Q92870-2;Q92870;Q92870-4	11;11;11;4	10;10;10;4	10;10;10;4	Amyloid beta A4 precursor protein-binding family B member 2	APBB2	+	Isoform 2 of Amyloid-beta A4 precursor protein-binding family B member 2 OS=Homo sapiens OX=9606 GN=APBB2;Amyloid-beta A4 precursor protein-binding family B member 2 OS=Homo sapiens OX=9606 GN=APBB2 PE=1 SV=3;Isoform 4 of Amyloid-beta A4 precursor protein-	4	11	10	10	11	10	10	19.2	18.2	18.2	80.888	736	736;758;759;210	25.4		1											1	1											2	3
P25054;P25054-3;P25054-2	P25054;P25054-3;P25054-2	14;13;10	14;13;10	14;13;10	Adenomatous polyposis coli protein	APC	+	Adenomatous polyposis coli protein OS=Homo sapiens OX=9606 GN=APC PE=1 SV=2;Isoform 1B of Adenomatous polyposis coli protein OS=Homo sapiens OX=9606 GN=APC;Isoform 2 of Adenomatous polyposis coli protein OS=Homo sapiens OX=9606 GN=APC	3	14	14	14	14	14	14	6.3	6.3	6.3	311.64	2843	2843;2825;2742	24.4						1	1	1	1								1		1	1		2	4	2
Q96BI3;Q96BI3-2;Q96BI3-3	Q96BI3;Q96BI3-2	4;3;1	4;3;1	4;3;1	Gamma-secretase subunit APH-1A	APH1A	+	Gamma-secretase subunit APH-1A OS=Homo sapiens OX=9606 GN=APH1A PE=1 SV=1;Isoform 2 of Gamma-secretase subunit APH-1A OS=Homo sapiens OX=9606 GN=APH1A	3	4	4	4	4	4	4	10.6	10.6	10.6	28.996	265	265;247;195	11.4					1	1	1	1	1											1					1
P02649	P02649	3	2	2	Apolipoprotein E	APOE	+	Apolipoprotein E OS=Homo sapiens OX=9606 GN=APOE PE=1 SV=1	1	3	2	2	3	2	2	10.4	7.6	7.6	36.154	317	317	17.5																	1	1
P05067;P05067-9;P05067-6;P05067-4;P05067-5;P05067-3;P05067-10;P05067-2	P05067;P05067-9;P05067-6;P05067-4;P05067-5;P05067-3;P05067-10	29;28;26;25;25;24;23;7	27;26;24;23;23;22;21;7	1;1;1;0;1;0;0;0	Amyloid beta A4 protein;N-APP;Soluble APP-alpha;Soluble APP-beta;C99;Beta-amyloid protein 42;Beta-amyloid protein 40;C83;P3(42);P3(40);C80;Gamma-secretase C-terminal fragment 59;Gamma-secretase C-terminal fragment 57;Gamma-secretase C-terminal fragment 50;C31	APP	+	Amyloid-beta precursor protein OS=Homo sapiens OX=9606 GN=APP PE=1 SV=3;Isoform L-APP752 of Amyloid-beta precursor protein OS=Homo sapiens OX=9606 GN=APP;Isoform APP714 of Amyloid-beta precursor protein OS=Homo sapiens OX=9606 GN=APP;Isoform APP695 of Amyl	8	29	27	1	29	27	1	44.4	43.2	1.8	86.942	770	770;752;714;695;696;677;639;305	21.2	1	1	2	3	1	1	1	1	1	6	5	5	4	6	11	10	5	10	15	14	8	5	13	18	12	5	5
P05067-8;P05067-11;P05067-7	P05067-8;P05067-11;P05067-7	29;29;28	1;1;1	1;1;1	Amyloid beta A4 protein;N-APP;Soluble APP-alpha;Soluble APP-beta;C99;Beta-amyloid protein 42;Beta-amyloid protein 40;C83;P3(42);P3(40);C80;Gamma-secretase C-terminal fragment 59;Gamma-secretase C-terminal fragment 57;Gamma-secretase C-terminal fragment 50;C31	APP	+	Isoform APP751 of Amyloid-beta precursor protein OS=Homo sapiens OX=9606 GN=APP;Isoform 11 of Amyloid-beta precursor protein OS=Homo sapiens OX=9606 GN=APP;Isoform L-APP733 of Amyloid-beta precursor protein OS=Homo sapiens OX=9606 GN=APP	3	29	1	1	29	1	1	47.7	4	4	84.818	751	751;746;733	21																					1
P48444;P48444-2	P48444;P48444-2	38;26	38;26	38;26	Coatomer subunit delta	ARCN1	+	Coatomer subunit delta OS=Homo sapiens OX=9606 GN=ARCN1 PE=1 SV=1;Isoform 2 of Coatomer subunit delta OS=Homo sapiens OX=9606 GN=ARCN1	2	38	38	38	38	38	38	61.3	61.3	61.3	57.21	511	511;423	21.2	4	4	4	5	8	9	7	6	7	8	15	19	29	22	18	16	8	8	6	2	8	5	5	19	16	12	4
P18085	P18085	13	7	7	ADP-ribosylation factor 4	ARF4	+	ADP-ribosylation factor 4 OS=Homo sapiens OX=9606 GN=ARF4 PE=1 SV=3	1	13	7	7	13	7	7	68.9	46.7	46.7	20.511	180	180	22.7	1	1						1	1	1	1	1	1	1	1	2	1	1	10	5	2	2	6	3	1	1	2
P84085	P84085	16	9	9	ADP-ribosylation factor 5	ARF5	+	ADP-ribosylation factor 5 OS=Homo sapiens OX=9606 GN=ARF5 PE=1 SV=2	1	16	9	9	16	9	9	72.2	50	50	20.529	180	180	21.8	1	1	1	1	1	1	1	1	3		1	1	2	2	1	1	4	1				1	2	1	1	2	2
Q8N6T3;Q8N6T3-2;Q8N6T3-5;Q8N6T3-3;Q8N6T3-4	Q8N6T3;Q8N6T3-2;Q8N6T3-5;Q8N6T3-3;Q8N6T3-4	19;17;16;13;12	19;17;16;13;12	19;17;16;13;12	ADP-ribosylation factor GTPase-activating protein 1	ARFGAP1	+	ADP-ribosylation factor GTPase-activating protein 1 OS=Homo sapiens OX=9606 GN=ARFGAP1 PE=1 SV=2;Isoform 2 of ADP-ribosylation factor GTPase-activating protein 1 OS=Homo sapiens OX=9606 GN=ARFGAP1;Isoform 5 of ADP-ribosylation factor GTPase-activating prot	5	19	19	19	19	19	19	43.8	43.8	43.8	44.667	406	406;414;361;403;293	22.6							1	1	2	2	1			1	2	2	1	3	4	6	6	5		3	2	1	1
Q8N6H7;Q8N6H7-2;Q8N6H7-3	Q8N6H7;Q8N6H7-2	16;10;7	16;10;7	15;10;7	ADP-ribosylation factor GTPase-activating protein 2	ARFGAP2	+	ADP-ribosylation factor GTPase-activating protein 2 OS=Homo sapiens OX=9606 GN=ARFGAP2 PE=1 SV=1;Isoform 2 of ADP-ribosylation factor GTPase-activating protein 2 OS=Homo sapiens OX=9606 GN=ARFGAP2	3	16	16	15	16	16	15	37	37	35.1	56.72	521	521;414;252	19.5					1	1	1	1	1	1	2	1		1			1	1	1	2	1	3	2	4	1	2
Q9NP61-2;Q9NP61	Q9NP61-2;Q9NP61	10;10	9;9	9;9	ADP-ribosylation factor GTPase-activating protein 3	ARFGAP3	+	Isoform 2 of ADP-ribosylation factor GTPase-activating protein 3 OS=Homo sapiens OX=9606 GN=ARFGAP3;ADP-ribosylation factor GTPase-activating protein 3 OS=Homo sapiens OX=9606 GN=ARFGAP3 PE=1 SV=1	2	10	9	9	10	9	9	28.4	26.3	26.3	51.989	472	472;516	19.6						1	1	1	1		1									1	1	1		1			1
Q9Y6D6	Q9Y6D6	35	24	24	Brefeldin A-inhibited guanine nucleotide-exchange protein 1	ARFGEF1	+	Brefeldin A-inhibited guanine nucleotide-exchange protein 1 OS=Homo sapiens OX=9606 GN=ARFGEF1 PE=1 SV=2	1	35	24	24	35	24	24	24.3	16.9	16.9	208.76	1849	1849	27.4																	1	2	1	1	1	2		2	3		2
Q9Y6D5	Q9Y6D5	35	35	24	Brefeldin A-inhibited guanine nucleotide-exchange protein 2	ARFGEF2	+	Brefeldin A-inhibited guanine nucleotide-exchange protein 2 OS=Homo sapiens OX=9606 GN=ARFGEF2 PE=1 SV=3	1	35	35	24	35	35	24	25.9	25.9	18.3	202.04	1785	1785	24.7					1	1	1	1	2	2	1	3	2	1	1		1		1		2	4		4	6	7	3
P53367;P53367-3	P53367	14;5	14;5	2;0	Arfaptin-1	ARFIP1	+	Arfaptin-1 OS=Homo sapiens OX=9606 GN=ARFIP1 PE=1 SV=2	2	14	14	2	14	14	2	45.8	45.8	11	41.738	373	373;193	22.5											1	4	4	4	6	6	3		1	1	6	3	2	1	1	2	2
P53367-2	P53367-2	13	1	1	Arfaptin-1	ARFIP1	+	Isoform A of Arfaptin-1 OS=Homo sapiens OX=9606 GN=ARFIP1	1	13	1	1	13	1	1	42.2	4.1	4.1	38.598	341	341	17																1	1	1
P53365;P53365-3;P53365-2	P53365;P53365-3;P53365-2	14;13;12	14;13;12	14;13;12	Arfaptin-2	ARFIP2	+	Arfaptin-2 OS=Homo sapiens OX=9606 GN=ARFIP2 PE=1 SV=1;Isoform 3 of Arfaptin-2 OS=Homo sapiens OX=9606 GN=ARFIP2;Isoform 2 of Arfaptin-2 OS=Homo sapiens OX=9606 GN=ARFIP2	3	14	14	14	14	14	14	32.3	32.3	32.3	37.855	341	341;303;256	17.4					1	1	1	1	1		1	2	1	4	4	4	4	4	2			1	3	6	1	1	1
Q13795;Q13795-3;Q13795-2;Q13795-4	Q13795;Q13795-3;Q13795-2	13;11;9;6	13;11;9;6	13;11;9;6	ADP-ribosylation factor-related protein 1	ARFRP1	+	ADP-ribosylation factor-related protein 1 OS=Homo sapiens OX=9606 GN=ARFRP1 PE=1 SV=1;Isoform 3 of ADP-ribosylation factor-related protein 1 OS=Homo sapiens OX=9606 GN=ARFRP1;Isoform 2 of ADP-ribosylation factor-related protein 1 OS=Homo sapiens OX=9606 GN	4	13	13	13	13	13	13	70.1	70.1	70.1	22.614	201	201;154;173;121	21.2		1	1	1	1	1	1	1		1	1	3	2	2	2	2	1		7	10	6	4	1	1
Q07960	Q07960	20	20	20	Rho GTPase-activating protein 1	ARHGAP1	+	Rho GTPase-activating protein 1 OS=Homo sapiens OX=9606 GN=ARHGAP1 PE=1 SV=1	1	20	20	20	20	20	20	55.8	55.8	55.8	50.435	439	439	25.9							2	2	1					2	2	2	2	1		3	4	1			1	2
Q8IWW6-3;Q8IWW6-2;Q8IWW6-4;Q8IWW6	Q8IWW6-3;Q8IWW6-2;Q8IWW6-4;Q8IWW6	3;3;3;3	3;3;3;3	3;3;3;3	Rho GTPase-activating protein 12	ARHGAP12	+	Isoform 3 of Rho GTPase-activating protein 12 OS=Homo sapiens OX=9606 GN=ARHGAP12;Isoform 2 of Rho GTPase-activating protein 12 OS=Homo sapiens OX=9606 GN=ARHGAP12;Isoform 4 of Rho GTPase-activating protein 12 OS=Homo sapiens OX=9606 GN=ARHGAP12;Rho GTPase	4	3	3	3	3	3	3	5.8	5.8	5.8	90.402	794	794;816;841;846	32.4																		1								1	1
P85298-4;P85298-3;P85298;P85298-2;P85298-5	P85298-4;P85298-3;P85298;P85298-2;P85298-5	19;19;19;15;15	19;19;19;15;15	19;19;19;15;15	Rho GTPase-activating protein 8	ARHGAP8	+	Isoform 4 of Rho GTPase-activating protein 8 OS=Homo sapiens OX=9606 GN=ARHGAP8;Isoform 3 of Rho GTPase-activating protein 8 OS=Homo sapiens OX=9606 GN=ARHGAP8;Rho GTPase-activating protein 8 OS=Homo sapiens OX=9606 GN=ARHGAP8 PE=1 SV=1;Isoform 2 of Rho GT	5	19	19	19	19	19	19	54.3	54.3	54.3	49.751	433	433;459;464;294;305	27.2															1	2	3	1			3	5	1	2	2	2	1
Q92974-3;Q92974-2;Q92974	Q92974-3;Q92974-2;Q92974	31;31;31	31;31;31	31;31;31	Rho guanine nucleotide exchange factor 2	ARHGEF2	+	Isoform 3 of Rho guanine nucleotide exchange factor 2 OS=Homo sapiens OX=9606 GN=ARHGEF2;Isoform 2 of Rho guanine nucleotide exchange factor 2 OS=Homo sapiens OX=9606 GN=ARHGEF2;Rho guanine nucleotide exchange factor 2 OS=Homo sapiens OX=9606 GN=ARHGEF2 PE	3	31	31	31	31	31	31	32	32	32	108.24	958	958;985;986	18.8	1	2	2	2	3	2	2	2	2	2	2	2	2	1	3	2		1	4	5	3			1	3	5	2
P40616-2;P40616	P40616-2;P40616	9;9	9;9	9;9	ADP-ribosylation factor-like protein 1	ARL1	+	Isoform 2 of ADP-ribosylation factor-like protein 1 OS=Homo sapiens OX=9606 GN=ARL1;ADP-ribosylation factor-like protein 1 OS=Homo sapiens OX=9606 GN=ARL1 PE=1 SV=1	2	9	9	9	9	9	9	80.5	80.5	80.5	18.565	164	164;181	26.5			1	1	1	1	1	1	1					1	1	3	2	1	1	2	2		1	1	3	1	4
P36404;P36404-2	P36404;P36404-2	8;4	8;4	8;4	ADP-ribosylation factor-like protein 2	ARL2	+	ADP-ribosylation factor-like protein 2 OS=Homo sapiens OX=9606 GN=ARL2 PE=1 SV=4;Isoform 2 of ADP-ribosylation factor-like protein 2 OS=Homo sapiens OX=9606 GN=ARL2	2	8	8	8	8	8	8	50	50	50	20.878	184	184;157	25.3							1	1				1		1	2	2	1	1		1	1					2	1
Q9Y689;Q9Y689-2	Q9Y689;Q9Y689-2	8;6	6;5	6;5	ADP-ribosylation factor-like protein 5A	ARL5A	+	ADP-ribosylation factor-like protein 5A OS=Homo sapiens OX=9606 GN=ARL5A PE=1 SV=1;Isoform 2 of ADP-ribosylation factor-like protein 5A OS=Homo sapiens OX=9606 GN=ARL5A	2	8	6	6	8	6	6	40.8	30.2	30.2	20.728	179	179;142	21.5													1	1	2	2	3	3									1
Q96KC2	Q96KC2	9	9	7	ADP-ribosylation factor-like protein 5B	ARL5B	+	ADP-ribosylation factor-like protein 5B OS=Homo sapiens OX=9606 GN=ARL5B PE=1 SV=1	1	9	9	7	9	9	7	62	62	50.8	20.374	179	179	20.6											2	4	5	3	3	1	2				1				1	2	1
P49407-2;P49407	P49407-2;P49407	2;2	1;1	1;1	Beta-arrestin-1	ARRB1	+	Isoform 1B of Beta-arrestin-1 OS=Homo sapiens OX=9606 GN=ARRB1;Beta-arrestin-1 OS=Homo sapiens OX=9606 GN=ARRB1 PE=1 SV=2	2	2	1	1	2	1	1	4.6	2.9	2.9	46.308	410	410;418	33
P15848;P15848-2	P15848;P15848-2	9;8	9;8	8;7	Arylsulfatase B	ARSB	+	Arylsulfatase B OS=Homo sapiens OX=9606 GN=ARSB PE=1 SV=1;Isoform 2 of Arylsulfatase B OS=Homo sapiens OX=9606 GN=ARSB	2	9	9	8	9	9	8	23.5	23.5	22.1	59.687	533	533;413	24									1	1	1													1			1
Q9H2C2	Q9H2C2	3	3	3	Protein ARV1	ARV1	+	Protein ARV1 OS=Homo sapiens OX=9606 GN=ARV1 PE=1 SV=1	1	3	3	3	3	3	3	15.5	15.5	15.5	31.052	271	271	25.2																			2								1
O43150-2;O43150	O43150-2;O43150	10;10	10;10	7;7	Arf-GAP with SH3 domain, ANK repeat and PH domain-containing protein 2	ASAP2	+	Isoform 2 of Arf-GAP with SH3 domain, ANK repeat and PH domain-containing protein 2 OS=Homo sapiens OX=9606 GN=ASAP2;Arf-GAP with SH3 domain, ANK repeat and PH domain-containing protein 2 OS=Homo sapiens OX=9606 GN=ASAP2 PE=1 SV=3	2	10	10	7	10	10	7	15.3	15.3	13.2	106.98	961	961;1006	22.6													1	1	1	1	1		1	2				1			1
P78348;P78348-1;P78348-3	P78348;P78348-1;P78348-3	12;12;9	12;12;9	12;12;9	Acid-sensing ion channel 1	ASIC1	+	Acid-sensing ion channel 1 OS=Homo sapiens OX=9606 GN=ASIC1 PE=1 SV=3;Isoform 1 of Acid-sensing ion channel 1 OS=Homo sapiens OX=9606 GN=ASIC1;Isoform 3 of Acid-sensing ion channel 1 OS=Homo sapiens OX=9606 GN=ASIC1	3	12	12	12	12	12	12	22.9	22.9	22.9	59.909	528	528;574;562	20								1	1	1	1	1	2	3	3	2			1	1		1			2		3
Q9BZE9-4;Q9BZE9-3;Q9BZE9;Q9BZE9-2	Q9BZE9-4;Q9BZE9-3;Q9BZE9;Q9BZE9-2	2;2;2;2	2;2;2;2	2;2;2;2	Tether containing UBX domain for GLUT4	ASPSCR1	+	Isoform 4 of Tether containing UBX domain for GLUT4 OS=Homo sapiens OX=9606 GN=ASPSCR1;Isoform 3 of Tether containing UBX domain for GLUT4 OS=Homo sapiens OX=9606 GN=ASPSCR1;Tether containing UBX domain for GLUT4 OS=Homo sapiens OX=9606 GN=ASPSCR1 PE=1 SV=	4	2	2	2	2	2	2	13.2	13.2	13.2	37.909	348	348;501;553;647	24.5																						1					1
P18850	P18850	10	10	10	Cyclic AMP-dependent transcription factor ATF-6 alpha;Processed cyclic AMP-dependent transcription factor ATF-6 alpha	ATF6	+	Cyclic AMP-dependent transcription factor ATF-6 alpha OS=Homo sapiens OX=9606 GN=ATF6 PE=1 SV=3	1	10	10	10	10	10	10	14.6	14.6	14.6	74.584	670	670	23.6					1				1									1					1			4	3
Q99941-2;Q99941	Q99941-2;Q99941	7;7	7;7	7;7	Cyclic AMP-dependent transcription factor ATF-6 beta;Processed cyclic AMP-dependent transcription factor ATF-6 beta	ATF6B	+	Isoform 1 of Cyclic AMP-dependent transcription factor ATF-6 beta OS=Homo sapiens OX=9606 GN=ATF6B;Cyclic AMP-dependent transcription factor ATF-6 beta OS=Homo sapiens OX=9606 GN=ATF6B PE=1 SV=2	2	7	7	7	7	7	7	14.3	14.3	14.3	76.411	700	700;703	23.6																			1	1	1		1	1	1	1
Q7Z3C6;Q7Z3C6-2;Q7Z3C6-3	Q7Z3C6;Q7Z3C6-2;Q7Z3C6-3	25;21;13	25;21;13	25;21;13	Autophagy-related protein 9A	ATG9A	+	Autophagy-related protein 9A OS=Homo sapiens OX=9606 GN=ATG9A PE=1 SV=3;Isoform 2 of Autophagy-related protein 9A OS=Homo sapiens OX=9606 GN=ATG9A;Isoform 3 of Autophagy-related protein 9A OS=Homo sapiens OX=9606 GN=ATG9A	3	25	25	25	25	25	25	37.9	37.9	37.9	94.446	839	839;778;528	23.2							1	1	2	2	2	1	2	3	3	5	8	4	1	3	2	4	3	2			1
P98196	P98196	32	28	28	Probable phospholipid-transporting ATPase IH	ATP11A	+	Probable phospholipid-transporting ATPase IH OS=Homo sapiens OX=9606 GN=ATP11A PE=1 SV=3	1	32	28	28	32	28	28	28.7	26.5	26.5	129.75	1134	1134	22											1		2	2	4	2	3	2	2	6	5	4	8	7	2	1	1
Q9Y2G3	Q9Y2G3	38	38	34	Probable phospholipid-transporting ATPase IF	ATP11B	+	Probable phospholipid-transporting ATPase IF OS=Homo sapiens OX=9606 GN=ATP11B PE=1 SV=2	1	38	38	34	38	38	34	34.5	34.5	33.1	134.19	1177	1177	23.1		1	1	1	1	2	2	1				1	2	1	3	3	2	2	7	4	2	4	2	1	1	4	9
Q8NB49;Q8NB49-2;Q8NB49-3;Q8NB49-4	Q8NB49;Q8NB49-2;Q8NB49-3;Q8NB49-4	34;32;32;32	31;29;29;29	31;29;29;29	Phospholipid-transporting ATPase IG	ATP11C	+	Phospholipid-transporting ATPase IG OS=Homo sapiens OX=9606 GN=ATP11C PE=1 SV=3;Isoform 2 of Phospholipid-transporting ATPase IG OS=Homo sapiens OX=9606 GN=ATP11C;Isoform 3 of Phospholipid-transporting ATPase IG OS=Homo sapiens OX=9606 GN=ATP11C;Isoform 4	4	34	31	31	34	31	31	30.7	29.2	29.2	129.48	1132	1132;1108;1119;1128	22.2		1	1									3	4	4	3	4	2	2	4	3	2	5	3	2	4	10	6
P05023-4;P05023;P05023-3;P05023-2;P20648	P05023-4;P05023;P05023-3;P05023-2	57;57;52;40;4	57;57;52;40;4	36;36;31;32;0	Sodium/potassium-transporting ATPase subunit alpha-1	ATP1A1	+	Isoform 4 of Sodium/potassium-transporting ATPase subunit alpha-1 OS=Homo sapiens OX=9606 GN=ATP1A1;Sodium/potassium-transporting ATPase subunit alpha-1 OS=Homo sapiens OX=9606 GN=ATP1A1 PE=1 SV=1;Isoform 3 of Sodium/potassium-transporting ATPase subunit a	5	57	57	36	57	57	36	50.4	50.4	33.1	113	1023	1023;1023;992;681;1035	20.3	14	10	7	10	18	17	17	17	13	12	15	18	20	19	29	27	30	16	13	15	17	36	33	23	28	22	33
P98194;P98194-2	P98194;P98194-2	41;40	41;40	0;0	Calcium-transporting ATPase type 2C member 1	ATP2C1	+	Calcium-transporting ATPase type 2C member 1 OS=Homo sapiens OX=9606 GN=ATP2C1 PE=1 SV=3;Isoform 2 of Calcium-transporting ATPase type 2C member 1 OS=Homo sapiens OX=9606 GN=ATP2C1	2	41	41	0	41	41	0	44.6	44.6	0	100.58	919	919;888	19.3	4	2	3	4	6	6	8	7	7	7	8	8	12	9	6	8	17	26	24	19	7	7	11	12	5	4	9
P98194-4	P98194-4	41	1	0	Calcium-transporting ATPase type 2C member 1	ATP2C1	+	Isoform 4 of Calcium-transporting ATPase type 2C member 1 OS=Homo sapiens OX=9606 GN=ATP2C1	1	41	1	0	41	1	0	44.5	0.9	0	98.732	903	903	31																											1
P98194-5;P98194-9;P98194-6;P98194-7;P98194-8	P98194-5;P98194-9;P98194-6;P98194-7;P98194-8	41;41;41;41;36	1;1;1;1;1	0;0;0;0;0	Calcium-transporting ATPase type 2C member 1	ATP2C1	+	Isoform 5 of Calcium-transporting ATPase type 2C member 1 OS=Homo sapiens OX=9606 GN=ATP2C1;Isoform 9 of Calcium-transporting ATPase type 2C member 1 OS=Homo sapiens OX=9606 GN=ATP2C1;Isoform 6 of Calcium-transporting ATPase type 2C member 1 OS=Homo sapien	5	41	1	0	41	1	0	45	2.7	0	103.01	939	939;949;959;973;944	24																								1
Q15904	Q15904	16	16	16	V-type proton ATPase subunit S1	ATP6AP1	+	V-type proton ATPase subunit S1 OS=Homo sapiens OX=9606 GN=ATP6AP1 PE=1 SV=2	1	16	16	16	16	16	16	27.7	27.7	27.7	52.025	470	470	26.5														1	1	1	1	2	3	3	3		1	2	2	6	2
O75787-2;O75787	O75787-2;O75787	13;13	13;13	13;13	Renin receptor	ATP6AP2	+	Isoform 2 of Renin receptor OS=Homo sapiens OX=9606 GN=ATP6AP2;Renin receptor OS=Homo sapiens OX=9606 GN=ATP6AP2 PE=1 SV=2	2	13	13	13	13	13	13	44.7	44.7	44.7	35.612	318	318;350	24.9						1	1									1	2	2	2	2	3	1			6	4	2
Q93050-3;Q93050-1;Q93050	Q93050-3;Q93050-1;Q93050	32;30;30	30;28;28	30;28;28	V-type proton ATPase 116 kDa subunit a isoform 1	ATP6V0A1	+	Isoform 3 of V-type proton ATPase 116 kDa subunit a1 OS=Homo sapiens OX=9606 GN=ATP6V0A1;Isoform 2 of V-type proton ATPase 116 kDa subunit a1 OS=Homo sapiens OX=9606 GN=ATP6V0A1;V-type proton ATPase 116 kDa subunit a1 OS=Homo sapiens OX=9606 GN=ATP6V0A1 PE	3	32	30	30	32	30	30	39.7	37.7	37.7	96.599	838	838;831;837	23.9						2	2	4	5	4	5	6	5	3	4	3	1			8	8	6	1	6	5	3	4
Q9Y487;Q9HBG4	Q9Y487	32;1	32;1	30;0	V-type proton ATPase 116 kDa subunit a isoform 2	ATP6V0A2	+	V-type proton ATPase 116 kDa subunit a2 OS=Homo sapiens OX=9606 GN=ATP6V0A2 PE=1 SV=2	2	32	32	30	32	32	30	38.9	38.9	36.9	98.081	856	856;840	24	2	1		1	3	3	6	6	4	3	3	7	5	6	2	7	6	4	3	4	4	2				4	3
P36543;P36543-3;P36543-2	P36543;P36543-3;P36543-2	12;11;10	12;11;10	8;7;8	V-type proton ATPase subunit E 1	ATP6V1E1	+	V-type proton ATPase subunit E 1 OS=Homo sapiens OX=9606 GN=ATP6V1E1 PE=1 SV=1;Isoform 3 of V-type proton ATPase subunit E 1 OS=Homo sapiens OX=9606 GN=ATP6V1E1;Isoform 2 of V-type proton ATPase subunit E 1 OS=Homo sapiens OX=9606 GN=ATP6V1E1	3	12	12	8	12	12	8	42	42	25.7	26.145	226	226;196;204	19.2			1	1	1		1	1	1				1	3	1	1	7	7	4	1	3		2	1	3	4	1
Q04656-5;Q04656;Q04656-2;Q04656-3;Q04656-4	Q04656-5;Q04656;Q04656-2;Q04656-3	38;38;38;38;14	38;38;38;38;14	37;37;37;37;13	Copper-transporting ATPase 1	ATP7A	+	Isoform 5 of Copper-transporting ATPase 1 OS=Homo sapiens OX=9606 GN=ATP7A;Copper-transporting ATPase 1 OS=Homo sapiens OX=9606 GN=ATP7A PE=1 SV=4;Isoform 1 of Copper-transporting ATPase 1 OS=Homo sapiens OX=9606 GN=ATP7A;Isoform 2 of Copper-transporting A	5	38	38	37	38	38	37	32.9	32.9	32.2	154.35	1422	1422;1500;1514;1581;503	21.5				1	1	2	2	2	4	3	3	3	5	5	5	6	6	4	3	5	1	3	7	6	6	3	4
P35670;P35670-4;P35670-3;P35670-2;P35670-5	P35670;P35670-4;P35670-3;P35670-2	27;26;25;24;5	26;25;24;23;5	26;25;24;23;5	Copper-transporting ATPase 2;WND/140 kDa	ATP7B	+	Copper-transporting ATPase 2 OS=Homo sapiens OX=9606 GN=ATP7B PE=1 SV=4;Isoform 4 of Copper-transporting ATPase 2 OS=Homo sapiens OX=9606 GN=ATP7B;Isoform 3 of Copper-transporting ATPase 2 OS=Homo sapiens OX=9606 GN=ATP7B;Isoform 2 of Copper-transporting A	5	27	26	26	27	26	26	28.2	27.5	27.5	157.26	1465	1465;1447;1354;1258;239	23.1													2	4	3		3	3	2	2	7	7	4	1	1	5	5
Q9Y2Q0-3;Q9Y2Q0-2;Q9Y2Q0;Q9NTI2-3;Q9NTI2-1;Q9NTI2	Q9Y2Q0-3;Q9Y2Q0-2;Q9Y2Q0	26;25;24;1;1;1	26;25;24;1;1;1	26;25;24;1;1;1	Phospholipid-transporting ATPase IA	ATP8A1	+	Isoform 3 of Phospholipid-transporting ATPase IA OS=Homo sapiens OX=9606 GN=ATP8A1;Isoform 2 of Phospholipid-transporting ATPase IA OS=Homo sapiens OX=9606 GN=ATP8A1;Phospholipid-transporting ATPase IA OS=Homo sapiens OX=9606 GN=ATP8A1 PE=1 SV=1	6	26	26	26	26	26	26	26.6	26.6	26.6	129.72	1149	1149;1149;1164;528;1148;1188	23.3								1	1	1	1	3		1	1		1	2	2	2			2	4	2	2	3
P98198;P98198-3;P98198-2;P98198-4	P98198;P98198-3	14;14;5;4	14;14;5;4	14;14;5;4	Phospholipid-transporting ATPase ID	ATP8B2	+	Phospholipid-transporting ATPase ID OS=Homo sapiens OX=9606 GN=ATP8B2 PE=1 SV=2;Isoform 3 of Phospholipid-transporting ATPase ID OS=Homo sapiens OX=9606 GN=ATP8B2	4	14	14	14	14	14	14	13.5	13.5	13.5	137.44	1209	1209;1223;461;387	26												1							1			1	1	2	3		2
O75110;O75110-2	O75110;O75110-2	27;20	27;20	20;14	Probable phospholipid-transporting ATPase IIA	ATP9A	+	Probable phospholipid-transporting ATPase IIA OS=Homo sapiens OX=9606 GN=ATP9A PE=1 SV=3;Isoform Short of Probable phospholipid-transporting ATPase IIA OS=Homo sapiens OX=9606 GN=ATP9A	2	27	27	20	27	27	20	28.7	28.7	23.5	118.58	1047	1047;926	22.2					1	1						3	1	1	2	1	2	1	3	5	4	2	1	3	1	6	6
O43861-2;O43861	O43861-2;O43861	23;23	16;16	16;16	Probable phospholipid-transporting ATPase IIB	ATP9B	+	Isoform 2 of Probable phospholipid-transporting ATPase IIB OS=Homo sapiens OX=9606 GN=ATP9B;Probable phospholipid-transporting ATPase IIB OS=Homo sapiens OX=9606 GN=ATP9B PE=2 SV=4	2	23	16	16	23	16	16	22.1	16.3	16.3	128.2	1136	1136;1147	25.9							1	1	1	1	2						2		1		2				2	3	1
Q13535;Q13535-3;Q13535-2	Q13535;Q13535-3;Q13535-2	35;35;34	35;35;34	35;35;34	Serine/threonine-protein kinase ATR	ATR	+	Serine/threonine-protein kinase ATR OS=Homo sapiens OX=9606 GN=ATR PE=1 SV=3;Isoform 3 of Serine/threonine-protein kinase ATR OS=Homo sapiens OX=9606 GN=ATR;Isoform 2 of Serine/threonine-protein kinase ATR OS=Homo sapiens OX=9606 GN=ATR	3	35	35	35	35	35	35	17.4	17.4	17.4	301.36	2644	2644;2610;2580	27.6								1									1	1			1	3	3	2	3	3	4
P61769	P61769	3	3	3	Beta-2-microglobulin;Beta-2-microglobulin form pI 5.3	B2M	+	Beta-2-microglobulin OS=Homo sapiens OX=9606 GN=B2M PE=1 SV=1	1	3	3	3	3	3	3	35.3	35.3	35.3	13.714	119	119	14.4						1	1	2	2	1	2	3	4	5	4	4	2	2	1	1			2
O75752	O75752	11	11	11	UDP-GalNAc:beta-1,3-N-acetylgalactosaminyltransferase 1	B3GALNT1	+	UDP-GalNAc:beta-1,3-N-acetylgalactosaminyltransferase 1 OS=Homo sapiens OX=9606 GN=B3GALNT1 PE=1 SV=1	1	11	11	11	11	11	11	25.7	25.7	25.7	39.511	331	331	24.2																1	1	1	1	1			3	3	2	5
Q8NCR0-2;Q8NCR0	Q8NCR0-2;Q8NCR0	5;5	5;5	5;5	UDP-GalNAc:beta-1,3-N-acetylgalactosaminyltransferase 2	B3GALNT2	+	Isoform 2 of UDP-GalNAc:beta-1,3-N-acetylgalactosaminyltransferase 2 OS=Homo sapiens OX=9606 GN=B3GALNT2;UDP-GalNAc:beta-1,3-N-acetylgalactosaminyltransferase 2 OS=Homo sapiens OX=9606 GN=B3GALNT2 PE=1 SV=1	2	5	5	5	5	5	5	22.1	22.1	22.1	35.648	326	326;500	20.7					1	1	1	1	1	1	1										2	3	2	2	2	1	1
Q9Y5Z6	Q9Y5Z6	12	12	12	Beta-1,3-galactosyltransferase 1	B3GALT1	+	Beta-1,3-galactosyltransferase 1 OS=Homo sapiens OX=9606 GN=B3GALT1 PE=1 SV=1	1	12	12	12	12	12	12	31.3	31.3	31.3	37.993	326	326	26.2								1	1												2	2	1	3			1
Q96L58	Q96L58	15	15	15	Beta-1,3-galactosyltransferase 6	B3GALT6	+	Beta-1,3-galactosyltransferase 6 OS=Homo sapiens OX=9606 GN=B3GALT6 PE=1 SV=2	1	15	15	15	15	15	15	38	38	38	37.137	329	329	19.1			2	3	3	4	3	5	5	6	5	5	5	8	6	3				2	5	4	1	1	1	1	5
O94766;O94766-2;REV__Q9Y2Y4;REV__Q9BRK4	O94766;O94766-2	20;18;1;1	20;18;1;1	19;18;1;1	Galactosylgalactosylxylosylprotein 3-beta-glucuronosyltransferase 3	B3GAT3	+	Galactosylgalactosylxylosylprotein 3-beta-glucuronosyltransferase 3 OS=Homo sapiens OX=9606 GN=B3GAT3 PE=1 SV=2;Isoform 2 of Galactosylgalactosylxylosylprotein 3-beta-glucuronosyltransferase 3 OS=Homo sapiens OX=9606 GN=B3GAT3	4	20	20	19	20	20	19	57.9	57.9	55.8	37.121	335	335;315;487;669	19.9	3	4	5	6	8	7	5	7	6	4	6	10	5	5	6	7	8	7	2	4	2	1	4	2	1	2	5
Q9NY97-2;Q9NY97	Q9NY97-2;Q9NY97	15;15	15;15	15;15	N-acetyllactosaminide beta-1,3-N-acetylglucosaminyltransferase 2	B3GNT2	+	Isoform 2 of N-acetyllactosaminide beta-1,3-N-acetylglucosaminyltransferase 2 OS=Homo sapiens OX=9606 GN=B3GNT2;N-acetyllactosaminide beta-1,3-N-acetylglucosaminyltransferase 2 OS=Homo sapiens OX=9606 GN=B3GNT2 PE=1 SV=2	2	15	15	15	15	15	15	50.4	50.4	50.4	45.484	393	393;397	30.1																	1	1	1	1	2	1				3	4
Q9Y2A9	Q9Y2A9	2	2	2	N-acetyllactosaminide beta-1,3-N-acetylglucosaminyltransferase 3	B3GNT3	+	N-acetyllactosaminide beta-1,3-N-acetylglucosaminyltransferase 3 OS=Homo sapiens OX=9606 GN=B3GNT3 PE=1 SV=2	1	2	2	2	2	2	2	8.1	8.1	8.1	42.534	372	372	37.8
Q9BYG0	Q9BYG0	6	6	6	Lactosylceramide 1,3-N-acetyl-beta-D-glucosaminyltransferase	B3GNT5	+	Lactosylceramide 1,3-N-acetyl-beta-D-glucosaminyltransferase OS=Homo sapiens OX=9606 GN=B3GNT5 PE=1 SV=1	1	6	6	6	6	6	6	19.3	19.3	19.3	44.052	378	378	19.5					1						1	1	1	1	1		1					2
Q7Z7M8	Q7Z7M8	3	3	3	UDP-GlcNAc:betaGal beta-1,3-N-acetylglucosaminyltransferase 8	B3GNT8	+	UDP-GlcNAc:betaGal beta-1,3-N-acetylglucosaminyltransferase 8 OS=Homo sapiens OX=9606 GN=B3GNT8 PE=1 SV=1	1	3	3	3	3	3	3	11.6	11.6	11.6	43.395	397	397	28.8															1
Q00973;Q00973-2;Q00973-3	Q00973;Q00973-2	16;14;6	16;14;6	16;14;6	Beta-1,4 N-acetylgalactosaminyltransferase 1	B4GALNT1	+	Beta-1,4 N-acetylgalactosaminyltransferase 1 OS=Homo sapiens OX=9606 GN=B4GALNT1 PE=1 SV=2;Isoform 2 of Beta-1,4 N-acetylgalactosaminyltransferase 1 OS=Homo sapiens OX=9606 GN=B4GALNT1	3	16	16	16	16	16	16	32.8	32.8	32.8	58.882	533	533;478;328	18.4					1		1		1	1	1	3	2	2	2	3	3	2	1		2	1	2		1	2	1
Q6L9W6	Q6L9W6	38	38	38	Beta-1,4-N-acetylgalactosaminyltransferase 3	B4GALNT3	+	Beta-1,4-N-acetylgalactosaminyltransferase 3 OS=Homo sapiens OX=9606 GN=B4GALNT3 PE=1 SV=2	1	38	38	38	38	38	38	34.7	34.7	34.7	114.97	998	998	27.9							1	1			1	2	3	2	3	6	6	7	5	3	3	4	4	2	4	10	13
Q76KP1	Q76KP1	17	17	17	N-acetyl-beta-glucosaminyl-glycoprotein 4-beta-N-acetylgalactosaminyltransferase 1	B4GALNT4	+	N-acetyl-beta-glucosaminyl-glycoprotein 4-beta-N-acetylgalactosaminyltransferase 1 OS=Homo sapiens OX=9606 GN=B4GALNT4 PE=1 SV=1	1	17	17	17	17	17	17	17.2	17.2	17.2	116.51	1039	1039	29.9														1	1	1	1	1	2				1	1	1	1	2
P15291;P15291-2	P15291;P15291-2	9;7	9;7	9;7	Beta-1,4-galactosyltransferase 1;Lactose synthase A protein;N-acetyllactosamine synthase;Beta-N-acetylglucosaminylglycopeptide beta-1,4-galactosyltransferase;Beta-N-acetylglucosaminyl-glycolipid beta-1,4-galactosyltransferase;Processed beta-1,4-galactosyltransferase 1	B4GALT1	+	Beta-1,4-galactosyltransferase 1 OS=Homo sapiens OX=9606 GN=B4GALT1 PE=1 SV=5;Isoform Short of Beta-1,4-galactosyltransferase 1 OS=Homo sapiens OX=9606 GN=B4GALT1	2	9	9	9	9	9	9	26.6	26.6	26.6	43.92	398	398;385	21.1			1	1	1	1	1	2	2	1	2	2	2	1	1	1	1	1	4	4	2	1		1			2
O60909-3;O60909;O60909-2	O60909-3;O60909;O60909-2	7;7;6	7;7;6	7;7;6	Beta-1,4-galactosyltransferase 2;Lactose synthase A protein;N-acetyllactosamine synthase;Beta-N-acetylglucosaminylglycopeptide beta-1,4-galactosyltransferase;Beta-N-acetylglucosaminyl-glycolipid beta-1,4-galactosyltransferase	B4GALT2	+	Isoform 3 of Beta-1,4-galactosyltransferase 2 OS=Homo sapiens OX=9606 GN=B4GALT2;Beta-1,4-galactosyltransferase 2 OS=Homo sapiens OX=9606 GN=B4GALT2 PE=1 SV=1;Isoform 2 of Beta-1,4-galactosyltransferase 2 OS=Homo sapiens OX=9606 GN=B4GALT2	3	7	7	7	7	7	7	20.2	20.2	20.2	44.763	401	401;372;306	21.7												2	2	1		1	2	2		1	2	3	2
O60512;O60512-2	O60512	12;4	12;4	12;4	Beta-1,4-galactosyltransferase 3;N-acetyllactosamine synthase;Beta-N-acetylglucosaminylglycopeptide beta-1,4-galactosyltransferase;Beta-N-acetylglucosaminyl-glycolipid beta-1,4-galactosyltransferase	B4GALT3	+	Beta-1,4-galactosyltransferase 3 OS=Homo sapiens OX=9606 GN=B4GALT3 PE=1 SV=2	2	12	12	12	12	12	12	40.7	40.7	40.7	43.927	393	393;145	18.3						1	1	2	2	1	3	4	4	5	6	4	3	3	3	1		3	2	1	1	1	3
O60513	O60513	15	15	15	Beta-1,4-galactosyltransferase 4;N-acetyllactosamine synthase;Lactotriaosylceramide beta-1,4-galactosyltransferase	B4GALT4	+	Beta-1,4-galactosyltransferase 4 OS=Homo sapiens OX=9606 GN=B4GALT4 PE=1 SV=1	1	15	15	15	15	15	15	43.9	43.9	43.9	40.041	344	344	25.2								1	1								1	1	2	1	2	4		4	7	6	2
O43286	O43286	11	11	10	Beta-1,4-galactosyltransferase 5	B4GALT5	+	Beta-1,4-galactosyltransferase 5 OS=Homo sapiens OX=9606 GN=B4GALT5 PE=1 SV=1	1	11	11	10	11	11	10	30.9	30.9	28.9	45.118	388	388	29.3												1	1			1	1	1						3	5	1	3
Q9UBX8;Q9UBX8-2	Q9UBX8;Q9UBX8-2	6;5	5;4	5;4	Beta-1,4-galactosyltransferase 6;Glucosylceramide beta-1,4-galactosyltransferase	B4GALT6	+	Beta-1,4-galactosyltransferase 6 OS=Homo sapiens OX=9606 GN=B4GALT6 PE=1 SV=1;Isoform 2 of Beta-1,4-galactosyltransferase 6 OS=Homo sapiens OX=9606 GN=B4GALT6	2	6	5	5	6	5	5	19.9	17.8	17.8	44.913	382	382;343	27																		1	1					1
Q9UBV7	Q9UBV7	19	19	19	Beta-1,4-galactosyltransferase 7;Xylosylprotein 4-beta-galactosyltransferase	B4GALT7	+	Beta-1,4-galactosyltransferase 7 OS=Homo sapiens OX=9606 GN=B4GALT7 PE=1 SV=1	1	19	19	19	19	19	19	45.3	45.3	45.3	37.405	327	327	28.7	1	1	1	1	1				1	1	1	2	1	1	2	2	1	1	1		1	1	2	1	1	3	2
O43505	O43505	22	22	22	Beta-1,4-glucuronyltransferase 1	B4GAT1	+	Beta-1,4-glucuronyltransferase 1 OS=Homo sapiens OX=9606 GN=B4GAT1 PE=1 SV=1	1	22	22	22	22	22	22	49.6	49.6	49.6	47.119	415	415	24.4	2	1	1	1	1	2	1	1	2	2	2	3	3	2	2	1	3	5	3	5	6	2	4	6	6	14	11
P56817-4;P56817-3;P56817-2;P56817;P56817-6;P56817-5	P56817-4;P56817-3;P56817-2;P56817;P56817-6;P56817-5	4;4;4;4;3;3	4;4;4;4;3;3	4;4;4;4;3;3	Beta-secretase 1	BACE1	+	Isoform D of Beta-secretase 1 OS=Homo sapiens OX=9606 GN=BACE1;Isoform C of Beta-secretase 1 OS=Homo sapiens OX=9606 GN=BACE1;Isoform B of Beta-secretase 1 OS=Homo sapiens OX=9606 GN=BACE1;Beta-secretase 1 OS=Homo sapiens OX=9606 GN=BACE1 PE=1 SV=3;Isoform	6	4	4	4	4	4	4	11.6	11.6	11.6	48.212	432	432;457;476;501;376;401	23.4																			1					2	2
Q9Y5Z0-5;Q9Y5Z0-4;Q9Y5Z0;Q9Y5Z0-3;Q9Y5Z0-2	Q9Y5Z0-5;Q9Y5Z0-4;Q9Y5Z0;Q9Y5Z0-3;Q9Y5Z0-2	4;4;4;3;3	4;4;4;3;3	4;4;4;3;3	Beta-secretase 2	BACE2	+	Isoform 5 of Beta-secretase 2 OS=Homo sapiens OX=9606 GN=BACE2;Isoform 4 of Beta-secretase 2 OS=Homo sapiens OX=9606 GN=BACE2;Beta-secretase 2 OS=Homo sapiens OX=9606 GN=BACE2 PE=1 SV=1;Isoform 3 of Beta-secretase 2 OS=Homo sapiens OX=9606 GN=BACE2;Isoform	5	4	4	4	4	4	4	10.2	10.2	10.2	46.476	423	423;439;518;396;468	13.4							2	2	1	1	1	1	1										1	1
Q9UQB8-2;Q9UQB8;Q9UQB8-3;Q9UQB8-5;Q9UQB8-4;Q9UQB8-6	Q9UQB8-2;Q9UQB8;Q9UQB8-3;Q9UQB8-5;Q9UQB8-4;Q9UQB8-6	21;21;20;20;20;20	21;21;20;20;20;20	21;21;20;20;20;20	Brain-specific angiogenesis inhibitor 1-associated protein 2	BAIAP2	+	Isoform 2 of Brain-specific angiogenesis inhibitor 1-associated protein 2 OS=Homo sapiens OX=9606 GN=BAIAP2;Brain-specific angiogenesis inhibitor 1-associated protein 2 OS=Homo sapiens OX=9606 GN=BAIAP2 PE=1 SV=1;Isoform 3 of Brain-specific angiogenesis in	6	21	21	21	21	21	21	52.6	52.6	52.6	59.013	534	534;552;512;520;521;522	23.9															1			1	3	6	1	5	4	2	2	5	2
Q14457	Q14457	5	5	5	Beclin-1	BECN1	+	Beclin-1 OS=Homo sapiens OX=9606 GN=BECN1 PE=1 SV=2	1	5	5	5	5	5	5	16.4	16.4	16.4	51.896	450	450	22.8								1															1		1	1	1
O15155;O15155-2	O15155;O15155-2	7;6	7;6	7;6	BET1 homolog	BET1	+	BET1 homolog OS=Homo sapiens OX=9606 GN=BET1 PE=1 SV=1;Isoform 2 of BET1 homolog OS=Homo sapiens OX=9606 GN=BET1	2	7	7	7	7	7	7	60.2	60.2	60.2	13.289	118	118;83	25.7	1	1	1														3	3	5	5	6	4	2	1	2	2	1
Q9NYM9	Q9NYM9	7	7	7	BET1-like protein	BET1L	+	BET1-like protein OS=Homo sapiens OX=9606 GN=BET1L PE=1 SV=1	1	7	7	7	7	7	7	55	55	55	12.388	111	111	15.6											2	3	5	4	5	1	3
Q96G01-3;Q96G01;Q96G01-4;Q96G01-2	Q96G01-3;Q96G01;Q96G01-4	18;18;17;2	15;15;14;2	15;15;14;2	Protein bicaudal D homolog 1	BICD1	+	Isoform 3 of Protein bicaudal D homolog 1 OS=Homo sapiens OX=9606 GN=BICD1;Protein bicaudal D homolog 1 OS=Homo sapiens OX=9606 GN=BICD1 PE=1 SV=3;Isoform 4 of Protein bicaudal D homolog 1 OS=Homo sapiens OX=9606 GN=BICD1	4	18	15	15	18	15	15	25.5	22.1	22.1	99.866	873	873;975;835;93	20.5									1	2						1	1	2	5	3	1	3	2			1	2
Q8TD16;Q8TD16-2	Q8TD16;Q8TD16-2	22;22	22;22	19;19	Protein bicaudal D homolog 2	BICD2	+	Protein bicaudal D homolog 2 OS=Homo sapiens OX=9606 GN=BICD2 PE=1 SV=1;Isoform 2 of Protein bicaudal D homolog 2 OS=Homo sapiens OX=9606 GN=BICD2	2	22	22	19	22	22	19	34.3	34.3	30.7	93.532	824	824;855	19.7								1	1		2	1	1	1		2		6	4	3	2	2	3	1	2		1
Q9NR09;REV__Q96C03;REV__Q96C03-3;REV__Q9NR09	Q9NR09	37;1;1;1	37;1;1;1	37;1;1;1	Baculoviral IAP repeat-containing protein 6	BIRC6	+	Baculoviral IAP repeat-containing protein 6 OS=Homo sapiens OX=9606 GN=BIRC6 PE=1 SV=2	4	37	37	37	37	37	37	11.6	11.6	11.6	530.25	4857	4857;454;465;4857	26.9												1	2	1	1		2			1	1	1	2		5	5	3
Q9H2G9;Q9H2G9-2	Q9H2G9	26;8	26;8	26;8	Golgin-45	BLZF1	+	Golgin-45 OS=Homo sapiens OX=9606 GN=BLZF1 PE=1 SV=2	2	26	26	26	26	26	26	64.2	64.2	64.2	44.91	400	400;174	20.6					1	1				3	5	5	5	3	2	3	3	5	4	5	6	5	4	2	3	4	4
P13497;P13497-5;P13497-2;P13497-6;P13497-4;Q9Y6L7;P13497-3	P13497;P13497-5;P13497-2;P13497-6;P13497-4	15;12;12;12;8;4;2	15;12;12;12;8;4;2	14;12;12;12;8;4;2	Bone morphogenetic protein 1	BMP1	+	Bone morphogenetic protein 1 OS=Homo sapiens OX=9606 GN=BMP1 PE=1 SV=2;Isoform BMP1-6 of Bone morphogenetic protein 1 OS=Homo sapiens OX=9606 GN=BMP1;Isoform BMP1-1 of Bone morphogenetic protein 1 OS=Homo sapiens OX=9606 GN=BMP1;Isoform BMP1-7 of Bone morp	7	15	15	14	15	15	14	16.8	16.8	15.6	111.25	986	986;717;730;823;622;1015;302	15.3					2	2	3	3	3	4	3	2	2	4	2	1	1					2	1				1
Q9UMX3;Q9UMX3-2	Q9UMX3	4;1	4;1	4;1	Bcl-2-related ovarian killer protein	BOK	+	Bcl-2-related ovarian killer protein OS=Homo sapiens OX=9606 GN=BOK PE=1 SV=1	2	4	4	4	4	4	4	25.5	25.5	25.5	23.28	212	212;134	27.5																			1						1
O95861-4;O95861;O95861-2;O95861-3	O95861-4;O95861;O95861-2;O95861-3	13;13;12;8	13;13;12;8	13;13;12;8	3(2),5-bisphosphate nucleotidase 1	BPNT1	+	Isoform 4 of 3(2),5-bisphosphate nucleotidase 1 OS=Homo sapiens OX=9606 GN=BPNT1;3(2),5-bisphosphate nucleotidase 1 OS=Homo sapiens OX=9606 GN=BPNT1 PE=1 SV=1;Isoform 2 of 3(2),5-bisphosphate nucleotidase 1 OS=Homo sapiens OX=9606 GN=BPNT1;Isoform	4	13	13	13	13	13	13	47.8	47.8	47.8	29.188	272	272;308;325;253	21.2										1	4	4	1	1	1	2	2	2	1		1				4	5	5
Q9NW68;Q9NW68-7;Q9NW68-3;Q9NW68-2;Q9NW68-8;Q9NW68-9;Q9NW68-4;Q9NW68-5	Q9NW68;Q9NW68-7;Q9NW68-3;Q9NW68-2;Q9NW68-8;Q9NW68-9;Q9NW68-4	17;16;16;15;14;11;9;8	17;16;16;15;14;11;9;8	17;16;16;15;14;11;9;8	BSD domain-containing protein 1	BSDC1	+	BSD domain-containing protein 1 OS=Homo sapiens OX=9606 GN=BSDC1 PE=1 SV=1;Isoform 7 of BSD domain-containing protein 1 OS=Homo sapiens OX=9606 GN=BSDC1;Isoform 3 of BSD domain-containing protein 1 OS=Homo sapiens OX=9606 GN=BSDC1;Isoform 2 of BSD domain-c	8	17	17	17	17	17	17	51.4	51.4	51.4	47.163	430	430;447;474;428;374;335;353;173	21.2			1	1	1	1	1					1	1	3	3	2	4	4	3	3	2			3	5	2	2
P35613;P35613-2;P35613-4	P35613;P35613-2;P35613-4	12;12;9	12;12;9	4;4;1	Basigin	BSG	+	Basigin OS=Homo sapiens OX=9606 GN=BSG PE=1 SV=2;Isoform 2 of Basigin OS=Homo sapiens OX=9606 GN=BSG;Isoform 4 of Basigin OS=Homo sapiens OX=9606 GN=BSG	3	12	12	4	12	12	4	39.5	39.5	17.4	42.2	385	385;269;205	21.8	2	1		1	2	1	2	2			3	2	4	8	3	3	2	12	11	4	1	2	2	4	6	10	9
P35613-3	P35613-3	9	1	1	Basigin	BSG	+	Isoform 3 of Basigin OS=Homo sapiens OX=9606 GN=BSG	1	9	1	1	9	1	1	55.1	6.8	6.8	19.438	176	176	25.2																	1										1
Q10589-2;Q10589	Q10589-2;Q10589	1;1	1;1	1;1	Bone marrow stromal antigen 2	BST2	+	Isoform 2 of Bone marrow stromal antigen 2 OS=Homo sapiens OX=9606 GN=BST2;Bone marrow stromal antigen 2 OS=Homo sapiens OX=9606 GN=BST2 PE=1 SV=1	2	1	1	1	1	1	1	6	6	6	18.394	168	168;180	5					1
Q5T2E6;Q5T2E6-2	Q5T2E6;Q5T2E6-2	13;9	13;9	13;9	UPF0668 protein C10orf76	C10orf76	+	Armadillo-like helical domain-containing protein 3 OS=Homo sapiens OX=9606 GN=ARMH3 PE=1 SV=1;Isoform 2 of Armadillo-like helical domain-containing protein 3 OS=Homo sapiens OX=9606 GN=ARMH3	2	13	13	13	13	13	13	21.3	21.3	21.3	78.71	689	689;265	22.6											2	2	3	1	2	3			1					2	4	3
Q9H741	Q9H741	7	7	7	UPF0454 protein C12orf49	C12orf49	+	UPF0454 protein C12orf49 OS=Homo sapiens OX=9606 GN=C12orf49 PE=1 SV=1	1	7	7	7	7	7	7	36.6	36.6	36.6	23.594	205	205	22.2												1	1				1	1	3	2	2					3
Q86SX3-6;Q86SX3-2;Q86SX3;Q86SX3-5;Q86SX3-3;Q86SX3-4	Q86SX3-6;Q86SX3-2;Q86SX3;Q86SX3-5;Q86SX3-3;Q86SX3-4	18;17;17;13;13;9	18;17;17;13;13;9	18;17;17;13;13;9	Uncharacterized protein C14orf80	C14orf80	+	Isoform 6 of Tubulin epsilon and delta complex protein 1 OS=Homo sapiens OX=9606 GN=TEDC1;Isoform 2 of Tubulin epsilon and delta complex protein 1 OS=Homo sapiens OX=9606 GN=TEDC1;Tubulin epsilon and delta complex protein 1 OS=Homo sapiens OX=9606 GN=TEDC1	6	18	18	18	18	18	18	51.9	51.9	51.9	47.031	426	426;393;495;352;354;248	19.6				1	1	1	1	1	1	1	1	1			1	1	1	2	1	2	3	1	2	1	2	2	1
Q9BSU1;Q9BSU1-2	Q9BSU1	6;2	6;2	6;2	UPF0183 protein C16orf70	C16orf70	+	UPF0183 protein C16orf70 OS=Homo sapiens OX=9606 GN=C16orf70 PE=1 SV=1	2	6	6	6	6	6	6	22	22	22	47.524	422	422;258	27.9																					1	1
Q9HAS0	Q9HAS0	15	15	15	Protein Njmu-R1	C17orf75	+	Protein Njmu-R1 OS=Homo sapiens OX=9606 GN=C17orf75 PE=1 SV=2	1	15	15	15	15	15	15	45.5	45.5	45.5	44.621	396	396	19.7			1	1	1	1	1	1	2	1	1						2		2	2	1	1	2	4	1	1	3
Q9NS00-2;Q9NS00	Q9NS00-2;Q9NS00	21;21	21;21	21;21	Glycoprotein-N-acetylgalactosamine 3-beta-galactosyltransferase 1	C1GALT1	+	Isoform 2 of Glycoprotein-N-acetylgalactosamine 3-beta-galactosyltransferase 1 OS=Homo sapiens OX=9606 GN=C1GALT1;Glycoprotein-N-acetylgalactosamine 3-beta-galactosyltransferase 1 OS=Homo sapiens OX=9606 GN=C1GALT1 PE=1 SV=1	2	21	21	21	21	21	21	68	68	68	35.934	309	309;363	22.9					1	2	2	4	2	1	3	2	4	6	8	5	2	4	6	4	3	4	3	1	3	5	3
Q96EU7	Q96EU7	19	19	19	C1GALT1-specific chaperone 1	C1GALT1C1	+	C1GALT1-specific chaperone 1 OS=Homo sapiens OX=9606 GN=C1GALT1C1 PE=1 SV=1	1	19	19	19	19	19	19	65.7	65.7	65.7	36.382	318	318	23.6	1	1	1	1	1	1	1	1	1	1	1	1	2	2	3	2	4	4	1	2			1	4	10	5	4
Q9BWL3;Q9BWL3-2;Q9BWL3-3	Q9BWL3;Q9BWL3-2;Q9BWL3-3	9;7;6	9;7;6	1;1;1	Uncharacterized protein C1orf43	C1orf43	+	Protein C1orf43 OS=Homo sapiens OX=9606 GN=C1orf43 PE=2 SV=1;Isoform 2 of Protein C1orf43 OS=Homo sapiens OX=9606 GN=C1orf43;Isoform 3 of Protein C1orf43 OS=Homo sapiens OX=9606 GN=C1orf43	3	9	9	1	9	9	1	45.1	45.1	7.1	28.779	253	253;219;189	19.6									1	1	1	1	1	1	1			1						2	2	1
Q9BWL3-4	Q9BWL3-4	7	1	0	Uncharacterized protein C1orf43	C1orf43	+	Isoform 4 of Protein C1orf43 OS=Homo sapiens OX=9606 GN=C1orf43	1	7	1	0	7	1	0	46.8	5.5	0	22.667	201	201	23																							1
Q8NDZ4;Q8NDZ4-2	Q8NDZ4;Q8NDZ4-2	29;17	29;17	29;17	Deleted in autism protein 1	C3orf58	+	Divergent protein kinase domain 2A OS=Homo sapiens OX=9606 GN=DIPK2A PE=1 SV=1;Isoform 2 of Divergent protein kinase domain 2A OS=Homo sapiens OX=9606 GN=DIPK2A	2	29	29	29	29	29	29	56.3	56.3	56.3	49.481	430	430;221	19.1	2	2	5	5	5	5	5	7	6	5	6	6	6	5	6	8	10	9	8	8	2	4	9	7	2	6	1
Q8N8J7	Q8N8J7	3	3	3	Uncharacterized protein C4orf32	C4orf32	+	Uncharacterized protein FAM241A OS=Homo sapiens OX=9606 GN=FAM241A PE=2 SV=2	1	3	3	3	3	3	3	30.3	30.3	30.3	14.652	132	132	14.8		2													1												1
Q6UWU4-2;Q6UWU4;Q6UWU4-3	Q6UWU4-2;Q6UWU4;Q6UWU4-3	7;7;5	7;7;5	7;7;5	Bombesin receptor-activated protein C6orf89	C6orf89	+	Isoform 2 of Bombesin receptor-activated protein C6orf89 OS=Homo sapiens OX=9606 GN=C6orf89;Bombesin receptor-activated protein C6orf89 OS=Homo sapiens OX=9606 GN=C6orf89 PE=1 SV=1;Isoform 3 of Bombesin receptor-activated protein C6orf89 OS=Homo sapiens OX	3	7	7	7	7	7	7	23.2	23.2	23.2	40.734	354	354;347;241	25.1																1	1			1		1			1	2	1
Q96MD7-1;Q96MD7;Q96MD7-2	Q96MD7-1;Q96MD7	5;3;2	5;3;2	5;3;2	Uncharacterized protein C9orf85	C9orf85	+	Isoform 2 of Uncharacterized protein C9orf85 OS=Homo sapiens OX=9606 GN=C9orf85;Uncharacterized protein C9orf85 OS=Homo sapiens OX=9606 GN=C9orf85 PE=1 SV=1	3	5	5	5	5	5	5	29.9	29.9	29.9	18.264	157	157;179;35	19.2																	3	4	2	1	1
O43852;O43852-3;O43852-6;O43852-10;O43852-5;O43852-15;O43852-13;O43852-14;O43852-11;O43852-9;O43852-12	O43852;O43852-3;O43852-6;O43852-10;O43852-5;O43852-15	25;25;19;17;15;14;11;11;11;10;4	25;25;19;17;15;14;11;11;11;10;4	7;7;7;7;7;0;7;7;7;2;0	Calumenin	CALU	+	Calumenin OS=Homo sapiens OX=9606 GN=CALU PE=1 SV=2;Isoform 3 of Calumenin OS=Homo sapiens OX=9606 GN=CALU;Isoform 6 of Calumenin OS=Homo sapiens OX=9606 GN=CALU;Isoform 10 of Calumenin OS=Homo sapiens OX=9606 GN=CALU;Isoform 5 of Calumenin OS=Homo sapiens	11	25	25	7	25	25	7	61.3	61.3	14.9	37.106	315	315;323;265;224;229;164;139;147;170;154;74	14.8	8	7	4	7	9	11	13	13	15	7	11	15	11	9	11	17	21	11	5	6	7	9	7	7	11	7	3
O43852-2;O43852-4;O43852-8;O43852-7	O43852-2;O43852-4;O43852-8	23;23;13;9	5;5;5;5	5;5;5;5	Calumenin	CALU	+	Isoform 2 of Calumenin OS=Homo sapiens OX=9606 GN=CALU;Isoform 4 of Calumenin OS=Homo sapiens OX=9606 GN=CALU;Isoform 8 of Calumenin OS=Homo sapiens OX=9606 GN=CALU	4	23	5	5	23	5	5	54	7.6	7.6	37.134	315	315;323;201;161	15.8								1	1			1	1	1	1	1		1	1	1		1	1
Q86VP6;Q86VP6-2;Q86VP6-3	Q86VP6;Q86VP6-2	48;42;8	48;42;8	46;40;8	Cullin-associated NEDD8-dissociated protein 1	CAND1	+	Cullin-associated NEDD8-dissociated protein 1 OS=Homo sapiens OX=9606 GN=CAND1 PE=1 SV=2;Isoform 2 of Cullin-associated NEDD8-dissociated protein 1 OS=Homo sapiens OX=9606 GN=CAND1	3	48	48	46	48	48	46	37.9	37.9	37.1	136.37	1230	1230;1062;403	22	2	2	2	3		1	1	2	3	6	6	9	8	7	7	4	3	1	2	3	5	8	6	9	6	14	13
Q8WVQ1;Q8WVQ1-3;Q8WVQ1-2	Q8WVQ1;Q8WVQ1-3;Q8WVQ1-2	28;28;14	28;28;14	28;28;14	Soluble calcium-activated nucleotidase 1	CANT1	+	Soluble calcium-activated nucleotidase 1 OS=Homo sapiens OX=9606 GN=CANT1 PE=1 SV=1;Isoform 3 of Soluble calcium-activated nucleotidase 1 OS=Homo sapiens OX=9606 GN=CANT1;Isoform 2 of Soluble calcium-activated nucleotidase 1 OS=Homo sapiens OX=9606 GN=CANT	3	28	28	28	28	28	28	73.1	73.1	73.1	44.839	401	401;350;245	23.2	2	2	2	2	2	2	2	2	1	1	1	3	3	5	4	6	5	4	1	3	3	3	6	5	9	5	8
Q6P4E1;Q6P4E1-2;Q6P4E1-5;Q6P4E1-3	Q6P4E1;Q6P4E1-2;Q6P4E1-5	33;32;29;14	33;32;29;14	33;32;29;14	Protein CASC4	CASC4	+	Protein GOLM2 OS=Homo sapiens OX=9606 GN=GOLM2 PE=1 SV=2;Isoform 2 of Protein GOLM2 OS=Homo sapiens OX=9606 GN=GOLM2;Isoform 5 of Protein GOLM2 OS=Homo sapiens OX=9606 GN=GOLM2	4	33	33	33	33	33	33	48.6	48.6	48.6	49.497	436	436;380;415;177	15.6	2	2	2	6	8	8	11	11	9	9	12	16	11	12	14	12	15	11	4	4	9	7	6	4	13	8	2
Q96PB1	Q96PB1	10	10	10	CAS1 domain-containing protein 1	CASD1	+	N-acetylneuraminate 9-O-acetyltransferase OS=Homo sapiens OX=9606 GN=CASD1 PE=1 SV=1	1	10	10	10	10	10	10	14.1	14.1	14.1	91.679	797	797	22.9													1	1		1	1	1				2	4	3	3	1
P31415	P31415	2	2	2	Calsequestrin-1	CASQ1	+	Calsequestrin-1 OS=Homo sapiens OX=9606 GN=CASQ1 PE=1 SV=3	1	2	2	2	2	2	2	7.6	7.6	7.6	45.16	396	396	18.6	1	2	1	1	1	2	2	2	2	1	1
Q03135;Q03135-2;P56539	Q03135;Q03135-2	6;3;1	6;3;1	6;3;1	Caveolin-1	CAV1	+	Caveolin-1 OS=Homo sapiens OX=9606 GN=CAV1 PE=1 SV=4;Isoform 2 of Caveolin-1 OS=Homo sapiens OX=9606 GN=CAV1	3	6	6	6	6	6	6	29.8	29.8	29.8	20.471	178	178;147;151	17.1							1	1			2	2	2										2	2	3
P51636;P51636-2;P51636-3	P51636;P51636-2;P51636-3	4;3;2	4;3;2	4;3;2	Caveolin-2	CAV2	+	Caveolin-2 OS=Homo sapiens OX=9606 GN=CAV2 PE=1 SV=2;Isoform Beta of Caveolin-2 OS=Homo sapiens OX=9606 GN=CAV2;Isoform C of Caveolin-2 OS=Homo sapiens OX=9606 GN=CAV2	3	4	4	4	4	4	4	43.8	43.8	43.8	18.291	162	162;149;112	19.2					1													3							1
Q9Y3M2	Q9Y3M2	6	6	6	Protein chibby homolog 1	CBY1	+	Protein chibby homolog 1 OS=Homo sapiens OX=9606 GN=CBY1 PE=1 SV=1	1	6	6	6	6	6	6	59.5	59.5	59.5	14.47	126	126	23.2									1	1	1							1	2			1	2	1	2
O95067	O95067	11	11	10	G2/mitotic-specific cyclin-B2	CCNB2	+	G2/mitotic-specific cyclin-B2 OS=Homo sapiens OX=9606 GN=CCNB2 PE=1 SV=1	1	11	11	10	11	11	10	28.6	28.6	28.6	45.281	398	398	21					1	1	1	1	2	2	2	2	1					1	1		1	1		1			1
P16070;P16070-16;P16070-5;P16070-7;P16070-3;P16070-4;P16070-6;P16070-17;P16070-8;P16070-10;P16070-11;P16070-13;P16070-14;P16070-12;P16070-18;P16070-15;P16070-9;P16070-19	P16070;P16070-16;P16070-5;P16070-7;P16070-3;P16070-4;P16070-6;P16070-17;P16070-8;P16070-10;P16070-11;P16070-13;P16070-14;P16070-12;P16070-18	14;14;14;14;14;14;14;14;14;14;14;14;14;14;14;6;6;3	14;14;14;14;14;14;14;14;14;14;14;14;14;14;14;6;6;3	14;14;14;14;14;14;14;14;14;14;14;14;14;14;14;6;6;3	CD44 antigen	CD44	+	CD44 antigen OS=Homo sapiens OX=9606 GN=CD44 PE=1 SV=3;Isoform 16 of CD44 antigen OS=Homo sapiens OX=9606 GN=CD44;Isoform 5 of CD44 antigen OS=Homo sapiens OX=9606 GN=CD44;Isoform 7 of CD44 antigen OS=Homo sapiens OX=9606 GN=CD44;Isoform 3 of CD44 antigen	18	14	14	14	14	14	14	18.3	18.3	18.3	81.537	742	742;668;734;713;711;699;699;691;674;493;429;425;396;361;340;294;675;139	14.1	1	3	2	4	6	8	10	6	5	4	9	10	17	15	10	8	9	4	2	2				1	2	3	7
P08174-2;P08174-4;P08174;P08174-3;P08174-5;P08174-6;P08174-7	P08174-2;P08174-4;P08174;P08174-3;P08174-5;P08174-6;P08174-7	17;16;16;16;16;16;16	17;16;16;16;16;16;16	17;16;16;16;16;16;16	Complement decay-accelerating factor	CD55	+	Isoform 1 of Complement decay-accelerating factor OS=Homo sapiens OX=9606 GN=CD55;Isoform 4 of Complement decay-accelerating factor OS=Homo sapiens OX=9606 GN=CD55;Complement decay-accelerating factor OS=Homo sapiens OX=9606 GN=CD55 PE=1 SV=4;Isoform 3 of	7	17	17	17	17	17	17	46.6	46.6	46.6	48.717	440	440;364;381;384;439;525;551	16.6	2	2	2	2	3	1	1	3	1			1	2	2	1		1	1		2	3	8	7	5	2
P13987;P13987-2	P13987;P13987-2	6;6	6;6	6;6	CD59 glycoprotein	CD59	+	CD59 glycoprotein OS=Homo sapiens OX=9606 GN=CD59 PE=1 SV=1;Isoform 2 of CD59 glycoprotein OS=Homo sapiens OX=9606 GN=CD59	2	6	6	6	6	6	6	28.1	28.1	28.1	14.177	128	128;130	14.3	1	1	1	1	2	2	2	2	2	1	5	6	6	5	7	6	4	4	1	1	1	2			2	1	1
P08962-3;P08962-2;P08962	P08962-3;P08962-2;P08962	2;2;2	2;2;2	2;2;2	CD63 antigen	CD63	+	Isoform 3 of CD63 antigen OS=Homo sapiens OX=9606 GN=CD63;Isoform 2 of CD63 antigen OS=Homo sapiens OX=9606 GN=CD63;CD63 antigen OS=Homo sapiens OX=9606 GN=CD63 PE=1 SV=2	3	2	2	2	2	2	2	20.5	20.5	20.5	17.271	156	156;215;238	18.3							1	1	1	1	1	1						1	1	1	1	1	3	3	2
Q5VT25-4;Q5VT25-5;Q5VT25;Q5VT25-2;Q5VT25-6;Q5VT25-3	Q5VT25-4;Q5VT25-5;Q5VT25;Q5VT25-2;Q5VT25-6;Q5VT25-3	28;28;28;28;28;27	22;22;22;22;22;21	22;22;22;22;22;21	Serine/threonine-protein kinase MRCK alpha	CDC42BPA	+	Isoform 4 of Serine/threonine-protein kinase MRCK alpha OS=Homo sapiens OX=9606 GN=CDC42BPA;Isoform 5 of Serine/threonine-protein kinase MRCK alpha OS=Homo sapiens OX=9606 GN=CDC42BPA;Serine/threonine-protein kinase MRCK alpha OS=Homo sapiens OX=9606 GN=CD	6	28	22	22	28	22	22	20.7	18	18	193.03	1691	1691;1719;1732;1754;1781;1638	22.5											1	2	3	1	1	1	2	1		1	3	3		3	4
Q9Y5S2	Q9Y5S2	41	41	34	Serine/threonine-protein kinase MRCK beta	CDC42BPB	+	Serine/threonine-protein kinase MRCK beta OS=Homo sapiens OX=9606 GN=CDC42BPB PE=1 SV=2	1	41	41	34	41	41	34	25.7	25.7	21.9	194.31	1711	1711	22.5			1	1									2	1	2	2	3	3	4	1	6	5	10	3	3	2	1
Q99741	Q99741	5	5	5	Cell division control protein 6 homolog	CDC6	+	Cell division control protein 6 homolog OS=Homo sapiens OX=9606 GN=CDC6 PE=1 SV=1	1	5	5	5	5	5	5	14.3	14.3	14.3	62.72	560	560	25.3																				1			1	1			1
P55291	P55291	1	1	1	Cadherin-15	CDH15	+	Cadherin-15 OS=Homo sapiens OX=9606 GN=CDH15 PE=1 SV=1	1	1	1	1	1	1	1	1.6	1.6	1.6	88.915	814	814	23																							1
O14735-3;O14735;O14735-2	O14735-3;O14735	4;4;1	4;4;1	4;4;1	CDP-diacylglycerol--inositol 3-phosphatidyltransferase	CDIPT	+	Isoform 3 of CDP-diacylglycerol--inositol 3-phosphatidyltransferase OS=Homo sapiens OX=9606 GN=CDIPT;CDP-diacylglycerol--inositol 3-phosphatidyltransferase OS=Homo sapiens OX=9606 GN=CDIPT PE=1 SV=1	3	4	4	4	4	4	4	26.8	26.8	26.8	18.624	168	168;213;182	21.9								1	3	3	3	2	1											1	1
Q00537-2;Q00537	Q00537-2;Q00537	18;17	17;16	14;13	Cyclin-dependent kinase 17	CDK17	+	Isoform 2 of Cyclin-dependent kinase 17 OS=Homo sapiens OX=9606 GN=CDK17;Cyclin-dependent kinase 17 OS=Homo sapiens OX=9606 GN=CDK17 PE=1 SV=2	2	18	17	14	18	17	14	40.5	39	36.7	59.53	523	523;523	24																2	2	1	3	4	5	5	4		2	1	2
Q96SN8-4;Q96SN8-3;Q96SN8-2;Q96SN8	Q96SN8-4;Q96SN8-3;Q96SN8-2;Q96SN8	16;16;16;16	16;16;16;16	16;16;16;16	CDK5 regulatory subunit-associated protein 2	CDK5RAP2	+	Isoform 4 of CDK5 regulatory subunit-associated protein 2 OS=Homo sapiens OX=9606 GN=CDK5RAP2;Isoform 3 of CDK5 regulatory subunit-associated protein 2 OS=Homo sapiens OX=9606 GN=CDK5RAP2;Isoform 2 of CDK5 regulatory subunit-associated protein 2 OS=Homo sa	4	16	16	16	16	16	16	13.3	13.3	13.3	206.32	1814	1814;1852;1861;1893	22.6											1	1	1	1		2	1	1	1	2	1	1	1	1			2
Q86XR8;Q86XR8-4;Q86XR8-5;Q86XR8-2;Q86XR8-3	Q86XR8;Q86XR8-4;Q86XR8-5;Q86XR8-2;Q86XR8-3	16;15;15;14;12	16;15;15;14;12	16;15;15;14;12	Centrosomal protein of 57 kDa	CEP57	+	Centrosomal protein of 57 kDa OS=Homo sapiens OX=9606 GN=CEP57 PE=1 SV=2;Isoform 4 of Centrosomal protein of 57 kDa OS=Homo sapiens OX=9606 GN=CEP57;Isoform 5 of Centrosomal protein of 57 kDa OS=Homo sapiens OX=9606 GN=CEP57;Isoform 2 of Centrosomal protei	5	16	16	16	16	16	16	29.8	29.8	29.8	57.088	500	500;488;491;474;270	21.1											1	1	2	3			1	3	4	2	2	2				5	3
Q9Y592;Q9Y592-2	Q9Y592;Q9Y592-2	9;8	9;8	9;8	Centrosomal protein of 83 kDa	CEP83	+	Centrosomal protein of 83 kDa OS=Homo sapiens OX=9606 GN=CEP83 PE=1 SV=3;Isoform 2 of Centrosomal protein of 83 kDa OS=Homo sapiens OX=9606 GN=CEP83	2	9	9	9	9	9	9	15.4	15.4	15.4	82.939	701	701;576	19.5											1	1	1	1		2	2	3	1			1			2
Q6P2H3-2;Q6P2H3;Q6P2H3-4;Q6P2H3-3	Q6P2H3-2;Q6P2H3;Q6P2H3-4	9;9;8;2	9;9;8;2	9;9;8;2	Centrosomal protein of 85 kDa	CEP85	+	Isoform 2 of Centrosomal protein of 85 kDa OS=Homo sapiens OX=9606 GN=CEP85;Centrosomal protein of 85 kDa OS=Homo sapiens OX=9606 GN=CEP85 PE=1 SV=1;Isoform 4 of Centrosomal protein of 85 kDa OS=Homo sapiens OX=9606 GN=CEP85	4	9	9	9	9	9	9	14.1	14.1	14.1	85.567	761	761;762;711;194	21.9														1		1				2	1	2	1
Q9Y6K0	Q9Y6K0	6	6	5	Choline/ethanolaminephosphotransferase 1	CEPT1	+	Choline/ethanolaminephosphotransferase 1 OS=Homo sapiens OX=9606 GN=CEPT1 PE=1 SV=1	1	6	6	5	6	6	5	14.7	14.7	12.7	46.553	416	416	24.3																1	1	2	2	1			6	5	1	1	1
Q86WJ1;Q86WJ1-2;Q86WJ1-4;Q86WJ1-3;Q86WJ1-5	Q86WJ1;Q86WJ1-2;Q86WJ1-4;Q86WJ1-3;Q86WJ1-5	38;36;34;30;26	38;36;34;30;26	38;36;34;30;26	Chromodomain-helicase-DNA-binding protein 1-like	CHD1L	+	Chromodomain-helicase-DNA-binding protein 1-like OS=Homo sapiens OX=9606 GN=CHD1L PE=1 SV=3;Isoform 2 of Chromodomain-helicase-DNA-binding protein 1-like OS=Homo sapiens OX=9606 GN=CHD1L;Isoform 4 of Chromodomain-helicase-DNA-binding protein 1-like OS=Homo	5	38	38	38	38	38	38	44.9	44.9	44.9	101	897	897;803;784;693;616	23.9				1	1	1	2	1	2	2	3	3	3	4	5		1	1			3	4	7	6	2	7	6
O96017;O96017-9;O96017-13;O96017-4;O96017-12;O96017-7;O96017-3;O96017-6;O96017-5;O96017-11;O96017-2;O96017-8	O96017;O96017-9;O96017-13;O96017-4;O96017-12;O96017-7	4;4;3;3;3;2;1;1;1;1;1;1	4;4;3;3;3;2;1;1;1;1;1;1	4;4;3;3;3;2;1;1;1;1;1;1	Serine/threonine-protein kinase Chk2	CHEK2	+	Serine/threonine-protein kinase Chk2 OS=Homo sapiens OX=9606 GN=CHEK2 PE=1 SV=1;Isoform 9 of Serine/threonine-protein kinase Chk2 OS=Homo sapiens OX=9606 GN=CHEK2;Isoform 13 of Serine/threonine-protein kinase Chk2 OS=Homo sapiens OX=9606 GN=CHEK2;Isoform 4	12	4	4	4	4	4	4	12.2	12.2	12.2	60.914	543	543;586;322;452;514;339;162;165;203;225;234;289	20.3																	1	1	1	1	1						1
Q9BWS9-3;Q9BWS9;Q9BWS9-2	Q9BWS9-3;Q9BWS9;Q9BWS9-2	16;16;15	16;16;15	16;16;15	Chitinase domain-containing protein 1	CHID1	+	Isoform 3 of Chitinase domain-containing protein 1 OS=Homo sapiens OX=9606 GN=CHID1;Chitinase domain-containing protein 1 OS=Homo sapiens OX=9606 GN=CHID1 PE=1 SV=1;Isoform 2 of Chitinase domain-containing protein 1 OS=Homo sapiens OX=9606 GN=CHID1	3	16	16	16	16	16	16	43.4	43.4	43.4	41.677	362	362;393;418	23.2				1	1	1	1	1	2	1				1	1	1		1	1	1	1		1	2	7	3	7
Q8IZ52;Q8IZ52-4	Q8IZ52;Q8IZ52-4	29;21	29;21	19;11	Chondroitin sulfate synthase 2	CHPF	+	Chondroitin sulfate synthase 2 OS=Homo sapiens OX=9606 GN=CHPF PE=1 SV=2;Isoform 3 of Chondroitin sulfate synthase 2 OS=Homo sapiens OX=9606 GN=CHPF	2	29	29	19	29	29	19	47.1	47.1	32.4	85.466	775	775;613	28.8						1	1			1			1	1	1	1	2	2	4			4	9	9	6	5	6
Q8IZ52-2	Q8IZ52-2	11	1	1	Chondroitin sulfate synthase 2	CHPF	+	Isoform 2 of Chondroitin sulfate synthase 2 OS=Homo sapiens OX=9606 GN=CHPF	1	11	1	1	11	1	1	41.6	5.4	5.4	34.955	315	315	23																							1
Q9P2E5;Q9P2E5-2	Q9P2E5;Q9P2E5-2	33;27	33;27	33;27	Chondroitin sulfate glucuronyltransferase	CHPF2	+	Chondroitin sulfate glucuronyltransferase OS=Homo sapiens OX=9606 GN=CHPF2 PE=2 SV=2;Isoform 2 of Chondroitin sulfate glucuronyltransferase OS=Homo sapiens OX=9606 GN=CHPF2	2	33	33	33	33	33	33	46.8	46.8	46.8	85.947	772	772;666	23.1	1	1	1	1	1		1	4	2	3	7	5	4	4	5	5	5	1	4	6	7	1	6	4	2	2	11
Q8WUD6;Q8WUD6-2	Q8WUD6;Q8WUD6-2	4;2	3;2	3;2	Cholinephosphotransferase 1	CHPT1	+	Cholinephosphotransferase 1 OS=Homo sapiens OX=9606 GN=CHPT1 PE=1 SV=1;Isoform 2 of Cholinephosphotransferase 1 OS=Homo sapiens OX=9606 GN=CHPT1	2	4	3	3	4	3	3	11.6	9.6	9.6	45.096	406	406;218	12.1	1	1	1	1	1											1	2					1	2
O43529	O43529	16	16	16	Carbohydrate sulfotransferase 10	CHST10	+	Carbohydrate sulfotransferase 10 OS=Homo sapiens OX=9606 GN=CHST10 PE=1 SV=1	1	16	16	16	16	16	16	39.3	39.3	39.3	42.206	356	356	25.8												1		2	2	4		3	2	1	1			1	2	1	4
Q9NPF2-2;Q9NPF2	Q9NPF2-2;Q9NPF2	10;10	9;9	9;9	Carbohydrate sulfotransferase 11	CHST11	+	Isoform 2 of Carbohydrate sulfotransferase 11 OS=Homo sapiens OX=9606 GN=CHST11;Carbohydrate sulfotransferase 11 OS=Homo sapiens OX=9606 GN=CHST11 PE=1 SV=1	2	10	9	9	10	9	9	29.1	27.1	27.1	41.003	347	347;352	25.6																1	2	3	2		1	1	2	4	1
Q9NRB3	Q9NRB3	15	15	14	Carbohydrate sulfotransferase 12	CHST12	+	Carbohydrate sulfotransferase 12 OS=Homo sapiens OX=9606 GN=CHST12 PE=2 SV=2	1	15	15	14	15	15	14	35.3	35.3	33.6	48.414	414	414	24.9								1	1	1	1	1	1	1	1	2			1	2	4	3	4	1	1	3	3
Q8NET6-2;Q8NET6	Q8NET6-2;Q8NET6	9;9	8;8	8;8	Carbohydrate sulfotransferase 13	CHST13	+	Isoform 2 of Carbohydrate sulfotransferase 13 OS=Homo sapiens OX=9606 GN=CHST13;Carbohydrate sulfotransferase 13 OS=Homo sapiens OX=9606 GN=CHST13 PE=1 SV=1	2	9	8	8	9	8	8	39.6	36.4	36.4	25.489	225	225;341	23.2											1	1	1	1					1	1				1
Q8NCH0	Q8NCH0	29	29	29	Carbohydrate sulfotransferase 14	CHST14	+	Carbohydrate sulfotransferase 14 OS=Homo sapiens OX=9606 GN=CHST14 PE=1 SV=2	1	29	29	29	29	29	29	66.8	66.8	66.8	42.996	376	376	24.8	1	1	1	2	2	2	1			1	1	3	4	4	5	3	1	1	3	4	2	2	4	9	13	11	11
Q7LFX5;Q7LFX5-2	Q7LFX5;Q7LFX5-2	10;9	10;9	10;9	Carbohydrate sulfotransferase 15	CHST15	+	Carbohydrate sulfotransferase 15 OS=Homo sapiens OX=9606 GN=CHST15 PE=1 SV=1;Isoform 2 of Carbohydrate sulfotransferase 15 OS=Homo sapiens OX=9606 GN=CHST15	2	10	10	10	10	10	10	14.6	14.6	14.6	64.925	561	561;506	25.6													1				1			1			1	1
Q7LGC8	Q7LGC8	14	14	14	Carbohydrate sulfotransferase 3	CHST3	+	Carbohydrate sulfotransferase 3 OS=Homo sapiens OX=9606 GN=CHST3 PE=1 SV=3	1	14	14	14	14	14	14	28	28	28	54.705	479	479	21.5	1	1	1	1	1	1	1	1	1	2	3	6	2	2	1				1	2	2	1		5	1	6	7
Q8NCG5	Q8NCG5	4	3	3	Carbohydrate sulfotransferase 4	CHST4	+	Carbohydrate sulfotransferase 4 OS=Homo sapiens OX=9606 GN=CHST4 PE=1 SV=2	1	4	3	3	4	3	3	11.9	9.8	9.8	45.133	386	386	25.2																							1	1	1
Q9GZX3;Q9GZS9;Q9GZS9-2	Q9GZX3	10;4;4	10;4;4	9;3;3	Carbohydrate sulfotransferase 6	CHST6	+	Carbohydrate sulfotransferase 6 OS=Homo sapiens OX=9606 GN=CHST6 PE=1 SV=1	3	10	10	9	10	10	9	26.1	26.1	24.1	44.098	395	395;411;417	24.1										1				1	1	2	1					2	1				1
Q9NS84	Q9NS84	10	10	10	Carbohydrate sulfotransferase 7	CHST7	+	Carbohydrate sulfotransferase 7 OS=Homo sapiens OX=9606 GN=CHST7 PE=1 SV=2	1	10	10	10	10	10	10	22.2	22.2	22.2	54.266	486	486	21.8							1	1			1	1	1	1	1						2	2	1	4	5	4	2
Q9H2A9	Q9H2A9	3	2	2	Carbohydrate sulfotransferase 8	CHST8	+	Carbohydrate sulfotransferase 8 OS=Homo sapiens OX=9606 GN=CHST8 PE=1 SV=2	1	3	2	2	3	2	2	9.4	5.7	5.7	48.834	424	424	32.3
Q7L1S5	Q7L1S5	6	6	5	Carbohydrate sulfotransferase 9	CHST9	+	Carbohydrate sulfotransferase 9 OS=Homo sapiens OX=9606 GN=CHST9 PE=2 SV=2	1	6	6	5	6	6	5	15.3	15.3	11.7	52.054	443	443	19.8								1	1									1		1				2	3
Q86X52	Q86X52	45	45	40	Chondroitin sulfate synthase 1	CHSY1	+	Chondroitin sulfate synthase 1 OS=Homo sapiens OX=9606 GN=CHSY1 PE=1 SV=3	1	45	45	40	45	45	40	50.2	50.2	46.4	91.783	802	802	25	1	1	1		1	1			1	2	3	3	5	2	3	2	7	8	7	5	8	5	10	11	14	9	3
Q70JA7	Q70JA7	42	37	37	Chondroitin sulfate synthase 3	CHSY3	+	Chondroitin sulfate synthase 3 OS=Homo sapiens OX=9606 GN=CHSY3 PE=2 SV=3	1	42	37	37	42	37	37	42.1	40.4	40.4	100.28	882	882	25	1	2	2	2	2	2	5	4	3	1	4	4	4	2	3	4	2	4	3	1	2	4	3	6	12	7	5
O75122-3	O75122-3	61	61	8	CLIP-associating protein 2	CLASP2	+	Isoform 3 of CLIP-associating protein 2 OS=Homo sapiens OX=9606 GN=CLASP2	1	61	61	8	61	61	8	46.4	46.4	6.2	165.85	1515	1515	20.4				3	6	5	4	2	2	2	4	6	9	9	12	12	11	5	6	8	4	3	11	18	12	3	2
O75122;O75122-2	O75122	55;20	2;0	2;0	CLIP-associating protein 2	CLASP2	+	CLIP-associating protein 2 OS=Homo sapiens OX=9606 GN=CLASP2 PE=1 SV=3	2	55	2	2	55	2	2	48.5	1.4	1.4	141.06	1294	1294;431	23.8																							2	1	1
P51790-2	P51790-2	21	21	4	H(+)/Cl(-) exchange transporter 3	CLCN3	+	Isoform 2 of H(+)/Cl(-) exchange transporter 3 OS=Homo sapiens OX=9606 GN=CLCN3	1	21	21	4	21	21	4	23.4	23.4	4.7	96.732	866	866	23.4											1	1	1	1	3	1	1	4	3	1	3	2	5	4	4	3	2
P51790-4;P51790;P51790-5	P51790-4;P51790;P51790-5	19;19;18	2;2;2	1;1;1	H(+)/Cl(-) exchange transporter 3	CLCN3	+	Isoform 3 of H(+)/Cl(-) exchange transporter 3 OS=Homo sapiens OX=9606 GN=CLCN3;H(+)/Cl(-) exchange transporter 3 OS=Homo sapiens OX=9606 GN=CLCN3 PE=1 SV=2;Isoform 4 of H(+)/Cl(-) exchange transporter 3 OS=Homo sapiens OX=9606 GN=CLCN3	3	19	2	1	19	2	1	23.4	2.9	2	88.463	791	791;818;801	32.8																						2
P51793-2;P51793	P51793-2;P51793	8;8	4;4	4;4	H(+)/Cl(-) exchange transporter 4	CLCN4	+	Isoform 2 of H(+)/Cl(-) exchange transporter 4 OS=Homo sapiens OX=9606 GN=CLCN4;H(+)/Cl(-) exchange transporter 4 OS=Homo sapiens OX=9606 GN=CLCN4 PE=1 SV=2	2	8	4	4	8	4	4	14.1	8.1	8.1	74.346	666	666;760	24.8																				1				1			1
P51795-2;P51795	P51795-2;P51795	15;14	11;10	11;10	H(+)/Cl(-) exchange transporter 5	CLCN5	+	Isoform 2 of H(+)/Cl(-) exchange transporter 5 OS=Homo sapiens OX=9606 GN=CLCN5;H(+)/Cl(-) exchange transporter 5 OS=Homo sapiens OX=9606 GN=CLCN5 PE=1 SV=1	2	15	11	11	15	11	11	20.1	15.2	15.2	90.784	816	816;746	26																		1		2	2	1	4	3	2		2
Q2KHT3-2	Q2KHT3-2	16	16	2	Protein CLEC16A	CLEC16A	+	Isoform 2 of Protein CLEC16A OS=Homo sapiens OX=9606 GN=CLEC16A	1	16	16	2	16	16	2	20.4	20.4	2.2	103.55	906	906	22.9												1		1	2	1	1	2	2	2	2		3	1			3
Q2KHT3;Q2KHT3-3	Q2KHT3	15;1	1;1	1;1	Protein CLEC16A	CLEC16A	+	Protein CLEC16A OS=Homo sapiens OX=9606 GN=CLEC16A PE=1 SV=2	2	15	1	1	15	1	1	17.3	1.6	1.6	117.71	1053	1053;140	22.5																						1	1
Q14677-3;Q14677-2;Q14677	Q14677-3;Q14677-2;Q14677	18;17;15	18;17;15	18;17;15	Clathrin interactor 1	CLINT1	+	Isoform 3 of Clathrin interactor 1 OS=Homo sapiens OX=9606 GN=CLINT1;Isoform 2 of Clathrin interactor 1 OS=Homo sapiens OX=9606 GN=CLINT1;Clathrin interactor 1 OS=Homo sapiens OX=9606 GN=CLINT1 PE=1 SV=1	3	18	18	18	18	18	18	28.8	28.8	28.8	70.294	643	643;625;625	16.6							1	2	2	3	3	4	4	7	7	8	4	5	4	2	3	4	2	3	1	2
Q13286-4;Q13286-6;Q13286-2;Q13286-7;Q13286-3;Q13286;Q13286-5	Q13286-4;Q13286-6;Q13286-2;Q13286-7;Q13286-3;Q13286;Q13286-5	3;3;3;3;3;3;2	3;3;3;3;3;3;2	3;3;3;3;3;3;2	Battenin	CLN3	+	Isoform 4 of Battenin OS=Homo sapiens OX=9606 GN=CLN3;Isoform 6 of Battenin OS=Homo sapiens OX=9606 GN=CLN3;Isoform 2 of Battenin OS=Homo sapiens OX=9606 GN=CLN3;Isoform 7 of Battenin OS=Homo sapiens OX=9606 GN=CLN3;Isoform 3 of Battenin OS=Homo sapiens OX	7	3	3	3	3	3	3	13.4	13.4	13.4	34.568	321	321;339;390;414;421;438;253	20.2					1								1	1
Q9UBY8	Q9UBY8	2	2	2	Protein CLN8	CLN8	+	Protein CLN8 OS=Homo sapiens OX=9606 GN=CLN8 PE=1 SV=3	1	2	2	2	2	2	2	9.8	9.8	9.8	32.787	286	286	32
Q9HAW4-2;Q9HAW4-3;Q9HAW4	Q9HAW4-2;Q9HAW4-3;Q9HAW4	2;2;2	2;2;2	2;2;2	Claspin	CLSPN	+	Isoform 2 of Claspin OS=Homo sapiens OX=9606 GN=CLSPN;Isoform 3 of Claspin OS=Homo sapiens OX=9606 GN=CLSPN;Claspin OS=Homo sapiens OX=9606 GN=CLSPN PE=1 SV=3	3	2	2	2	2	2	2	2.3	2.3	2.3	144.17	1275	1275;1332;1339	23.5																						1			1
O94985-2;O94985	O94985-2;O94985	26;25	26;25	26;25	Calsyntenin-1;Soluble Alc-alpha;CTF1-alpha	CLSTN1	+	Isoform 2 of Calsyntenin-1 OS=Homo sapiens OX=9606 GN=CLSTN1;Calsyntenin-1 OS=Homo sapiens OX=9606 GN=CLSTN1 PE=1 SV=1	2	26	26	26	26	26	26	31.5	31.5	31.5	108.64	971	971;981	22.7					1	1	2	2	1		1	2	2	2	4	5	3	2	1	2	3	1	5	7	3	4	5
Q9BQT9;Q9BQT9-2	Q9BQT9;Q9BQT9-2	14;14	14;14	14;14	Calsyntenin-3	CLSTN3	+	Calsyntenin-3 OS=Homo sapiens OX=9606 GN=CLSTN3 PE=1 SV=1;Isoform 2 of Calsyntenin-3 OS=Homo sapiens OX=9606 GN=CLSTN3	2	14	14	14	14	14	14	20.4	20.4	20.4	106.1	956	956;968	23.9																	1	2	4	3		4	2	2	1	1	1
P09496-2;P09496-4;P09496-3;P09496;P09496-5	P09496-2;P09496-4;P09496-3;P09496;P09496-5	5;5;5;5;3	5;5;5;5;3	5;5;5;5;3	Clathrin light chain A	CLTA	+	Isoform Non-brain of Clathrin light chain A OS=Homo sapiens OX=9606 GN=CLTA;Isoform 4 of Clathrin light chain A OS=Homo sapiens OX=9606 GN=CLTA;Isoform 3 of Clathrin light chain A OS=Homo sapiens OX=9606 GN=CLTA;Clathrin light chain A OS=Homo sapiens OX=96	5	5	5	5	5	5	5	19.3	19.3	19.3	23.662	218	218;230;236;248;166	13.8									2	1	2	3	3	2	3	1								1	1
P09497-2;P09497	P09497-2;P09497	5;4	5;4	5;4	Clathrin light chain B	CLTB	+	Isoform Non-brain of Clathrin light chain B OS=Homo sapiens OX=9606 GN=CLTB;Clathrin light chain B OS=Homo sapiens OX=9606 GN=CLTB PE=1 SV=1	2	5	5	5	5	5	5	21.8	21.8	21.8	23.181	211	211;229	10				1	1	1		1	1		1	1	1									1
Q00610-2;Q00610	Q00610-2;Q00610	86;86	86;86	69;69	Clathrin heavy chain 1	CLTC	+	Isoform 2 of Clathrin heavy chain 1 OS=Homo sapiens OX=9606 GN=CLTC;Clathrin heavy chain 1 OS=Homo sapiens OX=9606 GN=CLTC PE=1 SV=5	2	86	86	69	86	86	69	54.4	54.4	45.2	187.89	1639	1639;1675	26.3	2	1	1	1	4	4	5	3	4	5	8	9	9	10	9	7	4	7	11	5	3	16	18	25	21	17	27
P53675-2;P53675	P53675-2;P53675	27;27	10;10	10;10	Clathrin heavy chain 2	CLTCL1	+	Isoform 2 of Clathrin heavy chain 2 OS=Homo sapiens OX=9606 GN=CLTCL1;Clathrin heavy chain 2 OS=Homo sapiens OX=9606 GN=CLTCL1 PE=1 SV=2	2	27	10	10	27	10	10	17.6	8	8	180.29	1583	1583;1640	28.4									1	1												1	1			1	2
P10909-4;P10909-6;P10909;P10909-5;P10909-2;P10909-3	P10909-4;P10909-6;P10909;P10909-5;P10909-2;P10909-3	18;18;18;18;18;12	18;18;18;18;18;12	18;18;18;18;18;12	Clusterin;Clusterin beta chain;Clusterin alpha chain	CLU	+	Isoform 4 of Clusterin OS=Homo sapiens OX=9606 GN=CLU;Isoform 6 of Clusterin OS=Homo sapiens OX=9606 GN=CLU;Clusterin OS=Homo sapiens OX=9606 GN=CLU PE=1 SV=1;Isoform 5 of Clusterin OS=Homo sapiens OX=9606 GN=CLU;Isoform 2 of Clusterin OS=Homo sapiens OX=9	6	18	18	18	18	18	18	40.9	40.9	40.9	48.803	416	416;429;449;460;501;274	20						1	1	2	3	1	1	3	2	5	7	8	6	3	5	4						2	1
O95406	O95406	1	1	1	Protein cornichon homolog 1	CNIH1	+	Protein cornichon homolog 1 OS=Homo sapiens OX=9606 GN=CNIH1 PE=1 SV=1	1	1	1	1	1	1	1	20.1	20.1	20.1	16.699	144	144	32.7
Q9P003	Q9P003	2	2	2	Protein cornichon homolog 4	CNIH4	+	Protein cornichon homolog 4 OS=Homo sapiens OX=9606 GN=CNIH4 PE=1 SV=1	1	2	2	2	2	2	2	17.3	17.3	17.3	16.093	139	139	32.5
Q99439;Q99439-2	Q99439;Q99439-2	4;3	3;2	3;2	Calponin-2	CNN2	+	Calponin-2 OS=Homo sapiens OX=9606 GN=CNN2 PE=1 SV=4;Isoform 2 of Calponin-2 OS=Homo sapiens OX=9606 GN=CNN2	2	4	3	3	4	3	3	16.8	13.3	13.3	33.697	309	309;270	27.5																							1				1
Q6PJW8;Q6PJW8-2;Q6PJW8-3	Q6PJW8;Q6PJW8-2	6;5;1	6;5;1	6;5;1	Consortin	CNST	+	Consortin OS=Homo sapiens OX=9606 GN=CNST PE=1 SV=3;Isoform 2 of Consortin OS=Homo sapiens OX=9606 GN=CNST	3	6	6	6	6	6	6	14.5	14.5	14.5	79.596	725	725;616;263	22.1															1	1	1		1	1						1
Q13057;Q13057-2	Q13057;Q13057-2	7;7	7;7	7;7	Bifunctional coenzyme A synthase;Phosphopantetheine adenylyltransferase;Dephospho-CoA kinase	COASY	+	Bifunctional coenzyme A synthase OS=Homo sapiens OX=9606 GN=COASY PE=1 SV=4;Isoform 2 of Bifunctional coenzyme A synthase OS=Homo sapiens OX=9606 GN=COASY	2	7	7	7	7	7	7	17.4	17.4	17.4	62.328	564	564;593	28.4									1	1																3	1
Q8WTW3	Q8WTW3	29	29	29	Conserved oligomeric Golgi complex subunit 1	COG1	+	Conserved oligomeric Golgi complex subunit 1 OS=Homo sapiens OX=9606 GN=COG1 PE=1 SV=1	1	29	29	29	29	29	29	30.5	30.5	30.5	108.98	980	980	24.7								1	2	2						1		3	5	1	2	2	3	3	2	5	8
Q14746-2;Q14746	Q14746-2;Q14746	27;27	27;27	27;27	Conserved oligomeric Golgi complex subunit 2	COG2	+	Isoform 2 of Conserved oligomeric Golgi complex subunit 2 OS=Homo sapiens OX=9606 GN=COG2;Conserved oligomeric Golgi complex subunit 2 OS=Homo sapiens OX=9606 GN=COG2 PE=1 SV=1	2	27	27	27	27	27	27	46.3	46.3	46.3	83.135	737	737;738	25.5											1	1	1	2	3	4	2	1	1	2	3		4	1	2	2	2
Q96JB2;Q96JB2-2	Q96JB2	18;6	18;6	18;6	Conserved oligomeric Golgi complex subunit 3	COG3	+	Conserved oligomeric Golgi complex subunit 3 OS=Homo sapiens OX=9606 GN=COG3 PE=1 SV=3	2	18	18	18	18	18	18	27.7	27.7	27.7	94.095	828	828;444	23.6														1	2	1	1		1	1	1	3	2	2	2		2
Q9H9E3;Q9H9E3-3;Q9H9E3-2	Q9H9E3;Q9H9E3-3;Q9H9E3-2	17;17;11	17;17;11	17;17;11	Conserved oligomeric Golgi complex subunit 4	COG4	+	Conserved oligomeric Golgi complex subunit 4 OS=Homo sapiens OX=9606 GN=COG4 PE=1 SV=3;Isoform 3 of Conserved oligomeric Golgi complex subunit 4 OS=Homo sapiens OX=9606 GN=COG4;Isoform 2 of Conserved oligomeric Golgi complex subunit 4 OS=Homo sapiens OX=96	3	17	17	17	17	17	17	23.7	23.7	23.7	89.082	785	785;712;337	25.4								1	1	1	1	2	1	1	1	1				1	1	2	2	3	1	1	1
Q9UP83-2;Q9UP83;Q9UP83-3	Q9UP83-2;Q9UP83;Q9UP83-3	24;24;23	24;24;23	24;24;23	Conserved oligomeric Golgi complex subunit 5	COG5	+	Isoform 2 of Conserved oligomeric Golgi complex subunit 5 OS=Homo sapiens OX=9606 GN=COG5;Conserved oligomeric Golgi complex subunit 5 OS=Homo sapiens OX=9606 GN=COG5 PE=1 SV=3;Isoform 3 of Conserved oligomeric Golgi complex subunit 5 OS=Homo sapiens OX=96	3	24	24	24	24	24	24	31.3	31.3	31.3	94.9	860	860;839;823	19.8		1	1	1	1	1	1	1	1	1	1	2	3	3	4	4	3	2	2	1	5	5	3	3		1	4
P83436	P83436	25	25	25	Conserved oligomeric Golgi complex subunit 7	COG7	+	Conserved oligomeric Golgi complex subunit 7 OS=Homo sapiens OX=9606 GN=COG7 PE=1 SV=1	1	25	25	25	25	25	25	38.7	38.7	38.7	86.343	770	770	21.7						1	1	2	3	3	2	3		1	3	3	3	2	2	3	3	1		2	5	1	1
Q96MW5	Q96MW5	15	15	15	Conserved oligomeric Golgi complex subunit 8	COG8	+	Conserved oligomeric Golgi complex subunit 8 OS=Homo sapiens OX=9606 GN=COG8 PE=1 SV=2	1	15	15	15	15	15	15	25.3	25.3	25.3	68.423	612	612	24									1	1	1	1	1	1	1	2		4	2	2	1	1	1	1	1	1
P02452	P02452	2	2	2	Collagen alpha-1(I) chain	COL1A1	+	Collagen alpha-1(I) chain OS=Homo sapiens OX=9606 GN=COL1A1 PE=1 SV=5	1	2	2	2	2	2	2	1.3	1.3	1.3	138.94	1464	1464	6.5	1	1	1	1	1	1									1	1
Q9Y5P4-3;Q9Y5P4;Q9Y5P4-2	Q9Y5P4-3;Q9Y5P4;Q9Y5P4-2	28;27;26	28;27;26	28;27;26	Collagen type IV alpha-3-binding protein	COL4A3BP	+	Isoform 3 of Ceramide transfer protein OS=Homo sapiens OX=9606 GN=CERT1;Ceramide transfer protein OS=Homo sapiens OX=9606 GN=CERT1 PE=1 SV=1;Isoform 2 of Ceramide transfer protein OS=Homo sapiens OX=9606 GN=CERT1	3	28	28	28	28	28	28	42.7	42.7	42.7	83.707	752	752;624;598	17.2				2	4	3	3	6	4	3	3	3	4	4	3	5	3	1	3	2		1			1	1	2
P53621	P53621	96	96	1	Coatomer subunit alpha;Xenin;Proxenin	COPA	+	Coatomer subunit alpha OS=Homo sapiens OX=9606 GN=COPA PE=1 SV=2	1	96	96	1	96	96	1	67	67	0.7	138.34	1224	1224	25.9	9	3	3	3	5	7	9	9	8	7	11	10	12	11	12	9	9	18	17	18	20	26	18	31	40	40	36
P53621-2	P53621-2	96	1	1	Coatomer subunit alpha;Xenin;Proxenin	COPA	+	Isoform 2 of Coatomer subunit alpha OS=Homo sapiens OX=9606 GN=COPA	1	96	1	1	96	1	1	67.2	1.4	1.4	139.32	1233	1233	30.5
P53618	P53618	67	67	67	Coatomer subunit beta	COPB1	+	Coatomer subunit beta OS=Homo sapiens OX=9606 GN=COPB1 PE=1 SV=3	1	67	67	67	67	67	67	62.9	62.9	62.9	107.14	953	953	28.1	5	4	1	3	3							2	4	4	3	7	8	10	14	13	11	15	18	15	14	19	19
P35606;P35606-2	P35606;P35606-2	66;65	66;65	66;65	Coatomer subunit beta	COPB2	+	Coatomer subunit beta OS=Homo sapiens OX=9606 GN=COPB2 PE=1 SV=2;Isoform 2 of Coatomer subunit beta OS=Homo sapiens OX=9606 GN=COPB2	2	66	66	66	66	66	66	74.7	74.7	74.7	102.49	906	906;877	22.8	3	1	1	2	2	4	4	4	4	5	10	12	15	18	23	26	35	28	24	21	20	18	25	24	15	12	13
O14579;O14579-2;O14579-3	O14579;O14579-2;O14579-3	21;17;15	21;17;15	21;17;15	Coatomer subunit epsilon	COPE	+	Coatomer subunit epsilon OS=Homo sapiens OX=9606 GN=COPE PE=1 SV=3;Isoform 2 of Coatomer subunit epsilon OS=Homo sapiens OX=9606 GN=COPE;Isoform 3 of Coatomer subunit epsilon OS=Homo sapiens OX=9606 GN=COPE	3	21	21	21	21	21	21	76	76	76	34.482	308	308;257;256	25.1								1	1	1			2	1	2	2	5	3		2	3	2	5	2	7	10	8
Q9Y678	Q9Y678	58	58	51	Coatomer subunit gamma-1	COPG1	+	Coatomer subunit gamma-1 OS=Homo sapiens OX=9606 GN=COPG1 PE=1 SV=1	1	58	58	51	58	58	51	68.1	68.1	61.2	97.717	874	874	25.4	1	2	4	3	2	3	6	7	5	5	7	6	4	6	7	6	3	4	3	2	5	7	10	15	11	23	8
Q9UBF2;Q9UBF2-2	Q9UBF2;Q9UBF2-2	50;43	43;36	42;35	Coatomer subunit gamma-2	COPG2	+	Coatomer subunit gamma-2 OS=Homo sapiens OX=9606 GN=COPG2 PE=1 SV=1;Isoform 2 of Coatomer subunit gamma-2 OS=Homo sapiens OX=9606 GN=COPG2	2	50	43	42	50	43	42	57.9	52.9	52.9	97.621	871	871;726	25.9	1	1			2	1	3	2	3	2	4	5	5	4	2	11	10	9	6	2	9	7	7	11	8	4	5
P61923;P61923-4;P61923-5;P61923-2;P61923-3	P61923;P61923-4;P61923-5	6;5;4;2;2	6;5;4;2;2	6;5;4;2;2	Coatomer subunit zeta-1	COPZ1	+	Coatomer subunit zeta-1 OS=Homo sapiens OX=9606 GN=COPZ1 PE=1 SV=1;Isoform 4 of Coatomer subunit zeta-1 OS=Homo sapiens OX=9606 GN=COPZ1;Isoform 5 of Coatomer subunit zeta-1 OS=Homo sapiens OX=9606 GN=COPZ1	5	6	6	6	6	6	6	35	35	35	20.198	177	177;185;160;126;154	25.8														1	1					1				2		1
P16870-2;P16870	P16870-2;P16870	23;23	23;23	23;23	Carboxypeptidase E	CPE	+	Isoform 2 of Carboxypeptidase E OS=Homo sapiens OX=9606 GN=CPE;Carboxypeptidase E OS=Homo sapiens OX=9606 GN=CPE PE=1 SV=1	2	23	23	23	23	23	23	51.1	51.1	51.1	49.885	440	440;476	22.1									1	1	2	3	2	2	2	1	7	5	6	3	7	6	4	1	1	4	5
Q9Y646	Q9Y646	4	4	4	Carboxypeptidase Q	CPQ	+	Carboxypeptidase Q OS=Homo sapiens OX=9606 GN=CPQ PE=1 SV=1	1	4	4	4	4	4	4	15.3	15.3	15.3	51.887	472	472	29.5																											2
Q5TA50	Q5TA50	6	6	6	Ceramide-1-phosphate transfer protein	CPTP	+	Ceramide-1-phosphate transfer protein OS=Homo sapiens OX=9606 GN=CPTP PE=1 SV=1	1	6	6	6	6	6	6	39.3	39.3	39.3	24.365	214	214	26.6																							1	2	1
Q9BSW2-2;Q9BSW2	Q9BSW2-2	22;9	22;9	22;9	EF-hand calcium-binding domain-containing protein 4B	CRACR2A	+	Isoform 2 of EF-hand calcium-binding domain-containing protein 4B OS=Homo sapiens OX=9606 GN=CRACR2A	2	22	22	22	22	22	22	30.6	30.6	30.6	83.192	731	731;395	21		1							1		2	1	1				2	2	2	4	4	1			3	3	2
Q8TEY5-2;Q8TEY5	Q8TEY5-2;Q8TEY5	1;1	1;1	1;1	Cyclic AMP-responsive element-binding protein 3-like protein 4;Processed cyclic AMP-responsive element-binding protein 3-like protein 4	CREB3L4	+	Isoform 2 of Cyclic AMP-responsive element-binding protein 3-like protein 4 OS=Homo sapiens OX=9606 GN=CREB3L4;Cyclic AMP-responsive element-binding protein 3-like protein 4 OS=Homo sapiens OX=9606 GN=CREB3L4 PE=1 SV=1	2	1	1	1	1	1	1	4.5	4.5	4.5	41.274	375	375;395	33.7
Q6UXH1-4;Q6UXH1;Q6UXH1-6;Q6UXH1-5;Q6UXH1-3;Q6UXH1-2	Q6UXH1-4;Q6UXH1;Q6UXH1-6;Q6UXH1-5;Q6UXH1-3;Q6UXH1-2	6;6;6;6;4;4	6;6;6;6;4;4	6;6;6;6;4;4	Cysteine-rich with EGF-like domain protein 2	CRELD2	+	Isoform 4 of Protein disulfide isomerase CRELD2 OS=Homo sapiens OX=9606 GN=CRELD2;Protein disulfide isomerase CRELD2 OS=Homo sapiens OX=9606 GN=CRELD2 PE=1 SV=1;Isoform 6 of Protein disulfide isomerase CRELD2 OS=Homo sapiens OX=9606 GN=CRELD2;Isoform 5 of	6	6	6	6	6	6	6	18.5	18.5	18.5	35.288	325	325;353;373;402;284;321	9.97					3	3	4	4	5	4	1	2	2	1	1		1
Q8TDX6;Q8TDX6-2;Q8TDX6-3	Q8TDX6;Q8TDX6-2	6;5;1	3;2;1	3;2;1	Chondroitin sulfate N-acetylgalactosaminyltransferase 1	CSGALNACT1	+	Chondroitin sulfate N-acetylgalactosaminyltransferase 1 OS=Homo sapiens OX=9606 GN=CSGALNACT1 PE=1 SV=2;Isoform 2 of Chondroitin sulfate N-acetylgalactosaminyltransferase 1 OS=Homo sapiens OX=9606 GN=CSGALNACT1	3	6	3	3	6	3	3	12	7.7	7.7	61.294	532	532;275;297	29.2
Q8N6G5;Q8N6G5-2	Q8N6G5;Q8N6G5-2	27;17	27;17	24;17	Chondroitin sulfate N-acetylgalactosaminyltransferase 2	CSGALNACT2	+	Chondroitin sulfate N-acetylgalactosaminyltransferase 2 OS=Homo sapiens OX=9606 GN=CSGALNACT2 PE=1 SV=1;Isoform 2 of Chondroitin sulfate N-acetylgalactosaminyltransferase 2 OS=Homo sapiens OX=9606 GN=CSGALNACT2	2	27	27	24	27	27	24	47.8	47.8	43.7	62.572	542	542;333	28.4		1	1								2	2	3	1		1	2	3	4		1			1	4	1	2
P48730	P48730	19	19	1	Casein kinase I isoform delta	CSNK1D	+	Casein kinase I isoform delta OS=Homo sapiens OX=9606 GN=CSNK1D PE=1 SV=2	1	19	19	1	19	19	1	47.5	47.5	2.9	47.33	415	415	23.1					1	1	1		1		2	3	2	2	3	3	3	5	2	4	2	2	6	4	5	1	4
P48730-2	P48730-2	19	1	1	Casein kinase I isoform delta	CSNK1D	+	Isoform 2 of Casein kinase I isoform delta OS=Homo sapiens OX=9606 GN=CSNK1D	1	19	1	1	19	1	1	48.9	3.7	3.7	46.832	409	409	18																	3	3	3
Q6UVK1	Q6UVK1	38	38	38	Chondroitin sulfate proteoglycan 4	CSPG4	+	Chondroitin sulfate proteoglycan 4 OS=Homo sapiens OX=9606 GN=CSPG4 PE=1 SV=2	1	38	38	38	38	38	38	22.9	22.9	22.9	250.53	2322	2322	24									1			1	1	1	2	1	2	2	3	5	2	5	3	4	4	6	3
P01034	P01034	6	6	6	Cystatin-C	CST3	+	Cystatin-C OS=Homo sapiens OX=9606 GN=CST3 PE=1 SV=1	1	6	6	6	6	6	6	31.5	31.5	31.5	15.799	146	146	14					1	1	2	2	2		3	2	3	2	5	5	3	3	2		1	1	1
P07711	P07711	11	11	10	Cathepsin L1;Cathepsin L1 heavy chain;Cathepsin L1 light chain	CTSL	+	Cathepsin L1 OS=Homo sapiens OX=9606 GN=CTSL PE=1 SV=2	1	11	11	10	11	11	10	30	30	27.9	37.564	333	333	19.9											1	1	1		1	2	2	3	5	2	1	1	1	1	1	1	2
Q14999;Q14999-2	Q14999;Q14999-2	23;22	23;22	21;20	Cullin-7	CUL7	+	Cullin-7 OS=Homo sapiens OX=9606 GN=CUL7 PE=1 SV=2;Isoform 2 of Cullin-7 OS=Homo sapiens OX=9606 GN=CUL7	2	23	23	21	23	23	21	16.8	16.8	15	191.16	1698	1698;1782	25.3													1	2	1	1	1	1	1	2		4	2		1	2	1
Q13948;Q13948-10;P39880-9	Q13948;Q13948-10;P39880-9	60;57;55	60;57;55	0;0;0	Protein CASP;Homeobox protein cut-like 1	CUX1	+	Protein CASP OS=Homo sapiens OX=9606 GN=CUX1 PE=1 SV=2;Isoform 10 of Protein CASP OS=Homo sapiens OX=9606 GN=CUX1;Isoform 11 of Homeobox protein cut-like 1 OS=Homo sapiens OX=9606 GN=CUX1	3	60	60	0	60	60	0	78.3	78.3	0	77.454	678	678;662;632	16.8	3	7	6	5	8	8	11	12	12	13	12	9	10	13	16	16	24	17	11	5	6	9	14	11	10	3	7
P39880-3;P39880;P39880-5;P39880-2;P39880-4;P39880-6	P39880-3;P39880;P39880-5;P39880-2;P39880-4;P39880-6	58;55;54;54;52;51	18;18;17;17;15;14	16;16;15;15;13;12	Homeobox protein cut-like 1	CUX1	+	Isoform 3 of Homeobox protein cut-like 1 OS=Homo sapiens OX=9606 GN=CUX1;Homeobox protein cut-like 1 OS=Homo sapiens OX=9606 GN=CUX1 PE=1 SV=3;Isoform 6 of Homeobox protein cut-like 1 OS=Homo sapiens OX=9606 GN=CUX1;Isoform 2 of Homeobox protein cut-like 1	6	58	18	16	58	18	16	37.6	15.2	13.3	165.69	1516	1516;1505;1449;1483;1403;1347	24.5												1					1	1	2	1	2	1	3	1	2	3
Q13948-2;Q13948-9	Q13948-2;Q13948-9	60;55	1;1	1;1	Protein CASP	CUX1	+	Isoform 8 of Protein CASP OS=Homo sapiens OX=9606 GN=CUX1;Isoform 9 of Protein CASP OS=Homo sapiens OX=9606 GN=CUX1	2	60	1	1	60	1	1	78.3	1.6	1.6	77.197	676	676;639	22.5																						1	1
O14529	O14529	4	1	1	Homeobox protein cut-like 2	CUX2	+	Homeobox protein cut-like 2 OS=Homo sapiens OX=9606 GN=CUX2 PE=1 SV=4	1	4	1	1	4	1	1	3.2	0.5	0.5	161.68	1486	1486	22																						1
P13498	P13498	4	4	4	Cytochrome b-245 light chain	CYBA	+	Cytochrome b-245 light chain OS=Homo sapiens OX=9606 GN=CYBA PE=1 SV=3	1	4	4	4	4	4	4	19	19	19	21.012	195	195	13.1											3	3	2	3	2	1
Q7L576;Q7L576-2;Q7L576-3	Q7L576;Q7L576-2	36;21;15	36;21;15	21;13;9	Cytoplasmic FMR1-interacting protein 1	CYFIP1	+	Cytoplasmic FMR1-interacting protein 1 OS=Homo sapiens OX=9606 GN=CYFIP1 PE=1 SV=1;Isoform 2 of Cytoplasmic FMR1-interacting protein 1 OS=Homo sapiens OX=9606 GN=CYFIP1	3	36	36	21	36	36	21	29.9	29.9	17.7	145.18	1253	1253;822;447	28.3											1			1	1			1	1	2	4	2	2	5	1	3	3
Q96F07-2;Q96F07	Q96F07-2;Q96F07	30;28	15;15	15;15	Cytoplasmic FMR1-interacting protein 2	CYFIP2	+	Isoform 2 of Cytoplasmic FMR1-interacting protein 2 OS=Homo sapiens OX=9606 GN=CYFIP2;Cytoplasmic FMR1-interacting protein 2 OS=Homo sapiens OX=9606 GN=CYFIP2 PE=1 SV=2	2	30	15	15	30	15	15	27.2	15	15	145.67	1253	1253;1278	21.8							1	1	1	1	1	1	1		1	1			2	1	1	1	1	1
Q14118	Q14118	26	26	26	Dystroglycan;Alpha-dystroglycan;Beta-dystroglycan	DAG1	+	Dystroglycan OS=Homo sapiens OX=9606 GN=DAG1 PE=1 SV=2	1	26	26	26	26	26	26	37.7	37.7	37.7	97.44	895	895	23.2										1	3	5	6	2	1	2	3	1	1	3	1	4	6	2	8	3	1
O94830;O94830-2	O94830	16;7	15;6	15;6	Phospholipase DDHD2	DDHD2	+	Phospholipase DDHD2 OS=Homo sapiens OX=9606 GN=DDHD2 PE=1 SV=2	2	16	15	15	16	15	15	31.4	30.2	30.2	81.031	711	711;330	28																				1	1	2	1		2	1	1
O75064	O75064	16	16	16	DENN domain-containing protein 4B	DENND4B	+	DENN domain-containing protein 4B OS=Homo sapiens OX=9606 GN=DENND4B PE=1 SV=4	1	16	16	16	16	16	16	14.3	14.3	14.3	163.84	1496	1496	26.4														1	1					1		1	1	1	1	4	2
Q5VZ89-3;Q5VZ89;Q5VZ89-7;Q5VZ89-5	Q5VZ89-3;Q5VZ89;Q5VZ89-7;Q5VZ89-5	15;15;15;13	14;14;14;12	14;14;14;12	DENN domain-containing protein 4C	DENND4C	+	Isoform 3 of DENN domain-containing protein 4C OS=Homo sapiens OX=9606 GN=DENND4C;DENN domain-containing protein 4C OS=Homo sapiens OX=9606 GN=DENND4C PE=1 SV=3;Isoform 2 of DENN domain-containing protein 4C OS=Homo sapiens OX=9606 GN=DENND4C;Isoform 5 of	4	15	14	14	15	14	14	10.7	10.1	10.1	205.43	1845	1845;1909;1958;1623	25.9												1	1	1				1	1						3		1
Q6IQ26-2;Q6IQ26	Q6IQ26-2;Q6IQ26	8;8	8;8	6;6	DENN domain-containing protein 5A	DENND5A	+	Isoform 2 of DENN domain-containing protein 5A OS=Homo sapiens OX=9606 GN=DENND5A;DENN domain-containing protein 5A OS=Homo sapiens OX=9606 GN=DENND5A PE=1 SV=2	2	8	8	6	8	8	6	9.2	9.2	7.9	141.98	1241	1241;1287	26.4																				1				1	2		1
Q15392-2;Q15392	Q15392-2;Q15392	17;17	17;17	17;17	Delta(24)-sterol reductase	DHCR24	+	Isoform 2 of Delta(24)-sterol reductase OS=Homo sapiens OX=9606 GN=DHCR24;Delta(24)-sterol reductase OS=Homo sapiens OX=9606 GN=DHCR24 PE=1 SV=2	2	17	17	17	17	17	17	31.4	31.4	31.4	54.75	475	475;516	25.4										1	2	3	3	2	3	3	2	1	1	4	4	2	1	1		2	6
Q9UPY3-2;Q9UPY3	Q9UPY3-2;Q9UPY3	21;21	21;21	13;13	Endoribonuclease Dicer	DICER1	+	Isoform 2 of Endoribonuclease Dicer OS=Homo sapiens OX=9606 GN=DICER1;Endoribonuclease Dicer OS=Homo sapiens OX=9606 GN=DICER1 PE=1 SV=3	2	21	21	13	21	21	13	15.3	15.3	8.6	208.45	1829	1829;1922	29.5																			1	1	2			2	3	2	1
Q68CQ4	Q68CQ4	15	15	15	Digestive organ expansion factor homolog	DIEXF	+	Digestive organ expansion factor homolog OS=Homo sapiens OX=9606 GN=DIEXF PE=1 SV=2	1	15	15	15	15	15	15	21	21	21	87.054	756	756	21.6												1	2	2	1		1	1	2	2		1	3	1		2	2
Q12959-4;Q12959-2;Q12959-7;Q12959-5;Q12959;Q12959-3;Q12959-6;Q12959-8;Q12959-9;Q15700-2;Q15700-4;Q15700;Q15700-3;Q15700-5;P78352-3;P78352-2;P78352	Q12959-4;Q12959-2;Q12959-7;Q12959-5;Q12959;Q12959-3;Q12959-6;Q12959-8;Q12959-9	31;31;31;31;31;31;31;26;26;7;7;7;7;5;3;3;3	31;31;31;31;31;31;31;26;26;7;7;7;7;5;3;3;3	28;28;28;28;28;28;28;23;23;4;4;4;4;2;3;3;3	Disks large homolog 1	DLG1	+	Isoform 4 of Disks large homolog 1 OS=Homo sapiens OX=9606 GN=DLG1;Isoform 2 of Disks large homolog 1 OS=Homo sapiens OX=9606 GN=DLG1;Isoform 7 of Disks large homolog 1 OS=Homo sapiens OX=9606 GN=DLG1;Isoform 5 of Disks large homolog 1 OS=Homo sapiens OX=9	17	31	31	28	31	31	28	51.8	51.8	49.4	99.941	893	893;926;917;853;904;871;891;788;800;975;909;870;749;334;721;767;724	22.9										1	3	3	4	2	2	3	2	4	3	7	2	4	4	7	4	5	6
Q9NX36	Q9NX36	1	1	1	DnaJ homolog subfamily C member 28	DNAJC28	+	DnaJ homolog subfamily C member 28 OS=Homo sapiens OX=9606 GN=DNAJC28 PE=1 SV=2	1	1	1	1	1	1	1	3.9	3.9	3.9	45.805	388	388	26																										1
Q9H3Z4;Q9H3Z4-2	Q9H3Z4;Q9H3Z4-2	4;3	4;3	4;3	DnaJ homolog subfamily C member 5	DNAJC5	+	DnaJ homolog subfamily C member 5 OS=Homo sapiens OX=9606 GN=DNAJC5 PE=1 SV=1;Isoform 2 of DnaJ homolog subfamily C member 5 OS=Homo sapiens OX=9606 GN=DNAJC5	2	4	4	4	4	4	4	33.3	33.3	33.3	22.149	198	198;167	22.6																				4	6	2	4	2	1
P50570-4;P50570;P50570-5	P50570-4;P50570;P50570-5	38;37;36	38;37;36	2;2;2	Dynamin-2	DNM2	+	Isoform 4 of Dynamin-2 OS=Homo sapiens OX=9606 GN=DNM2;Dynamin-2 OS=Homo sapiens OX=9606 GN=DNM2 PE=1 SV=2;Isoform 5 of Dynamin-2 OS=Homo sapiens OX=9606 GN=DNM2	3	38	38	2	38	38	2	49.3	49.3	1.5	97.965	870	870;870;869	25.9		1	1	1	1	1	1	1	2	1	1	2	4	3	4	5	4	2	2	3	2	1	3	9	8	5	7
P50570-3;P50570-2	P50570-3;P50570-2	37;36	1;1	1;1	Dynamin-2	DNM2	+	Isoform 3 of Dynamin-2 OS=Homo sapiens OX=9606 GN=DNM2;Isoform 2 of Dynamin-2 OS=Homo sapiens OX=9606 GN=DNM2	2	37	1	1	37	1	1	49	0.9	0.9	97.553	866	866;866	18																	1	1	1
Q9UQ16-2;Q9UQ16-3;Q9UQ16;Q9UQ16-4;Q9UQ16-5	Q9UQ16-2;Q9UQ16-3;Q9UQ16;Q9UQ16-4;Q9UQ16-5	17;17;17;17;13	4;4;4;4;3	4;4;4;4;3	Dynamin-3	DNM3	+	Isoform 2 of Dynamin-3 OS=Homo sapiens OX=9606 GN=DNM3;Isoform 3 of Dynamin-3 OS=Homo sapiens OX=9606 GN=DNM3;Dynamin-3 OS=Homo sapiens OX=9606 GN=DNM3 PE=1 SV=4;Isoform 4 of Dynamin-3 OS=Homo sapiens OX=9606 GN=DNM3;Isoform 5 of Dynamin-3 OS=Homo sapiens	5	17	4	4	17	4	4	17.9	4.5	4.5	96.681	859	859;863;869;873;555	28.7																			2
Q8N1I0-2;Q8N1I0;Q8N1I0-3;Q8N1I0-4	Q8N1I0-2;Q8N1I0;Q8N1I0-3	6;6;6;1	6;6;6;1	5;5;5;1	Dedicator of cytokinesis protein 4	DOCK4	+	Isoform 2 of Dedicator of cytokinesis protein 4 OS=Homo sapiens OX=9606 GN=DOCK4;Dedicator of cytokinesis protein 4 OS=Homo sapiens OX=9606 GN=DOCK4 PE=1 SV=3;Isoform 3 of Dedicator of cytokinesis protein 4 OS=Homo sapiens OX=9606 GN=DOCK4	4	6	6	5	6	6	5	3.4	3.4	3	222.22	1937	1937;1966;1975;279	21								1	1											1	2				1
Q9UHL4	Q9UHL4	8	8	8	Dipeptidyl peptidase 2	DPP7	+	Dipeptidyl peptidase 2 OS=Homo sapiens OX=9606 GN=DPP7 PE=1 SV=3	1	8	8	8	8	8	8	16.9	16.9	16.9	54.341	492	492	23.9											1									2	1		1	1			2
Q6UX65	Q6UX65	3	3	3	DNA damage-regulated autophagy modulator protein 2	DRAM2	+	DNA damage-regulated autophagy modulator protein 2 OS=Homo sapiens OX=9606 GN=DRAM2 PE=1 SV=1	1	3	3	3	3	3	3	16.5	16.5	16.5	29.766	266	266	19.2													1	1				1	1						1	1
Q14919;Q14919-2	Q14919;Q14919-2	4;4	4;4	4;4	Dr1-associated corepressor	DRAP1	+	Dr1-associated corepressor OS=Homo sapiens OX=9606 GN=DRAP1 PE=1 SV=3;Isoform 2 of Dr1-associated corepressor OS=Homo sapiens OX=9606 GN=DRAP1	2	4	4	4	4	4	4	26.3	26.3	26.3	22.35	205	205;211	17.4								1	1	1	1		2													1	1
Q9UL01	Q9UL01	23	23	23	Dermatan-sulfate epimerase	DSE	+	Dermatan-sulfate epimerase OS=Homo sapiens OX=9606 GN=DSE PE=1 SV=1	1	23	23	23	23	23	23	31.7	31.7	31.7	109.77	958	958	22.9			1	1	1	1	2	2	3	3	3	3	2	3	1	1			3	5	4	4	1	3	3	3	7
Q8IZU8	Q8IZU8	16	16	16	Dermatan-sulfate epimerase-like protein	DSEL	+	Dermatan-sulfate epimerase-like protein OS=Homo sapiens OX=9606 GN=DSEL PE=2 SV=2	1	16	16	16	16	16	16	21.9	21.9	21.9	139.24	1212	1212	28.2																						1	1	2	4	2
Q03001;Q03001-14;Q03001-9;Q03001-13;Q03001-12;Q03001-10	Q03001;Q03001-14	44;42;7;5;1;1	43;41;7;5;1;1	5;5;0;3;1;0	Dystonin	DST	+	Dystonin OS=Homo sapiens OX=9606 GN=DST PE=1 SV=4;Isoform 9 of Dystonin OS=Homo sapiens OX=9606 GN=DST	6	44	43	5	44	43	5	7.4	7.3	0.7	860.65	7570	7570;5375;3060;905;81;447	23.9													2	2	3	1	2	2	2		2	3	4	11	4	2	3
Q03001-3	Q03001-3	8	1	1	Dystonin	DST	+	Isoform 3 of Dystonin OS=Homo sapiens OX=9606 GN=DST	1	8	1	1	8	1	1	3.8	0.5	0.5	306.75	2649	2649	15															1
P33316;P33316-2	P33316;P33316-2	14;12	14;12	14;12	Deoxyuridine 5-triphosphate nucleotidohydrolase, mitochondrial	DUT	+	Deoxyuridine 5-triphosphate nucleotidohydrolase, mitochondrial OS=Homo sapiens OX=9606 GN=DUT PE=1 SV=4;Isoform 2 of Deoxyuridine 5-triphosphate nucleotidohydrolase, mitochondrial OS=Homo sapiens OX=9606 GN=DUT	2	14	14	14	14	14	14	54.4	54.4	54.4	26.563	252	252;164	17.4									1	1	2	5	6	5	7	4	4	4			3	2	3	4	3
Q7RTS9;Q7RTS9-2	Q7RTS9;Q7RTS9-2	12;9	12;9	12;9	Dymeclin	DYM	+	Dymeclin OS=Homo sapiens OX=9606 GN=DYM PE=1 SV=1;Isoform 2 of Dymeclin OS=Homo sapiens OX=9606 GN=DYM	2	12	12	12	12	12	12	17.5	17.5	17.5	75.935	669	669;479	23.3													1	1	4	2	1	1	1	2	2	2	3	1	1
Q8NCM8-2;Q8NCM8;Q8NCM8-3	Q8NCM8-2;Q8NCM8	72;72;10	72;72;10	72;72;10	Cytoplasmic dynein 2 heavy chain 1	DYNC2H1	+	Isoform 2 of Cytoplasmic dynein 2 heavy chain 1 OS=Homo sapiens OX=9606 GN=DYNC2H1;Cytoplasmic dynein 2 heavy chain 1 OS=Homo sapiens OX=9606 GN=DYNC2H1 PE=1 SV=4	3	72	72	72	72	72	72	18.9	18.9	18.9	493.41	4314	4314;4307;920	22.2				1	1	1	1	2	3	2	3	4	4	4	2	2	5	4	6	4	4	5	7	5	12	4	3
O75923-15;O75923-3;O75923-9;O75923;O75923-14;O75923-6;O75923-12;O75923-5;O75923-11;O75923-4;O75923-10;O75923-2;O75923-8;O75923-7;O75923-13	O75923-15;O75923-3;O75923-9;O75923;O75923-14;O75923-6;O75923-12;O75923-5;O75923-11;O75923-4;O75923-10;O75923-2;O75923-8;O75923-7;O75923-13	10;10;10;10;10;10;10;10;10;10;10;10;10;10;10	10;10;10;10;10;10;10;10;10;10;10;10;10;10;10	10;10;10;10;10;10;10;10;10;10;10;10;10;10;10	Dysferlin	DYSF	+	Isoform 15 of Dysferlin OS=Homo sapiens OX=9606 GN=DYSF;Isoform 3 of Dysferlin OS=Homo sapiens OX=9606 GN=DYSF;Isoform 9 of Dysferlin OS=Homo sapiens OX=9606 GN=DYSF;Dysferlin OS=Homo sapiens OX=9606 GN=DYSF PE=1 SV=1;Isoform 14 of Dysferlin OS=Homo sapien	15	10	10	10	10	10	10	7	7	7	222.31	1954	1954;2066;2067;2080;2081;2087;2088;2097;2098;2101;2102;2111;2112;2118;2119	27.7																		1	1	1					1	1
O00559;O00559-2	O00559;O00559-2	7;7	7;7	7;7	Receptor-binding cancer antigen expressed on SiSo cells	EBAG9	+	Receptor-binding cancer antigen expressed on SiSo cells OS=Homo sapiens OX=9606 GN=EBAG9 PE=1 SV=1;Isoform 2 of Receptor-binding cancer antigen expressed on SiSo cells OS=Homo sapiens OX=9606 GN=EBAG9	2	7	7	7	7	7	7	32.9	32.9	32.9	24.377	213	213;258	21.7											1	1	1		1	2	2	2	3	3		3	2		3	8	3
Q9NTX5-6;Q9NTX5-2;Q9NTX5;Q9NTX5-3;Q9NTX5-5;Q9NTX5-4	Q9NTX5-6;Q9NTX5-2;Q9NTX5;Q9NTX5-3;Q9NTX5-5	11;11;11;7;6;2	11;11;11;7;6;2	11;11;11;7;6;2	Ethylmalonyl-CoA decarboxylase	ECHDC1	+	Isoform 6 of Ethylmalonyl-CoA decarboxylase OS=Homo sapiens OX=9606 GN=ECHDC1;Isoform 2 of Ethylmalonyl-CoA decarboxylase OS=Homo sapiens OX=9606 GN=ECHDC1;Ethylmalonyl-CoA decarboxylase OS=Homo sapiens OX=9606 GN=ECHDC1 PE=1 SV=2;Isoform 3 of Ethylmalonyl	6	11	11	11	11	11	11	45.8	45.8	45.8	31.089	284	284;301;307;226;145;70	23.2															2					1	2	2	2	2		1	2
Q9BUP0;Q9BUP0-2	Q9BUP0;Q9BUP0-2	5;4	4;3	4;3	EF-hand domain-containing protein D1	EFHD1	+	EF-hand domain-containing protein D1 OS=Homo sapiens OX=9606 GN=EFHD1 PE=1 SV=1;Isoform 2 of EF-hand domain-containing protein D1 OS=Homo sapiens OX=9606 GN=EFHD1	2	5	4	4	5	4	4	25.5	20.9	20.9	26.927	239	239;143	24																		1	1	1	1
Q96N21-2;Q96N21	Q96N21-2	3;1	3;1	3;1	AP-4 complex accessory subunit tepsin	ENTHD2	+	Isoform 2 of AP-4 complex accessory subunit Tepsin OS=Homo sapiens OX=9606 GN=TEPSIN	2	3	3	3	3	3	3	19.3	19.3	19.3	45.755	441	441;525	25																					2
Q9Y227;Q9Y227-2	Q9Y227;Q9Y227-2	21;20	21;20	19;18	Ectonucleoside triphosphate diphosphohydrolase 4	ENTPD4	+	Ectonucleoside triphosphate diphosphohydrolase 4 OS=Homo sapiens OX=9606 GN=ENTPD4 PE=1 SV=1;Isoform 2 of Ectonucleoside triphosphate diphosphohydrolase 4 OS=Homo sapiens OX=9606 GN=ENTPD4	2	21	21	19	21	21	19	37.5	37.5	35.1	70.255	616	616;608	23.3							1	1	1	2	2	2	4	3	2	4	4	4	3	4	3			2	1		2
O75354-2;O75354-3;O75354	O75354-2;O75354-3;O75354	9;9;9	9;9;9	9;9;9	Ectonucleoside triphosphate diphosphohydrolase 6	ENTPD6	+	Isoform 2 of Ectonucleoside triphosphate diphosphohydrolase 6 OS=Homo sapiens OX=9606 GN=ENTPD6;Isoform 3 of Ectonucleoside triphosphate diphosphohydrolase 6 OS=Homo sapiens OX=9606 GN=ENTPD6;Ectonucleoside triphosphate diphosphohydrolase 6 OS=Homo sapiens	3	9	9	9	9	9	9	25.1	25.1	25.1	51.158	467	467;483;484	19.9	1	1	1	1	1	1	1	1	1	1	1				1	3		2	2				1	2		1
Q9NQZ7	Q9NQZ7	15	13	13	Ectonucleoside triphosphate diphosphohydrolase 7	ENTPD7	+	Ectonucleoside triphosphate diphosphohydrolase 7 OS=Homo sapiens OX=9606 GN=ENTPD7 PE=2 SV=1	1	15	13	13	15	13	13	34.8	32.3	32.3	68.959	604	604	19.5					1	2	1	1	1		1	4	4	3	4	3	4	1	2	1
P54764;P54764-2	P54764;P54764-2	19;18	17;16	16;15	Ephrin type-A receptor 4	EPHA4	+	Ephrin type-A receptor 4 OS=Homo sapiens OX=9606 GN=EPHA4 PE=1 SV=1;Isoform 2 of Ephrin type-A receptor 4 OS=Homo sapiens OX=9606 GN=EPHA4	2	19	17	16	19	17	16	26.3	23.8	22.8	109.86	986	986;935	23.8																1	1	4	1		3	4	3	2	2	5	1
Q969X5;Q969X5-2;Q969X5-3	Q969X5;Q969X5-2	10;10;3	10;10;3	10;10;3	Endoplasmic reticulum-Golgi intermediate compartment protein 1	ERGIC1	+	Endoplasmic reticulum-Golgi intermediate compartment protein 1 OS=Homo sapiens OX=9606 GN=ERGIC1 PE=1 SV=1;Isoform 2 of Endoplasmic reticulum-Golgi intermediate compartment protein 1 OS=Homo sapiens OX=9606 GN=ERGIC1	3	10	10	10	10	10	10	45.9	45.9	45.9	32.592	290	290;198;159	23								1	2	3	5	6	4	2	3	2	2	1	1	1	3	3	3	1	8	4	6
Q96RQ1	Q96RQ1	16	16	16	Endoplasmic reticulum-Golgi intermediate compartment protein 2	ERGIC2	+	Endoplasmic reticulum-Golgi intermediate compartment protein 2 OS=Homo sapiens OX=9606 GN=ERGIC2 PE=1 SV=2	1	16	16	16	16	16	16	51.7	51.7	51.7	42.548	377	377	26.9	2	1	1	1	1	2	2	3	1	1	5	5	5	4	4	5	4	5	4	2	4	7	11	8	7	9	6
Q9Y282-3;Q9Y282;Q9Y282-2	Q9Y282-3;Q9Y282;Q9Y282-2	20;20;13	20;20;13	20;20;13	Endoplasmic reticulum-Golgi intermediate compartment protein 3	ERGIC3	+	Isoform 3 of Endoplasmic reticulum-Golgi intermediate compartment protein 3 OS=Homo sapiens OX=9606 GN=ERGIC3;Endoplasmic reticulum-Golgi intermediate compartment protein 3 OS=Homo sapiens OX=9606 GN=ERGIC3 PE=1 SV=1;Isoform 2 of Endoplasmic reticulum-Golg	3	20	20	20	20	20	20	39.4	39.4	39.4	43.772	388	388;383;230	21.7	3	3	5	5	3	4	6	6	4	2	4	7	4	2	2	2	4	5	5	3	7	7	9	10	12	6	5
Q96PL5	Q96PL5	1	1	1	Erythroid membrane-associated protein	ERMAP	+	Erythroid membrane-associated protein OS=Homo sapiens OX=9606 GN=ERMAP PE=1 SV=1	1	1	1	1	1	1	1	3.2	3.2	3.2	52.604	475	475	23																							1
Q9BS26	Q9BS26	31	31	31	Endoplasmic reticulum resident protein 44	ERP44	+	Endoplasmic reticulum resident protein 44 OS=Homo sapiens OX=9606 GN=ERP44 PE=1 SV=1	1	31	31	31	31	31	31	78.3	78.3	78.3	46.971	406	406	23.4	6	3	3	3	4	4	5	4	5	6	8	14	12	17	16	9	9	7	2	4	7	7	11	10	13	16	20
P10768	P10768	5	5	5	S-formylglutathione hydrolase	ESD	+	S-formylglutathione hydrolase OS=Homo sapiens OX=9606 GN=ESD PE=1 SV=2	1	5	5	5	5	5	5	24.8	24.8	24.8	31.462	282	282	24.1														1	1	1					2	2					1
Q16394	Q16394	27	27	27	Exostosin-1	EXT1	+	Exostosin-1 OS=Homo sapiens OX=9606 GN=EXT1 PE=1 SV=2	1	27	27	27	27	27	27	40.8	40.8	40.8	86.254	746	746	25.2	2	1	1						1	1	1	1		1	4	2	4	5	4	1	1	1	3	6	16	10	9
Q93063;Q93063-3;Q93063-2	Q93063;Q93063-3;Q93063-2	31;31;30	31;31;30	31;31;30	Exostosin-2	EXT2	+	Exostosin-2 OS=Homo sapiens OX=9606 GN=EXT2 PE=1 SV=1;Isoform 3 of Exostosin-2 OS=Homo sapiens OX=9606 GN=EXT2;Isoform 2 of Exostosin-2 OS=Homo sapiens OX=9606 GN=EXT2	3	31	31	31	31	31	31	45.8	45.8	45.8	82.254	718	718;751;728	23.8		1	2	2	2	2	2	2	1	1	3	1	3	5	6	3	2	2	2	6	10	6	4	7	5	2	4
Q9UBQ6	Q9UBQ6	11	11	11	Exostosin-like 2;Processed exostosin-like 2	EXTL2	+	Exostosin-like 2 OS=Homo sapiens OX=9606 GN=EXTL2 PE=1 SV=1	1	11	11	11	11	11	11	42.1	42.1	42.1	37.465	330	330	28.4	1				1	1								2	2	5	6	4	1		1		1	2	4	4	6
O43909	O43909	46	46	46	Exostosin-like 3	EXTL3	+	Exostosin-like 3 OS=Homo sapiens OX=9606 GN=EXTL3 PE=1 SV=1	1	46	46	46	46	46	46	57	57	57	104.75	919	919	24.8					3	1	1	1	3	2	2	2	6	7	8	5	4	3	6	11	12	9	10	9	7	10	6
Q8N4B1-4;Q8N4B1;Q8N4B1-2	Q8N4B1-4;Q8N4B1;Q8N4B1-2	5;5;3	5;5;3	5;5;3	Sesquipedalian-1	FAM109A	+	Isoform 4 of Sesquipedalian-1 OS=Homo sapiens OX=9606 GN=PHETA1;Sesquipedalian-1 OS=Homo sapiens OX=9606 GN=PHETA1 PE=1 SV=1;Isoform 2 of Sesquipedalian-1 OS=Homo sapiens OX=9606 GN=PHETA1	3	5	5	5	5	5	5	29.4	29.4	29.4	28.363	262	262;249;126	17.9												1	1	1	1	1	1				1	1	1			1
Q8IWE2;Q8IWE2-2	Q8IWE2;Q8IWE2-2	7;5	7;5	7;5	Protein NOXP20	FAM114A1	+	Protein NOXP20 OS=Homo sapiens OX=9606 GN=FAM114A1 PE=1 SV=2;Isoform 2 of Protein NOXP20 OS=Homo sapiens OX=9606 GN=FAM114A1	2	7	7	7	7	7	7	18.5	18.5	18.5	60.741	563	563;356	28.7																				1			1			2
Q96MK3	Q96MK3	2	1	1	Protein FAM20A	FAM20A	+	Pseudokinase FAM20A OS=Homo sapiens OX=9606 GN=FAM20A PE=1 SV=4	1	2	1	1	2	1	1	4.8	2.6	2.6	61.416	541	541	26																										1
O75063	O75063	24	24	24	Glycosaminoglycan xylosylkinase	FAM20B	+	Glycosaminoglycan xylosylkinase OS=Homo sapiens OX=9606 GN=FAM20B PE=1 SV=1	1	24	24	24	24	24	24	63.8	63.8	63.8	46.432	409	409	22.4	3	3	3	3	3	3	4	4	2	1	2	2	3	2	2	5	7	7	9	4	8	4	8	12	6	4	3
Q8IXL6;Q8IXL6-2	Q8IXL6	9;4	9;4	8;4	Extracellular serine/threonine protein kinase FAM20C	FAM20C	+	Extracellular serine/threonine protein kinase FAM20C OS=Homo sapiens OX=9606 GN=FAM20C PE=1 SV=2	2	9	9	8	9	9	8	21.2	21.2	19.2	66.234	584	584;252	27.4																				3	1		1		2
P98173;P98173-3;P98173-2	P98173;P98173-3;P98173-2	19;18;17	19;18;17	19;18;17	Protein FAM3A	FAM3A	+	Protein FAM3A OS=Homo sapiens OX=9606 GN=FAM3A PE=1 SV=2;Isoform 3 of Protein FAM3A OS=Homo sapiens OX=9606 GN=FAM3A;Isoform 2 of Protein FAM3A OS=Homo sapiens OX=9606 GN=FAM3A	3	19	19	19	19	19	19	73	73	73	25.152	230	230;192;213	24.6	1	1	1	1	1	1	1	1	1	1	1	1	2	1	1	1		2			3	11	8	3	2	3	2
Q92520	Q92520	19	19	19	Protein FAM3C	FAM3C	+	Protein FAM3C OS=Homo sapiens OX=9606 GN=FAM3C PE=1 SV=1	1	19	19	19	19	19	19	71.4	71.4	71.4	24.68	227	227	20.6	4	5	5	6	7	7	5	5	4	6	5	6	7	7	9	8	12	12	12	20	15	7	11	15	3	7	3
Q6ZS17-2;Q6ZS17;Q6ZS17-3;Q6ZS17-4	Q6ZS17-2;Q6ZS17;Q6ZS17-3;Q6ZS17-4	12;12;12;12	12;12;12;12	12;12;12;12	Protein FAM65A	FAM65A	+	Isoform 2 of Rho family-interacting cell polarization regulator 1 OS=Homo sapiens OX=9606 GN=RIPOR1;Rho family-interacting cell polarization regulator 1 OS=Homo sapiens OX=9606 GN=RIPOR1 PE=1 SV=1;Isoform 3 of Rho family-interacting cell polarization regul	4	12	12	12	12	12	12	9.7	9.7	9.7	131.87	1219	1219;1223;1233;1239	24.9															1			1	1		1	1	1	1		2	1
Q5T7M9;Q5T7M9-2	Q5T7M9	19;7	19;7	19;7	Protein FAM69A	FAM69A	+	Divergent protein kinase domain 1A OS=Homo sapiens OX=9606 GN=DIPK1A PE=2 SV=1	2	19	19	19	19	19	19	45.3	45.3	45.3	49.024	428	428;162	21.1		1	1	1	1	2	2	1	2	1	1	1	1	2	3	4	4	3	2		1	2	6	3	1	3	8
Q658Y4;P0C866	Q658Y4	29;2	29;2	29;2	Protein FAM91A1	FAM91A1	+	Protein FAM91A1 OS=Homo sapiens OX=9606 GN=FAM91A1 PE=1 SV=3	2	29	29	29	29	29	29	38.2	38.2	38.2	93.908	838	838;280	28												1	1	1	1	2	2	2		1	1	7	6	4	1	1	7
Q969H0;Q969H0-4;Q969H0-2	Q969H0;Q969H0-4;Q969H0-2	2;1;1	2;1;1	2;1;1	F-box/WD repeat-containing protein 7	FBXW7	+	F-box/WD repeat-containing protein 7 OS=Homo sapiens OX=9606 GN=FBXW7 PE=1 SV=1;Isoform 3 of F-box/WD repeat-containing protein 7 OS=Homo sapiens OX=9606 GN=FBXW7;Isoform 2 of F-box/WD repeat-containing protein 7 OS=Homo sapiens OX=9606 GN=FBXW7	3	2	2	2	2	2	2	4.5	4.5	4.5	79.662	707	707;589;627	29.5																						1
Q8N3Y1;Q8N3Y1-2	Q8N3Y1;Q8N3Y1-2	7;6	7;6	7;6	F-box/WD repeat-containing protein 8	FBXW8	+	F-box/WD repeat-containing protein 8 OS=Homo sapiens OX=9606 GN=FBXW8 PE=1 SV=2;Isoform 2 of F-box/WD repeat-containing protein 8 OS=Homo sapiens OX=9606 GN=FBXW8	2	7	7	7	7	7	7	15.1	15.1	15.1	67.393	598	598;532	24.1																	1		1			1	1			1	1
Q96AC1-3;Q96AC1;Q96AC1-2	Q96AC1-3;Q96AC1;Q96AC1-2	24;24;21	24;24;21	22;22;19	Fermitin family homolog 2	FERMT2	+	Isoform 3 of Fermitin family homolog 2 OS=Homo sapiens OX=9606 GN=FERMT2;Fermitin family homolog 2 OS=Homo sapiens OX=9606 GN=FERMT2 PE=1 SV=1;Isoform 2 of Fermitin family homolog 2 OS=Homo sapiens OX=9606 GN=FERMT2	3	24	24	22	24	24	22	34.6	34.6	32.2	78.675	687	687;680;633	17.8				1	1	1	1	2	4	2	3	3	4	3	3	1	1	5	4	2	2	3	3	2	2	4	2
P98174	P98174	9	9	9	FYVE, RhoGEF and PH domain-containing protein 1	FGD1	+	FYVE, RhoGEF and PH domain-containing protein 1 OS=Homo sapiens OX=9606 GN=FGD1 PE=1 SV=2	1	9	9	9	9	9	9	15.3	15.3	15.3	106.56	961	961	29.4																				1		2		1
Q96M96;Q96M96-2;Q96M96-3	Q96M96;Q96M96-2	6;4;1	6;4;1	6;4;1	FYVE, RhoGEF and PH domain-containing protein 4	FGD4	+	FYVE, RhoGEF and PH domain-containing protein 4 OS=Homo sapiens OX=9606 GN=FGD4 PE=1 SV=2;Isoform 2 of FYVE, RhoGEF and PH domain-containing protein 4 OS=Homo sapiens OX=9606 GN=FGD4	3	6	6	6	6	6	6	11.5	11.5	11.5	86.625	766	766;280;188	28.3																						1			2		1
Q6ZV73-2;Q6ZV73	Q6ZV73-2;Q6ZV73	3;3	3;3	3;3	FYVE, RhoGEF and PH domain-containing protein 6	FGD6	+	Isoform 2 of FYVE, RhoGEF and PH domain-containing protein 6 OS=Homo sapiens OX=9606 GN=FGD6;FYVE, RhoGEF and PH domain-containing protein 6 OS=Homo sapiens OX=9606 GN=FGD6 PE=1 SV=2	2	3	3	3	3	3	3	2	2	2	154.46	1374	1374;1430	22.8														1										1		1	1
P21802-16;P21802-2;P21802;P21802-5;P21802-6;P21802-8;P21802-15;P21802-17;P21802-18;P21802-3;P21802-21;P21802-23;P21802-4;P21802-22;P21802-20;P21802-19;P21802-14	P21802-16;P21802-2;P21802;P21802-5;P21802-6;P21802-8;P21802-15;P21802-17;P21802-18;P21802-3;P21802-21;P21802-23;P21802-4;P21802-22;P21802-20;P21802-19	16;16;16;16;16;16;15;15;15;15;14;14;13;13;12;8;7	13;13;13;13;13;13;12;12;12;12;11;11;10;10;9;8;7	12;12;12;12;12;12;11;11;11;11;10;10;9;9;8;8;7	Fibroblast growth factor receptor 2	FGFR2	+	Isoform 10 of Fibroblast growth factor receptor 2 OS=Homo sapiens OX=9606 GN=FGFR2;Isoform 2 of Fibroblast growth factor receptor 2 OS=Homo sapiens OX=9606 GN=FGFR2;Fibroblast growth factor receptor 2 OS=Homo sapiens OX=9606 GN=FGFR2 PE=1 SV=1;Isoform 5 of	17	16	13	12	16	13	12	19.8	15.9	14.8	92.152	822	822;768;821;819;785;766;705;769;820;822;707;709;682;680;704;366;254	18.8												1	1	2	2	4	3	2		1	1	1	2	1	1
P22607-3;P22607;P22607-2;P22607-4	P22607-3;P22607;P22607-2;P22607-4	10;10;10;6	7;7;7;5	6;6;6;5	Fibroblast growth factor receptor 3	FGFR3	+	Isoform 3 of Fibroblast growth factor receptor 3 OS=Homo sapiens OX=9606 GN=FGFR3;Fibroblast growth factor receptor 3 OS=Homo sapiens OX=9606 GN=FGFR3 PE=1 SV=1;Isoform 2 of Fibroblast growth factor receptor 3 OS=Homo sapiens OX=9606 GN=FGFR3;Isoform 4 of	4	10	7	6	10	7	6	18	14.1	12.1	75.695	694	694;806;808;791	22.1																		2	3	1	1	1	4			2	2
P22455;P22455-2;P22455-3	P22455;P22455-2;P22455-3	4;4;3	2;2;1	2;2;1	Fibroblast growth factor receptor 4	FGFR4	+	Fibroblast growth factor receptor 4 OS=Homo sapiens OX=9606 GN=FGFR4 PE=1 SV=2;Isoform 2 of Fibroblast growth factor receptor 4 OS=Homo sapiens OX=9606 GN=FGFR4;Isoform 3 of Fibroblast growth factor receptor 4 OS=Homo sapiens OX=9606 GN=FGFR4	3	4	2	2	4	2	2	7.4	4.4	4.4	87.953	802	802;762;592	23.3																	1									1	1
Q8N441	Q8N441	6	6	6	Fibroblast growth factor receptor-like 1	FGFRL1	+	Fibroblast growth factor receptor-like 1 OS=Homo sapiens OX=9606 GN=FGFRL1 PE=1 SV=1	1	6	6	6	6	6	6	22.4	22.4	22.4	54.536	504	504	27.4																		1	1					1		1
Q92562	Q92562	9	9	9	Polyphosphoinositide phosphatase	FIG4	+	Polyphosphoinositide phosphatase OS=Homo sapiens OX=9606 GN=FIG4 PE=1 SV=1	1	9	9	9	9	9	9	12.9	12.9	12.9	103.63	907	907	24.9																					2		1	2	2	2	1
O95302;O95302-3;O95302-2;Q75LS8	O95302;O95302-3	18;17;8;3	18;17;8;3	18;17;8;3	Peptidyl-prolyl cis-trans isomerase FKBP9	FKBP9	+	Peptidyl-prolyl cis-trans isomerase FKBP9 OS=Homo sapiens OX=9606 GN=FKBP9 PE=1 SV=2;Isoform 3 of Peptidyl-prolyl cis-trans isomerase FKBP9 OS=Homo sapiens OX=9606 GN=FKBP9	4	18	18	18	18	18	18	33.5	33.5	33.5	63.083	570	570;623;338;142	18.5			1	2	2	3	4	4	3	2	4	4	1				2	1	1	3	3	1	2	4	3	10	4
Q9H9S5	Q9H9S5	22	22	22	Fukutin-related protein	FKRP	+	Fukutin-related protein OS=Homo sapiens OX=9606 GN=FKRP PE=1 SV=1	1	22	22	22	22	22	22	44.8	44.8	44.8	54.567	495	495	24	2	2	2	1	1		1	2	3	3	3	3	3	3	1		1	6	6	2	1	5	9	3	1	2	2
O75072-2;O75072	O75072-2;O75072	14;14	14;14	14;14	Fukutin	FKTN	+	Isoform 2 of Fukutin OS=Homo sapiens OX=9606 GN=FKTN;Fukutin OS=Homo sapiens OX=9606 GN=FKTN PE=1 SV=2	2	14	14	14	14	14	14	38.4	38.4	38.4	49.832	430	430;461	22.3										1	2	4	4	5	6	3	3	3	1	2	1		1	5	7	4	1
Q8IVF7-2;Q8IVF7-3;Q8IVF7	Q8IVF7-2;Q8IVF7-3;Q8IVF7	11;11;11	7;7;7	7;7;7	Formin-like protein 3	FMNL3	+	Isoform 2 of Formin-like protein 3 OS=Homo sapiens OX=9606 GN=FMNL3;Isoform 3 of Formin-like protein 3 OS=Homo sapiens OX=9606 GN=FMNL3;Formin-like protein 3 OS=Homo sapiens OX=9606 GN=FMNL3 PE=1 SV=3	3	11	7	7	11	7	7	11.9	8.4	8.4	111.26	976	976;1027;1028	21.7									1							1	1					1	1	1	1	1
P02751;P02751-13;P02751-7;P02751-1;P02751-3;P02751-17;P02751-8;P02751-14;P02751-9;P02751-10;P02751-5;P02751-6;P02751-11;P02751-12;P02751-4;P02751-16;P02751-2	P02751;P02751-13;P02751-7;P02751-1;P02751-3;P02751-17;P02751-8;P02751-14;P02751-9;P02751-10;P02751-5;P02751-6;P02751-11;P02751-12;P02751-4	16;16;16;16;16;16;16;16;16;16;15;15;15;15;13;4;4	16;16;16;16;16;16;16;16;16;16;15;15;15;15;13;4;4	16;16;16;16;16;16;16;16;16;16;15;15;15;15;13;4;4	Fibronectin;Anastellin;Ugl-Y1;Ugl-Y2;Ugl-Y3	FN1	+	Fibronectin OS=Homo sapiens OX=9606 GN=FN1 PE=1 SV=5;Isoform 13 of Fibronectin OS=Homo sapiens OX=9606 GN=FN1;Isoform 7 of Fibronectin OS=Homo sapiens OX=9606 GN=FN1;Isoform 1 of Fibronectin OS=Homo sapiens OX=9606 GN=FN1;Isoform 3 of Fibronectin OS=Homo s	17	16	16	16	16	16	16	9.3	9.3	9.3	272.32	2477	2477;2267;2446;2386;2355;2330;2296;2265;2240;2176;2211;2184;2386;2008;2031;657;642	24.5																					2	2	5	1	2	2
P09958	P09958	22	22	22	Furin	FURIN	+	Furin OS=Homo sapiens OX=9606 GN=FURIN PE=1 SV=2	1	22	22	22	22	22	22	41.7	41.7	41.7	86.677	794	794	21.4		1	1	1									1	1		1	3	2	6	6	4	4	5	1			1
P19526	P19526	4	4	4	Galactoside 2-alpha-L-fucosyltransferase 1	FUT1	+	Galactoside alpha-(1,2)-fucosyltransferase 1 OS=Homo sapiens OX=9606 GN=FUT1 PE=1 SV=1	1	4	4	4	4	4	4	13.2	13.2	13.2	41.251	365	365	14.7							1	1	1	1	1	1								1					1
Q6P4F1-6;Q6P4F1;Q6P4F1-2;Q6P4F1-4;Q6P4F1-5;Q6P4F1-3;Q6P4F1-7	Q6P4F1-6;Q6P4F1;Q6P4F1-2;Q6P4F1-4;Q6P4F1-5;Q6P4F1-3	16;16;16;13;13;11;2	16;16;16;13;13;11;2	16;16;16;13;13;11;2	Alpha-(1,3)-fucosyltransferase 10	FUT10	+	Isoform 6 of Alpha-(1,3)-fucosyltransferase 10 OS=Homo sapiens OX=9606 GN=FUT10;Alpha-(1,3)-fucosyltransferase 10 OS=Homo sapiens OX=9606 GN=FUT10 PE=2 SV=2;Isoform 2 of Alpha-(1,3)-fucosyltransferase 10 OS=Homo sapiens OX=9606 GN=FUT10;Isoform 4 of Alpha-	7	16	16	16	16	16	16	38.8	38.8	38.8	52.936	451	451;479;520;391;419;357;92	18	1	1	1	1	1	1	1	1	1						1	2	1	1	1	1	2		3	3	2	1
Q495W5-2;Q495W5	Q495W5-2;Q495W5	5;5	5;5	5;5	Alpha-(1,3)-fucosyltransferase 11	FUT11	+	Isoform 2 of Alpha-(1,3)-fucosyltransferase 11 OS=Homo sapiens OX=9606 GN=FUT11;Alpha-(1,3)-fucosyltransferase 11 OS=Homo sapiens OX=9606 GN=FUT11 PE=1 SV=1	2	5	5	5	5	5	5	13.2	13.2	13.2	53.509	476	476;492	28.7
P22083	P22083	15	15	15	Alpha-(1,3)-fucosyltransferase 4	FUT4	+	Alpha-(1,3)-fucosyltransferase 4 OS=Homo sapiens OX=9606 GN=FUT4 PE=2 SV=3	1	15	15	15	15	15	15	42.1	42.1	42.1	59.083	530	530	29.5													1	1					2	1			1	5	2	1	3
Q9BYC5;Q9BYC5-3;Q9BYC5-2;Q9BYC5-4	Q9BYC5;Q9BYC5-3;Q9BYC5-2	33;24;17;6	33;24;17;6	33;24;17;6	Alpha-(1,6)-fucosyltransferase	FUT8	+	Alpha-(1,6)-fucosyltransferase OS=Homo sapiens OX=9606 GN=FUT8 PE=1 SV=2;Isoform 3 of Alpha-(1,6)-fucosyltransferase OS=Homo sapiens OX=9606 GN=FUT8;Isoform 2 of Alpha-(1,6)-fucosyltransferase OS=Homo sapiens OX=9606 GN=FUT8	4	33	33	33	33	33	33	59.7	59.7	59.7	66.515	575	575;412;308;169	21.6			1	1	2	2	5	5	6	5	5	3	4	8	9	9	9	8	5	5	10	8	5	4	9	5
Q9BQS8;Q9BQS8-4;Q9BQS8-3;Q9BQS8-2	Q9BQS8;Q9BQS8-4	24;24;7;7	24;24;7;7	24;24;7;7	FYVE and coiled-coil domain-containing protein 1	FYCO1	+	FYVE and coiled-coil domain-containing protein 1 OS=Homo sapiens OX=9606 GN=FYCO1 PE=1 SV=3;Isoform 4 of FYVE and coiled-coil domain-containing protein 1 OS=Homo sapiens OX=9606 GN=FYCO1	4	24	24	24	24	24	24	22.3	22.3	22.3	166.98	1478	1478;1498;379;380	22.7								1					1	1	2	1	1	1	2	2	1	1	2	5	2	4
Q13467	Q13467	3	3	3	Frizzled-5	FZD5	+	Frizzled-5 OS=Homo sapiens OX=9606 GN=FZD5 PE=1 SV=2	1	3	3	3	3	3	3	5.8	5.8	5.8	64.507	585	585	23.3																					1			1	1
Q7L622	Q7L622	3	3	3	G2/M phase-specific E3 ubiquitin-protein ligase	G2E3	+	G2/M phase-specific E3 ubiquitin-protein ligase OS=Homo sapiens OX=9606 GN=G2E3 PE=1 SV=1	1	3	3	3	3	3	3	7.6	7.6	7.6	80.503	706	706	30.7																							1
O14976;O14976-2	O14976;O14976-2	28;23	28;23	28;23	Cyclin-G-associated kinase	GAK	+	Cyclin-G-associated kinase OS=Homo sapiens OX=9606 GN=GAK PE=1 SV=2;Isoform 2 of Cyclin-G-associated kinase OS=Homo sapiens OX=9606 GN=GAK	2	28	28	28	28	28	28	26.5	26.5	26.5	143.19	1311	1311;1232	24.5									1		1	1	2			1		2	2		2	3		2	6	4	4
P22466	P22466	2	2	2	Galanin peptides;Galanin;Galanin message-associated peptide	GAL	+	Galanin peptides OS=Homo sapiens OX=9606 GN=GAL PE=1 SV=3	1	2	2	2	2	2	2	29.3	29.3	29.3	13.302	123	123	25																	1
Q10472;Q10472-2	Q10472	32;4	32;4	25;4	Polypeptide N-acetylgalactosaminyltransferase 1;Polypeptide N-acetylgalactosaminyltransferase 1 soluble form	GALNT1	+	Polypeptide N-acetylgalactosaminyltransferase 1 OS=Homo sapiens OX=9606 GN=GALNT1 PE=1 SV=1	2	32	32	25	32	32	25	58.3	58.3	45.8	64.218	559	559;105	23.1	1	1	1	1	2	2	2	5	5	4	5	6	4	5	6	6	10	8	9	13	7	12	10	17	14	5	4
Q86SR1;Q86SR1-2;Q86SR1-3;Q86SR1-4	Q86SR1;Q86SR1-2;Q86SR1-3	27;26;15;11	27;26;15;11	25;24;13;11	Polypeptide N-acetylgalactosaminyltransferase 10	GALNT10	+	Polypeptide N-acetylgalactosaminyltransferase 10 OS=Homo sapiens OX=9606 GN=GALNT10 PE=1 SV=2;Isoform 2 of Polypeptide N-acetylgalactosaminyltransferase 10 OS=Homo sapiens OX=9606 GN=GALNT10;Isoform 3 of Polypeptide N-acetylgalactosaminyltransferase 10 OS=	4	27	27	25	27	27	25	50.1	50.1	44.8	68.991	603	603;541;366;276	19.4					1	1	1	2	3	2	4	6	7	6	5	6	8	9	7	3	1	4	5	10	7	3	1
Q8NCW6;Q8NCW6-2	Q8NCW6	30;7	30;7	30;7	Polypeptide N-acetylgalactosaminyltransferase 11	GALNT11	+	Polypeptide N-acetylgalactosaminyltransferase 11 OS=Homo sapiens OX=9606 GN=GALNT11 PE=1 SV=2	2	30	30	30	30	30	30	44.9	44.9	44.9	68.918	608	608;202	22.7				1	1	1	1	1	2	1	2	2	2	3	4	2	3	4	6	8	3	4	3	3	5	5	10
Q8IXK2;Q8IXK2-2	Q8IXK2	21;9	20;9	20;9	Polypeptide N-acetylgalactosaminyltransferase 12	GALNT12	+	Polypeptide N-acetylgalactosaminyltransferase 12 OS=Homo sapiens OX=9606 GN=GALNT12 PE=1 SV=3	2	21	20	20	21	20	20	31.3	29.1	29.1	66.938	581	581;272	23.6					1	1	2	2	2	3	3	2	4	4	2	2	4	9	8	2	2		1	3	5		5
Q8IUC8;Q8IUC8-3;Q8IUC8-2	Q8IUC8;Q8IUC8-3;Q8IUC8-2	24;20;18	17;14;12	17;14;12	Polypeptide N-acetylgalactosaminyltransferase 13	GALNT13	+	Polypeptide N-acetylgalactosaminyltransferase 13 OS=Homo sapiens OX=9606 GN=GALNT13 PE=2 SV=2;Isoform 3 of Polypeptide N-acetylgalactosaminyltransferase 13 OS=Homo sapiens OX=9606 GN=GALNT13;Isoform 2 of Polypeptide N-acetylgalactosaminyltransferase 13 OS=	3	24	17	17	24	17	17	46.8	34.2	34.2	64.05	556	556;561;486	21			1	1							2	3	2	1	1	5	6	3	4	2	1		1	4	2	3	4
Q96FL9-2;Q96FL9-4;Q96FL9;Q96FL9-3	Q96FL9-2;Q96FL9-4;Q96FL9;Q96FL9-3	17;17;17;16	14;14;14;13	14;14;14;13	Polypeptide N-acetylgalactosaminyltransferase 14	GALNT14	+	Isoform 2 of Polypeptide N-acetylgalactosaminyltransferase 14 OS=Homo sapiens OX=9606 GN=GALNT14;Isoform 4 of Polypeptide N-acetylgalactosaminyltransferase 14 OS=Homo sapiens OX=9606 GN=GALNT14;Polypeptide N-acetylgalactosaminyltransferase 14 OS=Homo sapie	4	17	14	14	17	14	14	36.2	30.1	30.1	60.519	519	519;532;552;557	25.4												2	2	3	1	1	1	1				1	2	6	1		2
Q8N428;Q8N428-2	Q8N428;Q8N428-2	28;22	27;21	25;19	Polypeptide N-acetylgalactosaminyltransferase 16	GALNT16	+	Polypeptide N-acetylgalactosaminyltransferase 16 OS=Homo sapiens OX=9606 GN=GALNT16 PE=1 SV=2;Isoform 2 of Polypeptide N-acetylgalactosaminyltransferase 16 OS=Homo sapiens OX=9606 GN=GALNT16	2	28	27	25	28	27	25	59	57.7	53.2	63.073	558	558;542	25.2		1	1	1	1	1	1	1	1	1	2	3	2	5	5	2	2	3	2	1	1			2	1	4	9
Q6P9A2;Q6P9A2-2	Q6P9A2	18;2	18;2	18;2	Polypeptide N-acetylgalactosaminyltransferase 18	GALNT18	+	Polypeptide N-acetylgalactosaminyltransferase 18 OS=Homo sapiens OX=9606 GN=GALNT18 PE=2 SV=2	2	18	18	18	18	18	18	38.1	38.1	38.1	69.56	607	607;91	21.7									1	1				2	2	3	6	5	4	1	1	1		2	3	2	2
Q10471;Q10471-2	Q10471	43;16	43;16	40;15	Polypeptide N-acetylgalactosaminyltransferase 2;Polypeptide N-acetylgalactosaminyltransferase 2 soluble form	GALNT2	+	Polypeptide N-acetylgalactosaminyltransferase 2 OS=Homo sapiens OX=9606 GN=GALNT2 PE=1 SV=1	2	43	43	40	43	43	40	62.2	62.2	61.1	64.732	571	571;265	23	8	6	4	5	7	7	8	7	7	7	13	16	17	20	19	25	21	13	12	7	6	12	12	14	20	24	27
Q14435;Q14435-2	Q14435	27;7	24;6	24;6	Polypeptide N-acetylgalactosaminyltransferase 3	GALNT3	+	Polypeptide N-acetylgalactosaminyltransferase 3 OS=Homo sapiens OX=9606 GN=GALNT3 PE=1 SV=2	2	27	24	24	27	24	24	51.3	48.3	48.3	72.609	633	633;192	28.6									1	2	2	4	1	1	4	5	5	4	7	5	5	9	7	7	4
Q8N4A0;Q8N4A0-2;Q9NY28	Q8N4A0;Q8N4A0-2	26;17;1	25;16;1	24;15;1	Polypeptide N-acetylgalactosaminyltransferase 4	GALNT4	+	Polypeptide N-acetylgalactosaminyltransferase 4 OS=Homo sapiens OX=9606 GN=GALNT4 PE=1 SV=2;Isoform 2 of Polypeptide N-acetylgalactosaminyltransferase 4 OS=Homo sapiens OX=9606 GN=GALNT4	3	26	25	24	26	25	24	49.5	47.8	47.8	66.665	578	578;406;637	21.6	1	1	1	1	2	2	2	3	4	4	7	7	6	6	4	4	2	3	3	4	2	3	4	1	3	3	14
Q7Z7M9	Q7Z7M9	19	18	18	Polypeptide N-acetylgalactosaminyltransferase 5	GALNT5	+	Polypeptide N-acetylgalactosaminyltransferase 5 OS=Homo sapiens OX=9606 GN=GALNT5 PE=1 SV=1	1	19	18	18	19	18	18	21.7	21	21	106.26	940	940	22.3											2	3	1		2		1	1	1	4	5	3	2	1	1	1
Q8NCL4	Q8NCL4	27	27	24	Polypeptide N-acetylgalactosaminyltransferase 6	GALNT6	+	Polypeptide N-acetylgalactosaminyltransferase 6 OS=Homo sapiens OX=9606 GN=GALNT6 PE=2 SV=2	1	27	27	24	27	27	24	45.5	45.5	44.1	71.158	622	622	24.3				1	4	4	4	2	1	1	2	4	5	3	2	4	5	6	5	4	2		1	4	6	6	1
Q86SF2	Q86SF2	54	54	54	N-acetylgalactosaminyltransferase 7	GALNT7	+	N-acetylgalactosaminyltransferase 7 OS=Homo sapiens OX=9606 GN=GALNT7 PE=1 SV=1	1	54	54	54	54	54	54	64.5	64.5	64.5	75.388	657	657	22.4	10	7	7	8	10	11	9	9	11	8	12	12	13	13	12	13	11	14	18	19	22	19	7	20	25	18	23
Q49A17-2;Q49A17	Q49A17-2;Q49A17	3;3	1;1	1;1	Polypeptide N-acetylgalactosaminyltransferase-like 6	GALNTL6	+	Isoform 2 of Polypeptide N-acetylgalactosaminyltransferase-like 6 OS=Homo sapiens OX=9606 GN=GALNTL6;Polypeptide N-acetylgalactosaminyltransferase-like 6 OS=Homo sapiens OX=9606 GN=GALNTL6 PE=2 SV=2	2	3	1	1	3	1	1	6.8	1.4	1.4	67.588	584	584;601	23																						1	1	1
Q14697;Q14697-2;Q14697-3	Q14697;Q14697-2	63;62;1	63;62;1	63;62;1	Neutral alpha-glucosidase AB	GANAB	+	Neutral alpha-glucosidase AB OS=Homo sapiens OX=9606 GN=GANAB PE=1 SV=3;Isoform 2 of Neutral alpha-glucosidase AB OS=Homo sapiens OX=9606 GN=GANAB	3	63	63	63	63	63	63	61.8	61.8	61.8	106.87	944	944;966;52	26.2	6	6	7	9	10	9	10	9	8	8	8	7	10	8	6	3	5	6	13	16	24	16	17	18	25	30	30
P41250	P41250	26	26	26	Glycine--tRNA ligase	GARS	+	Glycine--tRNA ligase OS=Homo sapiens OX=9606 GN=GARS1 PE=1 SV=3	1	26	26	26	26	26	26	35.2	35.2	35.2	83.165	739	739	26.9					1	1	1	1	1	1	1	2	3	2	3	1	1	2	6	2	2	3	1	3	3		2
Q14393;Q14393-1;Q14393-3;Q14393-5;Q14393-4	Q14393;Q14393-1;Q14393-3;Q14393-5;Q14393-4	16;16;14;11;11	16;16;14;11;11	16;16;14;11;11	Growth arrest-specific protein 6	GAS6	+	Growth arrest-specific protein 6 OS=Homo sapiens OX=9606 GN=GAS6 PE=1 SV=3;Isoform 2 of Growth arrest-specific protein 6 OS=Homo sapiens OX=9606 GN=GAS6;Isoform 3 of Growth arrest-specific protein 6 OS=Homo sapiens OX=9606 GN=GAS6;Isoform 5 of Growth arres	5	16	16	16	16	16	16	28.5	28.5	28.5	74.925	678	678;721;624;379;405	20.8									1	1				1	2	1	2	2	2	2	1	1			2	2	1
O95995-2;O95995	O95995-2;O95995	3;3	3;3	3;3	Growth arrest-specific protein 8	GAS8	+	Isoform 2 of Dynein regulatory complex subunit 4 OS=Homo sapiens OX=9606 GN=GAS8;Dynein regulatory complex subunit 4 OS=Homo sapiens OX=9606 GN=GAS8 PE=1 SV=1	2	3	3	3	3	3	3	7.5	7.5	7.5	53.808	453	453;478	28.2																					1	1
Q9HCG7;Q9HCG7-2;Q9HCG7-3	Q9HCG7;Q9HCG7-2;Q9HCG7-3	13;12;7	13;12;7	13;12;7	Non-lysosomal glucosylceramidase	GBA2	+	Non-lysosomal glucosylceramidase OS=Homo sapiens OX=9606 GN=GBA2 PE=1 SV=2;Isoform 2 of Non-lysosomal glucosylceramidase OS=Homo sapiens OX=9606 GN=GBA2;Isoform 3 of Non-lysosomal glucosylceramidase OS=Homo sapiens OX=9606 GN=GBA2	3	13	13	13	13	13	13	19.4	19.4	19.4	104.65	927	927;877;640	28.4																		1	1	1						3	2
Q92538-3;Q92538-2;Q92538	Q92538-3;Q92538-2;Q92538	58;58;58	58;58;58	58;58;58	Golgi-specific brefeldin A-resistance guanine nucleotide exchange factor 1	GBF1	+	Isoform 3 of Golgi-specific brefeldin A-resistance guanine nucleotide exchange factor 1 OS=Homo sapiens OX=9606 GN=GBF1;Isoform 2 of Golgi-specific brefeldin A-resistance guanine nucleotide exchange factor 1 OS=Homo sapiens OX=9606 GN=GBF1;Golgi-specific b	3	58	58	58	58	58	58	34.1	34.1	34.1	206.01	1855	1855;1856;1859	22.1					2	2	1	2	5	4	8	7	5	6	6	4	3	5	9	10	7	12	11	6	4	7	7
Q8N5D6-3;Q8N5D6	Q8N5D6-3;Q8N5D6	2;2	2;2	2;2	Globoside alpha-1,3-N-acetylgalactosaminyltransferase 1	GBGT1	+	Isoform 3 of Globoside alpha-1,3-N-acetylgalactosaminyltransferase 1 OS=Homo sapiens OX=9606 GN=GBGT1;Globoside alpha-1,3-N-acetylgalactosaminyltransferase 1 OS=Homo sapiens OX=9606 GN=GBGT1 PE=2 SV=2	2	2	2	2	2	2	2	11.5	11.5	11.5	37.944	330	330;347	29.5
Q96CN9	Q96CN9	15	15	15	GRIP and coiled-coil domain-containing protein 1	GCC1	+	GRIP and coiled-coil domain-containing protein 1 OS=Homo sapiens OX=9606 GN=GCC1 PE=1 SV=1	1	15	15	15	15	15	15	21.4	21.4	21.4	87.81	775	775	20.4								1	1	1			1		1	3	2	3	3					2	2	4
Q8IWJ2	Q8IWJ2	44	42	42	GRIP and coiled-coil domain-containing protein 2	GCC2	+	GRIP and coiled-coil domain-containing protein 2 OS=Homo sapiens OX=9606 GN=GCC2 PE=1 SV=4	1	44	42	42	44	42	42	31.9	30.8	30.8	195.91	1684	1684	21.3							1	2	2			1	2	3	3	5	5	7	4	5	2	2	3	2	6	8	5
Q02742	Q02742	23	23	23	Beta-1,3-galactosyl-O-glycosyl-glycoprotein beta-1,6-N-acetylglucosaminyltransferase	GCNT1	+	Beta-1,3-galactosyl-O-glycosyl-glycoprotein beta-1,6-N-acetylglucosaminyltransferase OS=Homo sapiens OX=9606 GN=GCNT1 PE=1 SV=2	1	23	23	23	23	23	23	46	46	46	49.798	428	428	17.5		1	1	1	1	1	2	1	2	3	4	3	3	2	4	3	1	3	6	5	2	2	1	1	3	2	1
Q8WTR4-4;Q8WTR4-3;Q8WTR4-2;Q8WTR4;Q8WTR4-5	Q8WTR4-4;Q8WTR4-3;Q8WTR4-2;Q8WTR4;Q8WTR4-5	4;4;4;4;3	4;4;4;4;3	4;4;4;4;3	Glycerophosphodiester phosphodiesterase domain-containing protein 5	GDPD5	+	Isoform 4 of Glycerophosphodiester phosphodiesterase domain-containing protein 5 OS=Homo sapiens OX=9606 GN=GDPD5;Isoform 3 of Glycerophosphodiester phosphodiesterase domain-containing protein 5 OS=Homo sapiens OX=9606 GN=GDPD5;Isoform 2 of Glycerophosphod	5	4	4	4	4	4	4	13.4	13.4	13.4	43.467	387	387;467;486;605;360	21.9												1	1	1										1
Q9UJY4	Q9UJY4	11	11	9	ADP-ribosylation factor-binding protein GGA2	GGA2	+	ADP-ribosylation factor-binding protein GGA2 OS=Homo sapiens OX=9606 GN=GGA2 PE=1 SV=3	1	11	11	9	11	11	9	19.1	19.1	17.6	67.15	613	613	25.8				1	1	1	2										1				1	2	2	2
Q9NZ52;Q9NZ52-4;Q9NZ52-2;Q9NZ52-3	Q9NZ52;Q9NZ52-4;Q9NZ52-2;Q9NZ52-3	10;9;8;7	8;7;8;7	8;7;8;7	ADP-ribosylation factor-binding protein GGA3	GGA3	+	ADP-ribosylation factor-binding protein GGA3 OS=Homo sapiens OX=9606 GN=GGA3 PE=1 SV=1;Isoform 4 of ADP-ribosylation factor-binding protein GGA3 OS=Homo sapiens OX=9606 GN=GGA3;Isoform Short of ADP-ribosylation factor-binding protein GGA3 OS=Homo sapiens O	4	10	8	8	10	8	8	19.6	18.4	18.4	78.314	723	723;651;690;592	22.2																	2	2	1	1		1	1	1		1
P17302	P17302	13	13	13	Gap junction alpha-1 protein	GJA1	+	Gap junction alpha-1 protein OS=Homo sapiens OX=9606 GN=GJA1 PE=1 SV=2	1	13	13	13	13	13	13	42.4	42.4	42.4	43.008	382	382	18.8					1	1	1	4	2	2	2	2	4	3	2	3	6	4	3	5	4				1	4	6
Q5VSY0-2;Q5VSY0	Q5VSY0-2;Q5VSY0	3;3	3;3	3;3	G kinase-anchoring protein 1	GKAP1	+	Isoform 2 of G kinase-anchoring protein 1 OS=Homo sapiens OX=9606 GN=GKAP1;G kinase-anchoring protein 1 OS=Homo sapiens OX=9606 GN=GKAP1 PE=1 SV=2	2	3	3	3	3	3	3	16.5	16.5	16.5	36.125	315	315;366	22.2																				2				1	1
O94923	O94923	34	34	34	D-glucuronyl C5-epimerase	GLCE	+	D-glucuronyl C5-epimerase OS=Homo sapiens OX=9606 GN=GLCE PE=1 SV=3	1	34	34	34	34	34	34	51.5	51.5	51.5	70.1	617	617	20.3	2	2	2	2	2	2	3	4	6	5	6	7	11	14	11	8	6	8	5	8	7	3	2	4	7	5	12
Q53GS7;Q53GS7-2	Q53GS7;Q53GS7-2	21;19	21;19	21;19	Nucleoporin GLE1	GLE1	+	Nucleoporin GLE1 OS=Homo sapiens OX=9606 GN=GLE1 PE=1 SV=2;Isoform 2 of Nucleoporin GLE1 OS=Homo sapiens OX=9606 GN=GLE1	2	21	21	21	21	21	21	34.8	34.8	34.8	79.835	698	698;659	30.3			1	1							1					1	1			1	1	3	1	1		1	1
Q92896-2;Q92896;Q92896-3	Q92896-2;Q92896;Q92896-3	85;84;83	85;84;83	85;84;83	Golgi apparatus protein 1	GLG1	+	Isoform 2 of Golgi apparatus protein 1 OS=Homo sapiens OX=9606 GN=GLG1;Golgi apparatus protein 1 OS=Homo sapiens OX=9606 GN=GLG1 PE=1 SV=2;Isoform 3 of Golgi apparatus protein 1 OS=Homo sapiens OX=9606 GN=GLG1	3	85	85	85	85	85	85	60.7	60.7	60.7	137.22	1203	1203;1179;1192	21.6	13	10	9	12	18	16	14	16	13	10	10	12	11	16	15	13	18	20	31	30	21	21	31	29	27	29	30
Q68CQ7;Q68CQ7-2	Q68CQ7;Q68CQ7-2	22;11	22;11	22;11	Glycosyltransferase 8 domain-containing protein 1	GLT8D1	+	Glycosyltransferase 8 domain-containing protein 1 OS=Homo sapiens OX=9606 GN=GLT8D1 PE=1 SV=2;Isoform 2 of Glycosyltransferase 8 domain-containing protein 1 OS=Homo sapiens OX=9606 GN=GLT8D1	2	22	22	22	22	22	22	53.6	53.6	53.6	41.935	371	371;259	24.3	1				1	1	1	2	3	3	2	3	3	5	5	7	3	2	6	4	4	3	5	6	5	4	3
Q9H1C3	Q9H1C3	9	9	9	Glycosyltransferase 8 domain-containing protein 2	GLT8D2	+	Glycosyltransferase 8 domain-containing protein 2 OS=Homo sapiens OX=9606 GN=GLT8D2 PE=2 SV=1	1	9	9	9	9	9	9	32.4	32.4	32.4	40.026	349	349	31.1																2	2	4	2
Q8IVS8-3;Q8IVS8;Q8IVS8-4;Q8IVS8-5;Q8IVS8-6;Q8IVS8-7;Q8IVS8-2	Q8IVS8-3;Q8IVS8;Q8IVS8-4;Q8IVS8-5	4;4;3;2;1;1;1	4;4;3;2;1;1;1	4;4;3;2;1;1;1	Glycerate kinase	GLYCTK	+	Isoform 3 of Glycerate kinase OS=Homo sapiens OX=9606 GN=GLYCTK;Glycerate kinase OS=Homo sapiens OX=9606 GN=GLYCTK PE=1 SV=1;Isoform 4 of Glycerate kinase OS=Homo sapiens OX=9606 GN=GLYCTK;Isoform 5 of Glycerate kinase OS=Homo sapiens OX=9606 GN=GLYCTK	7	4	4	4	4	4	4	16.2	16.2	16.2	48.275	457	457;523;367;240;187;205;234	30.8																1
P08754	P08754	15	8	8	Guanine nucleotide-binding protein G(k) subunit alpha	GNAI3	+	Guanine nucleotide-binding protein G(i) subunit alpha OS=Homo sapiens OX=9606 GN=GNAI3 PE=1 SV=3	1	15	8	8	15	8	8	39.5	18.9	18.9	40.532	354	354	12.9	1	1	1	2	3	3	3	3	2	1	2	2	2	2					3	4	2	1	2	2	1
P50148	P50148	21	20	14	Guanine nucleotide-binding protein G(q) subunit alpha	GNAQ	+	Guanine nucleotide-binding protein G(q) subunit alpha OS=Homo sapiens OX=9606 GN=GNAQ PE=1 SV=4	1	21	20	14	21	20	14	55.7	53.5	35.9	42.142	359	359	23.6		1	1	1	1		2	1	1	1	2		2	3	6	3	2	2	1	2	2	4	4	1	1	1	3
P63092-3	P63092-3	21	21	1	Guanine nucleotide-binding protein G(s) subunit alpha isoforms short	GNAS	+	Isoform 3 of Guanine nucleotide-binding protein G(s) subunit alpha isoforms short OS=Homo sapiens OX=9606 GN=GNAS	1	21	21	1	21	21	1	49.1	49.1	3.2	44.179	379	379	25.6	2	2	2	2	1	3	2	1	2	2	1	1	2	1	1	1			1	1	4	4	5	9	6	1	6
P63092;P63092-4;Q5JWF2;P38405;P38405-2	P63092;P63092-4;Q5JWF2	21;21;21;10;10	1;1;1;0;0	1;1;1;0;0	Guanine nucleotide-binding protein G(s) subunit alpha isoforms short;Guanine nucleotide-binding protein G(s) subunit alpha isoforms XLas	GNAS	+	Guanine nucleotide-binding protein G(s) subunit alpha isoforms short OS=Homo sapiens OX=9606 GN=GNAS PE=1 SV=1;Isoform 4 of Guanine nucleotide-binding protein G(s) subunit alpha isoforms short OS=Homo sapiens OX=9606 GN=GNAS;Guanine nucleotide-binding prot	5	21	1	1	21	1	1	49.2	5.1	5.1	45.664	394	394;395;1037;381;458	19									1						1	3	2	1	2	1		2
P63092-2;Q5JWF2-2	P63092-2;Q5JWF2-2	21;21	1;1	1;1	Guanine nucleotide-binding protein G(s) subunit alpha isoforms short;Guanine nucleotide-binding protein G(s) subunit alpha isoforms XLas	GNAS	+	Isoform Gnas-2 of Guanine nucleotide-binding protein G(s) subunit alpha isoforms short OS=Homo sapiens OX=9606 GN=GNAS;Isoform XLas-2 of Guanine nucleotide-binding protein G(s) subunit alpha isoforms XLas OS=Homo sapiens OX=9606 GN=GNAS	2	21	1	1	21	1	1	49.2	3.4	3.4	44.266	380	380;1023	21.3																		3		2	2	1	5		1
Q96EK6	Q96EK6	4	4	4	Glucosamine 6-phosphate N-acetyltransferase	GNPNAT1	+	Glucosamine 6-phosphate N-acetyltransferase OS=Homo sapiens OX=9606 GN=GNPNAT1 PE=1 SV=1	1	4	4	4	4	4	4	45.1	45.1	45.1	20.749	184	184	28.4																									2
Q3T906;Q3T906-2	Q3T906	31;14	31;14	31;14	N-acetylglucosamine-1-phosphotransferase subunits alpha/beta;N-acetylglucosamine-1-phosphotransferase subunit alpha;N-acetylglucosamine-1-phosphotransferase subunit beta	GNPTAB	+	N-acetylglucosamine-1-phosphotransferase subunits alpha/beta OS=Homo sapiens OX=9606 GN=GNPTAB PE=1 SV=1	2	31	31	31	31	31	31	27.5	27.5	27.5	143.62	1256	1256;490	20.3	1	1			1	1	2	2	3	2	3	4	5	5	7	6	2	2	6	3	7	4	5	4	3	7	4
Q9UJJ9	Q9UJJ9	9	9	9	N-acetylglucosamine-1-phosphotransferase subunit gamma	GNPTG	+	N-acetylglucosamine-1-phosphotransferase subunit gamma OS=Homo sapiens OX=9606 GN=GNPTG PE=1 SV=1	1	9	9	9	9	9	9	42.6	42.6	42.6	33.973	305	305	23.2													1	1		1	3	2				1	2	1	2	3	5
Q92805	Q92805	31	31	31	Golgin subfamily A member 1	GOLGA1	+	Golgin subfamily A member 1 OS=Homo sapiens OX=9606 GN=GOLGA1 PE=1 SV=3	1	31	31	31	31	31	31	50.1	50.1	50.1	88.183	767	767	17.6	1	1	1	1	2	2	3	3	1	2	3		2	3	1	1	1	4	6	7	5	4	1	4	2	2	2
Q08379;Q08379-2	Q08379;Q08379-2	58;37	58;37	57;36	Golgin subfamily A member 2	GOLGA2	+	Golgin subfamily A member 2 OS=Homo sapiens OX=9606 GN=GOLGA2 PE=1 SV=3;Isoform 2 of Golgin subfamily A member 2 OS=Homo sapiens OX=9606 GN=GOLGA2	2	58	58	57	58	58	57	61	61	61	113.08	1002	1002;620	22.2	3	6	6	8	7	6	4	7	9	9	7	12	15	12	16	19	12	9	16	14	17	15	14	6	13	17	12
Q08378;Q08378-2;Q08378-4	Q08378;Q08378-2;Q08378-4	74;71;52	74;71;52	74;71;52	Golgin subfamily A member 3	GOLGA3	+	Golgin subfamily A member 3 OS=Homo sapiens OX=9606 GN=GOLGA3 PE=1 SV=2;Isoform 2 of Golgin subfamily A member 3 OS=Homo sapiens OX=9606 GN=GOLGA3;Isoform 3 of Golgin subfamily A member 3 OS=Homo sapiens OX=9606 GN=GOLGA3	3	74	74	74	74	74	74	58.3	58.3	58.3	167.35	1498	1498;1390;1134	18		1	3	2	3	2	3	8	7	8	12	10	15	13	12	14	19	12	23	22	11	9	8	7	13	6	2
Q13439-4;Q13439;Q13439-3;Q13439-5	Q13439-4;Q13439;Q13439-3;Q13439-5	84;84;83;83	84;84;83;83	84;84;83;83	Golgin subfamily A member 4	GOLGA4	+	Isoform 4 of Golgin subfamily A member 4 OS=Homo sapiens OX=9606 GN=GOLGA4;Golgin subfamily A member 4 OS=Homo sapiens OX=9606 GN=GOLGA4 PE=1 SV=1;Isoform 3 of Golgin subfamily A member 4 OS=Homo sapiens OX=9606 GN=GOLGA4;Isoform 5 of Golgin subfamily A me	4	84	84	84	84	84	84	40.5	40.5	40.5	260.95	2228	2228;2230;2223;2243	16.4	1	2	2	5	7	6	9	10	8	4	9	14	10	9	14	13	4	10	9	7	10	8	13	11	4	3	2
Q8TBA6;Q8TBA6-2	Q8TBA6;Q8TBA6-2	65;63	65;63	65;63	Golgin subfamily A member 5	GOLGA5	+	Golgin subfamily A member 5 OS=Homo sapiens OX=9606 GN=GOLGA5 PE=1 SV=3;Isoform 2 of Golgin subfamily A member 5 OS=Homo sapiens OX=9606 GN=GOLGA5	2	65	65	65	65	65	65	76.2	76.2	76.2	83.023	731	731;691	21.2	4	2	2	5	6	9	13	16	12	11	14	16	15	10	11	10	13	16	19	20	16	15	14	18	17	19	17
Q7Z5G4-3;Q7Z5G4	Q7Z5G4-3;Q7Z5G4	6;6	6;6	6;6	Golgin subfamily A member 7	GOLGA7	+	Isoform 2 of Golgin subfamily A member 7 OS=Homo sapiens OX=9606 GN=GOLGA7;Golgin subfamily A member 7 OS=Homo sapiens OX=9606 GN=GOLGA7 PE=1 SV=2	2	6	6	6	6	6	6	41.8	41.8	41.8	15.578	134	134;137	14.8					1	1	1	1	2	1	1	3		3	3	2	2	1
Q14789-4	Q14789-4	213	213	1	Golgin subfamily B member 1	GOLGB1	+	Isoform 4 of Golgin subfamily B member 1 OS=Homo sapiens OX=9606 GN=GOLGB1	1	213	213	1	213	213	1	67.2	67.2	0.7	367.42	3184	3184	18.2	11	10	9	16	24	18	18	20	19	22	22	26	35	30	37	48	46	52	62	48	46	46	34	20	29	31	22
Q14789-2	Q14789-2	213	1	1	Golgin subfamily B member 1	GOLGB1	+	Isoform 2 of Golgin subfamily B member 1 OS=Homo sapiens OX=9606 GN=GOLGB1	1	213	1	1	213	1	1	65.3	0.5	0.5	377.13	3269	3269	19.5																			2	2
Q14789-3;Q14789;REV__Q8N884-2;REV__Q8N884	Q14789-3;Q14789	213;213;1;1	1;1;0;0	0;0;0;0	Golgin subfamily B member 1	GOLGB1	+	Isoform 3 of Golgin subfamily B member 1 OS=Homo sapiens OX=9606 GN=GOLGB1;Golgin subfamily B member 1 OS=Homo sapiens OX=9606 GN=GOLGB1 PE=1 SV=2	4	213	1	0	213	1	0	66.4	0.7	0	372.26	3225	3225;3259;447;522	23																							1
O00461	O00461	31	31	31	Golgi integral membrane protein 4	GOLIM4	+	Golgi integral membrane protein 4 OS=Homo sapiens OX=9606 GN=GOLIM4 PE=1 SV=1	1	31	31	31	31	31	31	39.1	39.1	39.1	81.879	696	696	20	6	3	2	3	4	5	8	11	11	7	10	15	16	23	19	16	16	17	18	18	15	21	18	24	12	8	7
Q8NBJ4;Q8NBJ4-2	Q8NBJ4;Q8NBJ4-2	36;34	36;34	36;34	Golgi membrane protein 1	GOLM1	+	Golgi membrane protein 1 OS=Homo sapiens OX=9606 GN=GOLM1 PE=1 SV=1;Isoform 2 of Golgi membrane protein 1 OS=Homo sapiens OX=9606 GN=GOLM1	2	36	36	36	36	36	36	69.1	69.1	69.1	45.333	401	401;391	16.4	3	3	3	8	10	9	5	7	5	4	6	8	12	7	7	9	14	15	15	13	6	6	4	2	3	2	4
Q9H4A6	Q9H4A6	18	18	16	Golgi phosphoprotein 3	GOLPH3	+	Golgi phosphoprotein 3 OS=Homo sapiens OX=9606 GN=GOLPH3 PE=1 SV=1	1	18	18	16	18	18	16	52	52	47.7	33.81	298	298	21.7	2	3	3	3	3	3	3	4	5	2	2	3	3	3	4	6	5	9	8	2	2	3	1	2	3	3	6
Q9H4A5;Q9H4A5-2	Q9H4A5;Q9H4A5-2	12;8	10;7	10;7	Golgi phosphoprotein 3-like	GOLPH3L	+	Golgi phosphoprotein 3-like OS=Homo sapiens OX=9606 GN=GOLPH3L PE=1 SV=1;Isoform 2 of Golgi phosphoprotein 3-like OS=Homo sapiens OX=9606 GN=GOLPH3L	2	12	10	10	12	10	10	42.1	37.5	37.5	32.767	285	285;241	16.7	2	2	2	2	2	2	2	2	3	2	3	3	5	4	1	1				1				1	1	1	2
Q9Y3E0	Q9Y3E0	6	6	6	Vesicle transport protein GOT1B	GOLT1B	+	Vesicle transport protein GOT1B OS=Homo sapiens OX=9606 GN=GOLT1B PE=1 SV=1	1	6	6	6	6	6	6	34.8	34.8	34.8	15.425	138	138	14.3		2	2	2	4	4	1	3	3	2	2	1			1	1	1			10	9	3
Q9HD26;Q9HD26-2;Q9HD26-3	Q9HD26;Q9HD26-2;Q9HD26-3	22;22;11	22;22;11	22;22;11	Golgi-associated PDZ and coiled-coil motif-containing protein	GOPC	+	Golgi-associated PDZ and coiled-coil motif-containing protein OS=Homo sapiens OX=9606 GN=GOPC PE=1 SV=1;Isoform 2 of Golgi-associated PDZ and coiled-coil motif-containing protein OS=Homo sapiens OX=9606 GN=GOPC;Isoform 3 of Golgi-associated PDZ and coiled-	3	22	22	22	22	22	22	57.4	57.4	57.4	50.519	462	462;454;319	22.6		1	1	1				1					2		2	2	5	4	3	3	5	1	4	8	6	3	2
Q5T7V8;Q5T7V8-3;Q5T7V8-4;Q5T7V8-2	Q5T7V8;Q5T7V8-3;Q5T7V8-4	6;4;4;2	6;4;4;2	6;4;4;2	RAB6-interacting golgin	GORAB	+	RAB6-interacting golgin OS=Homo sapiens OX=9606 GN=GORAB PE=1 SV=1;Isoform 3 of RAB6-interacting golgin OS=Homo sapiens OX=9606 GN=GORAB;Isoform 4 of RAB6-interacting golgin OS=Homo sapiens OX=9606 GN=GORAB	4	6	6	6	6	6	6	23.6	23.6	23.6	44.993	394	394;187;214;246	22.2												1					1	1	1				1	1			1
Q9BQQ3;Q9BQQ3-3;Q9BQQ3-2	Q9BQQ3;Q9BQQ3-3;Q9BQQ3-2	11;8;7	11;8;7	11;8;7	Golgi reassembly-stacking protein 1	GORASP1	+	Golgi reassembly-stacking protein 1 OS=Homo sapiens OX=9606 GN=GORASP1 PE=1 SV=3;Isoform 3 of Golgi reassembly-stacking protein 1 OS=Homo sapiens OX=9606 GN=GORASP1;Isoform 2 of Golgi reassembly-stacking protein 1 OS=Homo sapiens OX=9606 GN=GORASP1	3	11	11	11	11	11	11	33.6	33.6	33.6	46.482	440	440;246;215	19.9					2	2	2	3	2	3	2	3	2	2	2	2	2	2	2	5	1	1	1	1	3	1	9
Q9H8Y8-3;Q9H8Y8;Q9H8Y8-2	Q9H8Y8-3;Q9H8Y8;Q9H8Y8-2	16;16;14	16;16;14	16;16;14	Golgi reassembly-stacking protein 2	GORASP2	+	Isoform 3 of Golgi reassembly-stacking protein 2 OS=Homo sapiens OX=9606 GN=GORASP2;Golgi reassembly-stacking protein 2 OS=Homo sapiens OX=9606 GN=GORASP2 PE=1 SV=3;Isoform 2 of Golgi reassembly-stacking protein 2 OS=Homo sapiens OX=9606 GN=GORASP2	3	16	16	16	16	16	16	36.6	36.6	36.6	48.674	464	464;452;384	22.8	1	1	1	1	2			1	5	5	3	1	8	8	8	8	9	9	5	6	2	3	6	2	2	7	9
O95249;O95249-2	O95249;O95249-2	23;16	23;16	23;16	Golgi SNAP receptor complex member 1	GOSR1	+	Golgi SNAP receptor complex member 1 OS=Homo sapiens OX=9606 GN=GOSR1 PE=1 SV=1;Isoform 2 of Golgi SNAP receptor complex member 1 OS=Homo sapiens OX=9606 GN=GOSR1	2	23	23	23	23	23	23	74.8	74.8	74.8	28.612	250	250;185	23.1	2		1	2	6	6	6	7	8	7	12	12	12	11	8	5	5	2	3	5	10	13	6	4	2	2	3
O14653-2;O14653;O14653-3	O14653-2;O14653;O14653-3	9;9;8	9;9;8	9;9;8	Golgi SNAP receptor complex member 2	GOSR2	+	Isoform B of Golgi SNAP receptor complex member 2 OS=Homo sapiens OX=9606 GN=GOSR2;Golgi SNAP receptor complex member 2 OS=Homo sapiens OX=9606 GN=GOSR2 PE=1 SV=2;Isoform 3 of Golgi SNAP receptor complex member 2 OS=Homo sapiens OX=9606 GN=GOSR2	3	9	9	9	9	9	9	54	54	54	24.583	213	213;212;195	25.8									1	1	1	1			2	3	4		1	2	1	6	7	5	2	3	5
P35052;P35052-2	P35052;P35052-2	14;11	14;11	14;11	Glypican-1;Secreted glypican-1	GPC1	+	Glypican-1 OS=Homo sapiens OX=9606 GN=GPC1 PE=1 SV=2;Isoform 2 of Glypican-1 OS=Homo sapiens OX=9606 GN=GPC1	2	14	14	14	14	14	14	30.6	30.6	30.6	61.68	558	558;287	27.5															1	1	1	1	1					3		1	1
Q8N158	Q8N158	1	1	1	Glypican-2;Secreted glypican-2	GPC2	+	Glypican-2 OS=Homo sapiens OX=9606 GN=GPC2 PE=2 SV=1	1	1	1	1	1	1	1	2.9	2.9	2.9	62.829	579	579	31
P51654;P51654-2;P51654-3	P51654;P51654-2;P51654-3	10;9;9	10;9;9	10;9;9	Glypican-3;Secreted glypican-3	GPC3	+	Glypican-3 OS=Homo sapiens OX=9606 GN=GPC3 PE=1 SV=1;Isoform 2 of Glypican-3 OS=Homo sapiens OX=9606 GN=GPC3;Isoform 3 of Glypican-3 OS=Homo sapiens OX=9606 GN=GPC3	3	10	10	10	10	10	10	15.3	15.3	15.3	65.562	580	580;526;603	17.7											2	2	2	2	2	2		1		2	1	1			1		1
O75487;O75487-2	O75487;O75487-2	20;19	20;19	18;17	Glypican-4;Secreted glypican-4	GPC4	+	Glypican-4 OS=Homo sapiens OX=9606 GN=GPC4 PE=1 SV=4;Isoform 2 of Glypican-4 OS=Homo sapiens OX=9606 GN=GPC4	2	20	20	18	20	20	18	38.7	38.7	37.2	62.411	556	556;486	16.8	2	2	2	2	1	1	1	1	3	1	2			1	1	2	4	4	3	2	2	2	2	4	5	2	4
Q9Y625	Q9Y625	8	6	6	Glypican-6;Secreted glypican-6	GPC6	+	Glypican-6 OS=Homo sapiens OX=9606 GN=GPC6 PE=1 SV=1	1	8	6	6	8	6	6	16	13.3	13.3	62.735	555	555	22.2														1	1	1	1						1	1	1	1
Q5VW38-2;Q5VW38;Q5VW38-3	Q5VW38-2;Q5VW38;Q5VW38-3	15;14;11	15;14;11	15;14;11	Protein GPR107	GPR107	+	Isoform 2 of Protein GPR107 OS=Homo sapiens OX=9606 GN=GPR107;Protein GPR107 OS=Homo sapiens OX=9606 GN=GPR107 PE=1 SV=1;Isoform 3 of Protein GPR107 OS=Homo sapiens OX=9606 GN=GPR107	3	15	15	15	15	15	15	24.5	24.5	24.5	61.975	552	552;600;300	24.2				1	1	1	1	1	1	2	3	7	4	4	1	1		1	1	1	1	1	7	8	2	1
Q9NPR9	Q9NPR9	8	8	8	Protein GPR108	GPR108	+	Protein GPR108 OS=Homo sapiens OX=9606 GN=GPR108 PE=1 SV=3	1	8	8	8	8	8	8	11.8	11.8	11.8	60.632	543	543	23.1							1	2	2	2	1	1	1	1	1	1	1	1
Q86V85	Q86V85	6	6	6	Integral membrane protein GPR180	GPR180	+	Integral membrane protein GPR180 OS=Homo sapiens OX=9606 GN=GPR180 PE=2 SV=1	1	6	6	6	6	6	6	16.1	16.1	16.1	49.395	440	440	22.6							1	3	3	3	1								2	1		1	1			4	3
A0PJZ3	A0PJZ3	16	16	16	Glucoside xylosyltransferase 2	GXYLT2	+	Glucoside xylosyltransferase 2 OS=Homo sapiens OX=9606 GN=GXYLT2 PE=2 SV=2	1	16	16	16	16	16	16	40.4	40.4	40.4	51.055	443	443	27.1											1	3	1	2			1				1	3	1	8	2	2	1
P07305;P07305-2	P07305;P07305-2	8;5	8;5	8;5	Histone H1.0;Histone H1.0, N-terminally processed	H1F0	+	Histone H1.0 OS=Homo sapiens OX=9606 GN=H1-0 PE=1 SV=3;Isoform 2 of Histone H1.0 OS=Homo sapiens OX=9606 GN=H1-0	2	8	8	8	8	8	8	28.4	28.4	28.4	20.863	194	194;177	18.2		1	2	2	1			1	1	2		1									1	1	2	2	3	7	3
Q16775;Q16775-2;Q16775-3	Q16775;Q16775-2	9;9;2	9;9;2	9;9;2	Hydroxyacylglutathione hydrolase, mitochondrial	HAGH	+	Hydroxyacylglutathione hydrolase, mitochondrial OS=Homo sapiens OX=9606 GN=HAGH PE=1 SV=2;Isoform 2 of Hydroxyacylglutathione hydrolase, mitochondrial OS=Homo sapiens OX=9606 GN=HAGH	3	9	9	9	9	9	9	43.8	43.8	43.8	33.805	308	308;260;236	26.6											1	1	1							1		2	1			4	7
Q9NRZ9-2;Q9NRZ9;Q9NRZ9-5;Q9NRZ9-3;Q9NRZ9-6;Q9NRZ9-4;Q9NRZ9-7;Q9NRZ9-8;Q9NRZ9-9	Q9NRZ9-2;Q9NRZ9;Q9NRZ9-5;Q9NRZ9-3;Q9NRZ9-6;Q9NRZ9-4	38;38;36;35;34;34;15;13;2	38;38;36;35;34;34;15;13;2	37;37;35;34;33;34;15;13;2	Lymphoid-specific helicase	HELLS	+	Isoform 2 of Lymphoid-specific helicase OS=Homo sapiens OX=9606 GN=HELLS;Lymphoid-specific helicase OS=Homo sapiens OX=9606 GN=HELLS PE=1 SV=1;Isoform 5 of Lymphoid-specific helicase OS=Homo sapiens OX=9606 GN=HELLS;Isoform 3 of Lymphoid-specific helicase	9	38	38	37	38	38	37	46.2	46.2	46.2	95.606	822	822;838;740;806;708;782;345;315;129	21.6								1	5	5	7	7	3	3	5	6	3	3	5	5	6	5	4	3	4	3	1
Q15751	Q15751	7	7	7	Probable E3 ubiquitin-protein ligase HERC1	HERC1	+	Probable E3 ubiquitin-protein ligase HERC1 OS=Homo sapiens OX=9606 GN=HERC1 PE=1 SV=2	1	7	7	7	7	7	7	2.2	2.2	2.2	532.22	4861	4861	32.5																			1				1
Q5VTY9-6;Q5VTY9-5;Q5VTY9-2;Q5VTY9;Q5VTY9-7;Q5VTY9-3	Q5VTY9-6;Q5VTY9-5;Q5VTY9-2;Q5VTY9;Q5VTY9-7;Q5VTY9-3	3;3;3;3;3;3	3;3;3;3;3;3	3;3;3;3;3;3	Protein-cysteine N-palmitoyltransferase HHAT	HHAT	+	Isoform 6 of Protein-cysteine N-palmitoyltransferase HHAT OS=Homo sapiens OX=9606 GN=HHAT;Isoform 5 of Protein-cysteine N-palmitoyltransferase HHAT OS=Homo sapiens OX=9606 GN=HHAT;Isoform 2 of Protein-cysteine N-palmitoyltransferase HHAT OS=Homo sapiens OX	6	3	3	3	3	3	3	10.1	10.1	10.1	41.099	356	356;428;453;493;494;518	28.7																							1		1
Q9NQE9	Q9NQE9	8	8	8	Histidine triad nucleotide-binding protein 3	HINT3	+	Histidine triad nucleotide-binding protein 3 OS=Homo sapiens OX=9606 GN=HINT3 PE=1 SV=1	1	8	8	8	8	8	8	47.8	47.8	47.8	20.361	182	182	17.8			1	1	1	1	1	1			1	1	1	1	1	1			1	3	2		2	4	2	1
O00291-3;O00291;O00291-4	O00291-3;O00291;O00291-4	30;30;29	27;27;26	27;27;26	Huntingtin-interacting protein 1	HIP1	+	Isoform 3 of Huntingtin-interacting protein 1 OS=Homo sapiens OX=9606 GN=HIP1;Huntingtin-interacting protein 1 OS=Homo sapiens OX=9606 GN=HIP1 PE=1 SV=5;Isoform 4 of Huntingtin-interacting protein 1 OS=Homo sapiens OX=9606 GN=HIP1	3	30	27	27	30	27	27	34.1	31.4	31.4	110.66	986	986;1037;1008	21.3		1	1	1	1		1		1		2	2	2	2	1	2	2	3	3	1	1		5	4	3	2
P04439;P04439-2	P04439;P04439-2	21;16	21;16	16;11	HLA class I histocompatibility antigen, A-3 alpha chain	HLA-A	+	HLA class I histocompatibility antigen, A alpha chain OS=Homo sapiens OX=9606 GN=HLA-A PE=1 SV=2;Isoform 2 of HLA class I histocompatibility antigen, A alpha chain OS=Homo sapiens OX=9606 GN=HLA-A	2	21	21	16	21	21	16	52.3	52.3	33.2	40.84	365	365;371	21.1	1					1			1	1	1	4	8	13	12	13	14	11	7	5	4	1			7	11	6
P01889	P01889	20	18	14	HLA class I histocompatibility antigen, B-7 alpha chain	HLA-B	+	HLA class I histocompatibility antigen, B alpha chain OS=Homo sapiens OX=9606 GN=HLA-B PE=1 SV=3	1	20	18	14	20	18	14	40.9	36.2	28.5	40.46	362	362	19.2			1	3	5	3	2	1									1	6	3		3	6	4	7	3	1	1
P10321;P10321-2	P10321;P10321-2	18;17	13;13	13;13	HLA class I histocompatibility antigen, Cw-7 alpha chain	HLA-C	+	HLA class I histocompatibility antigen, C alpha chain OS=Homo sapiens OX=9606 GN=HLA-C PE=1 SV=3;Isoform 2 of HLA class I histocompatibility antigen, C alpha chain OS=Homo sapiens OX=9606 GN=HLA-C	2	18	13	13	18	13	13	49.7	33.1	33.1	40.648	366	366;326	18.5				1	1				1	1	2	1	2	6	5	7	7	7	6	5	6	3	2	4	4	2	2
P20036	P20036	3	3	3	HLA class II histocompatibility antigen, DP alpha 1 chain	HLA-DPA1	+	HLA class II histocompatibility antigen, DP alpha 1 chain OS=Homo sapiens OX=9606 GN=HLA-DPA1 PE=1 SV=1	1	3	3	3	3	3	3	17.7	17.7	17.7	29.38	260	260	26.8																					1	1				1
P04440	P04440	4	3	3	HLA class II histocompatibility antigen, DP beta 1 chain	HLA-DPB1	+	HLA class II histocompatibility antigen, DP beta 1 chain OS=Homo sapiens OX=9606 GN=HLA-DPB1 PE=1 SV=1	1	4	3	3	4	3	3	19.4	15.9	15.9	29.159	258	258	24.8															1	1									1
P01920	P01920	1	1	1	HLA class II histocompatibility antigen, DQ beta 1 chain	HLA-DQB1	+	HLA class II histocompatibility antigen, DQ beta 1 chain OS=Homo sapiens OX=9606 GN=HLA-DQB1 PE=1 SV=2	1	1	1	1	1	1	1	3.8	3.8	3.8	29.991	261	261	14														1
P01911;P79483;Q30154	P01911	7;2;2	7;2;2	6;2;2	HLA class II histocompatibility antigen, DRB1-15 beta chain	HLA-DRB1	+	HLA class II histocompatibility antigen, DRB1 beta chain OS=Homo sapiens OX=9606 GN=HLA-DRB1 PE=1 SV=2	3	7	7	6	7	7	6	41	41	37.6	29.966	266	266;266;266	22.7												1	1		1	1					1		1	1	1
P13747	P13747	9	8	8	HLA class I histocompatibility antigen, alpha chain E	HLA-E	+	HLA class I histocompatibility antigen, alpha chain E OS=Homo sapiens OX=9606 GN=HLA-E PE=1 SV=4	1	9	8	8	9	8	8	31	27.1	27.1	40.057	358	358	18											1	2	2	1	1	1	2		2	2		4	1	1	1
P30511-3;P30511;P30511-2	P30511-3;P30511;P30511-2	5;5;4	5;5;4	5;5;4	HLA class I histocompatibility antigen, alpha chain F	HLA-F	+	Isoform 3 of HLA class I histocompatibility antigen, alpha chain F OS=Homo sapiens OX=9606 GN=HLA-F;HLA class I histocompatibility antigen, alpha chain F OS=Homo sapiens OX=9606 GN=HLA-F PE=1 SV=3;Isoform 2 of HLA class I histocompatibility antigen, alpha	3	5	5	5	5	5	5	14.9	14.9	14.9	50.438	442	442;346;254	22.6															1	1						2		2		1	2
P17693-4;P17693-5;P17693	P17693-4;P17693-5;P17693	1;1;1	1;1;1	1;1;1	HLA class I histocompatibility antigen, alpha chain G	HLA-G	+	Isoform 4 of HLA class I histocompatibility antigen, alpha chain G OS=Homo sapiens OX=9606 GN=HLA-G;Isoform 5 of HLA class I histocompatibility antigen, alpha chain G OS=Homo sapiens OX=9606 GN=HLA-G;HLA class I histocompatibility antigen, alpha chain G OS	3	1	1	1	1	1	1	4.1	4.1	4.1	27.613	246	246;319;338	12.6									1	1	1	1	1	2	2
Q96ED9-2;Q96ED9	Q96ED9-2;Q96ED9	9;8	9;8	9;8	Protein Hook homolog 2	HOOK2	+	Isoform 2 of Protein Hook homolog 2 OS=Homo sapiens OX=9606 GN=HOOK2;Protein Hook homolog 2 OS=Homo sapiens OX=9606 GN=HOOK2 PE=1 SV=3	2	9	9	9	9	9	9	12.1	12.1	12.1	83.021	717	717;719	15.7					1	1	1	1	1	1	1	1	2	1	3	2	3	5	1	1	2	1		2	1
P01112;P01112-2	P01112;P01112-2	12;10	5;5	4;4	GTPase HRas;GTPase HRas, N-terminally processed	HRAS	+	GTPase HRas OS=Homo sapiens OX=9606 GN=HRAS PE=1 SV=1;Isoform 2 of GTPase HRas OS=Homo sapiens OX=9606 GN=HRAS	2	12	5	4	12	5	4	58.7	21.7	13.8	21.298	189	189;170	18.5								1			1			1	1	1	1			1	2		1	1
Q7LGA3;Q7LGA3-2;Q7LGA3-3	Q7LGA3;Q7LGA3-2;Q7LGA3-3	23;19;16	23;19;16	23;19;16	Heparan sulfate 2-O-sulfotransferase 1	HS2ST1	+	Heparan sulfate 2-O-sulfotransferase 1 OS=Homo sapiens OX=9606 GN=HS2ST1 PE=1 SV=1;Isoform 2 of Heparan sulfate 2-O-sulfotransferase 1 OS=Homo sapiens OX=9606 GN=HS2ST1;Isoform 3 of Heparan sulfate 2-O-sulfotransferase 1 OS=Homo sapiens OX=9606 GN=HS2ST1	3	23	23	23	23	23	23	48.6	48.6	48.6	41.881	356	356;303;229	25.1	3	2	1	3	3	3	3	3	2	6	7	8	5	4	6	6	15	14	15	10	11	4	6	8	10	10	11
O60243;Q8IZP7	O60243	7;2	4;0	1;0	Heparan-sulfate 6-O-sulfotransferase 1	HS6ST1	+	Heparan-sulfate 6-O-sulfotransferase 1 OS=Homo sapiens OX=9606 GN=HS6ST1 PE=1 SV=5	2	7	4	1	7	4	1	14.1	10.2	2.9	48.226	411	411;471	22.5						1														1							1
Q96MM7-4;Q96MM7;Q96MM7-3;Q96MM7-2	Q96MM7-4;Q96MM7;Q96MM7-3;Q96MM7-2	27;26;21;20	27;26;21;20	24;23;18;17	Heparan-sulfate 6-O-sulfotransferase 2	HS6ST2	+	Isoform 4 of Heparan-sulfate 6-O-sulfotransferase 2 OS=Homo sapiens OX=9606 GN=HS6ST2;Heparan-sulfate 6-O-sulfotransferase 2 OS=Homo sapiens OX=9606 GN=HS6ST2 PE=1 SV=2;Isoform 3 of Heparan-sulfate 6-O-sulfotransferase 2 OS=Homo sapiens OX=9606 GN=HS6ST2;I	4	27	27	24	27	27	24	41.1	41.1	38.6	73.39	645	645;605;499;459	24				1	1	1	2	3	4	2		1	2	1	1	2	3	2	1	1	1	4	2	3	4	1	1
P98160	P98160	56	56	56	Basement membrane-specific heparan sulfate proteoglycan core protein;Endorepellin;LG3 peptide	HSPG2	+	Basement membrane-specific heparan sulfate proteoglycan core protein OS=Homo sapiens OX=9606 GN=HSPG2 PE=1 SV=4	1	56	56	56	56	56	56	21.4	21.4	21.4	468.83	4391	4391	21.5				1	2	2	2	2	2	3	1						6	5	9	6	3	3	3	4	7	7	5
Q9BUP3-3;Q9BUP3;Q9BUP3-2	Q9BUP3-3;Q9BUP3;Q9BUP3-2	10;10;5	10;10;5	10;10;5	Oxidoreductase HTATIP2	HTATIP2	+	Isoform 3 of Oxidoreductase HTATIP2 OS=Homo sapiens OX=9606 GN=HTATIP2;Oxidoreductase HTATIP2 OS=Homo sapiens OX=9606 GN=HTATIP2 PE=1 SV=2;Isoform 2 of Oxidoreductase HTATIP2 OS=Homo sapiens OX=9606 GN=HTATIP2	3	10	10	10	10	10	10	39.9	39.9	39.9	30.13	276	276;242;133	21.9											1		1	1	1				1			1	3	1		2	1
Q92743	Q92743	10	10	10	Serine protease HTRA1	HTRA1	+	Serine protease HTRA1 OS=Homo sapiens OX=9606 GN=HTRA1 PE=1 SV=1	1	10	10	10	10	10	10	31.5	31.5	31.5	51.286	480	480	28														1	1	1		1	1				2			1	3
P42858	P42858	46	46	46	Huntingtin	HTT	+	Huntingtin OS=Homo sapiens OX=9606 GN=HTT PE=1 SV=2	1	46	46	46	46	46	46	19.3	19.3	19.3	347.6	3142	3142	24.2				1	1	1	1	1	1	1	2	1	2	1	4	2	1				1	2	3	3	3	5	7
Q12891	Q12891	5	5	5	Hyaluronidase-2	HYAL2	+	Hyaluronidase-2 OS=Homo sapiens OX=9606 GN=HYAL2 PE=1 SV=4	1	5	5	5	5	5	5	16.9	16.9	16.9	53.859	473	473	29.4																						1	1				2
Q05084-3;Q05084;Q05084-2	Q05084-3;Q05084;Q05084-2	7;7;7	7;7;7	7;7;7	Islet cell autoantigen 1	ICA1	+	Isoform 3 of Islet cell autoantigen 1 OS=Homo sapiens OX=9606 GN=ICA1;Islet cell autoantigen 1 OS=Homo sapiens OX=9606 GN=ICA1 PE=1 SV=2;Isoform 2 of Islet cell autoantigen 1 OS=Homo sapiens OX=9606 GN=ICA1	3	7	7	7	7	7	7	17.2	17.2	17.2	54.557	482	482;483;512	24.4																					1	3	1	1		1	1
Q13907;Q13907-2	Q13907;Q13907-2	5;5	5;5	5;5	Isopentenyl-diphosphate Delta-isomerase 1	IDI1	+	Isopentenyl-diphosphate Delta-isomerase 1 OS=Homo sapiens OX=9606 GN=IDI1 PE=1 SV=2;Isoform 2 of Isopentenyl-diphosphate Delta-isomerase 1 OS=Homo sapiens OX=9606 GN=IDI1	2	5	5	5	5	5	5	30.4	30.4	30.4	26.319	227	227;284	26.2													1	1	1
Q9Y5U9	Q9Y5U9	2	2	2	Immediate early response 3-interacting protein 1	IER3IP1	+	Immediate early response 3-interacting protein 1 OS=Homo sapiens OX=9606 GN=IER3IP1 PE=1 SV=1	1	2	2	2	2	2	2	34.1	34.1	34.1	8.9687	82	82	25																							2	2	2	2	2
Q8IY31-4;Q8IY31;Q8IY31-3;Q8IY31-2	Q8IY31-4;Q8IY31;Q8IY31-3;Q8IY31-2	2;2;2;2	2;2;2;2	2;2;2;2	Intraflagellar transport protein 20 homolog	IFT20	+	Isoform 4 of Intraflagellar transport protein 20 homolog OS=Homo sapiens OX=9606 GN=IFT20;Intraflagellar transport protein 20 homolog OS=Homo sapiens OX=9606 GN=IFT20 PE=1 SV=1;Isoform 3 of Intraflagellar transport protein 20 homolog OS=Homo sapiens OX=960	4	2	2	2	2	2	2	25.4	25.4	25.4	12.969	114	114;132;148;158	23																						1		1
Q9NWB7	Q9NWB7	7	7	7	Intraflagellar transport protein 57 homolog	IFT57	+	Intraflagellar transport protein 57 homolog OS=Homo sapiens OX=9606 GN=IFT57 PE=1 SV=1	1	7	7	7	7	7	7	15.9	15.9	15.9	49.108	429	429	22.7						1		1																3		1
P11717	P11717	135	135	135	Cation-independent mannose-6-phosphate receptor	IGF2R	+	Cation-independent mannose-6-phosphate receptor OS=Homo sapiens OX=9606 GN=IGF2R PE=1 SV=3	1	135	135	135	135	135	135	51.4	51.4	51.4	274.37	2491	2491	22	10	6	6	8	12	13	14	15	15	11	23	20	24	22	23	29	32	30	26	22	25	26	25	31	38	43	33
Q8NFM7-4;Q8NFM7-3;Q8NFM7;Q8NFM7-2	Q8NFM7-4;Q8NFM7-3;Q8NFM7;Q8NFM7-2	3;3;3;2	3;3;3;2	3;3;3;2	Interleukin-17 receptor D	IL17RD	+	Isoform 4 of Interleukin-17 receptor D OS=Homo sapiens OX=9606 GN=IL17RD;Isoform 3 of Interleukin-17 receptor D OS=Homo sapiens OX=9606 GN=IL17RD;Interleukin-17 receptor D OS=Homo sapiens OX=9606 GN=IL17RD PE=1 SV=3;Isoform 2 of Interleukin-17 receptor D O	4	3	3	3	3	3	3	5	5	5	79.462	707	707;715;739;595	23.8															1			1
Q9NX62	Q9NX62	24	24	24	Inositol monophosphatase 3	IMPAD1	+	Golgi-resident adenosine 3,5-bisphosphate 3-phosphatase OS=Homo sapiens OX=9606 GN=BPNT2 PE=1 SV=1	1	24	24	24	24	24	24	69.9	69.9	69.9	38.681	359	359	19.8	4	5	5	9	12	9	12	14	13	11	12	11	12	11	10	11	9	3	2	2		2	3	9	8	14	11
Q9NRR6-2;Q9NRR6	Q9NRR6-2;Q9NRR6	4;4	4;4	4;4	72 kDa inositol polyphosphate 5-phosphatase	INPP5E	+	Isoform 2 of Phosphatidylinositol polyphosphate 5-phosphatase type IV OS=Homo sapiens OX=9606 GN=INPP5E;Phosphatidylinositol polyphosphate 5-phosphatase type IV OS=Homo sapiens OX=9606 GN=INPP5E PE=1 SV=2	2	4	4	4	4	4	4	5.7	5.7	5.7	66.192	610	610;644	28.5																										1
P13612;P13612-2	P13612	25;2	24;2	24;2	Integrin alpha-4	ITGA4	+	Integrin alpha-4 OS=Homo sapiens OX=9606 GN=ITGA4 PE=1 SV=3	2	25	24	24	25	24	24	29.2	28.5	28.5	114.9	1032	1032;195	23.4					1	1	1	1	1	1	1	1	2	2			2			2	5	1	1	1	3	2	1
P08648	P08648	19	19	19	Integrin alpha-5;Integrin alpha-5 heavy chain;Integrin alpha-5 light chain	ITGA5	+	Integrin alpha-5 OS=Homo sapiens OX=9606 GN=ITGA5 PE=1 SV=2	1	19	19	19	19	19	19	25.6	25.6	25.6	114.54	1049	1049	24.2												1	3	4	5	2			1	2	1	1	1	1	7	6	4
Q9Y287;Q9Y287-2	Q9Y287;Q9Y287-2	13;8	13;8	13;8	Integral membrane protein 2B;BRI2, membrane form;BRI2 intracellular domain;BRI2C, soluble form;Bri23 peptide	ITM2B	+	Integral membrane protein 2B OS=Homo sapiens OX=9606 GN=ITM2B PE=1 SV=1;Isoform 2 of Integral membrane protein 2B OS=Homo sapiens OX=9606 GN=ITM2B	2	13	13	13	13	13	13	54.9	54.9	54.9	30.338	266	266;160	15.7	1	1	1	2	2	2	2	3	2	1		1	3	3	3	3	1	1	2	1		1	1			2	1
Q9NQX7;Q9NQX7-3;Q9NQX7-2	Q9NQX7;Q9NQX7-3;Q9NQX7-2	9;9;8	9;9;8	9;9;8	Integral membrane protein 2C;CT-BRI3	ITM2C	+	Integral membrane protein 2C OS=Homo sapiens OX=9606 GN=ITM2C PE=1 SV=1;Isoform 3 of Integral membrane protein 2C OS=Homo sapiens OX=9606 GN=ITM2C;Isoform 2 of Integral membrane protein 2C OS=Homo sapiens OX=9606 GN=ITM2C	3	9	9	9	9	9	9	41.2	41.2	41.2	30.223	267	267;230;220	23.4		1	1								1			1		1	1							4	2	1	1
Q9BX67;Q9BX67-2	Q9BX67;Q9BX67-2	15;13	15;13	15;13	Junctional adhesion molecule C	JAM3	+	Junctional adhesion molecule C OS=Homo sapiens OX=9606 GN=JAM3 PE=1 SV=1;Isoform 2 of Junctional adhesion molecule C OS=Homo sapiens OX=9606 GN=JAM3	2	15	15	15	15	15	15	45.5	45.5	45.5	35.02	310	310;259	18.1										1	2	4	4		5	4	2	1			4	2	1	5	6
O76095-2;O76095	O76095-2;O76095	2;2	2;2	2;2	Protein JTB	JTB	+	Isoform 2 of Protein JTB OS=Homo sapiens OX=9606 GN=JTB;Protein JTB OS=Homo sapiens OX=9606 GN=JTB PE=1 SV=1	2	2	2	2	2	2	2	17.1	17.1	17.1	13.355	117	117;146	24.1					1	1	1	2	1	1	1										1	1	1	1	1	1	1
O43731-2;O43731	O43731-2;O43731	3;2	3;2	3;2	ER lumen protein-retaining receptor 3	KDELR3	+	Isoform 2 of ER lumen protein-retaining receptor 3 OS=Homo sapiens OX=9606 GN=KDELR3;ER lumen protein-retaining receptor 3 OS=Homo sapiens OX=9606 GN=KDELR3 PE=1 SV=1	2	3	3	3	3	3	3	10	10	10	25.69	220	220;214	26.9								1	1	1
Q8IZA0;Q8IZA0-2;Q8IZA0-3	Q8IZA0;Q8IZA0-2;Q8IZA0-3	29;28;17	29;28;17	29;28;17	Dyslexia-associated protein KIAA0319-like protein	KIAA0319L	+	Dyslexia-associated protein KIAA0319-like protein OS=Homo sapiens OX=9606 GN=KIAA0319L PE=1 SV=2;Isoform 2 of Dyslexia-associated protein KIAA0319-like protein OS=Homo sapiens OX=9606 GN=KIAA0319L;Isoform 3 of Dyslexia-associated protein KIAA0319-like prot	3	29	29	29	29	29	29	34.5	34.5	34.5	115.66	1049	1049;996;491	24.1					1	1	1	3	5	4	5	2	2	2	4	3	5	6	4	9	5	8	5	4	6	6	3
Q9Y4F3-3;Q9Y4F3-4;Q9Y4F3-5;Q9Y4F3;Q9Y4F3-6	Q9Y4F3-3;Q9Y4F3-4;Q9Y4F3-5;Q9Y4F3	14;14;14;14;1	14;14;14;14;1	14;14;14;14;1	Meiosis arrest female protein 1	KIAA0430	+	Isoform 2 of Meiosis regulator and mRNA stability factor 1 OS=Homo sapiens OX=9606 GN=MARF1;Isoform 3 of Meiosis regulator and mRNA stability factor 1 OS=Homo sapiens OX=9606 GN=MARF1;Isoform 4 of Meiosis regulator and mRNA stability factor 1 OS=Homo sapie	5	14	14	14	14	14	14	10.2	10.2	10.2	186.44	1683	1683;1739;1742;1742;292	27.5												1									1	2		1
Q9P260	Q9P260	22	22	1	LisH domain and HEAT repeat-containing protein KIAA1468	KIAA1468	+	RAB11-binding protein RELCH OS=Homo sapiens OX=9606 GN=RELCH PE=1 SV=2	1	22	22	1	22	22	1	27.8	27.8	1.7	134.63	1216	1216	26.8								1	1	1							1		1	2	3	2	1	1	3	1	2
Q8IYS2-2;Q8IYS2	Q8IYS2-2;Q8IYS2	33;32	33;32	33;32	Uncharacterized protein KIAA2013	KIAA2013	+	Isoform 2 of Uncharacterized protein KIAA2013 OS=Homo sapiens OX=9606 GN=KIAA2013;Uncharacterized protein KIAA2013 OS=Homo sapiens OX=9606 GN=KIAA2013 PE=1 SV=1	2	33	33	33	33	33	33	47.8	47.8	47.8	72.68	667	667;634	25.5	2	2	2	3	3	4	4	5	5	5	5	7	7	7	6	5	7	7	4	4	6	8	9	12	20	8	8
O43896	O43896	11	9	9	Kinesin-like protein KIF1C	KIF1C	+	Kinesin-like protein KIF1C OS=Homo sapiens OX=9606 GN=KIF1C PE=1 SV=3	1	11	9	9	11	9	9	11.5	9.8	9.8	122.95	1103	1103	23.1										1	1											2	2	1		2	1
Q92845-4;Q92845-2;Q92845-3;Q92845	Q92845-4;Q92845-2;Q92845-3;Q92845	2;2;2;2	2;2;2;2	2;2;2;2	Kinesin-associated protein 3	KIFAP3	+	Isoform 4 of Kinesin-associated protein 3 OS=Homo sapiens OX=9606 GN=KIFAP3;Isoform 2 of Kinesin-associated protein 3 OS=Homo sapiens OX=9606 GN=KIFAP3;Isoform 3 of Kinesin-associated protein 3 OS=Homo sapiens OX=9606 GN=KIFAP3;Kinesin-associated protein 3	4	2	2	2	2	2	2	3.5	3.5	3.5	82.143	714	714;748;752;792	27																									1
Q13887;Q13887-4;Q13887-2	Q13887;Q13887-4;Q13887-2	3;3;2	2;2;1	2;2;1	Krueppel-like factor 5	KLF5	+	Krueppel-like factor 5 OS=Homo sapiens OX=9606 GN=KLF5 PE=1 SV=2;Isoform 4 of Krueppel-like factor 5 OS=Homo sapiens OX=9606 GN=KLF5;Isoform 2 of Krueppel-like factor 5 OS=Homo sapiens OX=9606 GN=KLF5	3	3	2	2	3	2	2	10.5	8.5	8.5	50.791	457	457;366;305	31
Q53G59;Q53G59-2	Q53G59;Q53G59-2	3;3	3;3	3;3	Kelch-like protein 12	KLHL12	+	Kelch-like protein 12 OS=Homo sapiens OX=9606 GN=KLHL12 PE=1 SV=2;Isoform 2 of Kelch-like protein 12 OS=Homo sapiens OX=9606 GN=KLHL12	2	3	3	3	3	3	3	7.2	7.2	7.2	63.276	568	568;606	24																				1					1		1
Q9Y2M5;Q9Y2M5-2	Q9Y2M5;Q9Y2M5-2	2;1	2;1	2;1	Kelch-like protein 20	KLHL20	+	Kelch-like protein 20 OS=Homo sapiens OX=9606 GN=KLHL20 PE=1 SV=4;Isoform 2 of Kelch-like protein 20 OS=Homo sapiens OX=9606 GN=KLHL20	2	2	2	2	2	2	2	3.6	3.6	3.6	67.954	609	609;420	28.5																											1
Q53GT1	Q53GT1	10	10	1	Kelch-like protein 22	KLHL22	+	Kelch-like protein 22 OS=Homo sapiens OX=9606 GN=KLHL22 PE=1 SV=2	1	10	10	1	10	10	1	23.8	23.8	1.7	71.666	634	634	26.8															1	1						3					1
O95461;O95461-2	O95461;O95461-2	17;15	17;15	14;13	Glycosyltransferase-like protein LARGE1;Xylosyltransferase LARGE;Beta-1,3-glucuronyltransferase LARGE	LARGE	+	LARGE xylosyl- and glucuronyltransferase 1 OS=Homo sapiens OX=9606 GN=LARGE1 PE=1 SV=1;Isoform 2 of LARGE xylosyl- and glucuronyltransferase 1 OS=Homo sapiens OX=9606 GN=LARGE1	2	17	17	14	17	17	14	22.5	22.5	19	88.065	756	756;704	24.5												2	2	1	5	6	2	1	1	2	2	3	2	6	4	5	3
P01130-6;P01130-4;P01130;P01130-3;P01130-5;P01130-2	P01130-6;P01130-4;P01130;P01130-3;P01130-5;P01130-2	20;20;20;19;19;17	19;19;19;18;18;16	19;19;19;18;18;16	Low-density lipoprotein receptor	LDLR	+	Isoform 6 of Low-density lipoprotein receptor OS=Homo sapiens OX=9606 GN=LDLR;Isoform 4 of Low-density lipoprotein receptor OS=Homo sapiens OX=9606 GN=LDLR;Low-density lipoprotein receptor OS=Homo sapiens OX=9606 GN=LDLR PE=1 SV=1;Isoform 3 of Low-density	6	20	19	19	20	19	19	33.3	32.3	32.3	82.254	739	739;819;860;692;858;682	23.6							1	3	1		1	2	1		5	5	5	5		1	2	3	2	1	4	5	4
Q8IVL5;Q8IVL5-2	Q8IVL5;Q8IVL5-2	12;10	11;9	11;9	Prolyl 3-hydroxylase 2	LEPREL1	+	Prolyl 3-hydroxylase 2 OS=Homo sapiens OX=9606 GN=P3H2 PE=1 SV=1;Isoform 2 of Prolyl 3-hydroxylase 2 OS=Homo sapiens OX=9606 GN=P3H2	2	12	11	11	12	11	11	24.7	23.6	23.6	80.984	708	708;527	17.3										2	2	2	2	2	2					2	3		2	2	1	1
O15243	O15243	1	1	1	Leptin receptor gene-related protein	LEPROT	+	Leptin receptor gene-related protein OS=Homo sapiens OX=9606 GN=LEPROT PE=1 SV=1	1	1	1	1	1	1	1	9.9	9.9	9.9	14.254	131	131	9.5									1	1
O75473;O75473-2;O75473-3	O75473;O75473-2;O75473-3	5;5;4	5;5;4	5;5;4	Leucine-rich repeat-containing G-protein coupled receptor 5	LGR5	+	Leucine-rich repeat-containing G-protein coupled receptor 5 OS=Homo sapiens OX=9606 GN=LGR5 PE=1 SV=1;Isoform 2 of Leucine-rich repeat-containing G-protein coupled receptor 5 OS=Homo sapiens OX=9606 GN=LGR5;Isoform 3 of Leucine-rich repeat-containing G-pro	3	5	5	5	5	5	5	7.1	7.1	7.1	99.997	907	907;883;835	19.8												1	1	1	2	1	1					1					1
P53671;P53671-2;P53671-3	P53671;P53671-2;P53671-3	5;4;4	5;4;4	5;4;4	LIM domain kinase 2	LIMK2	+	LIM domain kinase 2 OS=Homo sapiens OX=9606 GN=LIMK2 PE=1 SV=1;Isoform LIMK2b of LIM domain kinase 2 OS=Homo sapiens OX=9606 GN=LIMK2;Isoform 3 of LIM domain kinase 2 OS=Homo sapiens OX=9606 GN=LIMK2	3	5	5	5	5	5	5	10	10	10	72.231	638	638;617;686	21.6													1			1	1								3
Q15334	Q15334	38	38	38	Lethal(2) giant larvae protein homolog 1	LLGL1	+	Lethal(2) giant larvae protein homolog 1 OS=Homo sapiens OX=9606 GN=LLGL1 PE=1 SV=3	1	38	38	38	38	38	38	43.6	43.6	43.6	115.42	1064	1064	22.4	1	1	1	2	1	1	1	1	1	1	2	3	4	5	3	5	8	5	3	3	3	9	3	2	6	12	13
P49257	P49257	35	35	35	Protein ERGIC-53	LMAN1	+	Protein ERGIC-53 OS=Homo sapiens OX=9606 GN=LMAN1 PE=1 SV=2	1	35	35	35	35	35	35	52.9	52.9	52.9	57.548	510	510	22.7	4	3	3	4	8	7	6	7	5	6	10	13	16	21	30	23	28	26	30	14	8	11	13	20	19	16	19
Q12907	Q12907	28	28	28	Vesicular integral-membrane protein VIP36	LMAN2	+	Vesicular integral-membrane protein VIP36 OS=Homo sapiens OX=9606 GN=LMAN2 PE=1 SV=1	1	28	28	28	28	28	28	70.5	70.5	70.5	40.228	356	356	24.9	4	1			4	4	4	4	3	3	4	4	4	10	19	14	21	13	9	12	25	12	15	19	11	19	30
Q9H0V9-2;Q9H0V9;Q9H0V9-3	Q9H0V9-2;Q9H0V9;Q9H0V9-3	22;22;14	22;22;14	22;22;14	VIP36-like protein	LMAN2L	+	Isoform 2 of VIP36-like protein OS=Homo sapiens OX=9606 GN=LMAN2L;VIP36-like protein OS=Homo sapiens OX=9606 GN=LMAN2L PE=1 SV=1;Isoform 3 of VIP36-like protein OS=Homo sapiens OX=9606 GN=LMAN2L	3	22	22	22	22	22	22	47.9	47.9	47.9	40.982	359	359;348;214	23.3	2	1	1	1	2	2	2	2	1	2	3	3	5	3	2	4	3	4	9	3	10	11	10	7	6	6	14
Q96S06;Q96S06-2	Q96S06;Q96S06-2	4;3	4;3	4;3	Lipase maturation factor 1	LMF1	+	Lipase maturation factor 1 OS=Homo sapiens OX=9606 GN=LMF1 PE=1 SV=1;Isoform 2 of Lipase maturation factor 1 OS=Homo sapiens OX=9606 GN=LMF1	2	4	4	4	4	4	4	12	12	12	64.873	567	567;330	30.9																						1		1		1
Q8IWU2	Q8IWU2	26	26	26	Serine/threonine-protein kinase LMTK2	LMTK2	+	Serine/threonine-protein kinase LMTK2 OS=Homo sapiens OX=9606 GN=LMTK2 PE=1 SV=2	1	26	26	26	26	26	26	27.8	27.8	27.8	164.9	1503	1503	22.1										1	2	2	5	4	2	1		1	3	2		2	2	5	4	1	5
Q8NF37	Q8NF37	23	23	23	Lysophosphatidylcholine acyltransferase 1	LPCAT1	+	Lysophosphatidylcholine acyltransferase 1 OS=Homo sapiens OX=9606 GN=LPCAT1 PE=1 SV=2	1	23	23	23	23	23	23	35	35	35	59.151	534	534	21.4			1	1	2	3	3	2	2	2	2	3	4	5	5	3	5	5	2	2	3	1	2	3	1	2	3
Q93052	Q93052	3	3	3	Lipoma-preferred partner	LPP	+	Lipoma-preferred partner OS=Homo sapiens OX=9606 GN=LPP PE=1 SV=1	1	3	3	3	3	3	3	9	9	9	65.746	612	612	25.8																							2			1	1
P98164	P98164	12	12	12	Low-density lipoprotein receptor-related protein 2	LRP2	+	Low-density lipoprotein receptor-related protein 2 OS=Homo sapiens OX=9606 GN=LRP2 PE=1 SV=3	1	12	12	12	12	12	12	3.2	3.2	3.2	521.95	4655	4655	20.5								1	1	1	1	1		1						1	2	3		1	1	1
O75581	O75581	24	24	21	Low-density lipoprotein receptor-related protein 6	LRP6	+	Low-density lipoprotein receptor-related protein 6 OS=Homo sapiens OX=9606 GN=LRP6 PE=1 SV=2	1	24	24	21	24	24	21	19.7	19.7	17.7	180.43	1613	1613	24.9													1	2	2		1			3	2			2	1		4
P30533	P30533	19	19	19	Alpha-2-macroglobulin receptor-associated protein	LRPAP1	+	Alpha-2-macroglobulin receptor-associated protein OS=Homo sapiens OX=9606 GN=LRPAP1 PE=1 SV=1	1	19	19	19	19	19	19	54.9	54.9	54.9	41.465	357	357	15.3	1	1	2	3	4	3	3	3	5	5	6	6	7	7	3	3	2	1	2		1	1	2	3	1	2	1
Q8TDW0	Q8TDW0	33	33	30	Volume-regulated anion channel subunit LRRC8C	LRRC8C	+	Volume-regulated anion channel subunit LRRC8C OS=Homo sapiens OX=9606 GN=LRRC8C PE=1 SV=2	1	33	33	30	33	33	30	42.8	42.8	38.9	92.448	803	803	27.1	1	1							1	1				1	2	2	3	4	6	3	3	3	9	1	3		5
P07948	P07948	21	19	2	Tyrosine-protein kinase Lyn	LYN	+	Tyrosine-protein kinase Lyn OS=Homo sapiens OX=9606 GN=LYN PE=1 SV=3	1	21	19	2	21	19	2	45.5	42.6	5.1	58.573	512	512	18.5				1	1				1	1	3	3	3	7	7	2	4	4	2	2	4		3	3	1	1
P07948-2	P07948-2	20	1	1	Tyrosine-protein kinase Lyn	LYN	+	Isoform 2 of Tyrosine-protein kinase Lyn OS=Homo sapiens OX=9606 GN=LYN	1	20	1	1	20	1	1	45	2.9	2.9	56.033	491	491	17.5																	2	2
O95372	O95372	3	3	3	Acyl-protein thioesterase 2	LYPLA2	+	Acyl-protein thioesterase 2 OS=Homo sapiens OX=9606 GN=LYPLA2 PE=1 SV=1	1	3	3	3	3	3	3	14.7	14.7	14.7	24.737	231	231	23.8																1										2	1
Q7Z3D4;Q7Z3D4-2;Q7Z3D4-3	Q7Z3D4	10;3;3	10;3;3	10;3;3	LysM and putative peptidoglycan-binding domain-containing protein 3	LYSMD3	+	LysM and putative peptidoglycan-binding domain-containing protein 3 OS=Homo sapiens OX=9606 GN=LYSMD3 PE=1 SV=2	3	10	10	10	10	10	10	36.9	36.9	36.9	34.537	306	306;127;150	23.8													2							2	1		4	2			3
Q8N653	Q8N653	12	12	12	Leucine-zipper-like transcriptional regulator 1	LZTR1	+	Leucine-zipper-like transcriptional regulator 1 OS=Homo sapiens OX=9606 GN=LZTR1 PE=1 SV=2	1	12	12	12	12	12	12	19.9	19.9	19.9	94.718	840	840	25.7															1	1				1	2						4
P20645	P20645	8	8	8	Cation-dependent mannose-6-phosphate receptor	M6PR	+	Cation-dependent mannose-6-phosphate receptor OS=Homo sapiens OX=9606 GN=M6PR PE=1 SV=1	1	8	8	8	8	8	8	25.6	25.6	25.6	30.993	277	277	18.7	1	1	1	2	1	1						1	2	1	1	5	5	4	8	7	5	3	1	1	1	2	3
Q9UPN3;Q9UPN3-4	Q9UPN3;Q9UPN3-4	76;71	75;71	0;0	Microtubule-actin cross-linking factor 1, isoforms 1/2/3/5	MACF1	+	Microtubule-actin cross-linking factor 1, isoforms 1/2/3/5 OS=Homo sapiens OX=9606 GN=MACF1 PE=1 SV=4;Isoform 5 of Microtubule-actin cross-linking factor 1, isoforms 1/2/3/5 OS=Homo sapiens OX=9606 GN=MACF1	2	76	75	0	76	75	0	12.5	12.4	0	838.3	7388	7388;5300	22.6					1	1	1	3	1	2	1	4	4	2	1	3	5	4	1	5	5	9	6	8	5	1	6
Q9UPN3-3;Q9UPN3-2	Q9UPN3-3;Q9UPN3-2	72;72	1;1	0;0	Microtubule-actin cross-linking factor 1, isoforms 1/2/3/5	MACF1	+	Isoform 3 of Microtubule-actin cross-linking factor 1, isoforms 1/2/3/5 OS=Homo sapiens OX=9606 GN=MACF1;Isoform 2 of Microtubule-actin cross-linking factor 1, isoforms 1/2/3/5 OS=Homo sapiens OX=9606 GN=MACF1	2	72	1	0	72	1	0	16.6	0.4	0	614.15	5374	5374;5430	25																									2
P33908;P33908-2	P33908;P33908-2	48;24	48;24	47;24	Mannosyl-oligosaccharide 1,2-alpha-mannosidase IA	MAN1A1	+	Mannosyl-oligosaccharide 1,2-alpha-mannosidase IA OS=Homo sapiens OX=9606 GN=MAN1A1 PE=1 SV=3;Isoform 2 of Mannosyl-oligosaccharide 1,2-alpha-mannosidase IA OS=Homo sapiens OX=9606 GN=MAN1A1	2	48	48	47	48	48	47	51.8	51.8	51.8	72.968	653	653;367	23.7	6	8	7	6	6	7	7	7	8	6	7	9	7	8	4	4	4	2	2	4	5	16	10	10	4	5	11
O60476	O60476	36	35	35	Mannosyl-oligosaccharide 1,2-alpha-mannosidase IB	MAN1A2	+	Mannosyl-oligosaccharide 1,2-alpha-mannosidase IB OS=Homo sapiens OX=9606 GN=MAN1A2 PE=1 SV=1	1	36	35	35	36	35	35	46.5	46.5	46.5	73.003	641	641	27.7	2	1	2	2	1	2	3	3	3	1	3	3	6	6	3	3	5	4	3	6	4	5	11	17	16	12	7
Q9UKM7;REV__O60290	Q9UKM7	37;1	37;1	37;1	Endoplasmic reticulum mannosyl-oligosaccharide 1,2-alpha-mannosidase	MAN1B1	+	Endoplasmic reticulum mannosyl-oligosaccharide 1,2-alpha-mannosidase OS=Homo sapiens OX=9606 GN=MAN1B1 PE=1 SV=2	2	37	37	37	37	37	37	50.2	50.2	50.2	79.579	699	699;1169	26.9		1	1	1	2	1	2	3	3	3		1	1	1	2	2	2	3	3	4	5	13	13	18	16	17	17
Q9NR34	Q9NR34	12	12	12	Mannosyl-oligosaccharide 1,2-alpha-mannosidase IC	MAN1C1	+	Mannosyl-oligosaccharide 1,2-alpha-mannosidase IC OS=Homo sapiens OX=9606 GN=MAN1C1 PE=1 SV=1	1	12	12	12	12	12	12	23	23	23	70.91	630	630	27.1																			1	1		1	2	1	1	2	2
Q16706	Q16706	60	60	58	Alpha-mannosidase 2	MAN2A1	+	Alpha-mannosidase 2 OS=Homo sapiens OX=9606 GN=MAN2A1 PE=1 SV=2	1	60	60	58	60	60	58	54	54	53.2	131.14	1144	1144	28.3	4	2	2	2	2	2	1	1	1			1	3	1	4	3	2	15	11	16	16	16	20	20	18	28	32
P49641;P49641-1;P49641-2	P49641;P49641-1;P49641-2	52;48;37	50;46;35	50;46;35	Alpha-mannosidase 2x	MAN2A2	+	Alpha-mannosidase 2x OS=Homo sapiens OX=9606 GN=MAN2A2 PE=2 SV=3;Isoform 1 of Alpha-mannosidase 2x OS=Homo sapiens OX=9606 GN=MAN2A2;Isoform 2 of Alpha-mannosidase 2x OS=Homo sapiens OX=9606 GN=MAN2A2	3	52	50	50	52	50	50	44.5	43.7	43.7	130.54	1150	1150;1139;796	28.2								2	3	2	3	3	3	2	1	3	7	6	5	4	7	6	3	8	7	4	8
Q5SRI9	Q5SRI9	18	18	18	Glycoprotein endo-alpha-1,2-mannosidase	MANEA	+	Glycoprotein endo-alpha-1,2-mannosidase OS=Homo sapiens OX=9606 GN=MANEA PE=1 SV=1	1	18	18	18	18	18	18	42.4	42.4	42.4	53.67	462	462	26.6	1						1	1	1	1	1	1	1	2	2	2	2	4	5	7	5	6	13	18	11	5	5
Q5VSG8;Q5VSG8-3;Q5VSG8-2	Q5VSG8;Q5VSG8-3	20;12;6	20;12;6	20;12;6	Glycoprotein endo-alpha-1,2-mannosidase-like protein	MANEAL	+	Glycoprotein endo-alpha-1,2-mannosidase-like protein OS=Homo sapiens OX=9606 GN=MANEAL PE=2 SV=1;Isoform 3 of Glycoprotein endo-alpha-1,2-mannosidase-like protein OS=Homo sapiens OX=9606 GN=MANEAL	3	20	20	20	20	20	20	49.2	49.2	49.2	51.316	457	457;250;235	26.5					1	1	1	3	1	1	2			1	1							1	2	6	4	2	6
Q12851-2;Q12851	Q12851-2;Q12851	3;3	2;2	2;2	Mitogen-activated protein kinase kinase kinase kinase 2	MAP4K2	+	Isoform 2 of Mitogen-activated protein kinase kinase kinase kinase 2 OS=Homo sapiens OX=9606 GN=MAP4K2;Mitogen-activated protein kinase kinase kinase kinase 2 OS=Homo sapiens OX=9606 GN=MAP4K2 PE=1 SV=2	2	3	2	2	3	2	2	4.6	3.4	3.4	90.808	812	812;820	29.5
Q9H9H5	Q9H9H5	2	2	2	MAP6 domain-containing protein 1	MAP6D1	+	MAP6 domain-containing protein 1 OS=Homo sapiens OX=9606 GN=MAP6D1 PE=1 SV=1	1	2	2	2	2	2	2	20.1	20.1	20.1	21.004	199	199	24																					1						1
Q8TD08;Q8TD08-2;Q8TD08-3	Q8TD08;Q8TD08-2;Q8TD08-3	2;1;1	2;1;1	2;1;1	Mitogen-activated protein kinase 15	MAPK15	+	Mitogen-activated protein kinase 15 OS=Homo sapiens OX=9606 GN=MAPK15 PE=1 SV=1;Isoform 2 of Mitogen-activated protein kinase 15 OS=Homo sapiens OX=9606 GN=MAPK15;Isoform 3 of Mitogen-activated protein kinase 15 OS=Homo sapiens OX=9606 GN=MAPK15	3	2	2	2	2	2	2	5.3	5.3	5.3	59.831	544	544;254;277	24																							1	1	1
Q9BPZ7-2;Q9BPZ7;Q9BPZ7-3;Q9BPZ7-4;Q9BPZ7-5;Q9BPZ7-6	Q9BPZ7-2;Q9BPZ7;Q9BPZ7-3;Q9BPZ7-4;Q9BPZ7-5;Q9BPZ7-6	12;12;11;8;7;7	12;12;11;8;7;7	12;12;11;8;7;7	Target of rapamycin complex 2 subunit MAPKAP1	MAPKAP1	+	Isoform 2 of Target of rapamycin complex 2 subunit MAPKAP1 OS=Homo sapiens OX=9606 GN=MAPKAP1;Target of rapamycin complex 2 subunit MAPKAP1 OS=Homo sapiens OX=9606 GN=MAPKAP1 PE=1 SV=2;Isoform 3 of Target of rapamycin complex 2 subunit MAPKAP1 OS=Homo sapi	6	12	12	12	12	12	12	37.7	37.7	37.7	54.971	486	486;522;475;330;323;372	28.2																				1	2	2		1	2		4
Q68D91;Q68D91-2	Q68D91	13;6	13;6	13;6	Metallo-beta-lactamase domain-containing protein 2	MBLAC2	+	Metallo-beta-lactamase domain-containing protein 2 OS=Homo sapiens OX=9606 GN=MBLAC2 PE=1 SV=3	2	13	13	13	13	13	13	50.5	50.5	50.5	31.371	279	279;199	23.5												1	1	3	3	4	3	1	4	2	1	1	2	4	3	1	1
Q14703	Q14703	35	35	35	Membrane-bound transcription factor site-1 protease	MBTPS1	+	Membrane-bound transcription factor site-1 protease OS=Homo sapiens OX=9606 GN=MBTPS1 PE=1 SV=1	1	35	35	35	35	35	35	33.9	33.9	33.9	117.75	1052	1052	19.1	1	1	1	3	4	4	2	4	3	6	2	2	2	1	1	1	3	1	5	9	10	7	7	8	6	12	5
O43462	O43462	10	10	10	Membrane-bound transcription factor site-2 protease	MBTPS2	+	Membrane-bound transcription factor site-2 protease OS=Homo sapiens OX=9606 GN=MBTPS2 PE=1 SV=1	1	10	10	10	10	10	10	13.9	13.9	13.9	57.443	519	519	26.3									1	2	1						2	4	5	3	1	2	1	1		3	3
Q8NI22;Q8NI22-2;Q8NI22-3	Q8NI22;Q8NI22-2;Q8NI22-3	3;2;2	3;2;2	3;2;2	Multiple coagulation factor deficiency protein 2	MCFD2	+	Multiple coagulation factor deficiency protein 2 OS=Homo sapiens OX=9606 GN=MCFD2 PE=1 SV=1;Isoform 2 of Multiple coagulation factor deficiency protein 2 OS=Homo sapiens OX=9606 GN=MCFD2;Isoform 3 of Multiple coagulation factor deficiency protein 2 OS=Homo	3	3	3	3	3	3	3	49.3	49.3	49.3	16.39	146	146;94;127	27																	1										1
Q9GZU1	Q9GZU1	5	5	5	Mucolipin-1	MCOLN1	+	Mucolipin-1 OS=Homo sapiens OX=9606 GN=MCOLN1 PE=1 SV=1	1	5	5	5	5	5	5	10.3	10.3	10.3	65.022	580	580	23.6																1						1	3	1
Q6N075;Q6N075-2	Q6N075;Q6N075-2	10;10	10;10	10;10	Molybdate-anion transporter	MFSD5	+	Molybdate-anion transporter OS=Homo sapiens OX=9606 GN=MFSD5 PE=1 SV=2;Isoform 2 of Molybdate-anion transporter OS=Homo sapiens OX=9606 GN=MFSD5	2	10	10	10	10	10	10	20.7	20.7	20.7	49.764	450	450;557	24.1							2	2	2		1	2	1	1	2	1	1	2
P26572	P26572	20	20	20	Alpha-1,3-mannosyl-glycoprotein 2-beta-N-acetylglucosaminyltransferase	MGAT1	+	Alpha-1,3-mannosyl-glycoprotein 2-beta-N-acetylglucosaminyltransferase OS=Homo sapiens OX=9606 GN=MGAT1 PE=1 SV=2	1	20	20	20	20	20	20	48.8	48.8	48.8	50.878	445	445	23.7	2	1				1	2	3	3	2	3	3	3	5	5	2	1	7	11	6	4	6	7	8	7	8	6
Q10469	Q10469	28	28	28	Alpha-1,6-mannosyl-glycoprotein 2-beta-N-acetylglucosaminyltransferase	MGAT2	+	Alpha-1,6-mannosyl-glycoprotein 2-beta-N-acetylglucosaminyltransferase OS=Homo sapiens OX=9606 GN=MGAT2 PE=1 SV=1	1	28	28	28	28	28	28	49.7	49.7	49.7	51.55	447	447	23.6	2	1	1	1	2	2	2	2	3	2	5	9	10	15	14	15	15	13	21	19	14	10	15	11	13	8	11
Q09327	Q09327	8	8	8	Beta-1,4-mannosyl-glycoprotein 4-beta-N-acetylglucosaminyltransferase	MGAT3	+	Beta-1,4-mannosyl-glycoprotein 4-beta-N-acetylglucosaminyltransferase OS=Homo sapiens OX=9606 GN=MGAT3 PE=1 SV=3	1	8	8	8	8	8	8	22.7	22.7	22.7	61.312	533	533	27.8																	1	1	1	1				1
Q9UM21;Q9UM21-2	Q9UM21	9;4	9;4	9;4	Alpha-1,3-mannosyl-glycoprotein 4-beta-N-acetylglucosaminyltransferase A;Alpha-1,3-mannosyl-glycoprotein 4-beta-N-acetylglucosaminyltransferase A soluble form	MGAT4A	+	Alpha-1,3-mannosyl-glycoprotein 4-beta-N-acetylglucosaminyltransferase A OS=Homo sapiens OX=9606 GN=MGAT4A PE=1 SV=1	2	9	9	9	9	9	9	22.6	22.6	22.6	61.543	535	535;423	23.2											1	2	3	2	2	2					1	2				1
Q9UQ53-2;Q9UQ53;Q9UQ53-3	Q9UQ53-2;Q9UQ53;Q9UQ53-3	20;20;20	20;20;20	20;20;20	Alpha-1,3-mannosyl-glycoprotein 4-beta-N-acetylglucosaminyltransferase B	MGAT4B	+	Isoform 2 of Alpha-1,3-mannosyl-glycoprotein 4-beta-N-acetylglucosaminyltransferase B OS=Homo sapiens OX=9606 GN=MGAT4B;Alpha-1,3-mannosyl-glycoprotein 4-beta-N-acetylglucosaminyltransferase B OS=Homo sapiens OX=9606 GN=MGAT4B PE=1 SV=1;Isoform 3 of Alpha-	3	20	20	20	20	20	20	34.7	34.7	34.7	63.069	547	547;548;563	27.3									2		2	2	1	2	1			5	4	3	3	4	5	2		1	3
Q09328	Q09328	36	36	34	Alpha-1,6-mannosylglycoprotein 6-beta-N-acetylglucosaminyltransferase A	MGAT5	+	Alpha-1,6-mannosylglycoprotein 6-beta-N-acetylglucosaminyltransferase A OS=Homo sapiens OX=9606 GN=MGAT5 PE=1 SV=1	1	36	36	34	36	36	34	47.8	47.8	46.6	84.542	741	741	26.4				1	1	1	2	3	3	3	3	3	3	3	2	2	2	2	3	3	4	7	3	7	8	2	11
Q8N4C8-4;Q8N4C8;Q8N4C8-5;Q8N4C8-2;Q8N4C8-3	Q8N4C8-4;Q8N4C8;Q8N4C8-5;Q8N4C8-2;Q8N4C8-3	17;17;16;16;15	8;8;7;7;6	8;8;7;7;6	Misshapen-like kinase 1	MINK1	+	Isoform 4 of Misshapen-like kinase 1 OS=Homo sapiens OX=9606 GN=MINK1;Misshapen-like kinase 1 OS=Homo sapiens OX=9606 GN=MINK1 PE=1 SV=2;Isoform 5 of Misshapen-like kinase 1 OS=Homo sapiens OX=9606 GN=MINK1;Isoform 1 of Misshapen-like kinase 1 OS=Homo sapi	5	17	8	8	17	8	8	15.5	9.4	9.4	147.65	1312	1312;1332;1275;1295;1303	24.4															1							1	1			4	1
P08473	P08473	10	10	10	Neprilysin	MME	+	Neprilysin OS=Homo sapiens OX=9606 GN=MME PE=1 SV=2	1	10	10	10	10	10	10	16.1	16.1	16.1	85.513	750	750	25													1				1		1			1			1	1
Q8N4V1;Q8N4V1-2	Q8N4V1;Q8N4V1-2	5;4	5;4	5;4	Membrane magnesium transporter 1	MMGT1	+	Membrane magnesium transporter 1 OS=Homo sapiens OX=9606 GN=MMGT1 PE=1 SV=1;Isoform 2 of Membrane magnesium transporter 1 OS=Homo sapiens OX=9606 GN=MMGT1	2	5	5	5	5	5	5	43.5	43.5	43.5	14.686	131	131;196	28.3				1	3																			3	3	2	4
P50281	P50281	6	6	6	Matrix metalloproteinase-14	MMP14	+	Matrix metalloproteinase-14 OS=Homo sapiens OX=9606 GN=MMP14 PE=1 SV=3	1	6	6	6	6	6	6	14.1	14.1	14.1	65.893	582	582	23.1																			1	1	1		1	1		1
P51512;P51512-2	P51512;P51512-2	2;1	2;1	2;1	Matrix metalloproteinase-16	MMP16	+	Matrix metalloproteinase-16 OS=Homo sapiens OX=9606 GN=MMP16 PE=1 SV=2;Isoform Short of Matrix metalloproteinase-16 OS=Homo sapiens OX=9606 GN=MMP16	2	2	2	2	2	2	2	3.8	3.8	3.8	69.521	607	607;457	23.5																			1
Q9UJG1	Q9UJG1	1	1	1	Motile sperm domain-containing protein 1	MOSPD1	+	Motile sperm domain-containing protein 1 OS=Homo sapiens OX=9606 GN=MOSPD1 PE=1 SV=1	1	1	1	1	1	1	1	8.5	8.5	8.5	24.086	213	213	24																								1
Q99550;Q99550-2	Q99550;Q99550-2	14;13	14;13	14;13	M-phase phosphoprotein 9	MPHOSPH9	+	M-phase phosphoprotein 9 OS=Homo sapiens OX=9606 GN=MPHOSPH9 PE=1 SV=4;Isoform 2 of M-phase phosphoprotein 9 OS=Homo sapiens OX=9606 GN=MPHOSPH9	2	14	14	14	14	14	14	14.5	14.5	14.5	133.02	1183	1183;1180	21.6										1					1	1	1	1		1	2	3	2			1	1
Q8N3R9;Q8N3R9-2;P08908	Q8N3R9;Q8N3R9-2	18;18;1	18;18;1	18;18;1	MAGUK p55 subfamily member 5	MPP5	+	MAGUK p55 subfamily member 5 OS=Homo sapiens OX=9606 GN=MPP5 PE=1 SV=3;Isoform 2 of MAGUK p55 subfamily member 5 OS=Homo sapiens OX=9606 GN=MPP5	3	18	18	18	18	18	18	31.4	31.4	31.4	77.293	675	675;641;422	24.3												1			3	2	3	2	5	3	1	3		1	1	4	3
Q53F39;Q53F39-2;Q53F39-3;Q53F39-4;Q53F39-5	Q53F39;Q53F39-2;Q53F39-3;Q53F39-4;Q53F39-5	6;5;5;4;3	6;5;5;4;3	6;5;5;4;3	Metallophosphoesterase 1	MPPE1	+	Metallophosphoesterase 1 OS=Homo sapiens OX=9606 GN=MPPE1 PE=1 SV=2;Isoform 2 of Metallophosphoesterase 1 OS=Homo sapiens OX=9606 GN=MPPE1;Isoform 3 of Metallophosphoesterase 1 OS=Homo sapiens OX=9606 GN=MPPE1;Isoform 4 of Metallophosphoesterase 1 OS=Homo	5	6	6	6	6	6	6	24.2	24.2	24.2	45.14	396	396;340;341;333;256	22.3								1				1		1	1	1									2
Q95460-3	Q95460-3	4	4	1	Major histocompatibility complex class I-related gene protein	MR1	+	Isoform 3 of Major histocompatibility complex class I-related gene protein OS=Homo sapiens OX=9606 GN=MR1	1	4	4	1	4	4	1	22.1	22.1	4.4	28.973	249	249	22.4												1						1						1
Q96DP5;Q96DP5-2	Q96DP5	12;3	12;3	12;3	Methionyl-tRNA formyltransferase, mitochondrial	MTFMT	+	Methionyl-tRNA formyltransferase, mitochondrial OS=Homo sapiens OX=9606 GN=MTFMT PE=1 SV=2	2	12	12	12	12	12	12	43.2	43.2	43.2	43.832	389	389;144	29.2												1	1	1		1						2			1
Q9NXD2;Q9NXD2-3;Q9NXD2-2	Q9NXD2	7;1;1	7;1;1	7;1;1	Myotubularin-related protein 10	MTMR10	+	Myotubularin-related protein 10 OS=Homo sapiens OX=9606 GN=MTMR10 PE=1 SV=3	3	7	7	7	7	7	7	10.3	10.3	10.3	88.272	777	777;218;451	26.6																	1		1				1	1			2
Q9Y217;Q9Y217-2	Q9Y217;Q9Y217-2	12;10	12;10	12;10	Myotubularin-related protein 6	MTMR6	+	Myotubularin-related protein 6 OS=Homo sapiens OX=9606 GN=MTMR6 PE=1 SV=3;Isoform 2 of Myotubularin-related protein 6 OS=Homo sapiens OX=9606 GN=MTMR6	2	12	12	12	12	12	12	26.4	26.4	26.4	71.967	621	621;548	26.1																			1		2	1		2	1	1	1
Q9ULD2-6	Q9ULD2-6	3	3	1	Microtubule-associated tumor suppressor 1	MTUS1	+	Isoform 6 of Microtubule-associated tumor suppressor 1 OS=Homo sapiens OX=9606 GN=MTUS1	1	3	3	1	3	3	1	6.4	6.4	1.5	58.988	517	517	22																			1	1							1
Q8WXI7	Q8WXI7	1	1	1	Mucin-16	MUC16	+	Mucin-16 OS=Homo sapiens OX=9606 GN=MUC16 PE=1 SV=3	1	1	1	1	1	1	1	0.1	0.1	0.1	1519.2	14507	14507	20																			1	1	1
Q96EY5;Q96EY5-3;Q96EY5-2	Q96EY5;Q96EY5-3;Q96EY5-2	5;5;3	5;5;3	5;5;3	Multivesicular body subunit 12A	MVB12A	+	Multivesicular body subunit 12A OS=Homo sapiens OX=9606 GN=MVB12A PE=1 SV=1;Isoform 3 of Multivesicular body subunit 12A OS=Homo sapiens OX=9606 GN=MVB12A;Isoform 2 of Multivesicular body subunit 12A OS=Homo sapiens OX=9606 GN=MVB12A	3	5	5	5	5	5	5	32.6	32.6	32.6	28.783	273	273;257;233	27																	1									1
Q969H8	Q969H8	11	11	11	Myeloid-derived growth factor	MYDGF	+	Myeloid-derived growth factor OS=Homo sapiens OX=9606 GN=MYDGF PE=1 SV=1	1	11	11	11	11	11	11	45.1	45.1	45.1	18.795	173	173	19.2	1	2	3	3	3	1	1	1	1		2	2	3	5	5	6	7	7	6	3	3	3	6	4	3	3	3
Q9Y4I1-2;Q9Y4I1;Q9Y4I1-3	Q9Y4I1-2;Q9Y4I1;Q9Y4I1-3	62;62;61	62;62;61	57;57;56	Unconventional myosin-Va	MYO5A	+	Isoform 2 of Unconventional myosin-Va OS=Homo sapiens OX=9606 GN=MYO5A;Unconventional myosin-Va OS=Homo sapiens OX=9606 GN=MYO5A PE=1 SV=2;Isoform 3 of Unconventional myosin-Va OS=Homo sapiens OX=9606 GN=MYO5A	3	62	62	57	62	62	57	35.3	35.3	32.6	212.27	1828	1828;1855;1880	19.8	1	1	1	1	1	2	2	1	2	5	5	4	5	5	6	4	8	6	2	3	10	3		1	3	3	5
Q9Y2G1;Q9Y2G1-2;Q96LU7	Q9Y2G1;Q9Y2G1-2	6;6;1	6;6;1	6;6;1	Myelin regulatory factor;Myelin regulatory factor, N-terminal;Myelin regulatory factor, C-terminal	MYRF	+	Myelin regulatory factor OS=Homo sapiens OX=9606 GN=MYRF PE=1 SV=3;Isoform 2 of Myelin regulatory factor OS=Homo sapiens OX=9606 GN=MYRF	3	6	6	6	6	6	6	8.4	8.4	8.4	124.4	1151	1151;1111;910	21.9																	2		1			2			1	1	1
Q14CX7;Q14CX7-2	Q14CX7;Q14CX7-2	23;20	23;20	23;20	N-alpha-acetyltransferase 25, NatB auxiliary subunit	NAA25	+	N-alpha-acetyltransferase 25, NatB auxiliary subunit OS=Homo sapiens OX=9606 GN=NAA25 PE=1 SV=1;Isoform 2 of N-alpha-acetyltransferase 25, NatB auxiliary subunit OS=Homo sapiens OX=9606 GN=NAA25	2	23	23	23	23	23	23	28.5	28.5	28.5	112.29	972	972;859	25.9								1	1	1							1	1	2	1	1	1	2		2	4	4
Q9H7X0;Q9H7X0-2;Q9H7X0-4;Q9H7X0-5;Q9H7X0-3	Q9H7X0;Q9H7X0-2;Q9H7X0-4;Q9H7X0-5	5;4;3;3;2	5;4;3;3;2	5;4;3;3;2	N-alpha-acetyltransferase 60	NAA60	+	N-alpha-acetyltransferase 60 OS=Homo sapiens OX=9606 GN=NAA60 PE=1 SV=1;Isoform 2 of N-alpha-acetyltransferase 60 OS=Homo sapiens OX=9606 GN=NAA60;Isoform 4 of N-alpha-acetyltransferase 60 OS=Homo sapiens OX=9606 GN=NAA60;Isoform 5 of N-alpha-acetyltransfe	5	5	5	5	5	5	5	23.1	23.1	23.1	27.451	242	242;249;179;190;177	25.8														2	2	1	1									1
Q9UK23;Q9UK23-2;Q9UK23-3	Q9UK23;Q9UK23-2;Q9UK23-3	15;15;10	15;15;10	15;15;10	N-acetylglucosamine-1-phosphodiester alpha-N-acetylglucosaminidase	NAGPA	+	N-acetylglucosamine-1-phosphodiester alpha-N-acetylglucosaminidase OS=Homo sapiens OX=9606 GN=NAGPA PE=1 SV=2;Isoform 2 of N-acetylglucosamine-1-phosphodiester alpha-N-acetylglucosaminidase OS=Homo sapiens OX=9606 GN=NAGPA;Isoform 3 of N-acetylglucosamine-	3	15	15	15	15	15	15	34.4	34.4	34.4	56.072	515	515;481;309	19.7											1	2	3	1	3	1	2			1	2	8	10	1	1
P54920	P54920	24	24	21	Alpha-soluble NSF attachment protein	NAPA	+	Alpha-soluble NSF attachment protein OS=Homo sapiens OX=9606 GN=NAPA PE=1 SV=3	1	24	24	21	24	24	21	85.4	85.4	73.9	33.232	295	295	23.9	2	1	1		2	2	2	2	2		4	5	7	8	8	8	5	2		2	4	7	6	11	6	3	7
Q8NFP9;Q8NFP9-3;Q8NFP9-2	Q8NFP9	19;5;3	15;4;3	15;4;3	Neurobeachin	NBEA	+	Neurobeachin OS=Homo sapiens OX=9606 GN=NBEA PE=1 SV=3	3	19	15	15	19	15	15	10.5	9.2	9.2	327.82	2946	2946;739;524	28.4											1									1		2		1	1		1
P13591-1;P13591;P13591-4;P13591-3;P13591-5;P13591-6	P13591-1;P13591;P13591-4;P13591-3;P13591-5	23;22;18;17;12;8	23;22;18;17;12;8	23;22;18;17;12;8	Neural cell adhesion molecule 1	NCAM1	+	Isoform 2 of Neural cell adhesion molecule 1 OS=Homo sapiens OX=9606 GN=NCAM1;Neural cell adhesion molecule 1 OS=Homo sapiens OX=9606 GN=NCAM1 PE=1 SV=3;Isoform 4 of Neural cell adhesion molecule 1 OS=Homo sapiens OX=9606 GN=NCAM1;Isoform 3 of Neural cell	6	23	23	23	23	23	23	31.4	31.4	31.4	93.36	848	848;858;726;761;665;364	20.4				1	2	2	2	7	8	2	2		1	2	4	1	1	3	5	2	2	3	1	1	3	3	3
Q9Y2A7-2;Q9Y2A7;P55160	Q9Y2A7-2;Q9Y2A7	33;33;1	33;33;1	33;33;1	Nck-associated protein 1	NCKAP1	+	Isoform 2 of Nck-associated protein 1 OS=Homo sapiens OX=9606 GN=NCKAP1;Nck-associated protein 1 OS=Homo sapiens OX=9606 GN=NCKAP1 PE=1 SV=1	3	33	33	33	33	33	33	30.5	30.5	30.5	129.52	1134	1134;1128;1127	24.1				1	1		1	1	1	2	3	1	2	3	3	1	1			2	4	3	2	1	3	7	10
Q92542-2;Q92542	Q92542-2;Q92542	12;12	12;12	12;12	Nicastrin	NCSTN	+	Isoform 2 of Nicastrin OS=Homo sapiens OX=9606 GN=NCSTN;Nicastrin OS=Homo sapiens OX=9606 GN=NCSTN PE=1 SV=2	2	12	12	12	12	12	12	19.2	19.2	19.2	76.743	689	689;709	24.6	1	1	1	1	1	1	1	1	1	1	1	1	2	1	1							1	1	3	4	2	4
Q9BT67;Q9BT67-2	Q9BT67	5;1	5;1	5;1	NEDD4 family-interacting protein 1	NDFIP1	+	NEDD4 family-interacting protein 1 OS=Homo sapiens OX=9606 GN=NDFIP1 PE=1 SV=1	2	5	5	5	5	5	5	36.7	36.7	36.7	24.899	221	221;153	22.8																	1	1	2		2	3	1	1
Q9NV92	Q9NV92	2	2	2	NEDD4 family-interacting protein 2	NDFIP2	+	NEDD4 family-interacting protein 2 OS=Homo sapiens OX=9606 GN=NDFIP2 PE=1 SV=2	1	2	2	2	2	2	2	7.4	7.4	7.4	36.389	336	336	13												3	3	3
Q9UN36-2;Q9UN36-6;Q9UN36;Q9UN36-3;Q9UN36-4;Q9UN36-5	Q9UN36-2;Q9UN36-6;Q9UN36;Q9UN36-3;Q9UN36-4;Q9UN36-5	6;6;6;5;4;4	6;6;6;5;4;4	6;6;6;5;4;4	Protein NDRG2	NDRG2	+	Isoform 2 of Protein NDRG2 OS=Homo sapiens OX=9606 GN=NDRG2;Isoform 6 of Protein NDRG2 OS=Homo sapiens OX=9606 GN=NDRG2;Protein NDRG2 OS=Homo sapiens OX=9606 GN=NDRG2 PE=1 SV=2;Isoform 3 of Protein NDRG2 OS=Homo sapiens OX=9606 GN=NDRG2;Isoform 4 of Protei	6	6	6	6	6	6	6	27.5	27.5	27.5	39.289	357	357;367;371;360;328;341	25.1																					2	1		1	1		1
P52848;P52848-2	P52848	38;17	38;17	34;15	Bifunctional heparan sulfate N-deacetylase/N-sulfotransferase 1;Heparan sulfate N-deacetylase 1;Heparan sulfate N-sulfotransferase 1	NDST1	+	Bifunctional heparan sulfate N-deacetylase/N-sulfotransferase 1 OS=Homo sapiens OX=9606 GN=NDST1 PE=1 SV=1	2	38	38	34	38	38	34	50.9	50.9	48.4	100.87	882	882;556	28.8							1					1	1	2	6	4	1	5	4	7	3	2	2	1	4	5	9
P52849;P52849-2	P52849	30;9	27;9	27;9	Bifunctional heparan sulfate N-deacetylase/N-sulfotransferase 2;Heparan sulfate N-deacetylase 2;Heparan sulfate N-sulfotransferase 2	NDST2	+	Bifunctional heparan sulfate N-deacetylase/N-sulfotransferase 2 OS=Homo sapiens OX=9606 GN=NDST2 PE=1 SV=1	2	30	27	27	30	27	27	40.4	37.9	37.9	100.87	883	883;377	25.7													2	3	3	3	4	3	3		3	2		1	2	2	3
Q9NVZ3;Q9NVZ3-4;Q9NVZ3-2;Q9NVZ3-3	Q9NVZ3;Q9NVZ3-4;Q9NVZ3-2	5;4;4;2	5;4;4;2	5;4;4;2	Adaptin ear-binding coat-associated protein 2	NECAP2	+	Adaptin ear-binding coat-associated protein 2 OS=Homo sapiens OX=9606 GN=NECAP2 PE=1 SV=1;Isoform 4 of Adaptin ear-binding coat-associated protein 2 OS=Homo sapiens OX=9606 GN=NECAP2;Isoform 2 of Adaptin ear-binding coat-associated protein 2 OS=Homo sapien	4	5	5	5	5	5	5	34.6	34.6	34.6	28.338	263	263;237;273;172	24.9																					1	1	2	2	2
P46934-4;P46934-3;P46934-2;P46934	P46934-4;P46934-3;P46934-2;P46934	6;6;6;6	5;5;5;5	5;5;5;5	E3 ubiquitin-protein ligase NEDD4	NEDD4	+	Isoform 4 of E3 ubiquitin-protein ligase NEDD4 OS=Homo sapiens OX=9606 GN=NEDD4;Isoform 3 of E3 ubiquitin-protein ligase NEDD4 OS=Homo sapiens OX=9606 GN=NEDD4;Isoform 2 of E3 ubiquitin-protein ligase NEDD4 OS=Homo sapiens OX=9606 GN=NEDD4;E3 ubiquitin-pro	4	6	5	5	6	5	5	8.8	7.7	7.7	104.22	900	900;1247;1303;1319	26.8																								1	2		1
Q96PU5-9;Q96PU5-4;Q96PU5-2;Q96PU5-6;Q96PU5-5;Q96PU5-7;Q96PU5;Q96PU5-3	Q96PU5-9;Q96PU5-4;Q96PU5-2;Q96PU5-6;Q96PU5-5;Q96PU5-7;Q96PU5;Q96PU5-3	8;8;8;8;8;8;8;7	8;8;8;8;8;8;8;7	7;7;7;7;7;7;7;6	E3 ubiquitin-protein ligase NEDD4-like	NEDD4L	+	Isoform 8 of E3 ubiquitin-protein ligase NEDD4-like OS=Homo sapiens OX=9606 GN=NEDD4L;Isoform 4 of E3 ubiquitin-protein ligase NEDD4-like OS=Homo sapiens OX=9606 GN=NEDD4L;Isoform 2 of E3 ubiquitin-protein ligase NEDD4-like OS=Homo sapiens OX=9606 GN=NEDD4	8	8	8	7	8	8	7	12.8	12.8	11.6	96.27	834	834;854;911;947;955;967;975;871	26.1												1							1			1		2	1		1
Q92859-4;Q92859;Q92859-3;Q92859-2	Q92859-4;Q92859;Q92859-3;Q92859-2	33;33;32;32	33;33;32;32	33;33;32;32	Neogenin	NEO1	+	Isoform 4 of Neogenin OS=Homo sapiens OX=9606 GN=NEO1;Neogenin OS=Homo sapiens OX=9606 GN=NEO1 PE=1 SV=2;Isoform 3 of Neogenin OS=Homo sapiens OX=9606 GN=NEO1;Isoform 2 of Neogenin OS=Homo sapiens OX=9606 GN=NEO1	4	33	33	33	33	33	33	35.5	35.5	35.5	158.83	1450	1450;1461;1408;1408	23.7										1	1	1	2	2	2	2	1	3	2	1	1	4	8	8	4	3	1
Q6T4R5-4;Q6T4R5-3;Q6T4R5-2;Q6T4R5	Q6T4R5-4;Q6T4R5-3;Q6T4R5-2;Q6T4R5	4;4;4;4	4;4;4;4	4;4;4;4	Nance-Horan syndrome protein	NHS	+	Isoform 4 of Nance-Horan syndrome protein OS=Homo sapiens OX=9606 GN=NHS;Isoform 3 of Nance-Horan syndrome protein OS=Homo sapiens OX=9606 GN=NHS;Isoform 2 of Nance-Horan syndrome protein OS=Homo sapiens OX=9606 GN=NHS;Nance-Horan syndrome protein OS=Homo	4	4	4	4	4	4	4	5.1	5.1	5.1	160.75	1473	1473;1474;1630;1651	23.4																				1	1				2	1
Q9GZT8;Q9GZT8-2;Q9GZT8-3	Q9GZT8;Q9GZT8-2;Q9GZT8-3	12;12;11	12;12;11	12;12;11	NIF3-like protein 1	NIF3L1	+	NIF3-like protein 1 OS=Homo sapiens OX=9606 GN=NIF3L1 PE=1 SV=2;Isoform 2 of NIF3-like protein 1 OS=Homo sapiens OX=9606 GN=NIF3L1;Isoform 3 of NIF3-like protein 1 OS=Homo sapiens OX=9606 GN=NIF3L1	3	12	12	12	12	12	12	35.8	35.8	35.8	41.968	377	377;350;285	24.1								1	1	2	2	2	2	2	1	2	1		1	1	1		1
Q8N8Q9-2;Q8N8Q9	Q8N8Q9-2;Q8N8Q9	4;4	4;4	4;4	Magnesium transporter NIPA2	NIPA2	+	Isoform 2 of Magnesium transporter NIPA2 OS=Homo sapiens OX=9606 GN=NIPA2;Magnesium transporter NIPA2 OS=Homo sapiens OX=9606 GN=NIPA2 PE=2 SV=1	2	4	4	4	4	4	4	17	17	17	36.998	341	341;360	23.2							1																	4	4	2
Q8N2Q7-2;Q8N2Q7	Q8N2Q7-2;Q8N2Q7	8;8	7;7	7;7	Neuroligin-1	NLGN1	+	Isoform 2 of Neuroligin-1 OS=Homo sapiens OX=9606 GN=NLGN1;Neuroligin-1 OS=Homo sapiens OX=9606 GN=NLGN1 PE=1 SV=3	2	8	7	7	8	7	7	14.8	13.2	13.2	91.999	823	823;863	25.1													1						1		2					1
P15531;P15531-2	P15531;P15531-2	13;13	1;1	1;1	Nucleoside diphosphate kinase A	NME1	+	Nucleoside diphosphate kinase A OS=Homo sapiens OX=9606 GN=NME1 PE=1 SV=1;Isoform 2 of Nucleoside diphosphate kinase A OS=Homo sapiens OX=9606 GN=NME1	2	13	1	1	13	1	1	73	9.2	9.2	17.149	152	152;177	5.4	1	1	1	1	1	1	1	1	2
O60551	O60551	4	2	2	Glycylpeptide N-tetradecanoyltransferase 2	NMT2	+	Glycylpeptide N-tetradecanoyltransferase 2 OS=Homo sapiens OX=9606 GN=NMT2 PE=1 SV=1	1	4	2	2	4	2	2	9.8	6.2	6.2	56.98	498	498	34																							1
Q04721;P0DPK4;P0DPK3-2;P0DPK3;Q7Z3S9-2;Q7Z3S9;Q7Z3S9-3	Q04721	43;2;2;2;2;2;2	43;2;2;2;2;2;2	41;2;2;2;2;2;2	Neurogenic locus notch homolog protein 2;Notch 2 extracellular truncation;Notch 2 intracellular domain	NOTCH2	+	Neurogenic locus notch homolog protein 2 OS=Homo sapiens OX=9606 GN=NOTCH2 PE=1 SV=3	7	43	43	41	43	43	41	24.8	24.8	24.8	265.4	2471	2471;236;249;275;230;236;249	22.3	1				1	1		2	2	1			3	3	5	2	2	3	6	7	8	4	4	7	3	1	2
Q9UM47	Q9UM47	16	14	14	Neurogenic locus notch homolog protein 3;Notch 3 extracellular truncation;Notch 3 intracellular domain	NOTCH3	+	Neurogenic locus notch homolog protein 3 OS=Homo sapiens OX=9606 GN=NOTCH3 PE=1 SV=2	1	16	14	14	16	14	14	8.8	8.3	8.3	243.63	2321	2321	28.1														1	1	2			2	2	1		1		2	1
P01111	P01111	12	12	4	GTPase NRas	NRAS	+	GTPase NRas OS=Homo sapiens OX=9606 GN=NRAS PE=1 SV=1	1	12	12	4	12	12	4	58.7	58.7	15.3	21.229	189	189	25.3															1	9	2	1	3	3			1	3	6	7	4
P46459;P46459-2	P46459;P46459-2	59;51	59;51	58;50	Vesicle-fusing ATPase	NSF	+	Vesicle-fusing ATPase OS=Homo sapiens OX=9606 GN=NSF PE=1 SV=3;Isoform 2 of Vesicle-fusing ATPase OS=Homo sapiens OX=9606 GN=NSF	2	59	59	58	59	59	58	71.1	71.1	71.1	82.593	744	744;644	22.9	7	3	3	6	9	11	9	9	6	7	10	11	9	12	14	25	19	16	12	12	12	10	7	7	5	10	12
P42857-2;P42857	P42857-2;P42857	2;2	2;2	2;2	Neuron-specific protein family member 1	NSG1	+	Isoform 2 of Neuronal vesicle trafficking-associated protein 1 OS=Homo sapiens OX=9606 GN=NSG1;Neuronal vesicle trafficking-associated protein 1 OS=Homo sapiens OX=9606 GN=NSG1 PE=1 SV=1	2	2	2	2	2	2	2	15.1	15.1	15.1	16.467	146	146;185	22.5																		1									1
Q02818	Q02818	32	31	31	Nucleobindin-1	NUCB1	+	Nucleobindin-1 OS=Homo sapiens OX=9606 GN=NUCB1 PE=1 SV=4	1	32	31	31	32	31	31	55.3	53.8	53.8	53.879	461	461	18.8	2	2	1	1	4	4	5	7	7	6	5	7	6	5	5	7	8	12	14	13	12	9	4	3	1	1	8
P80303;P80303-2	P80303;P80303-2	33;32	33;32	32;31	Nucleobindin-2;Nesfatin-1	NUCB2	+	Nucleobindin-2 OS=Homo sapiens OX=9606 GN=NUCB2 PE=1 SV=3;Isoform 2 of Nucleobindin-2 OS=Homo sapiens OX=9606 GN=NUCB2	2	33	33	32	33	33	32	66.7	66.7	65	50.222	420	420;420	18.8	1	3	2	2	5	6	7	5	5	4	6	7	12	9	6	6	8	11	15	12	7	9	8	12	12	13	8
O15504;O15504-2;O15504-3	O15504;O15504-2	16;10;5	16;10;5	16;10;5	Nucleoporin-like protein 2	NUPL2	+	Nucleoporin NUP42 OS=Homo sapiens OX=9606 GN=NUP42 PE=1 SV=1;Isoform 2 of Nucleoporin NUP42 OS=Homo sapiens OX=9606 GN=NUP42	3	16	16	16	16	16	16	45.6	45.6	45.6	44.871	423	423;224;195	26.1																		1		1	2	5	4	2	4	2	1
Q9UBU9;Q9UBU9-2	Q9UBU9;Q9UBU9-2	27;18	27;18	27;18	Nuclear RNA export factor 1	NXF1	+	Nuclear RNA export factor 1 OS=Homo sapiens OX=9606 GN=NXF1 PE=1 SV=1;Isoform 2 of Nuclear RNA export factor 1 OS=Homo sapiens OX=9606 GN=NXF1	2	27	27	27	27	27	27	44.9	44.9	44.9	70.182	619	619;356	20.3	1	1		2			1	2	2	2	2	3	5	9	8	7	6	1			3	3	2	3		4	7
Q9UKK6	Q9UKK6	3	2	2	NTF2-related export protein 1	NXT1	+	NTF2-related export protein 1 OS=Homo sapiens OX=9606 GN=NXT1 PE=1 SV=1	1	3	2	2	3	2	2	32.1	26.4	26.4	15.847	140	140	24.8																							1	3
O75147-2;O75147-1;O75147-4;O75147;REV__Q9UN70-2;REV__Q9UN70	O75147-2;O75147-1;O75147-4;O75147	21;21;21;21;1;1	21;21;21;21;1;1	21;21;21;21;1;1	Obscurin-like protein 1	OBSL1	+	Isoform 2 of Obscurin-like protein 1 OS=Homo sapiens OX=9606 GN=OBSL1;Isoform 3 of Obscurin-like protein 1 OS=Homo sapiens OX=9606 GN=OBSL1;Isoform 4 of Obscurin-like protein 1 OS=Homo sapiens OX=9606 GN=OBSL1;Obscurin-like protein 1 OS=Homo sapiens OX=960	6	21	21	21	21	21	21	25.5	25.5	25.5	113.27	1025	1025;1401;1543;1896;863;934	21.2					1						2	2	3	1		1	4	6	2		2		3	1		2	2
Q01968;Q01968-2	Q01968;Q01968-2	28;27	28;27	27;26	Inositol polyphosphate 5-phosphatase OCRL-1	OCRL	+	Inositol polyphosphate 5-phosphatase OCRL OS=Homo sapiens OX=9606 GN=OCRL PE=1 SV=3;Isoform B of Inositol polyphosphate 5-phosphatase OCRL OS=Homo sapiens OX=9606 GN=OCRL	2	28	28	27	28	28	27	33.7	33.7	32.5	104.2	901	901;893	24.6			1	1	1	1	1	1	1	1	1	1	1	1	1	2	5	6	3	2	2	1	5	2	3	2	2
P22059;Q969R2-5	P22059	41;2	41;2	38;0	Oxysterol-binding protein 1	OSBP	+	Oxysterol-binding protein 1 OS=Homo sapiens OX=9606 GN=OSBP PE=1 SV=1	2	41	41	38	41	41	38	58.7	58.7	56.8	89.42	807	807;460	23.2			1	2	3	4	7	8	6	5	4	5	7	10	12	15	10	8	7	8	12	5	7	3	2	6	18
Q9BXB4	Q9BXB4	39	39	37	Oxysterol-binding protein-related protein 11	OSBPL11	+	Oxysterol-binding protein-related protein 11 OS=Homo sapiens OX=9606 GN=OSBPL11 PE=1 SV=2	1	39	39	37	39	39	37	67.6	67.6	66.1	83.642	747	747	24.6		1	1	1	2	1		1	1	1	5	4	4	1	2	2	6	8	11	8	7	5	7	5	7	7	4
Q96SU4-7;Q96SU4-2;Q96SU4;Q96SU4-6;Q96SU4-3;Q96SU4-5;Q96SU4-4	Q96SU4-7;Q96SU4-2;Q96SU4;Q96SU4-6;Q96SU4-3;Q96SU4-5;Q96SU4-4	32;32;32;30;27;23;23	32;32;32;30;27;23;23	31;31;31;29;26;22;22	Oxysterol-binding protein-related protein 9	OSBPL9	+	Isoform 7 of Oxysterol-binding protein-related protein 9 OS=Homo sapiens OX=9606 GN=OSBPL9;Isoform 2 of Oxysterol-binding protein-related protein 9 OS=Homo sapiens OX=9606 GN=OSBPL9;Oxysterol-binding protein-related protein 9 OS=Homo sapiens OX=9606 GN=OSB	7	32	32	31	32	32	31	48	48	47	81.165	719	719;723;736;746;626;558;571	27.6	1	2	1				2	2	2	2	4	3	3	1		1	2	2	2	2	4	3	4	7	8	6	3
P07237	P07237	42	42	42	Protein disulfide-isomerase	P4HB	+	Protein disulfide-isomerase OS=Homo sapiens OX=9606 GN=P4HB PE=1 SV=3	1	42	42	42	42	42	42	75.4	75.4	75.4	57.116	508	508	20.8	6	7	7	5	8	9	8	11	6	4	8	12	8	7	6	8	5	4	8	5	13	12	13	10	7	5	9
Q6VY07;Q6VY07-2	Q6VY07;Q6VY07-2	18;15	18;15	17;14	Phosphofurin acidic cluster sorting protein 1	PACS1	+	Phosphofurin acidic cluster sorting protein 1 OS=Homo sapiens OX=9606 GN=PACS1 PE=1 SV=2;Isoform 2 of Phosphofurin acidic cluster sorting protein 1 OS=Homo sapiens OX=9606 GN=PACS1	2	18	18	17	18	18	17	23.7	23.7	22.9	104.9	963	963;1008	28.1										1	1	1	2	1						1	1	1	4	2	1	2	1
Q9UKS6	Q9UKS6	17	17	17	Protein kinase C and casein kinase substrate in neurons protein 3	PACSIN3	+	Protein kinase C and casein kinase substrate in neurons protein 3 OS=Homo sapiens OX=9606 GN=PACSIN3 PE=1 SV=2	1	17	17	17	17	17	17	50.5	50.5	50.5	48.486	424	424	25.3					1	1	3	1	1	1		1			1	1	3	3	3	1	2	1	3	4	4		1
P19021-4;P19021-3;P19021-6;P19021;P19021-5;P19021-2	P19021-4;P19021-3;P19021-6;P19021;P19021-5;P19021-2	25;25;25;25;25;23	25;25;25;25;25;23	25;25;25;25;25;23	Peptidyl-glycine alpha-amidating monooxygenase;Peptidylglycine alpha-hydroxylating monooxygenase;Peptidyl-alpha-hydroxyglycine alpha-amidating lyase	PAM	+	Isoform 4 of Peptidyl-glycine alpha-amidating monooxygenase OS=Homo sapiens OX=9606 GN=PAM;Isoform 3 of Peptidyl-glycine alpha-amidating monooxygenase OS=Homo sapiens OX=9606 GN=PAM;Isoform 6 of Peptidyl-glycine alpha-amidating monooxygenase OS=Homo sapien	6	25	25	25	25	25	25	40.6	40.6	40.6	98.761	887	887;905;955;973;974;866	24.9														2	2	2	2	3	4			4	3	2	6	4	4
Q5XG87;Q5XG87-2	Q5XG87;Q5XG87-2	4;2	4;2	4;2	Non-canonical poly(A) RNA polymerase PAPD7	PAPD7	+	Terminal nucleotidyltransferase 4A OS=Homo sapiens OX=9606 GN=TENT4A PE=1 SV=3;Isoform 2 of Terminal nucleotidyltransferase 4A OS=Homo sapiens OX=9606 GN=TENT4A	2	4	4	4	4	4	4	9.8	9.8	9.8	82.359	772	772;542	28.5																						1
Q6TCH7-4;Q6TCH7-3;Q6TCH7-2;Q6TCH7	Q6TCH7-4;Q6TCH7-3;Q6TCH7-2;Q6TCH7	4;4;4;4	4;4;4;4	4;4;4;4	Progestin and adipoQ receptor family member 3	PAQR3	+	Isoform 4 of Progestin and adipoQ receptor family member 3 OS=Homo sapiens OX=9606 GN=PAQR3;Isoform 3 of Progestin and adipoQ receptor family member 3 OS=Homo sapiens OX=9606 GN=PAQR3;Isoform 2 of Progestin and adipoQ receptor family member 3 OS=Homo sapie	4	4	4	4	4	4	4	46.6	46.6	46.6	10.357	88	88;269;291;311	21								1	1	1	1													1	1	1
Q99497	Q99497	16	16	16	Protein deglycase DJ-1	PARK7	+	Parkinson disease protein 7 OS=Homo sapiens OX=9606 GN=PARK7 PE=1 SV=2	1	16	16	16	16	16	16	67.2	67.2	67.2	19.891	189	189	18.2								1	1	1	1	4	8	9	6	6	2	3	1	8	5	3	2	1	2	3	1
Q9P2E7;Q9P2E7-2	Q9P2E7;Q9P2E7-2	5;3	5;3	5;3	Protocadherin-10	PCDH10	+	Protocadherin-10 OS=Homo sapiens OX=9606 GN=PCDH10 PE=1 SV=2;Isoform 2 of Protocadherin-10 OS=Homo sapiens OX=9606 GN=PCDH10	2	5	5	5	5	5	5	6.7	6.7	6.7	112.93	1040	1040;896	19.8																	1	2		1	1				1
Q9HCL0-2;Q9HCL0	Q9HCL0-2;Q9HCL0	6;6	6;6	6;6	Protocadherin-18	PCDH18	+	Isoform 2 of Protocadherin-18 OS=Homo sapiens OX=9606 GN=PCDH18;Protocadherin-18 OS=Homo sapiens OX=9606 GN=PCDH18 PE=1 SV=3	2	6	6	6	6	6	6	7.8	7.8	7.8	126.02	1134	1134;1135	25.9																				1		1		1		1
Q86SE9;Q86SE9-2	Q86SE9	5;1	5;1	5;1	Polycomb group RING finger protein 5	PCGF5	+	Polycomb group RING finger protein 5 OS=Homo sapiens OX=9606 GN=PCGF5 PE=1 SV=1	2	5	5	5	5	5	5	25.4	25.4	25.4	29.714	256	256;49	26.8																								2			1
Q15113	Q15113	1	1	1	Procollagen C-endopeptidase enhancer 1	PCOLCE	+	Procollagen C-endopeptidase enhancer 1 OS=Homo sapiens OX=9606 GN=PCOLCE PE=1 SV=2	1	1	1	1	1	1	1	2.4	2.4	2.4	47.972	449	449	26.5																										1	1
Q92824-2;Q92824	Q92824-2;Q92824	15;14	15;14	15;14	Proprotein convertase subtilisin/kexin type 5	PCSK5	+	Isoform PC6A of Proprotein convertase subtilisin/kexin type 5 OS=Homo sapiens OX=9606 GN=PCSK5;Proprotein convertase subtilisin/kexin type 5 OS=Homo sapiens OX=9606 GN=PCSK5 PE=1 SV=4	2	15	15	15	15	15	15	23.4	23.4	23.4	101.65	913	913;1860	21.6														1	1	2	2	1		1	1	2	1	3	2	1	1
P29122-2;P29122;P29122-8;P29122-7;P29122-5;P29122-4;P29122-6;P29122-3	P29122-2;P29122;P29122-8;P29122-7;P29122-5;P29122-4;P29122-6	15;15;14;14;11;11;9;7	15;15;14;14;11;11;9;7	15;15;14;14;11;11;9;7	Proprotein convertase subtilisin/kexin type 6	PCSK6	+	Isoform PACE4A-II of Proprotein convertase subtilisin/kexin type 6 OS=Homo sapiens OX=9606 GN=PCSK6;Proprotein convertase subtilisin/kexin type 6 OS=Homo sapiens OX=9606 GN=PCSK6 PE=1 SV=1;Isoform PACE4E-II of Proprotein convertase subtilisin/kexin type 6	8	15	15	15	15	15	15	23.3	23.3	23.3	105.12	956	956;969;962;975;623;652;497;487	24.3															1	2	1	1	1	1	2	1	2	1	2	1	1
Q16549	Q16549	10	10	10	Proprotein convertase subtilisin/kexin type 7	PCSK7	+	Proprotein convertase subtilisin/kexin type 7 OS=Homo sapiens OX=9606 GN=PCSK7 PE=1 SV=2	1	10	10	10	10	10	10	16.8	16.8	16.8	86.246	785	785	22.5																	2	3	2	2	4	4		1			2
Q5VU43-13;Q5VU43-2	Q5VU43-13;Q5VU43-2	14;14	14;14	4;4	Myomegalin	PDE4DIP	+	Isoform 13 of Myomegalin OS=Homo sapiens OX=9606 GN=PDE4DIP;Isoform 2 of Myomegalin OS=Homo sapiens OX=9606 GN=PDE4DIP	2	14	14	4	14	14	4	15.1	15.1	3.4	126.95	1116	1116;1132	20.4											1			1	3	2	1	3		1					1		2
Q5VU43-3;Q5VU43;Q5VU43-4;Q5VU43-6;Q5VU43-7	Q5VU43-3;Q5VU43;Q5VU43-4;Q5VU43-6;Q5VU43-7	11;11;11;10;10	1;1;1;0;0	1;1;1;0;0	Myomegalin	PDE4DIP	+	Isoform 3 of Myomegalin OS=Homo sapiens OX=9606 GN=PDE4DIP;Myomegalin OS=Homo sapiens OX=9606 GN=PDE4DIP PE=1 SV=3;Isoform 4 of Myomegalin OS=Homo sapiens OX=9606 GN=PDE4DIP;Isoform 6 of Myomegalin OS=Homo sapiens OX=9606 GN=PDE4DIP;Isoform 7 of Myomegalin	5	11	1	1	11	1	1	6.3	0.5	0.5	254.07	2240	2240;2346;2362;969;988	22																						1
O76083-9;O76083-11;O76083-4;O76083-3;O76083-16;O76083-12;O76083-6;O76083-8;O76083-13;O76083-2;O76083-5;O76083-14;O76083-15;O76083;O76083-10;O76083-7	O76083-9;O76083-11;O76083-4;O76083-3;O76083-16;O76083-12;O76083-6;O76083-8;O76083-13;O76083-2;O76083-5;O76083-14;O76083-15;O76083;O76083-10;O76083-7	3;3;3;3;3;3;3;3;3;3;3;3;3;3;2;2	3;3;3;3;3;3;3;3;3;3;3;3;3;3;2;2	3;3;3;3;3;3;3;3;3;3;3;3;3;3;2;2	High affinity cGMP-specific 3,5-cyclic phosphodiesterase 9A	PDE9A	+	Isoform PDE9A10 of High affinity cGMP-specific 3,5-cyclic phosphodiesterase 9A OS=Homo sapiens OX=9606 GN=PDE9A;Isoform PDE9A12 of High affinity cGMP-specific 3,5-cyclic phosphodiesterase 9A OS=Homo sapiens OX=9606 GN=PDE9A;Isoform PDE9A4 of High affin	16	3	3	3	3	3	3	7.9	7.9	7.9	50.712	433	433;459;465;466;485;491;492;507;526;533;540;552;567;593;376;386	26.7																			1
Q9NRA1;Q9NRA1-4;Q9NRA1-3;Q9NRA1-2	Q9NRA1;Q9NRA1-4	4;3;1;1	4;3;1;1	4;3;1;1	Platelet-derived growth factor C;Platelet-derived growth factor C, latent form;Platelet-derived growth factor C, receptor-binding form	PDGFC	+	Platelet-derived growth factor C OS=Homo sapiens OX=9606 GN=PDGFC PE=1 SV=2;Isoform 4 of Platelet-derived growth factor C OS=Homo sapiens OX=9606 GN=PDGFC	4	4	4	4	4	4	4	8.7	8.7	8.7	39.029	345	345;182;167;282	25.6																								1	2	4	1
Q15084-3;Q15084;Q15084-4;Q15084-5;Q15084-2	Q15084-3;Q15084;Q15084-4;Q15084-5;Q15084-2	19;19;19;19;19	19;19;19;19;19	19;19;19;19;19	Protein disulfide-isomerase A6	PDIA6	+	Isoform 3 of Protein disulfide-isomerase A6 OS=Homo sapiens OX=9606 GN=PDIA6;Protein disulfide-isomerase A6 OS=Homo sapiens OX=9606 GN=PDIA6 PE=1 SV=1;Isoform 4 of Protein disulfide-isomerase A6 OS=Homo sapiens OX=9606 GN=PDIA6;Isoform 5 of Protein disulfi	5	19	19	19	19	19	19	43.9	43.9	43.9	47.837	437	437;440;445;488;492	26.2	3	2	2	3	2	1	1	1	2	2	3	4	5	4	4	2	2	3	3	2	2	2	1	4	3	6	8
Q96FX8	Q96FX8	2	2	2	p53 apoptosis effector related to PMP-22	PERP	+	p53 apoptosis effector related to PMP-22 OS=Homo sapiens OX=9606 GN=PERP PE=1 SV=1	1	2	2	2	2	2	2	21.8	21.8	21.8	21.386	193	193	27.8																						1	1
Q9UHJ9-3;Q9UHJ9;Q9UHJ9-5;Q9UHJ9-4;Q9UHJ9-2	Q9UHJ9-3;Q9UHJ9;Q9UHJ9-5;Q9UHJ9-4;Q9UHJ9-2	3;3;3;2;2	3;3;3;2;2	3;3;3;2;2	Post-GPI attachment to proteins factor 2	PGAP2	+	Isoform 3 of Post-GPI attachment to proteins factor 2 OS=Homo sapiens OX=9606 GN=PGAP2;Post-GPI attachment to proteins factor 2 OS=Homo sapiens OX=9606 GN=PGAP2 PE=1 SV=2;Isoform 5 of Post-GPI attachment to proteins factor 2 OS=Homo sapiens OX=9606 GN=PGAP	5	3	3	3	3	3	3	19.2	19.2	19.2	28.957	250	250;254;307;232;315	13.1				1	2	2	2	1	1	1	1	1	1													2	3
Q86SQ0-2;Q86SQ0-3;Q86SQ0	Q86SQ0-2;Q86SQ0-3;Q86SQ0	6;6;6	6;6;6	6;6;6	Pleckstrin homology-like domain family B member 2	PHLDB2	+	Isoform 2 of Pleckstrin homology-like domain family B member 2 OS=Homo sapiens OX=9606 GN=PHLDB2;Isoform 3 of Pleckstrin homology-like domain family B member 2 OS=Homo sapiens OX=9606 GN=PHLDB2;Pleckstrin homology-like domain family B member 2 OS=Homo sapi	3	6	6	6	6	6	6	7.6	7.6	7.6	136.88	1210	1210;1237;1253	25.2															1							1			1
Q9BTU6	Q9BTU6	25	25	25	Phosphatidylinositol 4-kinase type 2-alpha	PI4K2A	+	Phosphatidylinositol 4-kinase type 2-alpha OS=Homo sapiens OX=9606 GN=PI4K2A PE=1 SV=1	1	25	25	25	25	25	25	61.2	61.2	61.2	54.022	479	479	25.5							1	1	1	1	2	1	3	3	3	4	1	3	3	1			1	1	1	4	2
Q8TCG2	Q8TCG2	18	18	18	Phosphatidylinositol 4-kinase type 2-beta	PI4K2B	+	Phosphatidylinositol 4-kinase type 2-beta OS=Homo sapiens OX=9606 GN=PI4K2B PE=1 SV=1	1	18	18	18	18	18	18	40.5	40.5	40.5	54.744	481	481	24.2						1	1	2	2	2	3	1	1	1	3	3	4	2	2	2	3	1					1
P42356;P42356-2;A4QPH2;A4QPH2-4;A4QPH2-2;Q8N8J0	P42356	62;24;14;11;9;8	62;24;14;11;9;8	62;24;14;11;9;8	Phosphatidylinositol 4-kinase alpha	PI4KA	+	Phosphatidylinositol 4-kinase alpha OS=Homo sapiens OX=9606 GN=PI4KA PE=1 SV=4	6	62	62	62	62	62	62	32.3	32.3	32.3	236.83	2102	2102;854;592;501;439;262	22.9				1	1	1	3	4	3	4	4	4	5	3	4	5	6	6	4	2	4	8	8	4	1	2	4
Q9UBF8;Q9UBF8-2;Q9UBF8-3	Q9UBF8;Q9UBF8-2;Q9UBF8-3	26;26;18	26;26;18	26;26;18	Phosphatidylinositol 4-kinase beta	PI4KB	+	Phosphatidylinositol 4-kinase beta OS=Homo sapiens OX=9606 GN=PI4KB PE=1 SV=1;Isoform 2 of Phosphatidylinositol 4-kinase beta OS=Homo sapiens OX=9606 GN=PI4KB;Isoform 3 of Phosphatidylinositol 4-kinase beta OS=Homo sapiens OX=9606 GN=PI4KB	3	26	26	26	26	26	26	33.5	33.5	33.5	91.378	816	816;801;484	22.8	1	1	1	1	1	1	2	2		1	1	1	1	2		1	3	4	6	3		1	6	5	5	3	2
Q9NRD5;Q9NRD5-2	Q9NRD5;Q9NRD5-2	6;3	6;3	6;3	PRKCA-binding protein	PICK1	+	PRKCA-binding protein OS=Homo sapiens OX=9606 GN=PICK1 PE=1 SV=2;Isoform 2 of PRKCA-binding protein OS=Homo sapiens OX=9606 GN=PICK1	2	6	6	6	6	6	6	16.1	16.1	16.1	46.6	415	415;364	15.7		1	1	1	1	1	1														3	2					1
Q92508	Q92508	24	24	24	Piezo-type mechanosensitive ion channel component 1	PIEZO1	+	Piezo-type mechanosensitive ion channel component 1 OS=Homo sapiens OX=9606 GN=PIEZO1 PE=1 SV=4	1	24	24	24	24	24	24	13.1	13.1	13.1	286.79	2521	2521	27.1																2	3	1		2	1	1	3	3	1		1
Q9Y2I7;Q9Y2I7-2;Q9Y2I7-3;Q9Y2I7-4	Q9Y2I7	10;1;1;1	10;1;1;1	10;1;1;1	1-phosphatidylinositol 3-phosphate 5-kinase	PIKFYVE	+	1-phosphatidylinositol 3-phosphate 5-kinase OS=Homo sapiens OX=9606 GN=PIKFYVE PE=1 SV=3	4	10	10	10	10	10	10	5.1	5.1	5.1	237.13	2098	2098;451;462;548	26.1																	1	1	1			1	1	1	1	1
Q8TBX8;Q8TBX8-3;Q8TBX8-2	Q8TBX8;Q8TBX8-3;Q8TBX8-2	10;9;7	10;9;7	10;9;7	Phosphatidylinositol 5-phosphate 4-kinase type-2 gamma	PIP4K2C	+	Phosphatidylinositol 5-phosphate 4-kinase type-2 gamma OS=Homo sapiens OX=9606 GN=PIP4K2C PE=1 SV=3;Isoform 3 of Phosphatidylinositol 5-phosphate 4-kinase type-2 gamma OS=Homo sapiens OX=9606 GN=PIP4K2C;Isoform 2 of Phosphatidylinositol 5-phosphate 4-kinas	3	10	10	10	10	10	10	29.5	29.5	29.5	47.299	421	421;403;373	21.3															2	4	2	1		1	2	1		1	2	2	1
P48739;P48739-2;P48739-3	P48739;P48739-2;P48739-3	14;14;14	14;14;14	13;13;13	Phosphatidylinositol transfer protein beta isoform	PITPNB	+	Phosphatidylinositol transfer protein beta isoform OS=Homo sapiens OX=9606 GN=PITPNB PE=1 SV=2;Isoform 2 of Phosphatidylinositol transfer protein beta isoform OS=Homo sapiens OX=9606 GN=PITPNB;Isoform 3 of Phosphatidylinositol transfer protein beta isoform	3	14	14	13	14	14	13	52.4	52.4	52.4	31.54	271	271;272;273	21												1	2	1	2	2			1	5	1				1	1	1
O00562-2;O00562	O00562-2;O00562	12;12	12;12	12;12	Membrane-associated phosphatidylinositol transfer protein 1	PITPNM1	+	Isoform 2 of Membrane-associated phosphatidylinositol transfer protein 1 OS=Homo sapiens OX=9606 GN=PITPNM1;Membrane-associated phosphatidylinositol transfer protein 1 OS=Homo sapiens OX=9606 GN=PITPNM1 PE=1 SV=4	2	12	12	12	12	12	12	13	13	13	134.77	1243	1243;1244	27.3												1								1	1						4
O43164-2;O43164	O43164-2;O43164	2;2	2;2	2;2	E3 ubiquitin-protein ligase Praja-2	PJA2	+	Isoform 2 of E3 ubiquitin-protein ligase Praja-2 OS=Homo sapiens OX=9606 GN=PJA2;E3 ubiquitin-protein ligase Praja-2 OS=Homo sapiens OX=9606 GN=PJA2 PE=1 SV=4	2	2	2	2	2	2	2	4.9	4.9	4.9	76.09	688	688;708	20																			1		1
Q13563-3;Q13563;Q13563-5;Q13563-2;Q13563-4	Q13563-3;Q13563;Q13563-5	12;12;9;3;3	12;12;9;3;3	12;12;9;3;3	Polycystin-2	PKD2	+	Isoform 3 of Polycystin-2 OS=Homo sapiens OX=9606 GN=PKD2;Polycystin-2 OS=Homo sapiens OX=9606 GN=PKD2 PE=1 SV=3;Isoform 5 of Polycystin-2 OS=Homo sapiens OX=9606 GN=PKD2	5	12	12	12	12	12	12	16.8	16.8	16.8	103.13	912	912;968;874;483;646	18.4												1	1	2	3	2	1	5	1		3		1		1		1
Q504Y2	Q504Y2	2	2	2	Extracellular tyrosine-protein kinase PKDCC	PKDCC	+	Extracellular tyrosine-protein kinase PKDCC OS=Homo sapiens OX=9606 GN=PKDCC PE=2 SV=2	1	2	2	2	2	2	2	4.3	4.3	4.3	54.131	493	493	18															1						1
Q6P5Z2	Q6P5Z2	25	24	24	Serine/threonine-protein kinase N3	PKN3	+	Serine/threonine-protein kinase N3 OS=Homo sapiens OX=9606 GN=PKN3 PE=1 SV=1	1	25	24	24	25	24	24	36.4	35.5	35.5	99.419	889	889	21.7		1	1							1			2	4	4	6	7	6	1			1	3		1		2
Q99569;Q9UQB3-2;Q9UQB3	Q99569	41;2;2	41;2;2	2;0;0	Plakophilin-4	PKP4	+	Plakophilin-4 OS=Homo sapiens OX=9606 GN=PKP4 PE=1 SV=2	3	41	41	2	41	41	2	46.3	46.3	2.9	131.87	1192	1192;1167;1225	21.1									1	1	1	1	1	1	4	7	6	7	4	5	3	1	5	7	5	3	1
Q99569-2	Q99569-2	40	1	1	Plakophilin-4	PKP4	+	Isoform 2 of Plakophilin-4 OS=Homo sapiens OX=9606 GN=PKP4	1	40	1	1	40	1	1	46.9	1.9	1.9	127.14	1149	1149	23																							1
P47712	P47712	15	15	15	Cytosolic phospholipase A2;Phospholipase A2;Lysophospholipase	PLA2G4A	+	Cytosolic phospholipase A2 OS=Homo sapiens OX=9606 GN=PLA2G4A PE=1 SV=2	1	15	15	15	15	15	15	21.9	21.9	21.9	85.238	749	749	24.9							1	1	1						2	1	2	2		1		1				2	1
Q01970;Q01970-2	Q01970;Q01970-2	25;23	25;23	25;23	1-phosphatidylinositol 4,5-bisphosphate phosphodiesterase beta-3	PLCB3	+	1-phosphatidylinositol 4,5-bisphosphate phosphodiesterase beta-3 OS=Homo sapiens OX=9606 GN=PLCB3 PE=1 SV=2;Isoform 2 of 1-phosphatidylinositol 4,5-bisphosphate phosphodiesterase beta-3 OS=Homo sapiens OX=9606 GN=PLCB3	2	25	25	25	25	25	25	26.8	26.8	26.8	138.8	1234	1234;1167	21.1										1	1	3	3	2	1	3	3	2	1	2		2	3	4	1	1	2
Q13393-2;Q13393;Q13393-4;Q13393-3	Q13393-2;Q13393;Q13393-4;Q13393-3	20;20;17;10	20;20;17;10	20;20;17;10	Phospholipase D1	PLD1	+	Isoform PLD1B of Phospholipase D1 OS=Homo sapiens OX=9606 GN=PLD1;Phospholipase D1 OS=Homo sapiens OX=9606 GN=PLD1 PE=1 SV=1;Isoform PLD1D of Phospholipase D1 OS=Homo sapiens OX=9606 GN=PLD1;Isoform PLD1C of Phospholipase D1 OS=Homo sapiens OX=9606 GN=PLD1	4	20	20	20	20	20	20	22.8	22.8	22.8	119.69	1036	1036;1074;971;597	23.6													1	3	2	1				3		2	1	1		2	2
Q8IV08	Q8IV08	14	14	14	Phospholipase D3	PLD3	+	5-3 exonuclease PLD3 OS=Homo sapiens OX=9606 GN=PLD3 PE=1 SV=1	1	14	14	14	14	14	14	30.2	30.2	30.2	54.705	490	490	22.2		1	1	1	1	1	1	1	1	1	1	1	1	1	1	4	3	2	3	1			2	2	1		3
Q9HB20	Q9HB20	9	9	9	Pleckstrin homology domain-containing family A member 3	PLEKHA3	+	Pleckstrin homology domain-containing family A member 3 OS=Homo sapiens OX=9606 GN=PLEKHA3 PE=1 SV=2	1	9	9	9	9	9	9	36.7	36.7	36.7	33.861	300	300	23.6				1	1	1			1	1	2	1	2	1	1	1
Q9NW61	Q9NW61	8	8	8	Pleckstrin homology domain-containing family J member 1	PLEKHJ1	+	Pleckstrin homology domain-containing family J member 1 OS=Homo sapiens OX=9606 GN=PLEKHJ1 PE=1 SV=1	1	8	8	8	8	8	8	52.3	52.3	52.3	17.551	149	149	18.9															5	3	3					2		3	2
Q6ZWE6;Q6ZWE6-2;Q6ZWE6-3	Q6ZWE6;Q6ZWE6-2	3;3;1	3;3;1	3;3;1	Pleckstrin homology domain-containing family M member 3	PLEKHM3	+	Pleckstrin homology domain-containing family M member 3 OS=Homo sapiens OX=9606 GN=PLEKHM3 PE=2 SV=2;Isoform 2 of Pleckstrin homology domain-containing family M member 3 OS=Homo sapiens OX=9606 GN=PLEKHM3	3	3	3	3	3	3	3	6.8	6.8	6.8	87.165	761	761;717;523	31																								1
O60568	O60568	33	33	33	Procollagen-lysine,2-oxoglutarate 5-dioxygenase 3	PLOD3	+	Multifunctional procollagen lysine hydroxylase and glycosyltransferase LH3 OS=Homo sapiens OX=9606 GN=PLOD3 PE=1 SV=1	1	33	33	33	33	33	33	52.8	52.8	52.8	84.784	738	738	25.2				1	1	2	2	3	1	1	1	2	5	6	3	3	2		1	1	2	4	1	7	4	4	11
O15162-2;O15162	O15162-2;O15162	4;4	4;4	4;4	Phospholipid scramblase 1	PLSCR1	+	Isoform 2 of Phospholipid scramblase 1 OS=Homo sapiens OX=9606 GN=PLSCR1;Phospholipid scramblase 1 OS=Homo sapiens OX=9606 GN=PLSCR1 PE=1 SV=1	2	4	4	4	4	4	4	20.7	20.7	20.7	26.825	237	237;318	11.9					1	1	2	2	1	1	1	1	1	1						1	1
Q969W9-3;Q969W9-2;Q969W9	Q969W9-3;Q969W9-2;Q969W9	2;2;2	2;2;2	2;2;2	Protein TMEPAI	PMEPA1	+	Isoform 3 of Protein TMEPAI OS=Homo sapiens OX=9606 GN=PMEPA1;Isoform 2 of Protein TMEPAI OS=Homo sapiens OX=9606 GN=PMEPA1;Protein TMEPAI OS=Homo sapiens OX=9606 GN=PMEPA1 PE=1 SV=1	3	2	2	2	2	2	2	20.3	20.3	20.3	26.201	237	237;252;287	24																					1						1
Q6P1K2-4;Q6P1K2;Q6P1K2-2	Q6P1K2-4;Q6P1K2;Q6P1K2-2	2;2;2	2;2;2	2;2;2	Polyamine-modulated factor 1	PMF1	+	Isoform 4 of Polyamine-modulated factor 1 OS=Homo sapiens OX=9606 GN=PMF1;Polyamine-modulated factor 1 OS=Homo sapiens OX=9606 GN=PMF1 PE=1 SV=2;Isoform 2 of Polyamine-modulated factor 1 OS=Homo sapiens OX=9606 GN=PMF1	3	2	2	2	2	2	2	14.5	14.5	14.5	19.238	165	165;205;207	22																1	1
Q9NP80-3;Q9NP80;Q9NP80-2	Q9NP80-3;Q9NP80;Q9NP80-2	14;14;12	13;13;11	13;13;11	Calcium-independent phospholipase A2-gamma	PNPLA8	+	Isoform 3 of Calcium-independent phospholipase A2-gamma OS=Homo sapiens OX=9606 GN=PNPLA8;Calcium-independent phospholipase A2-gamma OS=Homo sapiens OX=9606 GN=PNPLA8 PE=1 SV=1;Isoform 2 of Calcium-independent phospholipase A2-gamma OS=Homo sapiens OX=9606	3	14	13	13	14	13	13	21	19.9	19.9	77.031	682	682;782;720	21.1								1	1	1	1	1							1	1	3	2	4
Q9NZ53;Q9NZ53-2	Q9NZ53;Q9NZ53-2	8;5	8;5	8;5	Podocalyxin-like protein 2	PODXL2	+	Podocalyxin-like protein 2 OS=Homo sapiens OX=9606 GN=PODXL2 PE=1 SV=1;Isoform 2 of Podocalyxin-like protein 2 OS=Homo sapiens OX=9606 GN=PODXL2	2	8	8	8	8	8	8	18.7	18.7	18.7	65.075	605	605;529	27.2																1	1	1			2	1	1		1
Q9Y2G5;Q9Y2G5-2;Q9Y2G5-1	Q9Y2G5;Q9Y2G5-2;Q9Y2G5-1	16;14;14	16;14;14	16;14;14	GDP-fucose protein O-fucosyltransferase 2	POFUT2	+	GDP-fucose protein O-fucosyltransferase 2 OS=Homo sapiens OX=9606 GN=POFUT2 PE=1 SV=3;Isoform B of GDP-fucose protein O-fucosyltransferase 2 OS=Homo sapiens OX=9606 GN=POFUT2;Isoform A of GDP-fucose protein O-fucosyltransferase 2 OS=Homo sapiens OX=9606 GN	3	16	16	16	16	16	16	36.8	36.8	36.8	49.975	429	429;380;424	23.6		1	1	1										1	2	2	1				3	4	6	2	1	2	3
Q07864	Q07864	40	40	40	DNA polymerase epsilon catalytic subunit A	POLE	+	DNA polymerase epsilon catalytic subunit A OS=Homo sapiens OX=9606 GN=POLE PE=1 SV=5	1	40	40	40	40	40	40	24.4	24.4	24.4	261.51	2286	2286	24.6														2	2	1	1		1	2	8	2	3	7		2	6
Q8WZA1;Q8WZA1-2	Q8WZA1;Q8WZA1-2	48;46	48;46	48;46	Protein O-linked-mannose beta-1,2-N-acetylglucosaminyltransferase 1	POMGNT1	+	Protein O-linked-mannose beta-1,2-N-acetylglucosaminyltransferase 1 OS=Homo sapiens OX=9606 GN=POMGNT1 PE=1 SV=2;Isoform 2 of Protein O-linked-mannose beta-1,2-N-acetylglucosaminyltransferase 1 OS=Homo sapiens OX=9606 GN=POMGNT1	2	48	48	48	48	48	48	64.2	64.2	64.2	75.251	660	660;748	26.8					2	2	2	3	4	4	4	5	3	2	2	5	11	5	4	5	8	7	10	9	8	5	9
Q15063	Q15063	7	1	1	Periostin	POSTN	+	Periostin OS=Homo sapiens OX=9606 GN=POSTN PE=1 SV=2	1	7	1	1	7	1	1	12.3	1.3	1.3	93.313	836	836	27																											1
O14495	O14495	9	9	9	Lipid phosphate phosphohydrolase 3	PPAP2B	+	Phospholipid phosphatase 3 OS=Homo sapiens OX=9606 GN=PLPP3 PE=1 SV=1	1	9	9	9	9	9	9	27	27	27	35.116	311	311	22.2								1	1	1	1	1										1	2		2	5	1
Q86W92-4;Q86W92-2;Q86W92;Q86W92-3;Q86W92-5;Q8ND30-3;Q8ND30-2	Q86W92-4;Q86W92-2;Q86W92;Q86W92-3	18;18;18;16;2;2;2	18;18;18;16;2;2;2	16;16;16;14;2;0;0	Liprin-beta-1	PPFIBP1	+	Isoform 4 of Liprin-beta-1 OS=Homo sapiens OX=9606 GN=PPFIBP1;Isoform 2 of Liprin-beta-1 OS=Homo sapiens OX=9606 GN=PPFIBP1;Liprin-beta-1 OS=Homo sapiens OX=9606 GN=PPFIBP1 PE=1 SV=2;Isoform 3 of Liprin-beta-1 OS=Homo sapiens OX=9606 GN=PPFIBP1	7	18	18	16	18	18	16	23.9	23.9	21.5	110.3	980	980;1005;1011;858;170;733;764	27.3													1	2				1	3	1		1	5	2		1
Q5SGD2;Q5SGD2-2;Q5SGD2-4	Q5SGD2;Q5SGD2-2	20;11;9	20;11;9	7;0;7	Protein phosphatase 1L	PPM1L	+	Protein phosphatase 1L OS=Homo sapiens OX=9606 GN=PPM1L PE=1 SV=1;Isoform 2 of Protein phosphatase 1L OS=Homo sapiens OX=9606 GN=PPM1L	3	20	20	7	20	20	7	57.5	57.5	21.7	41.053	360	360;181;194	22.5					2				2	1	5	6	4	2	2	2	5	3	2	2	7	2		1		2	3
Q5SGD2-3	Q5SGD2-3	14	1	1	Protein phosphatase 1L	PPM1L	+	Isoform 3 of Protein phosphatase 1L OS=Homo sapiens OX=9606 GN=PPM1L	1	14	1	1	14	1	1	61.8	6.4	6.4	26.363	233	233	15													1	1	1	1	1
Q5SWA1	Q5SWA1	2	2	2	Protein phosphatase 1 regulatory subunit 15B	PPP1R15B	+	Protein phosphatase 1 regulatory subunit 15B OS=Homo sapiens OX=9606 GN=PPP1R15B PE=1 SV=1	1	2	2	2	2	2	2	5	5	5	79.151	713	713	17.2														2	1											1
Q969Q6;Q969Q6-2	Q969Q6;Q969Q6-2	9;7	9;7	9;7	Serine/threonine-protein phosphatase 2A regulatory subunit B subunit gamma	PPP2R3C	+	Serine/threonine-protein phosphatase 2A regulatory subunit B subunit gamma OS=Homo sapiens OX=9606 GN=PPP2R3C PE=1 SV=1;Isoform 2 of Serine/threonine-protein phosphatase 2A regulatory subunit B subunit gamma OS=Homo sapiens OX=9606 GN=PPP2R3C	2	9	9	9	9	9	9	21.2	21.2	21.2	53.315	453	453;343	22.4														1				1	4	1					2	1	2
Q5H9R7-6;Q5H9R7-2;Q5H9R7;Q5H9R7-5;Q5H9R7-3;Q5H9R7-4	Q5H9R7-6;Q5H9R7-2;Q5H9R7;Q5H9R7-5;Q5H9R7-3;Q5H9R7-4	21;21;21;21;18;18	21;21;21;21;18;18	21;21;21;21;18;18	Serine/threonine-protein phosphatase 6 regulatory subunit 3	PPP6R3	+	Isoform 6 of Serine/threonine-protein phosphatase 6 regulatory subunit 3 OS=Homo sapiens OX=9606 GN=PPP6R3;Isoform 2 of Serine/threonine-protein phosphatase 6 regulatory subunit 3 OS=Homo sapiens OX=9606 GN=PPP6R3;Serine/threonine-protein phosphatase 6 reg	6	21	21	21	21	21	21	28.6	28.6	28.6	94.444	844	844;867;873;879;791;793	25.5																2	1	6	3				3		5	3	1
Q4J6C6;Q4J6C6-4;Q4J6C6-2;Q4J6C6-3	Q4J6C6;Q4J6C6-4;Q4J6C6-2;Q4J6C6-3	21;20;19;17	21;20;19;17	21;20;19;17	Prolyl endopeptidase-like	PREPL	+	Prolyl endopeptidase-like OS=Homo sapiens OX=9606 GN=PREPL PE=1 SV=1;Isoform 4 of Prolyl endopeptidase-like OS=Homo sapiens OX=9606 GN=PREPL;Isoform 2 of Prolyl endopeptidase-like OS=Homo sapiens OX=9606 GN=PREPL;Isoform 3 of Prolyl endopeptidase-like OS=H	4	21	21	21	21	21	21	35.9	35.9	35.9	83.926	727	727;638;661;665	27.2															2	2	1	1	1	2	3	2	5	5			1
P54646	P54646	16	13	13	5-AMP-activated protein kinase catalytic subunit alpha-2	PRKAA2	+	5-AMP-activated protein kinase catalytic subunit alpha-2 OS=Homo sapiens OX=9606 GN=PRKAA2 PE=1 SV=2	1	16	13	13	16	13	13	33.5	27.4	27.4	62.319	552	552	28.4		1																			2	2		1	2	1
P17612-2;P17612;P22612	P17612-2;P17612	12;12;2	12;12;2	3;3;0	cAMP-dependent protein kinase catalytic subunit alpha	PRKACA	+	Isoform 2 of cAMP-dependent protein kinase catalytic subunit alpha OS=Homo sapiens OX=9606 GN=PRKACA;cAMP-dependent protein kinase catalytic subunit alpha OS=Homo sapiens OX=9606 GN=PRKACA PE=1 SV=2	3	12	12	3	12	12	3	25.1	25.1	8.7	39.821	343	343;351;351	23.5								1	1	1					1	2	5	4	1			3	4	3	1	6	6
P22694-4;P22694-3;P22694;P22694-5;P22694-7;P22694-6;P22694-9;P22694-2;P22694-10;P22694-8	P22694-4;P22694-3;P22694;P22694-5;P22694-7;P22694-6;P22694-9;P22694-2;P22694-10	11;11;11;11;11;11;11;11;9;5	2;2;2;2;2;2;2;2;1;2	2;2;2;2;2;2;2;2;1;2	cAMP-dependent protein kinase catalytic subunit beta	PRKACB	+	Isoform 4 of cAMP-dependent protein kinase catalytic subunit beta OS=Homo sapiens OX=9606 GN=PRKACB;Isoform 3 of cAMP-dependent protein kinase catalytic subunit beta OS=Homo sapiens OX=9606 GN=PRKACB;cAMP-dependent protein kinase catalytic subunit beta OS=	10	11	2	2	11	2	2	23.1	6.5	6.5	39.379	338	338;339;351;354;355;357;358;398;321;257	31														1
P13861;P13861-2	P13861;P13861-2	22;21	22;21	19;18	cAMP-dependent protein kinase type II-alpha regulatory subunit	PRKAR2A	+	cAMP-dependent protein kinase type II-alpha regulatory subunit OS=Homo sapiens OX=9606 GN=PRKAR2A PE=1 SV=2;Isoform 2 of cAMP-dependent protein kinase type II-alpha regulatory subunit OS=Homo sapiens OX=9606 GN=PRKAR2A	2	22	22	19	22	22	19	53.7	53.7	46.5	45.518	404	404;382	21.7	1	1	1	3	3	1	1	1	1	3	3	4	3	2	3	2	1	2	3	3	3		2	2		5	5
Q02156	Q02156	3	2	2	Protein kinase C epsilon type	PRKCE	+	Protein kinase C epsilon type OS=Homo sapiens OX=9606 GN=PRKCE PE=1 SV=1	1	3	2	2	3	2	2	3.9	2.8	2.8	83.673	737	737	26																							1
Q15139;Q8IVW4-2;Q8IVW4	Q15139	14;1;1	7;0;0	7;0;0	Serine/threonine-protein kinase D1	PRKD1	+	Serine/threonine-protein kinase D1 OS=Homo sapiens OX=9606 GN=PRKD1 PE=1 SV=2	3	14	7	7	14	7	7	19.8	10.7	10.7	101.7	912	912;455;592	20.8					1	1	1	1												2				2		1
Q13976-2;Q13976;Q13976-3	Q13976-2;Q13976	3;3;1	3;3;1	3;3;1	cGMP-dependent protein kinase 1	PRKG1	+	Isoform Beta of cGMP-dependent protein kinase 1 OS=Homo sapiens OX=9606 GN=PRKG1;cGMP-dependent protein kinase 1 OS=Homo sapiens OX=9606 GN=PRKG1 PE=1 SV=3	3	3	3	3	3	3	3	5.8	5.8	5.8	77.803	686	686;671;389	19.7																	1			1		1
P04156	P04156	5	5	5	Major prion protein	PRNP	+	Major prion protein OS=Homo sapiens OX=9606 GN=PRNP PE=1 SV=1	1	5	5	5	5	5	5	24.9	24.9	24.9	27.661	253	253	27.6					1																1	2		1	2	2	1
O43490-5;O43490-3;O43490-4;O43490-6;O43490-7;O43490-2;O43490	O43490-5;O43490-3;O43490-4;O43490-6;O43490-7;O43490-2;O43490	4;4;4;4;4;4;4	4;4;4;4;4;4;4	4;4;4;4;4;4;4	Prominin-1	PROM1	+	Isoform 5 of Prominin-1 OS=Homo sapiens OX=9606 GN=PROM1;Isoform 3 of Prominin-1 OS=Homo sapiens OX=9606 GN=PROM1;Isoform 4 of Prominin-1 OS=Homo sapiens OX=9606 GN=PROM1;Isoform 6 of Prominin-1 OS=Homo sapiens OX=9606 GN=PROM1;Isoform 7 of Prominin-1 OS=H	7	4	4	4	4	4	4	8.2	8.2	8.2	92.74	825	825;830;833;834;842;856;865	24																							1	2	1
P07225;CON__P07224	P07225	4;1	4;1	4;1	Vitamin K-dependent protein S	PROS1	+	Vitamin K-dependent protein S OS=Homo sapiens OX=9606 GN=PROS1 PE=1 SV=1	2	4	4	4	4	4	4	8.7	8.7	8.7	75.122	676	676;675	25.5																							1			2	1
Q96M27;Q96M27-3;Q96M27-2;Q96M27-5;Q96M27-4	Q96M27;Q96M27-3;Q96M27-2	13;12;12;6;5	13;12;12;6;5	13;12;12;6;5	Protein PRRC1	PRRC1	+	Protein PRRC1 OS=Homo sapiens OX=9606 GN=PRRC1 PE=1 SV=1;Isoform 3 of Protein PRRC1 OS=Homo sapiens OX=9606 GN=PRRC1;Isoform 2 of Protein PRRC1 OS=Homo sapiens OX=9606 GN=PRRC1	5	13	13	13	13	13	13	34.8	34.8	34.8	46.701	445	445;462;464;418;311	20	1	1	1	1	2	2	3	5	5	5	7	4	2	2	4	2	1	1	2	1	1		1		1	2	3
Q9BZD6	Q9BZD6	2	2	2	Transmembrane gamma-carboxyglutamic acid protein 4	PRRG4	+	Transmembrane gamma-carboxyglutamic acid protein 4 OS=Homo sapiens OX=9606 GN=PRRG4 PE=1 SV=1	1	2	2	2	2	2	2	17.3	17.3	17.3	25.403	226	226	22.5																			1							1
P49768-2;P49768;P49768-3;P49768-5;P49768-6;P49768-7;P49768-4	P49768-2;P49768;P49768-3;P49768-5;P49768-6;P49768-7	3;3;2;2;2;2;1	3;3;2;2;2;2;1	2;2;1;1;1;2;1	Presenilin-1;Presenilin-1 NTF subunit;Presenilin-1 CTF subunit;Presenilin-1 CTF12	PSEN1	+	Isoform 2 of Presenilin-1 OS=Homo sapiens OX=9606 GN=PSEN1;Presenilin-1 OS=Homo sapiens OX=9606 GN=PSEN1 PE=1 SV=1;Isoform 3 of Presenilin-1 OS=Homo sapiens OX=9606 GN=PSEN1;Isoform 5 of Presenilin-1 OS=Homo sapiens OX=9606 GN=PSEN1;Isoform 6 of Presenilin	7	3	3	2	3	3	2	9.9	9.9	8	52.197	463	463;467;374;378;409;434;184	14.8								1		1	1	1	2	1	2	1	1		2	2
P49810;P49810-3;P49810-2	P49810;P49810-3;P49810-2	3;3;2	2;2;2	2;2;2	Presenilin-2;Presenilin-2 NTF subunit;Presenilin-2 CTF subunit	PSEN2	+	Presenilin-2 OS=Homo sapiens OX=9606 GN=PSEN2 PE=1 SV=1;Isoform 3 of Presenilin-2 OS=Homo sapiens OX=9606 GN=PSEN2;Isoform 2 of Presenilin-2 OS=Homo sapiens OX=9606 GN=PSEN2	3	3	2	2	3	2	2	9.2	7.1	7.1	50.14	448	448;447;414	15.5						1																			1
P11801	P11801	4	4	4	Serine/threonine-protein kinase H1	PSKH1	+	Serine/threonine-protein kinase H1 OS=Homo sapiens OX=9606 GN=PSKH1 PE=1 SV=4	1	4	4	4	4	4	4	9.4	9.4	9.4	48.035	424	424	27.8															1
O95456-2;O95456	O95456-2;O95456	9;9	9;9	9;9	Proteasome assembly chaperone 1	PSMG1	+	Isoform 2 of Proteasome assembly chaperone 1 OS=Homo sapiens OX=9606 GN=PSMG1;Proteasome assembly chaperone 1 OS=Homo sapiens OX=9606 GN=PSMG1 PE=1 SV=1	2	9	9	9	9	9	9	32.6	32.6	32.6	30.288	267	267;288	24.8																		1	1	1		2	1				1
Q13635;Q13635-3;Q13635-2;Q13635-4	Q13635;Q13635-3;Q13635-2;Q13635-4	15;14;14;13	15;14;14;13	15;14;14;13	Protein patched homolog 1	PTCH1	+	Protein patched homolog 1 OS=Homo sapiens OX=9606 GN=PTCH1 PE=1 SV=2;Isoform M of Protein patched homolog 1 OS=Homo sapiens OX=9606 GN=PTCH1;Isoform L of Protein patched homolog 1 OS=Homo sapiens OX=9606 GN=PTCH1;Isoform S of Protein patched homolog 1 OS=	4	15	15	15	15	15	15	14.9	14.9	14.9	160.54	1447	1447;1381;1446;1296	23										2	1							1	1	1	1	3			2	3	3
Q9H7Z7	Q9H7Z7	17	17	17	Prostaglandin E synthase 2;Prostaglandin E synthase 2 truncated form	PTGES2	+	Prostaglandin E synthase 2 OS=Homo sapiens OX=9606 GN=PTGES2 PE=1 SV=1	1	17	17	17	17	17	17	55.4	55.4	55.4	41.943	377	377	24.7						1	1	1	2	1	1	2	2	2	2	2	1									1	2
Q9P2B2	Q9P2B2	38	38	38	Prostaglandin F2 receptor negative regulator	PTGFRN	+	Prostaglandin F2 receptor negative regulator OS=Homo sapiens OX=9606 GN=PTGFRN PE=1 SV=2	1	38	38	38	38	38	38	41.6	41.6	41.6	98.555	879	879	22.2	1	1				2	4	4	6	5	5	3	3	5	5	6	2	2	8	8	3	10	6	12	11	5	4
Q6GMV3	Q6GMV3	1	1	1	Putative peptidyl-tRNA hydrolase PTRHD1	PTRHD1	+	Putative peptidyl-tRNA hydrolase PTRHD1 OS=Homo sapiens OX=9606 GN=PTRHD1 PE=1 SV=1	1	1	1	1	1	1	1	10	10	10	15.805	140	140	20																				1
Q8TE99-2;Q8TE99	Q8TE99-2;Q8TE99	17;17	17;17	17;17	2-phosphoxylose phosphatase 1	PXYLP1	+	Isoform 2 of 2-phosphoxylose phosphatase 1 OS=Homo sapiens OX=9606 GN=PXYLP1;2-phosphoxylose phosphatase 1 OS=Homo sapiens OX=9606 GN=PXYLP1 PE=1 SV=1	2	17	17	17	17	17	17	34.5	34.5	34.5	53.257	464	464;480	29												1			2	2	2	2	1					2	4	8	5
Q9NXS2;Q9NXS2-3	Q9NXS2;Q9NXS2-3	17;13	17;13	17;13	Glutaminyl-peptide cyclotransferase-like protein	QPCTL	+	Glutaminyl-peptide cyclotransferase-like protein OS=Homo sapiens OX=9606 GN=QPCTL PE=1 SV=2;Isoform 2 of Glutaminyl-peptide cyclotransferase-like protein OS=Homo sapiens OX=9606 GN=QPCTL	2	17	17	17	17	17	17	39.3	39.3	39.3	42.924	382	382;288	22							2	2	2	2	2	4	4	5	3	2	1	1	2	2	1	1	2	2	1	2	8
O00391;O00391-2	O00391;O00391-2	20;17	20;17	20;17	Sulfhydryl oxidase 1	QSOX1	+	Sulfhydryl oxidase 1 OS=Homo sapiens OX=9606 GN=QSOX1 PE=1 SV=3;Isoform 2 of Sulfhydryl oxidase 1 OS=Homo sapiens OX=9606 GN=QSOX1	2	20	20	20	20	20	20	30.3	30.3	30.3	82.577	747	747;604	18.2	1	1	1	1	2	2	2	2	2	1	2	1	1		3	5	3	2	1	1	1	3	3	4	1
Q6ZRP7	Q6ZRP7	45	45	45	Sulfhydryl oxidase 2	QSOX2	+	Sulfhydryl oxidase 2 OS=Homo sapiens OX=9606 GN=QSOX2 PE=1 SV=3	1	45	45	45	45	45	45	63	63	63	77.528	698	698	25.2	3	2	2	4	9	8	6	6	6	6	9	10	11	10	8	6	10	11	15	8	5	10	8	13	17	12	11
P61026	P61026	20	19	17	Ras-related protein Rab-10	RAB10	+	Ras-related protein Rab-10 OS=Homo sapiens OX=9606 GN=RAB10 PE=1 SV=1	1	20	19	17	20	19	17	89	89	80.5	22.541	200	200	23.1	5	5	4	4	4	4	4	4	4	2	1	1	2	1	3	4	5	8	8	8	6	5	4	4	9	9	5
P62491;P62491-2	P62491;P62491-2	21;18	21;18	3;0	Ras-related protein Rab-11A	RAB11A	+	Ras-related protein Rab-11A OS=Homo sapiens OX=9606 GN=RAB11A PE=1 SV=3;Isoform 2 of Ras-related protein Rab-11A OS=Homo sapiens OX=9606 GN=RAB11A	2	21	21	3	21	21	3	66.2	66.2	11.6	24.393	216	216;155	23.9	4	2	2	2	2	2	3	3	4	2	5	8	11	10	10	11	11	9	9	13	18	15	15	10	7	9	8
Q15907;Q15907-2	Q15907;Q15907-2	20;19	2;1	2;1	Ras-related protein Rab-11B	RAB11B	+	Ras-related protein Rab-11B OS=Homo sapiens OX=9606 GN=RAB11B PE=1 SV=4;Isoform 2 of Ras-related protein Rab-11B OS=Homo sapiens OX=9606 GN=RAB11B	2	20	2	2	20	2	2	67.4	13.3	13.3	24.488	218	218;179	26.5																			1	1	1	1	1	1	4	2
Q9BXF6	Q9BXF6	33	33	33	Rab11 family-interacting protein 5	RAB11FIP5	+	Rab11 family-interacting protein 5 OS=Homo sapiens OX=9606 GN=RAB11FIP5 PE=1 SV=1	1	33	33	33	33	33	33	70.1	70.1	70.1	70.414	653	653	20.3	1	2	3	4	4	3	3	5	7	5	8	8	8	5	6	7	4	5	6	7	3	4	4	5	3	4	7
Q6IQ22	Q6IQ22	24	24	24	Ras-related protein Rab-12	RAB12	+	Ras-related protein Rab-12 OS=Homo sapiens OX=9606 GN=RAB12 PE=1 SV=3	1	24	24	24	24	24	24	77.9	77.9	77.9	27.248	244	244	19	1	1	1	1	1	2	3	4	4	2	3	5	5	8	7	3	3	2	6	2	2	1		6	6	2	3
P61106	P61106	28	28	28	Ras-related protein Rab-14	RAB14	+	Ras-related protein Rab-14 OS=Homo sapiens OX=9606 GN=RAB14 PE=1 SV=4	1	28	28	28	28	28	28	83.7	83.7	83.7	23.897	215	215	27.6	7	5	1	2	2	2	6	5	4	2	3	2	3	4	4	5	3	2	2	3	7	14	20	17	19	26	28
P59190;P59190-2	P59190	6;2	5;1	5;1	Ras-related protein Rab-15	RAB15	+	Ras-related protein Rab-15 OS=Homo sapiens OX=9606 GN=RAB15 PE=1 SV=1	2	6	5	5	6	5	5	33.5	28.3	28.3	24.39	212	212;208	26.2																	1					1	1			2	2
Q9NP72;Q9NP72-2;Q9NP72-3	Q9NP72;Q9NP72-2	14;12;6	14;12;6	14;12;6	Ras-related protein Rab-18	RAB18	+	Ras-related protein Rab-18 OS=Homo sapiens OX=9606 GN=RAB18 PE=1 SV=1;Isoform 2 of Ras-related protein Rab-18 OS=Homo sapiens OX=9606 GN=RAB18	3	14	14	14	14	14	14	61.2	61.2	61.2	22.977	206	206;235;142	27	1										1	1	1	2	2	7	7	4	3	3	2		1	7	11	11	9
P62820;P62820-2;P62820-3	P62820;P62820-2	25;17;12	25;17;12	13;11;7	Ras-related protein Rab-1A	RAB1A	+	Ras-related protein Rab-1A OS=Homo sapiens OX=9606 GN=RAB1A PE=1 SV=3;Isoform 2 of Ras-related protein Rab-1A OS=Homo sapiens OX=9606 GN=RAB1A	3	25	25	13	25	25	13	94.1	94.1	48.8	22.677	205	205;141;129	21.5	5	7	6	7	9	10	12	12	8	5	7	7	6	4	6	7	7	6	5	5	3	12	19	24	37	18	13
Q9H0U4;Q92928	Q9H0U4	25;11	13;6	13;6	Ras-related protein Rab-1B	RAB1B	+	Ras-related protein Rab-1B OS=Homo sapiens OX=9606 GN=RAB1B PE=1 SV=1	2	25	13	13	25	13	13	93	54.7	54.7	22.171	201	201;201	21	1	1			2	2	3	2	2	3	8	9	10	12	10	4	4	1	1	1	5	6	7	14	3	6	17
Q9UL25	Q9UL25	18	18	18	Ras-related protein Rab-21	RAB21	+	Ras-related protein Rab-21 OS=Homo sapiens OX=9606 GN=RAB21 PE=1 SV=3	1	18	18	18	18	18	18	72	72	72	24.347	225	225	24.4	1	1	1	1	2	2	2	3	4	5	6	3	4	2	1	2	4	3	3	2	1	1	2	2	2	3	5
P51159;P51159-2	P51159;P51159-2	11;9	11;9	9;7	Ras-related protein Rab-27A	RAB27A	+	Ras-related protein Rab-27A OS=Homo sapiens OX=9606 GN=RAB27A PE=1 SV=3;Isoform Short of Ras-related protein Rab-27A OS=Homo sapiens OX=9606 GN=RAB27A	2	11	11	9	11	11	9	50.7	50.7	42.5	24.868	221	221;213	21.2		1	1					1	1	1	1	1	3	1	1		1	1	1					3
O00194	O00194	5	3	3	Ras-related protein Rab-27B	RAB27B	+	Ras-related protein Rab-27B OS=Homo sapiens OX=9606 GN=RAB27B PE=1 SV=4	1	5	3	3	5	3	3	26.6	18.3	18.3	24.608	218	218	29.7																									1	1
O14966;O14966-2;O14966-3	O14966;O14966-2;O14966-3	36;32;22	36;32;22	35;32;22	Ras-related protein Rab-7L1	RAB29	+	Ras-related protein Rab-7L1 OS=Homo sapiens OX=9606 GN=RAB29 PE=1 SV=1;Isoform 2 of Ras-related protein Rab-7L1 OS=Homo sapiens OX=9606 GN=RAB29;Isoform 3 of Ras-related protein Rab-7L1 OS=Homo sapiens OX=9606 GN=RAB29	3	36	36	35	36	36	35	96.6	96.6	96.6	23.155	203	203;179;131	23.3	10	11	9	10	13	14	13	18	16	17	16	17	16	20	17	18	17	20	25	25	34	47	39	48	50	40	34
P61019;P61019-2	P61019;P61019-2	31;25	31;25	16;16	Ras-related protein Rab-2A	RAB2A	+	Ras-related protein Rab-2A OS=Homo sapiens OX=9606 GN=RAB2A PE=1 SV=1;Isoform 2 of Ras-related protein Rab-2A OS=Homo sapiens OX=9606 GN=RAB2A	2	31	31	16	31	31	16	87.3	87.3	59.4	23.545	212	212;188	25.8	9	5	3	3	4	3	2	2	3	4	6	9	15	13	12	17	15	21	19	9	11	28	18	14	13	11	26
Q8WUD1;Q8WUD1-2	Q8WUD1;Q8WUD1-2	27;14	12;10	12;10	Ras-related protein Rab-2B	RAB2B	+	Ras-related protein Rab-2B OS=Homo sapiens OX=9606 GN=RAB2B PE=1 SV=1;Isoform 2 of Ras-related protein Rab-2B OS=Homo sapiens OX=9606 GN=RAB2B	2	27	12	12	27	12	12	88.9	54.2	54.2	24.214	216	216;151	21.2	1	1	1	2	1	1	2	2	2	2	4	6	5	3	3	4	2	3	4	2	3	9	3	6	3	2	2
Q15771;Q15771-2	Q15771;Q15771-2	7;4	5;2	5;2	Ras-related protein Rab-30	RAB30	+	Ras-related protein Rab-30 OS=Homo sapiens OX=9606 GN=RAB30 PE=1 SV=2;Isoform 2 of Ras-related protein Rab-30 OS=Homo sapiens OX=9606 GN=RAB30	2	7	5	5	7	5	5	34	26.6	26.6	23.058	203	203;164	28.8								1												1
Q13636	Q13636	9	7	7	Ras-related protein Rab-31	RAB31	+	Ras-related protein Rab-31 OS=Homo sapiens OX=9606 GN=RAB31 PE=1 SV=1	1	9	7	7	9	7	7	60.3	49	49	21.569	194	194	29.3															1	1	1		1		2	1		1		2	3
Q13637	Q13637	24	23	21	Ras-related protein Rab-32	RAB32	+	Ras-related protein Rab-32 OS=Homo sapiens OX=9606 GN=RAB32 PE=1 SV=3	1	24	23	21	24	23	21	84.9	84.9	72.9	24.997	225	225	25.9					1	1	2	2	2	4	6	5	4	2	3	4	6	5	7	4	2	2	4	3	3	6	3
Q9H082;Q14088	Q9H082	14;3	14;3	14;3	Ras-related protein Rab-33B	RAB33B	+	Ras-related protein Rab-33B OS=Homo sapiens OX=9606 GN=RAB33B PE=1 SV=1	2	14	14	14	14	14	14	59.4	59.4	59.4	25.717	229	229;237	24.8			1	1	1									1	8	8	6	3	2	1	1	1	2		4	4	16
Q9BZG1;Q9BZG1-4;Q9BZG1-2	Q9BZG1;Q9BZG1-4;Q9BZG1-2	17;16;15	17;16;15	17;16;15	Ras-related protein Rab-34	RAB34	+	Ras-related protein Rab-34 OS=Homo sapiens OX=9606 GN=RAB34 PE=1 SV=1;Isoform 4 of Ras-related protein Rab-34 OS=Homo sapiens OX=9606 GN=RAB34;Isoform 2 of Ras-related protein Rab-34 OS=Homo sapiens OX=9606 GN=RAB34	3	17	17	17	17	17	17	55.6	55.6	55.6	29.044	259	259;237;251	20.3							1	1	1	1	3	3	4	4	2	2	2	2		2	2	1	4	3	3	3	6
O95755;O95755-2	O95755;O95755-2	8;7	8;7	8;7	Ras-related protein Rab-36	RAB36	+	Ras-related protein Rab-36 OS=Homo sapiens OX=9606 GN=RAB36 PE=1 SV=2;Isoform 2 of Ras-related protein Rab-36 OS=Homo sapiens OX=9606 GN=RAB36	2	8	8	8	8	8	8	32.4	32.4	32.4	36.322	333	333;311	18.7												1	1	1	1	1	1	3	2	2						1	2
P57729	P57729	11	8	8	Ras-related protein Rab-38	RAB38	+	Ras-related protein Rab-38 OS=Homo sapiens OX=9606 GN=RAB38 PE=1 SV=1	1	11	8	8	11	8	8	51.7	38.9	38.9	23.712	211	211	25.2						1									1	1					2	1				2	2
Q14964	Q14964	16	14	13	Ras-related protein Rab-39A	RAB39A	+	Ras-related protein Rab-39A OS=Homo sapiens OX=9606 GN=RAB39A PE=1 SV=2	1	16	14	13	16	14	13	66.4	66.4	61.3	25.006	217	217	23.9																	4	3	2	1	2	3		3	1	1	1
Q96DA2	Q96DA2	11	10	10	Ras-related protein Rab-39B	RAB39B	+	Ras-related protein Rab-39B OS=Homo sapiens OX=9606 GN=RAB39B PE=1 SV=1	1	11	10	10	11	10	10	51.2	46	46	24.622	213	213	23.2													1	1			2	2	2		2			2	1
P20337	P20337	6	3	3	Ras-related protein Rab-3B	RAB3B	+	Ras-related protein Rab-3B OS=Homo sapiens OX=9606 GN=RAB3B PE=1 SV=2	1	6	3	3	6	3	3	26.9	16.4	16.4	24.758	219	219	17.5															1	2	2	3	3
Q9H2M9;Q9H2M9-2	Q9H2M9	48;2	48;2	47;2	Rab3 GTPase-activating protein non-catalytic subunit	RAB3GAP2	+	Rab3 GTPase-activating protein non-catalytic subunit OS=Homo sapiens OX=9606 GN=RAB3GAP2 PE=1 SV=1	2	48	48	47	48	48	47	35.5	35.5	35	155.98	1393	1393;206	21.6				1	2	2	2	2	2	2	3	3	3	7	5	4	5	7	7	7	6	3	2	6	4	7	1
Q86YS6;Q86YS6-2;REV__Q8WY22	Q86YS6;Q86YS6-2	16;9;1	14;7;1	13;7;0	Ras-related protein Rab-43	RAB43	+	Ras-related protein Rab-43 OS=Homo sapiens OX=9606 GN=RAB43 PE=1 SV=1;Isoform 3 of Ras-related protein Rab-43 OS=Homo sapiens OX=9606 GN=RAB43	3	16	14	13	16	14	13	59.4	52.4	49.1	23.339	212	212;155;251	20.1					1	1	1	1			1	2	3	2	1	1	1				1	3	3	3
P20338	P20338	15	15	14	Ras-related protein Rab-4A	RAB4A	+	Ras-related protein Rab-4A OS=Homo sapiens OX=9606 GN=RAB4A PE=1 SV=3	1	15	15	14	15	15	14	55	55	48.6	24.389	218	218	25.6		1	1	1	1						1	2	2	2	2	1	1	1	3	5	4	1	1	1	2	5	2
P20340-2;P20340-4	P20340-2;P20340-4	30;23	30;23	2;2	Ras-related protein Rab-6A	RAB6A	+	Isoform 2 of Ras-related protein Rab-6A OS=Homo sapiens OX=9606 GN=RAB6A;Isoform 4 of Ras-related protein Rab-6A OS=Homo sapiens OX=9606 GN=RAB6A	2	30	30	2	30	30	2	77.4	77.4	10.1	23.548	208	208;175	21.5	9	4	5	11	13	8	8	5	8	7	6	3	1	1	3	7	4	7	13	19	10	6	12	20	10	6	8
P20340;P20340-3	P20340	29;12	2;0	0;0	Ras-related protein Rab-6A	RAB6A	+	Ras-related protein Rab-6A OS=Homo sapiens OX=9606 GN=RAB6A PE=1 SV=3	2	29	2	0	29	2	0	66.8	10.1	0	23.593	208	208;104	28																											1
Q9NRW1;Q9NRW1-2	Q9NRW1;Q9NRW1-2	22;17	7;5	5;5	Ras-related protein Rab-6B	RAB6B	+	Ras-related protein Rab-6B OS=Homo sapiens OX=9606 GN=RAB6B PE=1 SV=1;Isoform 2 of Ras-related protein Rab-6B OS=Homo sapiens OX=9606 GN=RAB6B	2	22	7	5	22	7	5	61.1	24	18.3	23.461	208	208;195	15.2	1	1	1	1	1	1	1	1								1	2	3	2	6	1				2	1
Q53S08	Q53S08	9	1	0		RAB6C	+	Ras-related protein Rab-6D OS=Homo sapiens OX=9606 GN=RAB6D PE=2 SV=1	1	9	1	0	9	1	0	23.6	3.5	0	28.242	254	254	15													1				1
P51149	P51149	24	24	24	Ras-related protein Rab-7a	RAB7A	+	Ras-related protein Rab-7a OS=Homo sapiens OX=9606 GN=RAB7A PE=1 SV=1	1	24	24	24	24	24	24	88.9	88.9	88.9	23.489	207	207	23.1	3	4	5	5	4	6	6	7	6	4	7	7	5	5	6	8	7	6	10	22	14	6	9	9	16	13	12
Q96AH8	Q96AH8	3	3	3	Ras-related protein Rab-7b	RAB7B	+	Ras-related protein Rab-7b OS=Homo sapiens OX=9606 GN=RAB7B PE=1 SV=1	1	3	3	3	3	3	3	17.6	17.6	17.6	22.511	199	199	31.2																										1
P61006;P61006-2	P61006;P61006-2	16;14	12;10	8;6	Ras-related protein Rab-8A	RAB8A	+	Ras-related protein Rab-8A OS=Homo sapiens OX=9606 GN=RAB8A PE=1 SV=1;Isoform 2 of Ras-related protein Rab-8A OS=Homo sapiens OX=9606 GN=RAB8A	2	16	12	8	16	12	8	53.6	45.4	30	23.668	207	207;207	17.1	2	2	2	2	3	3	4	5	3	4	4	3	2	3	3	1	1	1	1	2	2	4	7	5	3	5	2
P51151	P51151	15	15	13	Ras-related protein Rab-9A	RAB9A	+	Ras-related protein Rab-9A OS=Homo sapiens OX=9606 GN=RAB9A PE=1 SV=1	1	15	15	13	15	15	13	82.6	82.6	78.1	22.837	201	201	23.5							1	1	1	2	3	2	1	1		1		5	3	4	6	9	5	5	5	5	2
Q9UI14	Q9UI14	7	7	7	Prenylated Rab acceptor protein 1	RABAC1	+	Prenylated Rab acceptor protein 1 OS=Homo sapiens OX=9606 GN=RABAC1 PE=1 SV=1	1	7	7	7	7	7	7	29.7	29.7	29.7	20.648	185	185	26.9										1	1		1	2	1	2	4	3	3	1						1	2
Q7Z6M1;Q7Z6M1-2	Q7Z6M1;Q7Z6M1-2	3;2	3;2	3;2	Rab9 effector protein with kelch motifs	RABEPK	+	Rab9 effector protein with kelch motifs OS=Homo sapiens OX=9606 GN=RABEPK PE=1 SV=1;Isoform 2 of Rab9 effector protein with kelch motifs OS=Homo sapiens OX=9606 GN=RABEPK	2	3	3	3	3	3	3	12.1	12.1	12.1	40.564	372	372;321	27.3																						1					1
Q9Y3P9;Q9Y3P9-2;Q9Y3P9-3;Q9Y3P9-4	Q9Y3P9;Q9Y3P9-2	20;12;9;4	20;12;9;4	18;11;9;4	Rab GTPase-activating protein 1	RABGAP1	+	Rab GTPase-activating protein 1 OS=Homo sapiens OX=9606 GN=RABGAP1 PE=1 SV=3;Isoform 2 of Rab GTPase-activating protein 1 OS=Homo sapiens OX=9606 GN=RABGAP1	4	20	20	18	20	20	18	23.5	23.5	21.7	121.74	1069	1069;599;479;265	22.7					1		1	1	1	1	1	1	1									1	3	1	1	4	1
Q5R372-4;Q5R372;Q5R372-3;Q5R372-2	Q5R372-4;Q5R372;Q5R372-3;Q5R372-2	10;10;10;7	9;9;9;7	7;7;7;7	Rab GTPase-activating protein 1-like	RABGAP1L	+	Isoform 4 of Rab GTPase-activating protein 1-like OS=Homo sapiens OX=9606 GN=RABGAP1L;Rab GTPase-activating protein 1-like OS=Homo sapiens OX=9606 GN=RABGAP1L PE=1 SV=1;Isoform 3 of Rab GTPase-activating protein 1-like OS=Homo sapiens OX=9606 GN=RABGAP1L;I	4	10	9	7	10	9	7	15.9	14.8	12	90.837	800	800;815;827;605	23.4																1	1		1		1			1	2
P60763	P60763	9	3	3	Ras-related C3 botulinum toxin substrate 3	RAC3	+	Ras-related C3 botulinum toxin substrate 3 OS=Homo sapiens OX=9606 GN=RAC3 PE=1 SV=1	1	9	3	3	9	3	3	44.3	15.1	15.1	21.379	192	192	28.6																									1	2	2
P50749;P50749-2	P50749;P50749-2	3;2	3;2	3;2	Ras association domain-containing protein 2	RASSF2	+	Ras association domain-containing protein 2 OS=Homo sapiens OX=9606 GN=RASSF2 PE=1 SV=1;Isoform 2 of Ras association domain-containing protein 2 OS=Homo sapiens OX=9606 GN=RASSF2	2	3	3	3	3	3	3	12.9	12.9	12.9	37.79	326	326;157	26.9														1										1		1	1
O15258	O15258	10	10	10	Protein RER1	RER1	+	Protein RER1 OS=Homo sapiens OX=9606 GN=RER1 PE=1 SV=1	1	10	10	10	10	10	10	36.7	36.7	36.7	22.958	196	196	21	5	3	1	1							1	3	5	5	9	2	1	4	3	5	6	4		2	3	2	2
Q8WZ73;Q8WZ73-3;Q8WZ73-2	Q8WZ73;Q8WZ73-3;Q8WZ73-2	6;5;5	6;5;5	6;5;5	E3 ubiquitin-protein ligase rififylin	RFFL	+	E3 ubiquitin-protein ligase rififylin OS=Homo sapiens OX=9606 GN=RFFL PE=1 SV=1;Isoform 3 of E3 ubiquitin-protein ligase rififylin OS=Homo sapiens OX=9606 GN=RFFL;Isoform 2 of E3 ubiquitin-protein ligase rififylin OS=Homo sapiens OX=9606 GN=RFFL	3	6	6	6	6	6	6	26.4	26.4	26.4	40.514	363	363;327;355	25.4																						1	2		1	2
Q9Y644	Q9Y644	8	8	8	Beta-1,3-N-acetylglucosaminyltransferase radical fringe	RFNG	+	Beta-1,3-N-acetylglucosaminyltransferase radical fringe OS=Homo sapiens OX=9606 GN=RFNG PE=2 SV=3	1	8	8	8	8	8	8	30.5	30.5	30.5	36.423	331	331	30.1								1	1					1								4	1
Q6NW40	Q6NW40	3	3	3	RGM domain family member B	RGMB	+	RGM domain family member B OS=Homo sapiens OX=9606 GN=RGMB PE=1 SV=3	1	3	3	3	3	3	3	8	8	8	47.546	437	437	29.2																											1
Q92546	Q92546	15	15	15	RAB6A-GEF complex partner protein 2	RGP1	+	RAB6A-GEF complex partner protein 2 OS=Homo sapiens OX=9606 GN=RGP1 PE=1 SV=1	1	15	15	15	15	15	15	39.9	39.9	39.9	42.455	391	391	19.9							1	1	1	1	1	1		1	2	5	5	4	3			1	2	2		2	4
P49795	P49795	2	2	2	Regulator of G-protein signaling 19	RGS19	+	Regulator of G-protein signaling 19 OS=Homo sapiens OX=9606 GN=RGS19 PE=1 SV=1	1	2	2	2	2	2	2	16.6	16.6	16.6	24.635	217	217	24																					1	1
Q6NTF9;Q6NTF9-2	Q6NTF9;Q6NTF9-2	7;7	7;7	4;4	Rhomboid domain-containing protein 2	RHBDD2	+	Rhomboid domain-containing protein 2 OS=Homo sapiens OX=9606 GN=RHBDD2 PE=1 SV=2;Isoform 2 of Rhomboid domain-containing protein 2 OS=Homo sapiens OX=9606 GN=RHBDD2	2	7	7	4	7	7	4	25.3	25.3	12.9	39.202	364	364;409	25.5	1	1	1	1											1								1	6	8	4	3
Q6NTF9-3	Q6NTF9-3	4	1	1	Rhomboid domain-containing protein 2	RHBDD2	+	Isoform 3 of Rhomboid domain-containing protein 2 OS=Homo sapiens OX=9606 GN=RHBDD2	1	4	1	1	4	1	1	25.6	5.4	5.4	23.686	223	223	17																	1
Q96CC6	Q96CC6	5	5	5	Inactive rhomboid protein 1	RHBDF1	+	Inactive rhomboid protein 1 OS=Homo sapiens OX=9606 GN=RHBDF1 PE=1 SV=2	1	5	5	5	5	5	5	8.5	8.5	8.5	97.4	855	855	22.8																		1				1		2		1
O94955	O94955	10	10	10	Rho-related BTB domain-containing protein 3	RHOBTB3	+	Rho-related BTB domain-containing protein 3 OS=Homo sapiens OX=9606 GN=RHOBTB3 PE=1 SV=2	1	10	10	10	10	10	10	23.7	23.7	23.7	69.413	611	611	24						1	1								1	1				1					1	1	1
P08134	P08134	10	2	2	Rho-related GTP-binding protein RhoC	RHOC	+	Rho-related GTP-binding protein RhoC OS=Homo sapiens OX=9606 GN=RHOC PE=1 SV=1	1	10	2	2	10	2	2	40.4	12.4	12.4	22.006	193	193	24.8																							2			1	1
Q7L0Q8-2;Q7L0Q8	Q7L0Q8-2;Q7L0Q8	2;2	2;2	2;2	Rho-related GTP-binding protein RhoU	RHOU	+	Isoform 2 of Rho-related GTP-binding protein RhoU OS=Homo sapiens OX=9606 GN=RHOU;Rho-related GTP-binding protein RhoU OS=Homo sapiens OX=9606 GN=RHOU PE=1 SV=1	2	2	2	2	2	2	2	15.2	15.2	15.2	22.164	197	197;258	21																		1						1
Q4ADV7;Q4ADV7-3;Q4ADV7-2	Q4ADV7;Q4ADV7-3;Q4ADV7-2	29;27;25	29;27;25	29;27;25	RAB6A-GEF complex partner protein 1	RIC1	+	Guanine nucleotide exchange factor subunit RIC1 OS=Homo sapiens OX=9606 GN=RIC1 PE=1 SV=2;Isoform 3 of Guanine nucleotide exchange factor subunit RIC1 OS=Homo sapiens OX=9606 GN=RIC1;Isoform 2 of Guanine nucleotide exchange factor subunit RIC1 OS=Homo sapi	3	29	29	29	29	29	29	27.6	27.6	27.6	159.3	1423	1423;1386;1165	27.4												1	1			2	2	3	2	1	3	1	3	1	3	1	1
Q6NUQ1	Q6NUQ1	14	14	14	RAD50-interacting protein 1	RINT1	+	RAD50-interacting protein 1 OS=Homo sapiens OX=9606 GN=RINT1 PE=1 SV=1	1	14	14	14	14	14	14	22.1	22.1	22.1	90.631	792	792	27.2													1	1	1	1	1	1	1	1					3	1	2
Q96LZ7;Q96LZ7-4;Q96LZ7-2;Q96LZ7-3	Q96LZ7;Q96LZ7-4;Q96LZ7-2;Q96LZ7-3	10;7;7;6	10;7;7;6	10;7;7;6	Regulator of microtubule dynamics protein 2	RMDN2	+	Regulator of microtubule dynamics protein 2 OS=Homo sapiens OX=9606 GN=RMDN2 PE=1 SV=2;Isoform 4 of Regulator of microtubule dynamics protein 2 OS=Homo sapiens OX=9606 GN=RMDN2;Isoform 2 of Regulator of microtubule dynamics protein 2 OS=Homo sapiens OX=960	4	10	10	10	10	10	10	25.6	25.6	25.6	47.399	410	410;265;573;211	26.4											1				1		2	1							1	1	1
P61587	P61587	7	7	7	Rho-related GTP-binding protein RhoE	RND3	+	Rho-related GTP-binding protein RhoE OS=Homo sapiens OX=9606 GN=RND3 PE=1 SV=1	1	7	7	7	7	7	7	37.7	37.7	37.7	27.368	244	244	25.5																	1				2		1		3	2
Q9H920;Q9H920-2;Q8N4F7	Q9H920;Q9H920-2	7;6;2	7;6;2	7;6;2	RING finger protein 121	RNF121	+	RING finger protein 121 OS=Homo sapiens OX=9606 GN=RNF121 PE=1 SV=1;Isoform 2 of RING finger protein 121 OS=Homo sapiens OX=9606 GN=RNF121	3	7	7	7	7	7	7	16.5	16.5	16.5	37.882	327	327;246;328	26.2									1	1	1	1	2	3	2	1	1	1			1	2	2			4	4
Q9H9V4	Q9H9V4	5	5	5	RING finger protein 122	RNF122	+	RING finger protein 122 OS=Homo sapiens OX=9606 GN=RNF122 PE=1 SV=2	1	5	5	5	5	5	5	21.9	21.9	21.9	17.475	155	155	24.1																						5	5	1		2	3
Q8TEB7	Q8TEB7	6	6	1	E3 ubiquitin-protein ligase RNF128	RNF128	+	E3 ubiquitin-protein ligase RNF128 OS=Homo sapiens OX=9606 GN=RNF128 PE=1 SV=1	1	6	6	1	6	6	1	17.3	17.3	5.4	46.52	428	428	26.5																	1				1	1	1	1	1
O43567;O43567-2	O43567	7;3	7;3	7;3	E3 ubiquitin-protein ligase RNF13	RNF13	+	E3 ubiquitin-protein ligase RNF13 OS=Homo sapiens OX=9606 GN=RNF13 PE=1 SV=1	2	7	7	7	7	7	7	25.7	25.7	25.7	42.813	381	381;262	20.4											1	1	1				2	1	2				2	3		1	1
Q9Y225;Q9Y225-2	Q9Y225;Q9Y225-2	4;4	4;4	4;4	RING finger protein 24	RNF24	+	RING finger protein 24 OS=Homo sapiens OX=9606 GN=RNF24 PE=1 SV=1;Isoform 2 of RING finger protein 24 OS=Homo sapiens OX=9606 GN=RNF24	2	4	4	4	4	4	4	43.2	43.2	43.2	17.209	148	148;169	24															1	1							1
Q5M7Z0;Q5M7Z0-2;Q5M7Z0-3	Q5M7Z0;Q5M7Z0-2;Q5M7Z0-3	8;4;4	8;4;4	8;4;4	RING finger and transmembrane domain-containing protein 1	RNFT1	+	E3 ubiquitin-protein ligase RNFT1 OS=Homo sapiens OX=9606 GN=RNFT1 PE=1 SV=2;Isoform 2 of E3 ubiquitin-protein ligase RNFT1 OS=Homo sapiens OX=9606 GN=RNFT1;Isoform 3 of E3 ubiquitin-protein ligase RNFT1 OS=Homo sapiens OX=9606 GN=RNFT1	3	8	8	8	8	8	8	26.4	26.4	26.4	49.709	435	435;203;245	19.8				1	1	1	1	1	1	1	1	1	4	4	1	1						2	2	1
Q9Y6N7-4;Q9Y6N7-3;Q9Y6N7;Q9Y6N7-2;Q9Y6N7-5;Q9Y6N7-6	Q9Y6N7-4;Q9Y6N7-3;Q9Y6N7;Q9Y6N7-2;Q9Y6N7-5;Q9Y6N7-6	30;30;30;30;29;28	30;30;30;30;29;28	29;29;29;29;28;27	Roundabout homolog 1	ROBO1	+	Isoform 4 of Roundabout homolog 1 OS=Homo sapiens OX=9606 GN=ROBO1;Isoform 3 of Roundabout homolog 1 OS=Homo sapiens OX=9606 GN=ROBO1;Roundabout homolog 1 OS=Homo sapiens OX=9606 GN=ROBO1 PE=1 SV=1;Isoform 2 of Roundabout homolog 1 OS=Homo sapiens OX=9606	6	30	30	29	30	30	29	25.8	25.8	25	176.57	1612	1612;1615;1651;1655;1606;1551	20.4								1	2	1	2	2	2	2	2	1	4	7	4	5	7	6	6	3	5	1	1
O75695	O75695	11	11	11	Protein XRP2	RP2	+	Protein XRP2 OS=Homo sapiens OX=9606 GN=RP2 PE=1 SV=4	1	11	11	11	11	11	11	24.3	24.3	24.3	39.641	350	350	20.8								1	1	2	2	1	3	6	4	4	2	1	1		2	4	1	1
Q92834-4;Q92834-2;Q92834;Q92834-5;Q92834-3;Q92834-6	Q92834-4;Q92834-2;Q92834;Q92834-5;Q92834-3;Q92834-6	2;2;2;1;1;1	2;2;2;1;1;1	2;2;2;1;1;1	X-linked retinitis pigmentosa GTPase regulator	RPGR	+	Isoform 4 of X-linked retinitis pigmentosa GTPase regulator OS=Homo sapiens OX=9606 GN=RPGR;Isoform 2 of X-linked retinitis pigmentosa GTPase regulator OS=Homo sapiens OX=9606 GN=RPGR;X-linked retinitis pigmentosa GTPase regulator OS=Homo sapiens OX=9606 G	6	2	2	2	2	2	2	3.1	3.1	3.1	83.393	753	753;815;1020;480;646;1152	31.2																					1
P62070;P62070-4;P62070-3;P62070-2	P62070;P62070-4;P62070-3;P62070-2	14;14;12;9	14;14;12;9	11;11;10;9	Ras-related protein R-Ras2	RRAS2	+	Ras-related protein R-Ras2 OS=Homo sapiens OX=9606 GN=RRAS2 PE=1 SV=1;Isoform 4 of Ras-related protein R-Ras2 OS=Homo sapiens OX=9606 GN=RRAS2;Isoform 3 of Ras-related protein R-Ras2 OS=Homo sapiens OX=9606 GN=RRAS2;Isoform 2 of Ras-related protein R-Ras2	4	14	14	11	14	14	11	53.4	53.4	51	23.399	204	204;210;169;127	21		1	1	1	2	3	2	2	2	2	3	1	1		1	1			1	1		8	4	1	3	11	7
Q96DX4	Q96DX4	6	6	6	RING finger and SPRY domain-containing protein 1	RSPRY1	+	RING finger and SPRY domain-containing protein 1 OS=Homo sapiens OX=9606 GN=RSPRY1 PE=1 SV=1	1	6	6	6	6	6	6	16.3	16.3	16.3	64.18	576	576	16.7				1	1	1	1												1	1	1		1	1			1
O95197-3;O95197-6;O95197-5	O95197-3;O95197-6;O95197-5	9;5;5	9;5;5	3;3;3	Reticulon-3	RTN3	+	Isoform 3 of Reticulon-3 OS=Homo sapiens OX=9606 GN=RTN3;Isoform 6 of Reticulon-3 OS=Homo sapiens OX=9606 GN=RTN3;Isoform 5 of Reticulon-3 OS=Homo sapiens OX=9606 GN=RTN3	3	9	9	3	9	9	3	35.2	35.2	8.1	25.609	236	236;214;241	26.4				1	1	1	1	1										1	2	2	5	6	3	3	3	2	2
O95197-7;O95197-2;O95197;O95197-4	O95197-7;O95197-2;O95197;O95197-4	7;7;7;6	1;1;1;0	1;1;1;0	Reticulon-3	RTN3	+	Isoform 7 of Reticulon-3 OS=Homo sapiens OX=9606 GN=RTN3;Isoform 2 of Reticulon-3 OS=Homo sapiens OX=9606 GN=RTN3;Reticulon-3 OS=Homo sapiens OX=9606 GN=RTN3 PE=1 SV=2;Isoform 4 of Reticulon-3 OS=Homo sapiens OX=9606 GN=RTN3	4	7	1	1	7	1	1	9.2	2.3	2.3	100.82	920	920;1013;1032;255	19																			1
Q9NTJ5;Q9NTJ5-2	Q9NTJ5;Q9NTJ5-2	47;37	47;37	47;37	Phosphatidylinositide phosphatase SAC1	SACM1L	+	Phosphatidylinositol-3-phosphatase SAC1 OS=Homo sapiens OX=9606 GN=SACM1L PE=1 SV=2;Isoform 2 of Phosphatidylinositol-3-phosphatase SAC1 OS=Homo sapiens OX=9606 GN=SACM1L	2	47	47	47	47	47	47	64.7	64.7	64.7	66.966	587	587;526	22.7	6	5	6	6	8	10	8	15	14	10	16	19	20	15	14	10	7	11	10	12	7	21	14	8	10	9	6
Q96LT4-2;Q96LT4	Q96LT4-2;Q96LT4	6;6	6;6	6;6	Sphingomyelin synthase-related protein 1	SAMD8	+	Isoform 2 of Sphingomyelin synthase-related protein 1 OS=Homo sapiens OX=9606 GN=SAMD8;Sphingomyelin synthase-related protein 1 OS=Homo sapiens OX=9606 GN=SAMD8 PE=1 SV=2	2	6	6	6	6	6	6	21.5	21.5	21.5	37.609	326	326;415	24.2															1		1	1	1					1		1
Q9NR31;Q9NR31-2	Q9NR31;Q9NR31-2	14;11	14;11	11;10	GTP-binding protein SAR1a	SAR1A	+	GTP-binding protein SAR1a OS=Homo sapiens OX=9606 GN=SAR1A PE=1 SV=1;Isoform 2 of GTP-binding protein SAR1a OS=Homo sapiens OX=9606 GN=SAR1A	2	14	14	11	14	14	11	70.2	70.2	62.1	22.367	198	198;155	30.6				1	2		1	1	1	1	1													1	2		1
Q9Y6B6	Q9Y6B6	10	7	7	GTP-binding protein SAR1b	SAR1B	+	GTP-binding protein SAR1b OS=Homo sapiens OX=9606 GN=SAR1B PE=1 SV=1	1	10	7	7	10	7	7	61.6	48	48	22.41	198	198	32.5									1															2
O15126;O15126-2	O15126;O15126-2	15;12	15;12	15;12	Secretory carrier-associated membrane protein 1	SCAMP1	+	Secretory carrier-associated membrane protein 1 OS=Homo sapiens OX=9606 GN=SCAMP1 PE=1 SV=2;Isoform 2 of Secretory carrier-associated membrane protein 1 OS=Homo sapiens OX=9606 GN=SCAMP1	2	15	15	15	15	15	15	42.9	42.9	42.9	37.92	338	338;157	16.7	1	2	2	3	4	4	6	9	10	8	8	5	5	4	5	6	5	2	2	4	2	6	8	9	12	3	2
O15127	O15127	7	7	7	Secretory carrier-associated membrane protein 2	SCAMP2	+	Secretory carrier-associated membrane protein 2 OS=Homo sapiens OX=9606 GN=SCAMP2 PE=1 SV=2	1	7	7	7	7	7	7	24	24	24	36.648	329	329	25						1	1	2	2	1	2	2	2						1	2	4	7	5	2	2	5	5
O14828;O14828-2	O14828;O14828-2	15;9	15;9	15;9	Secretory carrier-associated membrane protein 3	SCAMP3	+	Secretory carrier-associated membrane protein 3 OS=Homo sapiens OX=9606 GN=SCAMP3 PE=1 SV=3;Isoform 2 of Secretory carrier-associated membrane protein 3 OS=Homo sapiens OX=9606 GN=SCAMP3	2	15	15	15	15	15	15	44.1	44.1	44.1	38.287	347	347;321	21.6	1	2	4	4	4	3	4	3	4	3	4	6	7	7	7	7	5	4	6	5	5	3	9	13	9	5	6
Q969E2;Q969E2-2;Q969E2-3	Q969E2;Q969E2-2;Q969E2-3	5;5;3	5;5;3	5;5;3	Secretory carrier-associated membrane protein 4	SCAMP4	+	Secretory carrier-associated membrane protein 4 OS=Homo sapiens OX=9606 GN=SCAMP4 PE=1 SV=1;Isoform 2 of Secretory carrier-associated membrane protein 4 OS=Homo sapiens OX=9606 GN=SCAMP4;Isoform 3 of Secretory carrier-associated membrane protein 4 OS=Homo	3	5	5	5	5	5	5	23.1	23.1	23.1	25.728	229	229;195;132	18.4			1	1	1	1											1	3	2	1	1				1
Q8TAC9-3;Q8TAC9;Q8TAC9-2	Q8TAC9-3;Q8TAC9;Q8TAC9-2	2;2;2	2;2;2	2;2;2	Secretory carrier-associated membrane protein 5	SCAMP5	+	Isoform 3 of Secretory carrier-associated membrane protein 5 OS=Homo sapiens OX=9606 GN=SCAMP5;Secretory carrier-associated membrane protein 5 OS=Homo sapiens OX=9606 GN=SCAMP5 PE=1 SV=1;Isoform 2 of Secretory carrier-associated membrane protein 5 OS=Homo	3	2	2	2	2	2	2	30.5	30.5	30.5	17.931	164	164;235;243	19.7																1	1									1
Q12770;Q12770-3;Q12770-4;Q12770-2	Q12770;Q12770-3;Q12770-4;Q12770-2	31;19;18;18	31;19;18;18	31;19;18;18	Sterol regulatory element-binding protein cleavage-activating protein	SCAP	+	Sterol regulatory element-binding protein cleavage-activating protein OS=Homo sapiens OX=9606 GN=SCAP PE=1 SV=4;Isoform 3 of Sterol regulatory element-binding protein cleavage-activating protein OS=Homo sapiens OX=9606 GN=SCAP;Isoform 4 of Sterol regulator	4	31	31	31	31	31	31	30.5	30.5	30.5	139.73	1279	1279;771;886;905	23.3							1	1	1			1	2	3	4	3	2	3	1	2	1	3	4	9	5	3	4
Q8WVM8;Q8WVM8-2;Q8WVM8-3	Q8WVM8;Q8WVM8-2;Q8WVM8-3	44;33;33	44;33;33	44;33;33	Sec1 family domain-containing protein 1	SCFD1	+	Sec1 family domain-containing protein 1 OS=Homo sapiens OX=9606 GN=SCFD1 PE=1 SV=4;Isoform 2 of Sec1 family domain-containing protein 1 OS=Homo sapiens OX=9606 GN=SCFD1;Isoform 3 of Sec1 family domain-containing protein 1 OS=Homo sapiens OX=9606 GN=SCFD1	3	44	44	44	44	44	44	66.2	66.2	66.2	72.379	642	642;550;575	25.4	3	3	2	3	4	5	6	9	9	10	9	14	10	13	9	5	3	4	5	5	12	5	6	16	15	15	18
Q96KG9-3;Q96KG9-2;Q96KG9;Q96KG9-4;Q96KG9-5;Q96KG9-6	Q96KG9-3;Q96KG9-2;Q96KG9;Q96KG9-4;Q96KG9-5;Q96KG9-6	29;29;29;28;26;26	29;29;29;28;26;26	29;29;29;28;26;26	N-terminal kinase-like protein	SCYL1	+	Isoform 3 of N-terminal kinase-like protein OS=Homo sapiens OX=9606 GN=SCYL1;Isoform 2 of N-terminal kinase-like protein OS=Homo sapiens OX=9606 GN=SCYL1;N-terminal kinase-like protein OS=Homo sapiens OX=9606 GN=SCYL1 PE=1 SV=1;Isoform 4 of N-terminal kina	6	29	29	29	29	29	29	51.6	51.6	51.6	78.695	707	707;791;808;781;626;787	25.4								1					2	2	2	2	4	5	2	1		2	1	5	2	6	9
Q6P3W7	Q6P3W7	23	23	23	SCY1-like protein 2	SCYL2	+	SCY1-like protein 2 OS=Homo sapiens OX=9606 GN=SCYL2 PE=1 SV=1	1	23	23	23	23	23	23	29.9	29.9	29.9	103.71	929	929	22.3														2	3	4	5	4	2	2	4	4	2	4	3	4
Q8IZE3-2;Q8IZE3	Q8IZE3-2;Q8IZE3	14;13	14;13	14;13	Protein-associating with the carboxyl-terminal domain of ezrin	SCYL3	+	Isoform 2 of Protein-associating with the carboxyl-terminal domain of ezrin OS=Homo sapiens OX=9606 GN=SCYL3;Protein-associating with the carboxyl-terminal domain of ezrin OS=Homo sapiens OX=9606 GN=SCYL3 PE=1 SV=3	2	14	14	14	14	14	14	25.9	25.9	25.9	76.73	688	688;742	26.6										1						1	1	2	1	1	1					2	1
P18827	P18827	2	2	2	Syndecan-1	SDC1	+	Syndecan-1 OS=Homo sapiens OX=9606 GN=SDC1 PE=1 SV=3	1	2	2	2	2	2	2	11.9	11.9	11.9	32.461	310	310	17															1	1	2	3
O75056	O75056	3	3	3	Syndecan-3	SDC3	+	Syndecan-3 OS=Homo sapiens OX=9606 GN=SDC3 PE=1 SV=2	1	3	3	3	3	3	3	8.6	8.6	8.6	45.496	442	442	28.7																								2
Q9BRK5;Q9BRK5-6;Q9BRK5-4;Q9BRK5-3;Q9BRK5-2;Q9BRK5-5	Q9BRK5;Q9BRK5-6;Q9BRK5-4;Q9BRK5-3;Q9BRK5-2	26;23;17;17;15;5	26;23;17;17;15;5	26;23;17;17;15;5	45 kDa calcium-binding protein	SDF4	+	45 kDa calcium-binding protein OS=Homo sapiens OX=9606 GN=SDF4 PE=1 SV=1;Isoform 6 of 45 kDa calcium-binding protein OS=Homo sapiens OX=9606 GN=SDF4;Isoform 4 of 45 kDa calcium-binding protein OS=Homo sapiens OX=9606 GN=SDF4;Isoform 3 of 45 kDa calcium-bin	6	26	26	26	26	26	26	61.6	61.6	61.6	41.806	362	362;348;202;254;259;130	21.1	8	8	7	11	13	12	8	5	6	3	8	10	13	15	14	14	14	10	6	2	3	5	6	10	6	7	7
P67812-4;P67812;P67812-3;P67812-2;P0C7V7	P67812-4;P67812;P67812-3;P67812-2	11;11;11;9;2	11;11;11;9;2	11;11;11;9;2	Signal peptidase complex catalytic subunit SEC11A	SEC11A	+	Isoform 4 of Signal peptidase complex catalytic subunit SEC11A OS=Homo sapiens OX=9606 GN=SEC11A;Signal peptidase complex catalytic subunit SEC11A OS=Homo sapiens OX=9606 GN=SEC11A PE=1 SV=1;Isoform 3 of Signal peptidase complex catalytic subunit SEC11A OS	5	11	11	11	11	11	11	39	39	39	18.988	164	164;179;185;153;166	26.3	1					1	1	2				1	1	1	1									1	1	1	6
Q9BY50	Q9BY50	5	5	5	Signal peptidase complex catalytic subunit SEC11C	SEC11C	+	Signal peptidase complex catalytic subunit SEC11C OS=Homo sapiens OX=9606 GN=SEC11C PE=1 SV=3	1	5	5	5	5	5	5	29.7	29.7	29.7	21.542	192	192	21.8					1	1					1
P55735;P55735-2;P55735-4;P55735-3	P55735;P55735-2;P55735-4;P55735-3	18;17;17;17	18;17;17;17	18;17;17;17	Protein SEC13 homolog	SEC13	+	Protein SEC13 homolog OS=Homo sapiens OX=9606 GN=SEC13 PE=1 SV=3;Isoform 2 of Protein SEC13 homolog OS=Homo sapiens OX=9606 GN=SEC13;Isoform 4 of Protein SEC13 homolog OS=Homo sapiens OX=9606 GN=SEC13;Isoform 3 of Protein SEC13 homolog OS=Homo sapiens OX=9	4	18	18	18	18	18	18	69.6	69.6	69.6	35.54	322	322;308;325;368	19.9	1	1	1	1	2	3	3	2	2	2	2	2	3	3	3	4	4	4	5	6	3	6	3	2
Q92503-3;Q92503;Q92503-2	Q92503-3;Q92503;Q92503-2	15;15;15	15;15;15	15;15;15	SEC14-like protein 1	SEC14L1	+	Isoform 3 of SEC14-like protein 1 OS=Homo sapiens OX=9606 GN=SEC14L1;SEC14-like protein 1 OS=Homo sapiens OX=9606 GN=SEC14L1 PE=1 SV=2;Isoform 2 of SEC14-like protein 1 OS=Homo sapiens OX=9606 GN=SEC14L1	3	15	15	15	15	15	15	31	31	31	77.131	681	681;715;719	22.1															1	1	2	1			3	1		2	2	4
O15027-5;O15027-4;O15027;O15027-2;O15027-3	O15027-5;O15027-4;O15027;O15027-2;O15027-3	32;31;31;30;30	32;31;31;30;30	32;31;31;30;30	Protein transport protein Sec16A	SEC16A	+	Isoform 5 of Protein transport protein Sec16A OS=Homo sapiens OX=9606 GN=SEC16A;Isoform 4 of Protein transport protein Sec16A OS=Homo sapiens OX=9606 GN=SEC16A;Protein transport protein Sec16A OS=Homo sapiens OX=9606 GN=SEC16A PE=1 SV=4;Isoform 2 of Protei	5	32	32	32	32	32	32	23.4	23.4	23.4	254.13	2379	2379;2332;2357;2312;2337	25.2								1					1	1			2	2	3	2	2	5	2	4	2	4	3
Q96IW7	Q96IW7	12	12	12	Vesicle-trafficking protein SEC22a	SEC22A	+	Vesicle-trafficking protein SEC22a OS=Homo sapiens OX=9606 GN=SEC22A PE=1 SV=1	1	12	12	12	12	12	12	36.8	36.8	36.8	34.947	307	307	21.2	2	1	1	1	1	1	1	1	1	1	1	1	3	5	5	6	4	6	9	7	8	2	1		5		1
O75396	O75396	16	16	16	Vesicle-trafficking protein SEC22b	SEC22B	+	Vesicle-trafficking protein SEC22b OS=Homo sapiens OX=9606 GN=SEC22B PE=1 SV=4	1	16	16	16	16	16	16	52.6	52.6	52.6	24.593	215	215	24.6	5	4	4	5	6	6	5	7	8	8	5	11	11	11	8	13	15	14	23	10	9	5	2	2	4	7	7
Q15436;Q15436-2	Q15436;Q15436-2	35;24	35;24	31;24	Protein transport protein Sec23A	SEC23A	+	Protein transport protein Sec23A OS=Homo sapiens OX=9606 GN=SEC23A PE=1 SV=2;Isoform 2 of Protein transport protein Sec23A OS=Homo sapiens OX=9606 GN=SEC23A	2	35	35	31	35	35	31	54.4	54.4	50.6	86.16	765	765;563	26.5	1	1	1	1	2	1		1	2	3	2		1	1	6	6	3	3	4	6	7	4	10	15	14	11	11
Q15437	Q15437	29	25	25	Protein transport protein Sec23B	SEC23B	+	Protein transport protein Sec23B OS=Homo sapiens OX=9606 GN=SEC23B PE=1 SV=2	1	29	25	25	29	25	25	48.8	45	45	86.478	767	767	20.5		1	1	1			1	1	1	1	1		2	1	2	3	5	3	1		4	5	1	2	2	1	2
O95486;O95486-2	O95486	19;4	16;4	16;4	Protein transport protein Sec24A	SEC24A	+	Protein transport protein Sec24A OS=Homo sapiens OX=9606 GN=SEC24A PE=1 SV=2	2	19	16	16	19	16	16	21.3	19.8	19.8	119.75	1093	1093;613	30.7																				2	1				3	2	2
O95487-2;O95487;O95487-3	O95487-2;O95487;O95487-3	35;35;35	35;35;35	32;32;32	Protein transport protein Sec24B	SEC24B	+	Isoform 2 of Protein transport protein Sec24B OS=Homo sapiens OX=9606 GN=SEC24B;Protein transport protein Sec24B OS=Homo sapiens OX=9606 GN=SEC24B PE=1 SV=2;Isoform 3 of Protein transport protein Sec24B OS=Homo sapiens OX=9606 GN=SEC24B	3	35	35	32	35	35	32	32.9	32.9	31.5	133.63	1233	1233;1268;1298	26.6							1	1	3	2	1	1	3	5	7	3				2	1	8	7	14	14	7	11
P53992;P53992-2	P53992	52;22	52;22	49;22	Protein transport protein Sec24C	SEC24C	+	Protein transport protein Sec24C OS=Homo sapiens OX=9606 GN=SEC24C PE=1 SV=3	2	52	52	49	52	52	49	53	53	51.7	118.32	1094	1094;342	22.8	6	6	5	2	3	3	4	4	4	4	6	9	9	10	10	7	5	4	3	1	8	6	8	6	6	5	9
O94855;O94855-2	O94855;O94855-2	28;28	26;26	26;26	Protein transport protein Sec24D	SEC24D	+	Protein transport protein Sec24D OS=Homo sapiens OX=9606 GN=SEC24D PE=1 SV=2;Isoform 2 of Protein transport protein Sec24D OS=Homo sapiens OX=9606 GN=SEC24D	2	28	26	26	28	26	26	35.8	34.3	34.3	113.01	1032	1032;1033	26.8														1	1	1	2	3	2	2	2	1	1	4	2	1	2
O94979-6;O94979-3;O94979-10;O94979-4;O94979-9;O94979-2;O94979;O94979-8;O94979-7;O94979-5	O94979-6;O94979-3;O94979-10;O94979-4;O94979-9;O94979-2;O94979;O94979-8;O94979-7	30;30;30;30;30;30;30;30;26;14	30;30;30;30;30;30;30;30;26;14	30;30;30;30;30;30;30;30;26;14	Protein transport protein Sec31A	SEC31A	+	Isoform 6 of Protein transport protein Sec31A OS=Homo sapiens OX=9606 GN=SEC31A;Isoform 3 of Protein transport protein Sec31A OS=Homo sapiens OX=9606 GN=SEC31A;Isoform 10 of Protein transport protein Sec31A OS=Homo sapiens OX=9606 GN=SEC31A;Isoform 4 of Pr	10	30	30	30	30	30	30	35	35	35	117.67	1067	1067;1106;1166;1181;1200;1205;1220;1233;969;509	24.1				1	1				2					1	2	2	2		1		5	4	7	9	7	1	3
Q96EE3;Q96EE3-1	Q96EE3;Q96EE3-1	19;19	19;19	19;19	Nucleoporin SEH1	SEH1L	+	Nucleoporin SEH1 OS=Homo sapiens OX=9606 GN=SEH1L PE=1 SV=3;Isoform B of Nucleoporin SEH1 OS=Homo sapiens OX=9606 GN=SEH1L	2	19	19	19	19	19	19	70.6	70.6	70.6	39.648	360	360;421	26.1													2	2	2	5	9	7	1	1	3		1	8	8	3	4
Q8NFY4-3;Q8NFY4-2;Q8NFY4-4;Q8NFY4-5;Q8NFY4-6;Q8NFY4;Q8NFY4-7;Q8NFY4-8	Q8NFY4-3;Q8NFY4-2;Q8NFY4-4;Q8NFY4-5;Q8NFY4-6;Q8NFY4;Q8NFY4-7;Q8NFY4-8	4;4;4;4;4;4;2;2	4;4;4;4;4;4;2;2	4;4;4;4;4;4;2;2	Semaphorin-6D	SEMA6D	+	Isoform 2 of Semaphorin-6D OS=Homo sapiens OX=9606 GN=SEMA6D;Isoform 1 of Semaphorin-6D OS=Homo sapiens OX=9606 GN=SEMA6D;Isoform 3 of Semaphorin-6D OS=Homo sapiens OX=9606 GN=SEMA6D;Isoform 5 of Semaphorin-6D OS=Homo sapiens OX=9606 GN=SEMA6D;Isoform 6 of	8	4	4	4	4	4	4	5.4	5.4	5.4	111.73	998	998;1011;1017;1030;1054;1073;476;597	20.2													1							2
Q13530-2;Q13530	Q13530-2;Q13530	8;8	8;8	7;7	Serine incorporator 3	SERINC3	+	Isoform 2 of Serine incorporator 3 OS=Homo sapiens OX=9606 GN=SERINC3;Serine incorporator 3 OS=Homo sapiens OX=9606 GN=SERINC3 PE=2 SV=2	2	8	8	7	8	8	7	20.3	20.3	17.7	46.821	418	418;473	24.1									1	1				1						1	1			2	2	1
Q86VE9-3;Q86VE9-2;Q86VE9;Q86VE9-4	Q86VE9-3;Q86VE9-2;Q86VE9;Q86VE9-4	2;2;2;2	2;2;2;2	2;2;2;2	Serine incorporator 5	SERINC5	+	Isoform 3 of Serine incorporator 5 OS=Homo sapiens OX=9606 GN=SERINC5;Isoform 2 of Serine incorporator 5 OS=Homo sapiens OX=9606 GN=SERINC5;Serine incorporator 5 OS=Homo sapiens OX=9606 GN=SERINC5 PE=2 SV=1;Isoform 4 of Serine incorporator 5 OS=Homo sapien	4	2	2	2	2	2	2	5	5	5	46.373	417	417;420;423;461	18.8														1	1	1								1	1
P50454	P50454	24	24	24	Serpin H1	SERPINH1	+	Serpin H1 OS=Homo sapiens OX=9606 GN=SERPINH1 PE=1 SV=2	1	24	24	24	24	24	24	50	50	50	46.44	418	418	30.1	1					1	1	1	1	1	3	3	3	3	3	3			1	1	1	2	3	5	5	12	14
Q587I9	Q587I9	6	6	6	Vesicle transport protein SFT2C	SFT2D3	+	Vesicle transport protein SFT2C OS=Homo sapiens OX=9606 GN=SFT2D3 PE=2 SV=1	1	6	6	6	6	6	6	31.2	31.2	31.2	21.789	215	215	20	1			1	1	1	1	1	1	1	3	3	2	2	2	1			1	1	1	2	1		3	2
Q86VZ5;Q86VZ5-2	Q86VZ5;Q86VZ5-2	12;6	12;6	12;6	Phosphatidylcholine:ceramide cholinephosphotransferase 1	SGMS1	+	Phosphatidylcholine:ceramide cholinephosphotransferase 1 OS=Homo sapiens OX=9606 GN=SGMS1 PE=1 SV=3;Isoform 2 of Phosphatidylcholine:ceramide cholinephosphotransferase 1 OS=Homo sapiens OX=9606 GN=SGMS1	2	12	12	12	12	12	12	30.3	30.3	30.3	48.616	413	413;214	23.5														1	1	1	1	2	6	2	1					1	1
Q8NHU3	Q8NHU3	7	7	7	Phosphatidylcholine:ceramide cholinephosphotransferase 2	SGMS2	+	Phosphatidylcholine:ceramide cholinephosphotransferase 2 OS=Homo sapiens OX=9606 GN=SGMS2 PE=1 SV=1	1	7	7	7	7	7	7	21.6	21.6	21.6	42.28	365	365	23																1	1	1		1	1	2	1		1	2
Q99962	Q99962	4	1	1	Endophilin-A1	SH3GL2	+	Endophilin-A1 OS=Homo sapiens OX=9606 GN=SH3GL2 PE=1 SV=1	1	4	1	1	4	1	1	13.4	4.5	4.5	39.962	352	352	19																			1
Q9Y371-2;Q9Y371;Q9Y371-3	Q9Y371-2;Q9Y371	13;12;6	13;12;6	13;12;6	Endophilin-B1	SH3GLB1	+	Isoform 2 of Endophilin-B1 OS=Homo sapiens OX=9606 GN=SH3GLB1;Endophilin-B1 OS=Homo sapiens OX=9606 GN=SH3GLB1 PE=1 SV=1	3	13	13	13	13	13	13	34.5	34.5	34.5	43.196	386	386;365;265	24.8										1	2	2	2	1	1	2	1	1					3	5	1
Q9P2F8;Q9P2F8-2	Q9P2F8;Q9P2F8-2	7;4	7;4	7;4	Signal-induced proliferation-associated 1-like protein 2	SIPA1L2	+	Signal-induced proliferation-associated 1-like protein 2 OS=Homo sapiens OX=9606 GN=SIPA1L2 PE=1 SV=2;Isoform 2 of Signal-induced proliferation-associated 1-like protein 2 OS=Homo sapiens OX=9606 GN=SIPA1L2	2	7	7	7	7	7	7	5.8	5.8	5.8	190.44	1722	1722;778	24.8														1	1	1								1		1
O60292	O60292	27	27	27	Signal-induced proliferation-associated 1-like protein 3	SIPA1L3	+	Signal-induced proliferation-associated 1-like protein 3 OS=Homo sapiens OX=9606 GN=SIPA1L3 PE=1 SV=3	1	27	27	27	27	27	27	23	23	23	194.61	1781	1781	19.4					1	1	1	1	1	1	2	2	2	2		2	1	1	2	1	3	3	4	1	2	2	2
Q0GE19-1;Q0GE19-3;Q0GE19;Q0GE19-5;Q0GE19-4	Q0GE19-1;Q0GE19-3;Q0GE19	3;2;2;1;1	3;2;2;1;1	3;2;2;1;1	Sodium/bile acid cotransporter 7	SLC10A7	+	Isoform 1 of Sodium/bile acid cotransporter 7 OS=Homo sapiens OX=9606 GN=SLC10A7;Isoform 3 of Sodium/bile acid cotransporter 7 OS=Homo sapiens OX=9606 GN=SLC10A7;Sodium/bile acid cotransporter 7 OS=Homo sapiens OX=9606 GN=SLC10A7 PE=1 SV=2	5	3	3	3	3	3	3	13.4	13.4	13.4	39.485	358	358;327;340;159;186	30.1
P49281-2;P49281;P49281-5;P49281-3;P49281-4	P49281-2;P49281;P49281-5;P49281-3;P49281-4	3;3;2;2;2	3;3;2;2;2	3;3;2;2;2	Natural resistance-associated macrophage protein 2	SLC11A2	+	Isoform 1 of Natural resistance-associated macrophage protein 2 OS=Homo sapiens OX=9606 GN=SLC11A2;Natural resistance-associated macrophage protein 2 OS=Homo sapiens OX=9606 GN=SLC11A2 PE=1 SV=2;Isoform 5 of Natural resistance-associated macrophage protein	5	3	3	3	3	3	3	6.1	6.1	6.1	61.455	561	561;568;557;590;597	21.6														1	1	1				2	1
Q7RTY0	Q7RTY0	1	1	1	Monocarboxylate transporter 13	SLC16A13	+	Monocarboxylate transporter 13 OS=Homo sapiens OX=9606 GN=SLC16A13 PE=1 SV=1	1	1	1	1	1	1	1	3.3	3.3	3.3	44.991	426	426	34.5
Q9BZD2-2;Q9BZD2	Q9BZD2-2;Q9BZD2	1;1	1;1	1;1	Equilibrative nucleoside transporter 3	SLC29A3	+	Isoform 2 of Equilibrative nucleoside transporter 3 OS=Homo sapiens OX=9606 GN=SLC29A3;Equilibrative nucleoside transporter 3 OS=Homo sapiens OX=9606 GN=SLC29A3 PE=1 SV=3	2	1	1	1	1	1	1	4.3	4.3	4.3	35.501	329	329;475	31.5
P11166	P11166	8	8	8	Solute carrier family 2, facilitated glucose transporter member 1	SLC2A1	+	Solute carrier family 2, facilitated glucose transporter member 1 OS=Homo sapiens OX=9606 GN=SLC2A1 PE=1 SV=2	1	8	8	8	8	8	8	14	14	14	54.083	492	492	27.4											1	1					1	3	1	3	2	2	2	2	2
P14672;P14672-2	P14672;P14672-2	4;3	4;3	4;3	Solute carrier family 2, facilitated glucose transporter member 4	SLC2A4	+	Solute carrier family 2, facilitated glucose transporter member 4 OS=Homo sapiens OX=9606 GN=SLC2A4 PE=1 SV=1;Isoform 2 of Solute carrier family 2, facilitated glucose transporter member 4 OS=Homo sapiens OX=9606 GN=SLC2A4	2	4	4	4	4	4	4	11	11	11	54.787	509	509;415	33
Q9Y6M5	Q9Y6M5	9	9	9	Zinc transporter 1	SLC30A1	+	Zinc transporter 1 OS=Homo sapiens OX=9606 GN=SLC30A1 PE=1 SV=3	1	9	9	9	9	9	9	25.2	25.2	25.2	55.299	507	507	21.1							1	1	1	1	1	1	1	1	1					2		2	1	4	5	4	3
Q8TAD4;Q8TAD4-2;Q8TAD4-3;Q8TAD4-4	Q8TAD4	16;7;2;1	16;7;2;1	16;7;2;1	Zinc transporter 5	SLC30A5	+	Zinc transporter 5 OS=Homo sapiens OX=9606 GN=SLC30A5 PE=1 SV=1	4	16	16	16	16	16	16	25	25	25	84.046	765	765;523;118;77	22.9	3	2	2	2	2	2	2	3	3	2	3	3	3	3	3	3	2	2	1				1	5	3		1
Q6NXT4;Q6NXT4-2;Q6NXT4-4;Q6NXT4-3	Q6NXT4;Q6NXT4-2;Q6NXT4-4;Q6NXT4-3	17;17;15;15	17;17;15;15	17;17;15;15	Zinc transporter 6	SLC30A6	+	Zinc transporter 6 OS=Homo sapiens OX=9606 GN=SLC30A6 PE=1 SV=2;Isoform 2 of Zinc transporter 6 OS=Homo sapiens OX=9606 GN=SLC30A6;Isoform 4 of Zinc transporter 6 OS=Homo sapiens OX=9606 GN=SLC30A6;Isoform 3 of Zinc transporter 6 OS=Homo sapiens OX=9606 GN	4	17	17	17	17	17	17	44.5	44.5	44.5	51.115	461	461;501;432;438	25.2								1	2	1	2	3	2	1	1	1	2	2	6	4	5	7	4	5	6	2	1
Q8NEW0	Q8NEW0	8	8	8	Zinc transporter 7	SLC30A7	+	Zinc transporter 7 OS=Homo sapiens OX=9606 GN=SLC30A7 PE=2 SV=1	1	8	8	8	8	8	8	23.7	23.7	23.7	41.625	376	376	25.8											1	2	3	3	3	3	4	2	6	5	3	5	5	5	7	8	2
O00400	O00400	14	14	14	Acetyl-coenzyme A transporter 1	SLC33A1	+	Acetyl-coenzyme A transporter 1 OS=Homo sapiens OX=9606 GN=SLC33A1 PE=1 SV=1	1	14	14	14	14	14	14	26	26	26	60.908	549	549	16.6		1			2	3	3	4	4	3	2	1	1		1		2	9	7	3	1			1	2	1	1
P78382;P78382-2	P78382;P78382-2	8;7	8;7	8;7	CMP-sialic acid transporter	SLC35A1	+	CMP-sialic acid transporter OS=Homo sapiens OX=9606 GN=SLC35A1 PE=1 SV=1;Isoform 2 of CMP-sialic acid transporter OS=Homo sapiens OX=9606 GN=SLC35A1	2	8	8	8	8	8	8	20.5	20.5	20.5	36.778	337	337;278	20.7			1	2	1	1	1	1							1	1	3	4	2					1		1	1
P78381-2;P78381;P78381-5;P78381-4;P78381-3	P78381-2;P78381;P78381-5;P78381-4	6;6;4;4;2	6;6;4;4;2	6;6;4;4;2	UDP-galactose translocator	SLC35A2	+	Isoform 2 of UDP-galactose translocator OS=Homo sapiens OX=9606 GN=SLC35A2;UDP-galactose translocator OS=Homo sapiens OX=9606 GN=SLC35A2 PE=1 SV=1;Isoform 5 of UDP-galactose translocator OS=Homo sapiens OX=9606 GN=SLC35A2;Isoform 4 of UDP-galactose translo	5	6	6	6	6	6	6	21.4	21.4	21.4	41.007	393	393;396;332;421;242	25.9																		1	2	3	6	4	1	1	1	1
Q9Y2D2-2;Q9Y2D2;Q9Y2D2-3	Q9Y2D2-2;Q9Y2D2;Q9Y2D2-3	6;5;4	6;5;4	6;5;4	UDP-N-acetylglucosamine transporter	SLC35A3	+	Isoform 2 of UDP-N-acetylglucosamine transporter OS=Homo sapiens OX=9606 GN=SLC35A3;UDP-N-acetylglucosamine transporter OS=Homo sapiens OX=9606 GN=SLC35A3 PE=1 SV=1;Isoform 3 of UDP-N-acetylglucosamine transporter OS=Homo sapiens OX=9606 GN=SLC35A3	3	6	6	6	6	6	6	16.3	16.3	16.3	40.684	367	367;325;220	29																			3	4			1	1		3	10
Q9BS91	Q9BS91	7	7	7	Probable UDP-sugar transporter protein SLC35A5	SLC35A5	+	Probable UDP-sugar transporter protein SLC35A5 OS=Homo sapiens OX=9606 GN=SLC35A5 PE=1 SV=2	1	7	7	7	7	7	7	14.2	14.2	14.2	48.5	424	424	16.2							1	1	1	1	1	1		1	1	1		2	3	2		1			1	1
P78383-2	P78383-2	5	5	3	Solute carrier family 35 member B1	SLC35B1	+	Isoform 2 of Solute carrier family 35 member B1 OS=Homo sapiens OX=9606 GN=SLC35B1	1	5	5	3	5	5	3	20.6	20.6	13.4	39.512	359	359	30																						3	3
P78383	P78383	4	2	2	Solute carrier family 35 member B1	SLC35B1	+	Solute carrier family 35 member B1 OS=Homo sapiens OX=9606 GN=SLC35B1 PE=1 SV=1	1	4	2	2	4	2	2	11.8	3.7	3.7	35.759	322	322	12.2									1	1	1								1
Q8TB61-3;Q8TB61-2;Q8TB61;Q8TB61-5;Q8TB61-4	Q8TB61-3;Q8TB61-2;Q8TB61;Q8TB61-5;Q8TB61-4	15;15;15;10;10	15;15;15;10;10	15;15;15;10;10	Adenosine 3-phospho 5-phosphosulfate transporter 1	SLC35B2	+	Isoform 3 of Adenosine 3-phospho 5-phosphosulfate transporter 1 OS=Homo sapiens OX=9606 GN=SLC35B2;Isoform 2 of Adenosine 3-phospho 5-phosphosulfate transporter 1 OS=Homo sapiens OX=9606 GN=SLC35B2;Adenosine 3-phospho 5-phosphosulfate transporter 1 O	5	15	15	15	15	15	15	29.8	29.8	29.8	42.127	383	383;392;432;299;339	21.5	2	2	2	3	5	6	6	6	5	7	6	5	5	6	3	3	3	1	1	2	3	10	1	1	1	2	2
Q969S0-2;Q969S0-3;Q969S0	Q969S0-2;Q969S0-3;Q969S0	1;1;1	1;1;1	1;1;1	UDP-xylose and UDP-N-acetylglucosamine transporter	SLC35B4	+	Isoform 2 of UDP-xylose and UDP-N-acetylglucosamine transporter OS=Homo sapiens OX=9606 GN=SLC35B4;Isoform 3 of UDP-xylose and UDP-N-acetylglucosamine transporter OS=Homo sapiens OX=9606 GN=SLC35B4;UDP-xylose and UDP-N-acetylglucosamine transporter OS=Homo	3	1	1	1	1	1	1	4.3	4.3	4.3	25.738	231	231;253;331	27.5																											1
Q96A29	Q96A29	5	5	2	GDP-fucose transporter 1	SLC35C1	+	GDP-fucose transporter 1 OS=Homo sapiens OX=9606 GN=SLC35C1 PE=1 SV=1	1	5	5	2	5	5	2	16.8	16.8	7.4	39.808	364	364	28.5																								1	2		1
Q96A29-2	Q96A29-2	4	1	1	GDP-fucose transporter 1	SLC35C1	+	Isoform 2 of GDP-fucose transporter 1 OS=Homo sapiens OX=9606 GN=SLC35C1	1	4	1	1	4	1	1	16.2	6.6	6.6	38.234	351	351	22																						1
Q9NQQ7-2;Q9NQQ7;Q9NQQ7-3	Q9NQQ7-2;Q9NQQ7;Q9NQQ7-3	3;3;3	3;3;3	3;3;3	Solute carrier family 35 member C2	SLC35C2	+	Isoform 2 of Solute carrier family 35 member C2 OS=Homo sapiens OX=9606 GN=SLC35C2;Solute carrier family 35 member C2 OS=Homo sapiens OX=9606 GN=SLC35C2 PE=1 SV=2;Isoform 3 of Solute carrier family 35 member C2 OS=Homo sapiens OX=9606 GN=SLC35C2	3	3	3	3	3	3	3	5.8	5.8	5.8	38.153	344	344;365;394	33																									1
Q5M8T2	Q5M8T2	1	1	1	Solute carrier family 35 member D3	SLC35D3	+	Solute carrier family 35 member D3 OS=Homo sapiens OX=9606 GN=SLC35D3 PE=2 SV=1	1	1	1	1	1	1	1	3.4	3.4	3.4	44.182	416	416	10.5										1	1
Q96K37;Q96K37-2	Q96K37;Q96K37-2	13;7	13;7	13;7	Solute carrier family 35 member E1	SLC35E1	+	Solute carrier family 35 member E1 OS=Homo sapiens OX=9606 GN=SLC35E1 PE=1 SV=2;Isoform 2 of Solute carrier family 35 member E1 OS=Homo sapiens OX=9606 GN=SLC35E1	2	13	13	13	13	13	13	35.9	35.9	35.9	44.772	410	410;110	25.4	1	1	1	1	1	1	1	2	3	4	3	5	5	5	3	3	4	3	3				4	10	16	15	14
Q7Z769	Q7Z769	2	2	2	Solute carrier family 35 member E3	SLC35E3	+	Solute carrier family 35 member E3 OS=Homo sapiens OX=9606 GN=SLC35E3 PE=1 SV=1	1	2	2	2	2	2	2	7.7	7.7	7.7	35.065	313	313	33																										1
Q8IXU6;Q8IXU6-3;Q8IXU6-2	Q8IXU6;Q8IXU6-3;Q8IXU6-2	5;3;3	5;3;3	5;3;3	Solute carrier family 35 member F2	SLC35F2	+	Solute carrier family 35 member F2 OS=Homo sapiens OX=9606 GN=SLC35F2 PE=1 SV=1;Isoform 3 of Solute carrier family 35 member F2 OS=Homo sapiens OX=9606 GN=SLC35F2;Isoform 2 of Solute carrier family 35 member F2 OS=Homo sapiens OX=9606 GN=SLC35F2	3	5	5	5	5	5	5	15.2	15.2	15.2	41.211	374	374;327;357	28.5														1	1											3	2
Q8TBE7	Q8TBE7	4	4	4	Solute carrier family 35 member G2	SLC35G2	+	Solute carrier family 35 member G2 OS=Homo sapiens OX=9606 GN=SLC35G2 PE=1 SV=3	1	4	4	4	4	4	4	7	7	7	46.421	412	412	18.9																1	2	3		3	3
O43826;O43826-2	O43826;O43826-2	4;4	4;4	4;4	Glucose-6-phosphate translocase	SLC37A4	+	Glucose-6-phosphate exchanger SLC37A4 OS=Homo sapiens OX=9606 GN=SLC37A4 PE=1 SV=1;Isoform 2 of Glucose-6-phosphate exchanger SLC37A4 OS=Homo sapiens OX=9606 GN=SLC37A4	2	4	4	4	4	4	4	9.8	9.8	9.8	46.36	429	429;451	20.9									1		2														1	1
Q9H2H9	Q9H2H9	7	7	7	Sodium-coupled neutral amino acid transporter 1	SLC38A1	+	Sodium-coupled neutral amino acid transporter 1 OS=Homo sapiens OX=9606 GN=SLC38A1 PE=1 SV=1	1	7	7	7	7	7	7	11.7	11.7	11.7	54.047	487	487	18.1									1	1	2	1						1	2	3	1	1	2	1	1
Q9HBR0;Q9HBR0-3;Q9HBR0-2	Q9HBR0;Q9HBR0-3;Q9HBR0-2	24;16;14	24;16;14	24;16;14	Putative sodium-coupled neutral amino acid transporter 10	SLC38A10	+	Putative sodium-coupled neutral amino acid transporter 10 OS=Homo sapiens OX=9606 GN=SLC38A10 PE=1 SV=2;Isoform 3 of Putative sodium-coupled neutral amino acid transporter 10 OS=Homo sapiens OX=9606 GN=SLC38A10;Isoform 2 of Putative sodium-coupled neutral	3	24	24	24	24	24	24	29.5	29.5	29.5	119.76	1119	1119;686;780	19.6					1	1	1	3	2	3	2		2	3	4	1	2		1	2	2	3	5	3	2	2	3
Q8N1S5-2;Q8N1S5	Q8N1S5-2;Q8N1S5	6;6	6;6	6;6	Zinc transporter ZIP11	SLC39A11	+	Isoform 2 of Zinc transporter ZIP11 OS=Homo sapiens OX=9606 GN=SLC39A11;Zinc transporter ZIP11 OS=Homo sapiens OX=9606 GN=SLC39A11 PE=2 SV=3	2	6	6	6	6	6	6	20	20	20	34.741	335	335;342	18.4									1	1		1							1		1	1		2	1
Q96H72-2;Q96H72	Q96H72-2;Q96H72	1;1	1;1	1;1	Zinc transporter ZIP13	SLC39A13	+	Isoform 2 of Zinc transporter ZIP13 OS=Homo sapiens OX=9606 GN=SLC39A13;Zinc transporter ZIP13 OS=Homo sapiens OX=9606 GN=SLC39A13 PE=1 SV=3	2	1	1	1	1	1	1	8	8	8	38.424	364	364;371	23																							1
Q9BRV3-2;Q9BRV3-3;Q9BRV3	Q9BRV3-2;Q9BRV3-3;Q9BRV3	1;1;1	1;1;1	1;1;1	Sugar transporter SWEET1	SLC50A1	+	Isoform 2 of Sugar transporter SWEET1 OS=Homo sapiens OX=9606 GN=SLC50A1;Isoform 3 of Sugar transporter SWEET1 OS=Homo sapiens OX=9606 GN=SLC50A1;Sugar transporter SWEET1 OS=Homo sapiens OX=9606 GN=SLC50A1 PE=1 SV=1	3	1	1	1	1	1	1	8.4	8.4	8.4	19.05	166	166;167;221	24.5																								1	1
O14745;O14745-2	O14745;O14745-2	11;6	11;6	11;6	Na(+)/H(+) exchange regulatory cofactor NHE-RF1	SLC9A3R1	+	Na(+)/H(+) exchange regulatory cofactor NHE-RF1 OS=Homo sapiens OX=9606 GN=SLC9A3R1 PE=1 SV=4;Isoform 2 of Na(+)/H(+) exchange regulatory cofactor NHE-RF1 OS=Homo sapiens OX=9606 GN=SLC9A3R1	2	11	11	11	11	11	11	43.9	43.9	43.9	38.868	358	358;202	19									1	1				2	1	2	1	2	1	4	3		1			1
Q15599;Q15599-2;Q15599-3	Q15599;Q15599-2;Q15599-3	20;17;13	20;17;13	20;17;13	Na(+)/H(+) exchange regulatory cofactor NHE-RF2	SLC9A3R2	+	Na(+)/H(+) exchange regulatory cofactor NHE-RF2 OS=Homo sapiens OX=9606 GN=SLC9A3R2 PE=1 SV=2;Isoform 2 of Na(+)/H(+) exchange regulatory cofactor NHE-RF2 OS=Homo sapiens OX=9606 GN=SLC9A3R2;Isoform 3 of Na(+)/H(+) exchange regulatory cofactor NHE-RF2 OS=H	3	20	20	20	20	20	20	62	62	62	37.413	337	337;326;226	17.5						1	1	1	2	3	1	2	3	3	2	5	7	2	5	9	13	6	1		3
Q96T83	Q96T83	4	3	3	Sodium/hydrogen exchanger 7	SLC9A7	+	Sodium/hydrogen exchanger 7 OS=Homo sapiens OX=9606 GN=SLC9A7 PE=1 SV=1	1	4	3	3	4	3	3	9	7.6	7.6	80.13	725	725	19.4																1	2	1
Q9Y2E8;Q9Y2E8-2	Q9Y2E8;Q9Y2E8-2	5;5	5;5	5;5	Sodium/hydrogen exchanger 8	SLC9A8	+	Sodium/hydrogen exchanger 8 OS=Homo sapiens OX=9606 GN=SLC9A8 PE=1 SV=4;Isoform 2 of Sodium/hydrogen exchanger 8 OS=Homo sapiens OX=9606 GN=SLC9A8	2	5	5	5	5	5	5	6	6	6	65.421	581	581;597	17.7								1	1	1	1	1	2														1
Q99835	Q99835	6	6	6	Smoothened homolog	SMO	+	Smoothened homolog OS=Homo sapiens OX=9606 GN=SMO PE=1 SV=1	1	6	6	6	6	6	6	8.4	8.4	8.4	86.396	787	787	24.6											1	1	1	1										1	1	1
O95721	O95721	10	10	10	Synaptosomal-associated protein 29	SNAP29	+	Synaptosomal-associated protein 29 OS=Homo sapiens OX=9606 GN=SNAP29 PE=1 SV=1	1	10	10	10	10	10	10	50.8	50.8	50.8	28.97	258	258	14.3					1	1		1	2	1	2	3	1	1					1	2			2
O95295	O95295	2	2	2	SNARE-associated protein Snapin	SNAPIN	+	SNARE-associated protein Snapin OS=Homo sapiens OX=9606 GN=SNAPIN PE=1 SV=1	1	2	2	2	2	2	2	17.6	17.6	17.6	14.874	136	136	27																							1
Q13425;Q13425-2	Q13425	23;11	23;11	21;9	Beta-2-syntrophin	SNTB2	+	Beta-2-syntrophin OS=Homo sapiens OX=9606 GN=SNTB2 PE=1 SV=1	2	23	23	21	23	23	21	49.3	49.3	46.7	57.949	540	540;267	21.4		1	1	1	1	1	1	1	1	1	2	1	2	2	1	1	2	5	5	4	3	5	5	4	4	7	3
Q15036;Q15036-2	Q15036;Q15036-2	10;8	10;8	10;8	Sorting nexin-17	SNX17	+	Sorting nexin-17 OS=Homo sapiens OX=9606 GN=SNX17 PE=1 SV=1;Isoform 2 of Sorting nexin-17 OS=Homo sapiens OX=9606 GN=SNX17	2	10	10	10	10	10	10	23.6	23.6	23.6	52.901	470	470;445	19.4							1	1	1	1		1					2	1	1		1	1		1		1
Q99523;Q99523-2	Q99523;Q99523-2	19;18	19;18	19;18	Sortilin	SORT1	+	Sortilin OS=Homo sapiens OX=9606 GN=SORT1 PE=1 SV=3;Isoform 2 of Sortilin OS=Homo sapiens OX=9606 GN=SORT1	2	19	19	19	19	19	19	27.8	27.8	27.8	92.067	831	831;694	26.4									1			1		2	3	4	4	1	1	4	4	4	1	4	2	1	4
Q8N0X7	Q8N0X7	20	20	20	Spartin	SPG20	+	Spartin OS=Homo sapiens OX=9606 GN=SPART PE=1 SV=1	1	20	20	20	20	20	20	36.9	36.9	36.9	72.832	666	666	19.4					1	1		1	1	1	2	2		1	1	1	2	1	3	2	1	1	1
Q9NZD8;Q9NZD8-2	Q9NZD8;Q9NZD8-2	10;7	10;7	10;7	Maspardin	SPG21	+	Maspardin OS=Homo sapiens OX=9606 GN=SPG21 PE=1 SV=1;Isoform 2 of Maspardin OS=Homo sapiens OX=9606 GN=SPG21	2	10	10	10	10	10	10	36	36	36	34.96	308	308;281	22.2		1	1	1	1	1													2	1			1	1		2	2
Q8TCT8	Q8TCT8	3	3	3	Signal peptide peptidase-like 2A	SPPL2A	+	Signal peptide peptidase-like 2A OS=Homo sapiens OX=9606 GN=SPPL2A PE=1 SV=2	1	3	3	3	3	3	3	10.2	10.2	10.2	58.143	520	520	24.9					1												1	2	2	1
Q8TCT7;Q8TCT7-4;Q8TCT7-2	Q8TCT7;Q8TCT7-4;Q8TCT7-2	9;7;6	9;7;6	9;7;6	Signal peptide peptidase-like 2B	SPPL2B	+	Signal peptide peptidase-like 2B OS=Homo sapiens OX=9606 GN=SPPL2B PE=1 SV=2;Isoform 4 of Signal peptide peptidase-like 2B OS=Homo sapiens OX=9606 GN=SPPL2B;Isoform 2 of Signal peptide peptidase-like 2B OS=Homo sapiens OX=9606 GN=SPPL2B	3	9	9	9	9	9	9	16.2	16.2	16.2	64.643	592	592;511;319	24.9																	2	2		1				1	1	3	2
Q8TCT6;Q8TCT6-3	Q8TCT6;Q8TCT6-3	7;6	7;6	7;6	Signal peptide peptidase-like 3	SPPL3	+	Signal peptide peptidase-like 3 OS=Homo sapiens OX=9606 GN=SPPL3 PE=1 SV=2;Isoform 3 of Signal peptide peptidase-like 3 OS=Homo sapiens OX=9606 GN=SPPL3	2	7	7	7	7	7	7	16.7	16.7	16.7	42.26	384	384;169	21.9											1	2	1	1						3	3	4	5	5	3	1	1
O43609	O43609	6	6	6	Protein sprouty homolog 1	SPRY1	+	Protein sprouty homolog 1 OS=Homo sapiens OX=9606 GN=SPRY1 PE=1 SV=2	1	6	6	6	6	6	6	23.2	23.2	23.2	35.122	319	319	19.5										1	1	1	1	1	2	2						2	2	1	2		1
Q5W111;Q5W111-2	Q5W111;Q5W111-2	11;7	11;7	11;7	SPRY domain-containing protein 7	SPRYD7	+	SPRY domain-containing protein 7 OS=Homo sapiens OX=9606 GN=SPRYD7 PE=1 SV=2;Isoform 2 of SPRY domain-containing protein 7 OS=Homo sapiens OX=9606 GN=SPRYD7	2	11	11	11	11	11	11	71.9	71.9	71.9	21.666	196	196;157	22.2	1	1	1	1	1						1	2	2	2	2	3	1	1		5	4	4	3	4	7	3	2
P36956;P36956-4;P36956-3;P36956-2;P36956-6;P36956-5	P36956;P36956-4;P36956-3;P36956-2	9;9;7;7;3;3	8;8;7;7;3;3	8;8;7;7;3;3	Sterol regulatory element-binding protein 1;Processed sterol regulatory element-binding protein 1	SREBF1	+	Sterol regulatory element-binding protein 1 OS=Homo sapiens OX=9606 GN=SREBF1 PE=1 SV=2;Isoform 4 of Sterol regulatory element-binding protein 1 OS=Homo sapiens OX=9606 GN=SREBF1;Isoform SREBP-1C of Sterol regulatory element-binding protein 1 OS=Homo sapie	6	9	8	8	9	8	8	11.7	10.9	10.9	121.67	1147	1147;1177;1047;1071;446;470	22.2																			2	4				4	1		1
Q11201	Q11201	10	9	9	CMP-N-acetylneuraminate-beta-galactosamide-alpha-2,3-sialyltransferase 1	ST3GAL1	+	CMP-N-acetylneuraminate-beta-galactosamide-alpha-2,3-sialyltransferase 1 OS=Homo sapiens OX=9606 GN=ST3GAL1 PE=2 SV=1	1	10	9	9	10	9	9	36.2	32.9	32.9	39.075	340	340	24.6												1	1	1		1	2	2	3	1	1	3	2	1	1		2
Q16842	Q16842	13	13	12	CMP-N-acetylneuraminate-beta-galactosamide-alpha-2,3-sialyltransferase 2	ST3GAL2	+	CMP-N-acetylneuraminate-beta-galactosamide-alpha-2,3-sialyltransferase 2 OS=Homo sapiens OX=9606 GN=ST3GAL2 PE=2 SV=1	1	13	13	12	13	13	12	41.1	41.1	38	40.172	350	350	19.4					1			1	2	2	4	4	4	5	1	1		2	9	3	1	1	1	2	2	4	2
Q11203-2;Q11203;Q11203-15;Q11203-4;Q11203-13;Q11203-19;Q11203-5;Q11203-7;Q11203-8;Q11203-16;Q11203-21;Q11203-20;Q11203-24;Q11203-6;Q11203-17;Q11203-10;Q11203-23;Q11203-3;Q11203-12;Q11203-14;Q11203-18;Q11203-9;Q11203-11;Q11203-22	Q11203-2;Q11203;Q11203-15;Q11203-4;Q11203-13;Q11203-19;Q11203-5;Q11203-7;Q11203-8;Q11203-16;Q11203-21;Q11203-20;Q11203-24;Q11203-6;Q11203-17;Q11203-10;Q11203-23;Q11203-3;Q11203-12;Q11203-14;Q11203-18	6;6;6;5;5;5;5;5;5;5;4;4;4;4;4;4;4;3;3;3;3;2;2;2	6;6;6;5;5;5;5;5;5;5;4;4;4;4;4;4;4;3;3;3;3;2;2;2	6;6;6;5;5;5;5;5;5;5;4;4;4;4;4;4;4;3;3;3;3;2;2;2	CMP-N-acetylneuraminate-beta-1,4-galactoside alpha-2,3-sialyltransferase	ST3GAL3	+	Isoform A1 of CMP-N-acetylneuraminate-beta-1,4-galactoside alpha-2,3-sialyltransferase OS=Homo sapiens OX=9606 GN=ST3GAL3;CMP-N-acetylneuraminate-beta-1,4-galactoside alpha-2,3-sialyltransferase OS=Homo sapiens OX=9606 GN=ST3GAL3 PE=1 SV=1;Isoform C1 of CM	24	6	6	6	6	6	6	14.6	14.6	14.6	43.785	390	390;375;359;444;429;413;345;344;277;261;230;228;201;189;186;186;185;170;155;151;139;115;121;101	19.8					1	1	1	1	1	1	1										1	1		1			1
Q11206-7;Q11206-3;Q11206-6;Q11206-5;Q11206-2;Q11206;Q11206-4	Q11206-7;Q11206-3;Q11206-6;Q11206-5;Q11206-2;Q11206;Q11206-4	15;15;15;15;15;15;15	15;15;15;15;15;15;15	15;15;15;15;15;15;15	CMP-N-acetylneuraminate-beta-galactosamide-alpha-2,3-sialyltransferase 4	ST3GAL4	+	Isoform 7 of CMP-N-acetylneuraminate-beta-galactosamide-alpha-2,3-sialyltransferase 4 OS=Homo sapiens OX=9606 GN=ST3GAL4;Isoform 3 of CMP-N-acetylneuraminate-beta-galactosamide-alpha-2,3-sialyltransferase 4 OS=Homo sapiens OX=9606 GN=ST3GAL4;Isoform 6 of C	7	15	15	15	15	15	15	46.5	46.5	46.5	36.157	318	318;322;328;329;332;333;339	19.4	1	2		1	1	1	1	1	1	1	1	2	1	1	1			1	2	1			3			2	4
Q9UNP4-2;Q9UNP4-3;Q9UNP4	Q9UNP4-2;Q9UNP4-3;Q9UNP4	6;6;6	6;6;6	6;6;6	Lactosylceramide alpha-2,3-sialyltransferase	ST3GAL5	+	Isoform 2 of Lactosylceramide alpha-2,3-sialyltransferase OS=Homo sapiens OX=9606 GN=ST3GAL5;Isoform 3 of Lactosylceramide alpha-2,3-sialyltransferase OS=Homo sapiens OX=9606 GN=ST3GAL5;Lactosylceramide alpha-2,3-sialyltransferase OS=Homo sapiens OX=9606 G	3	6	6	6	6	6	6	17.4	17.4	17.4	45.099	390	390;395;418	24.5													1	1									2				1
Q9Y274;Q9Y274-2	Q9Y274;Q9Y274-2	18;9	18;9	18;9	Type 2 lactosamine alpha-2,3-sialyltransferase	ST3GAL6	+	Type 2 lactosamine alpha-2,3-sialyltransferase OS=Homo sapiens OX=9606 GN=ST3GAL6 PE=1 SV=1;Isoform 2 of Type 2 lactosamine alpha-2,3-sialyltransferase OS=Homo sapiens OX=9606 GN=ST3GAL6	2	18	18	18	18	18	18	44.4	44.4	44.4	38.213	331	331;213	25.4						1	1	1	1	3	3	2	1	1			1	3	3	2		1	4	2	2	4	1
P15907;P15907-2	P15907	15;6	15;6	15;6	Beta-galactoside alpha-2,6-sialyltransferase 1	ST6GAL1	+	Beta-galactoside alpha-2,6-sialyltransferase 1 OS=Homo sapiens OX=9606 GN=ST6GAL1 PE=1 SV=1	2	15	15	15	15	15	15	38.7	38.7	38.7	46.604	406	406;175	22							2	1					1	1	4	2	3	4	4	3	2	4	2		1
Q9UJ37	Q9UJ37	2	2	2	Alpha-N-acetylgalactosaminide alpha-2,6-sialyltransferase 2	ST6GALNAC2	+	Alpha-N-acetylgalactosaminide alpha-2,6-sialyltransferase 2 OS=Homo sapiens OX=9606 GN=ST6GALNAC2 PE=1 SV=1	1	2	2	2	2	2	2	5.9	5.9	5.9	41.939	374	374	34.3
Q8NDV1;Q8NDV1-2	Q8NDV1;Q8NDV1-2	14;13	14;13	14;13	Alpha-N-acetylgalactosaminide alpha-2,6-sialyltransferase 3	ST6GALNAC3	+	Alpha-N-acetylgalactosaminide alpha-2,6-sialyltransferase 3 OS=Homo sapiens OX=9606 GN=ST6GALNAC3 PE=1 SV=1;Isoform 2 of Alpha-N-acetylgalactosaminide alpha-2,6-sialyltransferase 3 OS=Homo sapiens OX=9606 GN=ST6GALNAC3	2	14	14	14	14	14	14	31.1	31.1	31.1	35.395	305	305;210	24.5																	1	3	5	5	2	6	4	4	1
Q9H4F1	Q9H4F1	11	11	11	Alpha-N-acetyl-neuraminyl-2,3-beta-galactosyl-1,3-N-acetyl-galactosaminide alpha-2,6-sialyltransferase	ST6GALNAC4	+	Alpha-N-acetyl-neuraminyl-2,3-beta-galactosyl-1,3-N-acetyl-galactosaminide alpha-2,6-sialyltransferase OS=Homo sapiens OX=9606 GN=ST6GALNAC4 PE=2 SV=2	1	11	11	11	11	11	11	38.4	38.4	38.4	34.2	302	302	23.5													2	2	2	2	5	6	5		5	2		1	1		2
Q9BVH7	Q9BVH7	3	3	3	Alpha-N-acetylgalactosaminide alpha-2,6-sialyltransferase 5	ST6GALNAC5	+	Alpha-N-acetylgalactosaminide alpha-2,6-sialyltransferase 5 OS=Homo sapiens OX=9606 GN=ST6GALNAC5 PE=2 SV=1	1	3	3	3	3	3	3	11.9	11.9	11.9	38.442	336	336	30																							1
Q969X2-2;Q969X2;Q969X2-3	Q969X2-2;Q969X2;Q969X2-3	5;5;4	5;5;4	5;5;4	Alpha-N-acetylgalactosaminide alpha-2,6-sialyltransferase 6	ST6GALNAC6	+	Isoform 2 of Alpha-N-acetylgalactosaminide alpha-2,6-sialyltransferase 6 OS=Homo sapiens OX=9606 GN=ST6GALNAC6;Alpha-N-acetylgalactosaminide alpha-2,6-sialyltransferase 6 OS=Homo sapiens OX=9606 GN=ST6GALNAC6 PE=1 SV=1;Isoform 3 of Alpha-N-acetylgalactosam	3	5	5	5	5	5	5	15.7	15.7	15.7	34.291	299	299;333;374	25.3																		1				1	2			1	1
Q92186	Q92186	2	2	2	Alpha-2,8-sialyltransferase 8B	ST8SIA2	+	Alpha-2,8-sialyltransferase 8B OS=Homo sapiens OX=9606 GN=ST8SIA2 PE=2 SV=1	1	2	2	2	2	2	2	8	8	8	42.429	375	375	30																									1
Q92187;Q92187-2	Q92187;Q92187-2	5;4	5;4	5;4	CMP-N-acetylneuraminate-poly-alpha-2,8-sialyltransferase	ST8SIA4	+	CMP-N-acetylneuraminate-poly-alpha-2,8-sialyltransferase OS=Homo sapiens OX=9606 GN=ST8SIA4 PE=1 SV=1;Isoform 2 of CMP-N-acetylneuraminate-poly-alpha-2,8-sialyltransferase OS=Homo sapiens OX=9606 GN=ST8SIA4	2	5	5	5	5	5	5	17.8	17.8	17.8	41.294	359	359;168	24.3																			1		2			1	1
O76061	O76061	4	4	4	Stanniocalcin-2	STC2	+	Stanniocalcin-2 OS=Homo sapiens OX=9606 GN=STC2 PE=1 SV=1	1	4	4	4	4	4	4	19.5	19.5	19.5	33.248	302	302	29.4											2
Q8NFT2;Q8NFT2-3;Q8NFT2-2	Q8NFT2;Q8NFT2-3;Q8NFT2-2	13;12;12	13;12;12	13;12;12	Metalloreductase STEAP2	STEAP2	+	Metalloreductase STEAP2 OS=Homo sapiens OX=9606 GN=STEAP2 PE=1 SV=3;Isoform 3 of Metalloreductase STEAP2 OS=Homo sapiens OX=9606 GN=STEAP2;Isoform 2 of Metalloreductase STEAP2 OS=Homo sapiens OX=9606 GN=STEAP2	3	13	13	13	13	13	13	31	31	31	56.055	490	490;419;454	22.8													2	1	1	1	2	1		1			5	4	2	1
O75716	O75716	7	7	7	Serine/threonine-protein kinase 16	STK16	+	Serine/threonine-protein kinase 16 OS=Homo sapiens OX=9606 GN=STK16 PE=1 SV=4	1	7	7	7	7	7	7	33.8	33.8	33.8	34.656	305	305	24.6												1	1				1	1				1	1			2	2
O94768	O94768	3	3	3	Serine/threonine-protein kinase 17B	STK17B	+	Serine/threonine-protein kinase 17B OS=Homo sapiens OX=9606 GN=STK17B PE=1 SV=1	1	3	3	3	3	3	3	11.3	11.3	11.3	42.344	372	372	29.7																											1
O00506;O00506-3;O00506-2	O00506;O00506-3;O00506-2	7;6;6	2;1;1	2;1;1	Serine/threonine-protein kinase 25	STK25	+	Serine/threonine-protein kinase 25 OS=Homo sapiens OX=9606 GN=STK25 PE=1 SV=1;Isoform 3 of Serine/threonine-protein kinase 25 OS=Homo sapiens OX=9606 GN=STK25;Isoform 2 of Serine/threonine-protein kinase 25 OS=Homo sapiens OX=9606 GN=STK25	3	7	2	2	7	2	2	16.4	4.2	4.2	48.111	426	426;332;349	16														1	1	1	1	1
Q9P289;Q9P289-2;Q9P289-3	Q9P289;Q9P289-2;Q9P289-3	16;14;12	16;14;12	5;5;3	Serine/threonine-protein kinase 26	STK26	+	Serine/threonine-protein kinase 26 OS=Homo sapiens OX=9606 GN=STK26 PE=1 SV=2;Isoform 2 of Serine/threonine-protein kinase 26 OS=Homo sapiens OX=9606 GN=STK26;Isoform 3 of Serine/threonine-protein kinase 26 OS=Homo sapiens OX=9606 GN=STK26	3	16	16	5	16	16	5	35.3	35.3	14.2	46.528	416	416;339;354	17.8				1	1	1			1	1	3	7	6	3	4	4	2			1	4	1	1	2		2	3
Q93045;Q93045-2	Q93045;Q93045-2	1;1	1;1	1;1	Stathmin-2	STMN2	+	Stathmin-2 OS=Homo sapiens OX=9606 GN=STMN2 PE=1 SV=3;Isoform 2 of Stathmin-2 OS=Homo sapiens OX=9606 GN=STMN2	2	1	1	1	1	1	1	5.6	5.6	5.6	20.828	179	179;187	19																			1
Q9NZ72-2;Q9NZ72	Q9NZ72-2;Q9NZ72	3;3	3;3	3;3	Stathmin-3	STMN3	+	Isoform 2 of Stathmin-3 OS=Homo sapiens OX=9606 GN=STMN3;Stathmin-3 OS=Homo sapiens OX=9606 GN=STMN3 PE=1 SV=3	2	3	3	3	3	3	3	22.5	22.5	22.5	19.806	169	169;180	16.2										1						1	1					1
O43815;O43815-2	O43815;O43815-2	26;24	26;24	25;23	Striatin	STRN	+	Striatin OS=Homo sapiens OX=9606 GN=STRN PE=1 SV=4;Isoform 2 of Striatin OS=Homo sapiens OX=9606 GN=STRN	2	26	26	25	26	26	25	50.4	50.4	49.5	86.131	780	780;731	24.3													1	1		3	3	4	6	2	5	9	2	7		4
O60499;O60499-2	O60499;O60499-2	9;5	9;5	9;5	Syntaxin-10	STX10	+	Syntaxin-10 OS=Homo sapiens OX=9606 GN=STX10 PE=1 SV=1;Isoform 2 of Syntaxin-10 OS=Homo sapiens OX=9606 GN=STX10	2	9	9	9	9	9	9	44.6	44.6	44.6	28.114	249	249;200	19.1									2	2	4	4	5	2					1	6	5	4	4	6	8	3
Q86Y82	Q86Y82	13	13	13	Syntaxin-12	STX12	+	Syntaxin-12 OS=Homo sapiens OX=9606 GN=STX12 PE=1 SV=1	1	13	13	13	13	13	13	47.5	47.5	47.5	31.642	276	276	22.7	1	1	1	1	3	3	4	4	3	3	3	1	2	1	1	1			2	1	1	5	5	3	2	5	8
O14662-5;O14662	O14662-5;O14662	16;15	16;15	2;1	Syntaxin-16	STX16	+	Isoform E of Syntaxin-16 OS=Homo sapiens OX=9606 GN=STX16;Syntaxin-16 OS=Homo sapiens OX=9606 GN=STX16 PE=1 SV=3	2	16	16	2	16	16	2	65.4	65.4	8.7	36.544	321	321;325	23.9										3	2	1	2	2	2	1		1	1	5	3	9	5	6	2		3
O14662-2;O14662-4;O14662-6;O14662-3	O14662-2;O14662-4;O14662-6	15;14;12;5	1;0;0;0	1;0;0;0	Syntaxin-16	STX16	+	Isoform A of Syntaxin-16 OS=Homo sapiens OX=9606 GN=STX16;Isoform D of Syntaxin-16 OS=Homo sapiens OX=9606 GN=STX16;Isoform 6 of Syntaxin-16 OS=Homo sapiens OX=9606 GN=STX16	4	15	1	1	15	1	1	63.5	3.6	3.6	34.812	304	304;308;272;115	10.6							1	1	1		1	1	1	1
P56962	P56962	8	8	8	Syntaxin-17	STX17	+	Syntaxin-17 OS=Homo sapiens OX=9606 GN=STX17 PE=1 SV=2	1	8	8	8	8	8	8	36.8	36.8	36.8	33.403	302	302	22.1																2	1	1		2	3	1	2		2	1
Q12846;Q12846-2	Q12846;Q12846-2	11;8	11;8	11;8	Syntaxin-4	STX4	+	Syntaxin-4 OS=Homo sapiens OX=9606 GN=STX4 PE=1 SV=2;Isoform 2 of Syntaxin-4 OS=Homo sapiens OX=9606 GN=STX4	2	11	11	11	11	11	11	38	38	38	34.18	297	297;295	20.3					1	1	1	2	2	2	2	6	4	5	3	3	3	1	4	2		1	6	2	2		1
Q13190;Q13190-2;Q13190-4;Q13190-3	Q13190;Q13190-2;Q13190-4;Q13190-3	21;20;18;17	21;20;18;17	21;20;18;17	Syntaxin-5	STX5	+	Syntaxin-5 OS=Homo sapiens OX=9606 GN=STX5 PE=1 SV=2;Isoform 2 of Syntaxin-5 OS=Homo sapiens OX=9606 GN=STX5;Isoform 4 of Syntaxin-5 OS=Homo sapiens OX=9606 GN=STX5;Isoform 3 of Syntaxin-5 OS=Homo sapiens OX=9606 GN=STX5	4	21	21	21	21	21	21	60.8	60.8	60.8	39.672	355	355;301;321;267	20.5	1	2	2	2	4	5	5	7	8	6	7	8	13	12	10	14	9	8	16	9	5	4	4	6	4	9	5
O43752;O43752-2	O43752	6;2	6;2	6;2	Syntaxin-6	STX6	+	Syntaxin-6 OS=Homo sapiens OX=9606 GN=STX6 PE=1 SV=1	2	6	6	6	6	6	6	22.4	22.4	22.4	29.176	255	255;154	22															1	2	1	2	2	2			1	4	5	3	1
Q9UNK0	Q9UNK0	10	10	10	Syntaxin-8	STX8	+	Syntaxin-8 OS=Homo sapiens OX=9606 GN=STX8 PE=1 SV=2	1	10	10	10	10	10	10	40.7	40.7	40.7	26.906	236	236	21.8		1		1	2	1	1	1	1								2	2		2		2	3	4
Q8IWU6	Q8IWU6	8	8	8	Extracellular sulfatase Sulf-1	SULF1	+	Extracellular sulfatase Sulf-1 OS=Homo sapiens OX=9606 GN=SULF1 PE=1 SV=1	1	8	8	8	8	8	8	9.1	9.1	9.1	101.03	871	871	15.2				1	1	1	1	1	1	1	1	1							1	2	1
Q8IWU5;Q8IWU5-2	Q8IWU5;Q8IWU5-2	11;10	11;10	11;10	Extracellular sulfatase Sulf-2	SULF2	+	Extracellular sulfatase Sulf-2 OS=Homo sapiens OX=9606 GN=SULF2 PE=1 SV=1;Isoform 2 of Extracellular sulfatase Sulf-2 OS=Homo sapiens OX=9606 GN=SULF2	2	11	11	11	11	11	11	15.6	15.6	15.6	100.45	870	870;867	23.9											1			1	2	1	1			1	2	2	2	1	2
O15260;O15260-2;O15260-3	O15260;O15260-2;O15260-3	8;6;4	8;6;4	8;6;4	Surfeit locus protein 4	SURF4	+	Surfeit locus protein 4 OS=Homo sapiens OX=9606 GN=SURF4 PE=1 SV=3;Isoform 2 of Surfeit locus protein 4 OS=Homo sapiens OX=9606 GN=SURF4;Isoform 3 of Surfeit locus protein 4 OS=Homo sapiens OX=9606 GN=SURF4	3	8	8	8	8	8	8	29	29	29	30.394	269	269;159;128	29.1	1													1		1	1	1	2		1	2	2	2	4	10	13
Q8NHG7	Q8NHG7	1	1	1	Small VCP/p97-interacting protein	SVIP	+	Small VCP/p97-interacting protein OS=Homo sapiens OX=9606 GN=SVIP PE=1 SV=1	1	1	1	1	1	1	1	14.3	14.3	14.3	8.4426	77	77	17.5																	1	1
Q96A49	Q96A49	10	10	10	Synapse-associated protein 1	SYAP1	+	Synapse-associated protein 1 OS=Homo sapiens OX=9606 GN=SYAP1 PE=1 SV=1	1	10	10	10	10	10	10	29	29	29	39.933	352	352	18.1												1	2	2	2	4	2	1	3	4	1			1	1	2
Q9NX95-4;Q9NX95-3;Q9NX95;Q9NX95-2;Q9NX95-5;O15079;O15079-2	Q9NX95-4;Q9NX95-3;Q9NX95;Q9NX95-2;Q9NX95-5	8;8;8;7;6;2;2	8;8;8;7;6;2;2	8;8;8;7;6;2;2	Syntabulin	SYBU	+	Isoform 4 of Syntabulin OS=Homo sapiens OX=9606 GN=SYBU;Isoform 3 of Syntabulin OS=Homo sapiens OX=9606 GN=SYBU;Syntabulin OS=Homo sapiens OX=9606 GN=SYBU PE=1 SV=2;Isoform 2 of Syntabulin OS=Homo sapiens OX=9606 GN=SYBU;Isoform 5 of Syntabulin OS=Homo sap	7	8	8	8	8	8	8	19.5	19.5	19.5	72.097	660	660;662;663;595;544;494;538	23.9														1				1				1		2	1		1
Q9UMZ2-4;Q9UMZ2-8;Q9UMZ2-3;Q9UMZ2-7;Q9UMZ2-5;Q9UMZ2;Q9UMZ2-6;Q9UMZ2-9	Q9UMZ2-4;Q9UMZ2-8;Q9UMZ2-3;Q9UMZ2-7;Q9UMZ2-5;Q9UMZ2;Q9UMZ2-6;Q9UMZ2-9	9;9;9;9;9;9;8;8	9;9;9;9;9;9;8;8	9;9;9;9;9;9;8;8	Synergin gamma	SYNRG	+	Isoform 3 of Synergin gamma OS=Homo sapiens OX=9606 GN=SYNRG;Isoform 7 of Synergin gamma OS=Homo sapiens OX=9606 GN=SYNRG;Isoform 2 of Synergin gamma OS=Homo sapiens OX=9606 GN=SYNRG;Isoform 6 of Synergin gamma OS=Homo sapiens OX=9606 GN=SYNRG;Isoform 4 of	8	9	9	9	9	9	9	11.8	11.8	11.8	131.22	1224	1224;1235;1236;1259;1302;1314;1108;1179	22.9															1	2	2	1	1			1	1	1
P21579;O00445-2;O00445	P21579	15;2;2	15;2;2	10;1;1	Synaptotagmin-1	SYT1	+	Synaptotagmin-1 OS=Homo sapiens OX=9606 GN=SYT1 PE=1 SV=1	3	15	15	10	15	15	10	38.2	38.2	26.3	47.573	422	422;382;386	24.6																		2	3					1	5	3	4
Q9BT88	Q9BT88	8	8	8	Synaptotagmin-11	SYT11	+	Synaptotagmin-11 OS=Homo sapiens OX=9606 GN=SYT11 PE=1 SV=2	1	8	8	8	8	8	8	27.6	27.6	27.6	48.296	431	431	26																		2					1	1		2
Q15544-2;Q15544	Q15544-2;Q15544	1;1	1;1	1;1	Transcription initiation factor TFIID subunit 11	TAF11	+	Isoform 2 of Transcription initiation factor TFIID subunit 11 OS=Homo sapiens OX=9606 GN=TAF11;Transcription initiation factor TFIID subunit 11 OS=Homo sapiens OX=9606 GN=TAF11 PE=1 SV=1	2	1	1	1	1	1	1	9.7	9.7	9.7	17.142	154	154;211	27																											1
Q15545	Q15545	7	7	7	Transcription initiation factor TFIID subunit 7	TAF7	+	Transcription initiation factor TFIID subunit 7 OS=Homo sapiens OX=9606 GN=TAF7 PE=1 SV=1	1	7	7	7	7	7	7	23.5	23.5	23.5	40.259	349	349	22										1					1	1	2	1	2	1				1
P37802-2;P37802;Q9UI15	P37802-2;P37802	11;11;1	11;11;1	11;11;1	Transgelin-2	TAGLN2	+	Isoform 2 of Transgelin-2 OS=Homo sapiens OX=9606 GN=TAGLN2;Transgelin-2 OS=Homo sapiens OX=9606 GN=TAGLN2 PE=1 SV=3	3	11	11	11	11	11	11	52.7	52.7	52.7	24.454	220	220;199;199	19.7							1	1	1	1	1		5	4	4					1	2		2	3	2	1	3
Q9UL54-2	Q9UL54-2	27	27	6	Serine/threonine-protein kinase TAO2	TAOK2	+	Isoform 2 of Serine/threonine-protein kinase TAO2 OS=Homo sapiens OX=9606 GN=TAOK2	1	27	27	6	27	27	6	30.8	30.8	7.9	119.28	1049	1049	20.4			1							1	1	2	2	2	2	3	8	6	4	5	1	3	6	6	1	1	3
Q9UL54;Q9UL54-4;Q9UL54-3;REV__P05412;REV__P17535;REV__P17275	Q9UL54;Q9UL54-4;Q9UL54-3	25;24;17;1;1;1	4;3;4;0;0;0	4;3;4;0;0;0	Serine/threonine-protein kinase TAO2	TAOK2	+	Serine/threonine-protein kinase TAO2 OS=Homo sapiens OX=9606 GN=TAOK2 PE=1 SV=2;Isoform 4 of Serine/threonine-protein kinase TAO2 OS=Homo sapiens OX=9606 GN=TAOK2;Isoform 3 of Serine/threonine-protein kinase TAO2 OS=Homo sapiens OX=9606 GN=TAOK2	6	25	4	4	25	4	4	25.3	5.9	5.9	138.25	1235	1235;1122;1062;331;347;347	24.9											1						1	1
Q96BZ9;Q96BZ9-3	Q96BZ9;Q96BZ9-3	7;7	7;7	7;7	TBC1 domain family member 20	TBC1D20	+	TBC1 domain family member 20 OS=Homo sapiens OX=9606 GN=TBC1D20 PE=1 SV=1;Isoform 3 of TBC1 domain family member 20 OS=Homo sapiens OX=9606 GN=TBC1D20	2	7	7	7	7	7	7	19.1	19.1	19.1	45.854	403	403;428	23.3																					2	2	1	1	1	2
Q9NUY8;Q9NUY8-2	Q9NUY8;Q9NUY8-2	15;14	15;14	15;14	TBC1 domain family member 23	TBC1D23	+	TBC1 domain family member 23 OS=Homo sapiens OX=9606 GN=TBC1D23 PE=1 SV=3;Isoform 2 of TBC1 domain family member 23 OS=Homo sapiens OX=9606 GN=TBC1D23	2	15	15	15	15	15	15	29	29	29	78.321	699	699;684	27.6					1									1								1	5	3	1		2
Q9H7E2-3;Q9H7E2;Q9H7E2-2	Q9H7E2-3;Q9H7E2;Q9H7E2-2	16;15;14	16;15;14	16;15;14	Tudor domain-containing protein 3	TDRD3	+	Isoform 3 of Tudor domain-containing protein 3 OS=Homo sapiens OX=9606 GN=TDRD3;Tudor domain-containing protein 3 OS=Homo sapiens OX=9606 GN=TDRD3 PE=1 SV=1;Isoform 2 of Tudor domain-containing protein 3 OS=Homo sapiens OX=9606 GN=TDRD3	3	16	16	16	16	16	16	29.6	29.6	29.6	83.102	744	744;651;650	21.5														1	2	2	1	2	2	2	2		4	3	3	1	2
Q9UKZ4;Q9UKZ4-2	Q9UKZ4;Q9UKZ4-2	2;2	1;1	1;1	Teneurin-1;Ten-1 intracellular domain;Teneurin C-terminal-associated peptide	TENM1	+	Teneurin-1 OS=Homo sapiens OX=9606 GN=TENM1 PE=1 SV=2;Isoform 2 of Teneurin-1 OS=Homo sapiens OX=9606 GN=TENM1	2	2	1	1	2	1	1	0.7	0.5	0.5	305.01	2725	2725;2732	24.5																								1	1
P01137	P01137	6	6	6	Transforming growth factor beta-1;Latency-associated peptide	TGFB1	+	Transforming growth factor beta-1 proprotein OS=Homo sapiens OX=9606 GN=TGFB1 PE=1 SV=2	1	6	6	6	6	6	6	17.9	17.9	17.9	44.341	390	390	21																	2	1	1	1				2	2
O43493;O43493-5;O43493-3;O43493-7;O43493-4;O43493-6	O43493;O43493-5;O43493-3;O43493-7;O43493-4;O43493-6	9;9;9;9;6;5	9;9;9;9;6;5	9;9;9;9;6;5	Trans-Golgi network integral membrane protein 2	TGOLN2	+	Trans-Golgi network integral membrane protein 2 OS=Homo sapiens OX=9606 GN=TGOLN2 PE=1 SV=4;Isoform 5 of Trans-Golgi network integral membrane protein 2 OS=Homo sapiens OX=9606 GN=TGOLN2;Isoform TGN48 of Trans-Golgi network integral membrane protein 2 OS=H	6	9	9	9	9	9	9	16.7	16.7	16.7	45.879	437	437;447;453;454;379;281	25	2	2	1	1	1				1	1	1	1	1			1	1	1		1	1	1
Q5JTD0-4;Q5JTD0-2;Q5JTD0	Q5JTD0-4;Q5JTD0-2;Q5JTD0	3;3;3	3;3;3	3;3;3	Tight junction-associated protein 1	TJAP1	+	Isoform 4 of Tight junction-associated protein 1 OS=Homo sapiens OX=9606 GN=TJAP1;Isoform 2 of Tight junction-associated protein 1 OS=Homo sapiens OX=9606 GN=TJAP1;Tight junction-associated protein 1 OS=Homo sapiens OX=9606 GN=TJAP1 PE=1 SV=1	3	3	3	3	3	3	3	12.2	12.2	12.2	53.174	482	482;547;557	26																								1			2
O15455-2;O15455	O15455-2;O15455	2;2	2;2	2;2	Toll-like receptor 3	TLR3	+	Isoform 2 of Toll-like receptor 3 OS=Homo sapiens OX=9606 GN=TLR3;Toll-like receptor 3 OS=Homo sapiens OX=9606 GN=TLR3 PE=1 SV=1	2	2	2	2	2	2	2	3.3	3.3	3.3	72.936	627	627;904	18.5										1																	1
O15321;O15321-2	O15321;O15321-2	20;19	20;19	20;19	Transmembrane 9 superfamily member 1	TM9SF1	+	Transmembrane 9 superfamily member 1 OS=Homo sapiens OX=9606 GN=TM9SF1 PE=2 SV=2;Isoform 2 of Transmembrane 9 superfamily member 1 OS=Homo sapiens OX=9606 GN=TM9SF1	2	20	20	20	20	20	20	28.7	28.7	28.7	68.86	606	606;489	25.2	3	1	1	1	2	1	1	2	3	1	3	2	5	7	6	6	3	4	5	5	3	2	5	3	3	5	10
Q99805	Q99805	33	33	33	Transmembrane 9 superfamily member 2	TM9SF2	+	Transmembrane 9 superfamily member 2 OS=Homo sapiens OX=9606 GN=TM9SF2 PE=1 SV=1	1	33	33	33	33	33	33	39.4	39.4	39.4	75.775	663	663	25.8	4	3	2	2	2	2	1	3	2	3	5	4	9	10	6	6	6	6	5	5	2	9	1	5	7	27	18
Q9HD45	Q9HD45	28	28	28	Transmembrane 9 superfamily member 3	TM9SF3	+	Transmembrane 9 superfamily member 3 OS=Homo sapiens OX=9606 GN=TM9SF3 PE=1 SV=2	1	28	28	28	28	28	28	33.1	33.1	33.1	67.887	589	589	23.4	4	3	1	2	4	5	6	6	8	6	9	9	13	12	12	16	15	17	34	48	35	19	15	10	11	11	20
Q92544	Q92544	36	36	36	Transmembrane 9 superfamily member 4	TM9SF4	+	Transmembrane 9 superfamily member 4 OS=Homo sapiens OX=9606 GN=TM9SF4 PE=1 SV=2	1	36	36	36	36	36	36	33.8	33.8	33.8	74.518	642	642	24.3	5	4	3	6	6	5	5	8	7	7	13	11	9	8	9	9	4	6	4	7	10	6	5	7	4	7	6
Q9HC24	Q9HC24	1	1	1	Protein lifeguard 4	TMBIM4	+	Protein lifeguard 4 OS=Homo sapiens OX=9606 GN=TMBIM4 PE=1 SV=3	1	1	1	1	1	1	1	8.8	8.8	8.8	26.971	238	238	23.5																							1	1
Q9UM00-1;Q9UM00-2;Q9UM00	Q9UM00-1;Q9UM00-2;Q9UM00	4;4;4	4;4;4	4;4;4	Transmembrane and coiled-coil domain-containing protein 1	TMCO1	+	Isoform 3 of Calcium load-activated calcium channel OS=Homo sapiens OX=9606 GN=TMCO1;Isoform 2 of Calcium load-activated calcium channel OS=Homo sapiens OX=9606 GN=TMCO1;Calcium load-activated calcium channel OS=Homo sapiens OX=9606 GN=TMCO1 PE=1 SV=2	3	4	4	4	4	4	4	24.5	24.5	24.5	21.175	188	188;220;239	20.9	1	1	1	1															1	1							1
Q6UWJ1-3;Q6UWJ1-2;Q6UWJ1	Q6UWJ1-3;Q6UWJ1-2;Q6UWJ1	10;10;10	10;10;10	10;10;10	Transmembrane and coiled-coil domain-containing protein 3	TMCO3	+	Isoform 3 of Transmembrane and coiled-coil domain-containing protein 3 OS=Homo sapiens OX=9606 GN=TMCO3;Isoform 2 of Transmembrane and coiled-coil domain-containing protein 3 OS=Homo sapiens OX=9606 GN=TMCO3;Transmembrane and coiled-coil domain-containing	3	10	10	10	10	10	10	24.6	24.6	24.6	46.844	414	414;524;677	26.5								4		1						1	1					1	1	2	2	2	1
Q13445	Q13445	10	10	10	Transmembrane emp24 domain-containing protein 1	TMED1	+	Transmembrane emp24 domain-containing protein 1 OS=Homo sapiens OX=9606 GN=TMED1 PE=1 SV=1	1	10	10	10	10	10	10	29.5	29.5	29.5	25.206	227	227	22.2	2	4	3	4	6	2	5	7	6		1											1	6	4	4	2	3
P49755	P49755	26	26	26	Transmembrane emp24 domain-containing protein 10	TMED10	+	Transmembrane emp24 domain-containing protein 10 OS=Homo sapiens OX=9606 GN=TMED10 PE=1 SV=2	1	26	26	26	26	26	26	50.2	50.2	50.2	24.976	219	219	23.9	6	6	4	4	7	7	7	8	7	6	5	3	4	4	3	4	3	4	4	6	12	43	44	29	24	25	40
Q15363	Q15363	12	12	12	Transmembrane emp24 domain-containing protein 2	TMED2	+	Transmembrane emp24 domain-containing protein 2 OS=Homo sapiens OX=9606 GN=TMED2 PE=1 SV=1	1	12	12	12	12	12	12	54.7	54.7	54.7	22.761	201	201	24.5	6	6	5	7	6	9	12	6	4	4	5	6	3	3	6	5	5	4	9	12	17	34	10	6	6	7	10
Q9Y3Q3;Q9Y3Q3-2	Q9Y3Q3;Q9Y3Q3-2	8;6	8;6	8;6	Transmembrane emp24 domain-containing protein 3	TMED3	+	Transmembrane emp24 domain-containing protein 3 OS=Homo sapiens OX=9606 GN=TMED3 PE=1 SV=1;Isoform 2 of Transmembrane emp24 domain-containing protein 3 OS=Homo sapiens OX=9606 GN=TMED3	2	8	8	8	8	8	8	46.1	46.1	46.1	24.777	217	217;173	21	1	1	1	1	2	2	5	6	6	5	4	3	3	3	3	4	3	3	1	1	2	2	2	2	3	2	3
Q7Z7H5;Q7Z7H5-3;Q7Z7H5-2	Q7Z7H5;Q7Z7H5-3;Q7Z7H5-2	22;18;16	22;18;16	20;17;14	Transmembrane emp24 domain-containing protein 4	TMED4	+	Transmembrane emp24 domain-containing protein 4 OS=Homo sapiens OX=9606 GN=TMED4 PE=1 SV=1;Isoform 3 of Transmembrane emp24 domain-containing protein 4 OS=Homo sapiens OX=9606 GN=TMED4;Isoform 2 of Transmembrane emp24 domain-containing protein 4 OS=Homo sa	3	22	22	20	22	22	20	76.2	76.2	72.2	25.943	227	227;186;211	25.4	1	1	1	2	2	1					1	1		1	1	4	6	8	11	10	11	11	14	21	28	20	17
Q9Y3A6;Q9Y3A6-2	Q9Y3A6;Q9Y3A6-2	11;6	11;6	11;6	Transmembrane emp24 domain-containing protein 5	TMED5	+	Transmembrane emp24 domain-containing protein 5 OS=Homo sapiens OX=9606 GN=TMED5 PE=1 SV=1;Isoform 2 of Transmembrane emp24 domain-containing protein 5 OS=Homo sapiens OX=9606 GN=TMED5	2	11	11	11	11	11	11	51.1	51.1	51.1	26.005	229	229;193	25.3	1					1	1	2	1	1	2	2	2	1	1	2	3	2	3	1	2	13	2	6	6	9	3
Q9Y3B3	Q9Y3B3	15	15	3	Transmembrane emp24 domain-containing protein 7	TMED7	+	Transmembrane emp24 domain-containing protein 7 OS=Homo sapiens OX=9606 GN=TMED7 PE=1 SV=2	1	15	15	3	15	15	3	70.5	70.5	16.1	25.171	224	224	26.1	5	4	3	3	3	2	2	2	2	1	2	2	2	3	5	5	6	3	4	8	5	8	3	9	8	5	10
Q9BVK6	Q9BVK6	20	18	18	Transmembrane emp24 domain-containing protein 9	TMED9	+	Transmembrane emp24 domain-containing protein 9 OS=Homo sapiens OX=9606 GN=TMED9 PE=1 SV=2	1	20	18	18	20	18	18	60	56.2	56.2	27.277	235	235	26.1	3	4	2	1	2	2	3	2	1	1	2	2	3	3	5	6	6	4	10	12	6	34	26	10	11	15	8
Q12893	Q12893	13	13	13	Transmembrane protein 115	TMEM115	+	Transmembrane protein 115 OS=Homo sapiens OX=9606 GN=TMEM115 PE=1 SV=1	1	13	13	13	13	13	13	29.9	29.9	29.9	38.197	351	351	17	1	2	3	3	3	3	3	5	5	6	7	8	5	4	2	4	4							2	6	7	1
Q9HC07;Q9HC07-2	Q9HC07;Q9HC07-2	11;7	11;7	11;7	Transmembrane protein 165	TMEM165	+	Transmembrane protein 165 OS=Homo sapiens OX=9606 GN=TMEM165 PE=1 SV=1;Isoform 2 of Transmembrane protein 165 OS=Homo sapiens OX=9606 GN=TMEM165	2	11	11	11	11	11	11	35.8	35.8	35.8	34.905	324	324;261	23.9	3							1	3	4	1	6	5	6	7	9	6	7	7	5	4	8	16	9	10	7	5
Q8TBQ9	Q8TBQ9	4	4	4	Protein kish-A	TMEM167A	+	Protein kish-A OS=Homo sapiens OX=9606 GN=TMEM167A PE=1 SV=1	1	4	4	4	4	4	4	27.8	27.8	27.8	8.0598	72	72	29.4	1																			1	2	4	1	1	1
Q9NRX6	Q9NRX6	4	4	4	Protein kish-B	TMEM167B	+	Protein kish-B OS=Homo sapiens OX=9606 GN=TMEM167B PE=1 SV=1	1	4	4	4	4	4	4	24.3	24.3	24.3	8.2941	74	74	27.6																					1		1	1	1
Q9H0V1;Q9H0V1-2	Q9H0V1;Q9H0V1-2	19;15	19;15	19;15	Transmembrane protein 168	TMEM168	+	Transmembrane protein 168 OS=Homo sapiens OX=9606 GN=TMEM168 PE=2 SV=2;Isoform 2 of Transmembrane protein 168 OS=Homo sapiens OX=9606 GN=TMEM168	2	19	19	19	19	19	19	32.6	32.6	32.6	79.754	697	697;313	25.5					1	1				1	2	1	1				2	3	1	5	2	2	3	4	3	1	7
Q9P2C4	Q9P2C4	6	6	6	Transmembrane protein 181	TMEM181	+	Transmembrane protein 181 OS=Homo sapiens OX=9606 GN=TMEM181 PE=1 SV=2	1	6	6	6	6	6	6	9	9	9	69.324	612	612	14.7					1	2	1	1	2	2	2	2	2	2	3	3	3		1	1	5	1	1		1
Q96A57;Q96A57-2	Q96A57;Q96A57-2	4;4	4;4	4;4	Transmembrane protein 230	TMEM230	+	Transmembrane protein 230 OS=Homo sapiens OX=9606 GN=TMEM230 PE=1 SV=1;Isoform 1 of Transmembrane protein 230 OS=Homo sapiens OX=9606 GN=TMEM230	2	4	4	4	4	4	4	27.5	27.5	27.5	13.188	120	120;183	20						1	1	1	1	1	1	1	1	1	2	2	2	3	1			5	3		1	1
Q9BRR3	Q9BRR3	18	18	18	Transmembrane protein 246	TMEM246	+	Post-GPI attachment to proteins factor 4 OS=Homo sapiens OX=9606 GN=PGAP4 PE=1 SV=1	1	18	18	18	18	18	18	41.4	41.4	41.4	46.587	403	403	30											1	1	1	1	1			1	1	1	2	5	5	1	5	3	6
Q9NV96;Q9NV96-2;Q3MIR4	Q9NV96;Q9NV96-2	15;13;1	15;13;1	5;3;0	Cell cycle control protein 50A	TMEM30A	+	Cell cycle control protein 50A OS=Homo sapiens OX=9606 GN=TMEM30A PE=1 SV=1;Isoform 2 of Cell cycle control protein 50A OS=Homo sapiens OX=9606 GN=TMEM30A	3	15	15	5	15	15	5	42.7	42.7	16.9	40.683	361	361;325;351	20.7					2	3	2	2	2	2	6	7	6	8	4	5	5	2	1	1	1	3	2	2		2	3
Q9NV96-3	Q9NV96-3	11	1	1	Cell cycle control protein 50A	TMEM30A	+	Isoform 3 of Cell cycle control protein 50A OS=Homo sapiens OX=9606 GN=TMEM30A	1	11	1	1	11	1	1	43.8	5.4	5.4	27.728	242	242	30
Q9BTV4	Q9BTV4	25	25	25	Transmembrane protein 43	TMEM43	+	Transmembrane protein 43 OS=Homo sapiens OX=9606 GN=TMEM43 PE=1 SV=1	1	25	25	25	25	25	25	60.8	60.8	60.8	44.875	400	400	23.2	1		1	3	3	3	3	2	2	1	4	4	5	6	7	9	8	4	1	1	4	2	4	3		1	3
Q9Y2B1	Q9Y2B1	15	15	15	Transmembrane protein 5	TMEM5	+	Ribitol-5-phosphate xylosyltransferase 1 OS=Homo sapiens OX=9606 GN=RXYLT1 PE=1 SV=1	1	15	15	15	15	15	15	22.8	22.8	22.8	51.145	443	443	22.4	1	1	1	1	1	1	2	2	2	2	4	2	2	1	2	1		1	1					3	5	3	4
Q9BXS4	Q9BXS4	17	17	17	Transmembrane protein 59	TMEM59	+	Transmembrane protein 59 OS=Homo sapiens OX=9606 GN=TMEM59 PE=1 SV=1	1	17	17	17	17	17	17	53.6	53.6	53.6	36.223	323	323	23.5			1	3	4	2	1	1	1	1	1	1	1	1			1	2	2	1		3	3	5	3	7	1
Q9UK28	Q9UK28	2	2	2	Transmembrane protein 59-like	TMEM59L	+	Transmembrane protein 59-like OS=Homo sapiens OX=9606 GN=TMEM59L PE=2 SV=1	1	2	2	2	2	2	2	7.6	7.6	7.6	37.619	342	342	21																		1						1
Q8NBN3;Q8NBN3-3;Q8NBN3-2	Q8NBN3;Q8NBN3-3	18;16;8	18;16;8	18;16;8	Transmembrane protein 87A	TMEM87A	+	Transmembrane protein 87A OS=Homo sapiens OX=9606 GN=TMEM87A PE=1 SV=3;Isoform 3 of Transmembrane protein 87A OS=Homo sapiens OX=9606 GN=TMEM87A	3	18	18	18	18	18	18	27.6	27.6	27.6	63.429	555	555;494;181	21.2	1	1	1	2	3	3	2	1	1	1	1		1	1		3	5	8	9	15	12	3	4	4	4	2	5
Q96K49-2;Q96K49	Q96K49-2;Q96K49	10;10	10;10	10;10	Transmembrane protein 87B	TMEM87B	+	Isoform 2 of Transmembrane protein 87B OS=Homo sapiens OX=9606 GN=TMEM87B;Transmembrane protein 87B OS=Homo sapiens OX=9606 GN=TMEM87B PE=1 SV=1	2	10	10	10	10	10	10	18.6	18.6	18.6	63.404	554	554;555	21.3						1	1						1	1	1	3	2	2			2	2	7	1
P82094;P82094-2	P82094;P82094-2	66;65	66;65	66;65	TATA element modulatory factor	TMF1	+	TATA element modulatory factor OS=Homo sapiens OX=9606 GN=TMF1 PE=1 SV=2;Isoform 2 of TATA element modulatory factor OS=Homo sapiens OX=9606 GN=TMF1	2	66	66	66	66	66	66	60.7	60.7	60.7	122.84	1093	1093;1096	18	7	7	5	5	8	8	5	7	8	9	14	13	12	8	12	13	15	17	11	16	18	11	11	12	6	5	2
O00220	O00220	2	2	2	Tumor necrosis factor receptor superfamily member 10A	TNFRSF10A	+	Tumor necrosis factor receptor superfamily member 10A OS=Homo sapiens OX=9606 GN=TNFRSF10A PE=1 SV=3	1	2	2	2	2	2	2	4.9	4.9	4.9	50.089	468	468	17.5														1							1
P19438-2;P19438;P19438-3;P19438-5;P19438-4	P19438-2;P19438;P19438-3	6;6;5;1;1	6;6;5;1;1	6;6;5;1;1	Tumor necrosis factor receptor superfamily member 1A;Tumor necrosis factor receptor superfamily member 1A, membrane form;Tumor necrosis factor-binding protein 1	TNFRSF1A	+	Isoform 2 of Tumor necrosis factor receptor superfamily member 1A OS=Homo sapiens OX=9606 GN=TNFRSF1A;Tumor necrosis factor receptor superfamily member 1A OS=Homo sapiens OX=9606 GN=TNFRSF1A PE=1 SV=1;Isoform 3 of Tumor necrosis factor receptor superfamily	5	6	6	6	6	6	6	23.6	23.6	23.6	38.651	347	347;455;223;218;228	23.5																			1	1	1				2	3
O95271;O95271-2	O95271;O95271-2	31;19	31;19	23;14	Tankyrase-1	TNKS	+	Poly [ADP-ribose] polymerase tankyrase-1 OS=Homo sapiens OX=9606 GN=TNKS PE=1 SV=2;Isoform 2 of Poly [ADP-ribose] polymerase tankyrase-1 OS=Homo sapiens OX=9606 GN=TNKS	2	31	31	23	31	31	23	30.9	30.9	23.9	142.04	1327	1327;643	28.1											1	1	1	1				3	5			3	1	4	3	2	4
Q9H2K2	Q9H2K2	21	13	13	Tankyrase-2	TNKS2	+	Poly [ADP-ribose] polymerase tankyrase-2 OS=Homo sapiens OX=9606 GN=TNKS2 PE=1 SV=1	1	21	13	13	21	13	13	24.9	16.9	16.9	126.92	1166	1166	24.1					1	1	1	1	1	1	1										1			2	1
Q8NDV7-2;Q8NDV7-6;Q8NDV7-5;Q8NDV7;Q8NDV7-3;Q8NDV7-4	Q8NDV7-2;Q8NDV7-6;Q8NDV7-5;Q8NDV7	21;21;21;21;4;2	21;21;21;21;4;2	20;20;20;20;4;2	Trinucleotide repeat-containing gene 6A protein	TNRC6A	+	Isoform 2 of Trinucleotide repeat-containing gene 6A protein OS=Homo sapiens OX=9606 GN=TNRC6A;Isoform 6 of Trinucleotide repeat-containing gene 6A protein OS=Homo sapiens OX=9606 GN=TNRC6A;Isoform 5 of Trinucleotide repeat-containing gene 6A protein OS=Ho	6	21	21	20	21	21	20	18.4	18.4	17.7	182.05	1709	1709;1913;1930;1962;329;161	22.2							1	1	1	1	1		1	1	1			1		1	3	1	1			4	2
O60507	O60507	20	20	19	Protein-tyrosine sulfotransferase 1	TPST1	+	Protein-tyrosine sulfotransferase 1 OS=Homo sapiens OX=9606 GN=TPST1 PE=1 SV=1	1	20	20	19	20	20	19	49.7	49.7	47.3	42.188	370	370	19.2			1	1	2	2	3	3	4	3	6	5	4	2	2	3	1	2	7	3	1	1	6	2
O60704	O60704	15	14	14	Protein-tyrosine sulfotransferase 2	TPST2	+	Protein-tyrosine sulfotransferase 2 OS=Homo sapiens OX=9606 GN=TPST2 PE=1 SV=1	1	15	14	14	15	14	14	37.4	35	35	41.911	377	377	25.6											2	2	1	2					3	1	1	1	2	5	5	2	1
Q9Y5R8	Q9Y5R8	5	5	5	Trafficking protein particle complex subunit 1	TRAPPC1	+	Trafficking protein particle complex subunit 1 OS=Homo sapiens OX=9606 GN=TRAPPC1 PE=1 SV=1	1	5	5	5	5	5	5	40.7	40.7	40.7	16.831	145	145	24.2																				1	1		1	1			1
P48553;P48553-2	P48553	10;2	10;2	10;2	Trafficking protein particle complex subunit 10	TRAPPC10	+	Trafficking protein particle complex subunit 10 OS=Homo sapiens OX=9606 GN=TRAPPC10 PE=1 SV=2	2	10	10	10	10	10	10	9.6	9.6	9.6	142.19	1259	1259;276	28.3																		2				1			1
Q7Z392;Q7Z392-4;Q7Z392-3;Q7Z392-2	Q7Z392;Q7Z392-4;Q7Z392-3	12;10;10;1	12;10;10;1	12;10;10;1	Trafficking protein particle complex subunit 11	TRAPPC11	+	Trafficking protein particle complex subunit 11 OS=Homo sapiens OX=9606 GN=TRAPPC11 PE=1 SV=2;Isoform 4 of Trafficking protein particle complex subunit 11 OS=Homo sapiens OX=9606 GN=TRAPPC11;Isoform 3 of Trafficking protein particle complex subunit 11 OS=H	4	12	12	12	12	12	12	14.1	14.1	14.1	128.88	1133	1133;1018;1086;430	28.9																				1	3			1	1	1	1
Q8WVT3	Q8WVT3	7	7	7	Trafficking protein particle complex subunit 12	TRAPPC12	+	Trafficking protein particle complex subunit 12 OS=Homo sapiens OX=9606 GN=TRAPPC12 PE=1 SV=3	1	7	7	7	7	7	7	14.4	14.4	14.4	79.374	735	735	24.9																					1	1	1	3			1
Q8IUR0	Q8IUR0	5	5	5	Trafficking protein particle complex subunit 5	TRAPPC5	+	Trafficking protein particle complex subunit 5 OS=Homo sapiens OX=9606 GN=TRAPPC5 PE=1 SV=1	1	5	5	5	5	5	5	23.4	23.4	23.4	20.783	188	188	23.8													1	1									1			1
Q86SZ2;Q86SZ2-2	Q86SZ2;Q86SZ2-2	6;4	6;4	6;4	Trafficking protein particle complex subunit 6B	TRAPPC6B	+	Trafficking protein particle complex subunit 6B OS=Homo sapiens OX=9606 GN=TRAPPC6B PE=1 SV=1;Isoform 2 of Trafficking protein particle complex subunit 6B OS=Homo sapiens OX=9606 GN=TRAPPC6B	2	6	6	6	6	6	6	36.7	36.7	36.7	17.983	158	158;130	14.6		1	1	1	1	1	1	1	1	1	1							1	1	1	1			2
Q96Q05-3;Q96Q05;Q96Q05-2	Q96Q05-3;Q96Q05;Q96Q05-2	10;10;10	10;10;10	10;10;10	Trafficking protein particle complex subunit 9	TRAPPC9	+	Isoform 3 of Trafficking protein particle complex subunit 9 OS=Homo sapiens OX=9606 GN=TRAPPC9;Trafficking protein particle complex subunit 9 OS=Homo sapiens OX=9606 GN=TRAPPC9 PE=1 SV=2;Isoform 2 of Trafficking protein particle complex subunit 9 OS=Homo s	3	10	10	10	10	10	10	9.8	9.8	9.8	127.61	1139	1139;1148;1246	27.6													1	1				1				1	1	1
P36406-3;P36406-2;P36406	P36406-3;P36406-2;P36406	2;2;2	2;2;2	2;2;2	E3 ubiquitin-protein ligase TRIM23	TRIM23	+	Isoform Gamma of E3 ubiquitin-protein ligase TRIM23 OS=Homo sapiens OX=9606 GN=TRIM23;Isoform Beta of E3 ubiquitin-protein ligase TRIM23 OS=Homo sapiens OX=9606 GN=TRIM23;E3 ubiquitin-protein ligase TRIM23 OS=Homo sapiens OX=9606 GN=TRIM23 PE=1 SV=1	3	2	2	2	2	2	2	4.6	4.6	4.6	61.068	546	546;569;574	29.5
O75382;O75382-2;O75382-4;O75382-3	O75382;O75382-2;O75382-4;O75382-3	24;23;21;19	24;23;21;19	22;21;20;17	Tripartite motif-containing protein 3	TRIM3	+	Tripartite motif-containing protein 3 OS=Homo sapiens OX=9606 GN=TRIM3 PE=1 SV=2;Isoform Beta of Tripartite motif-containing protein 3 OS=Homo sapiens OX=9606 GN=TRIM3;Isoform 4 of Tripartite motif-containing protein 3 OS=Homo sapiens OX=9606 GN=TRIM3;Isof	4	24	24	22	24	24	22	48.7	48.7	45.8	80.829	744	744;733;625;665	20.1		1	1	1	2	1	1	2	1		1	1	2	3	3	1	2	3	2	2	1	1	1	1	5	3	1
Q9H2D6-5;Q9H2D6-7;Q9H2D6-3;Q9H2D6-2;Q9H2D6;Q9H2D6-6	Q9H2D6-5;Q9H2D6-7;Q9H2D6-3;Q9H2D6-2;Q9H2D6;Q9H2D6-6	12;12;12;12;12;7	11;11;11;11;11;6	11;11;11;11;11;6	TRIO and F-actin-binding protein	TRIOBP	+	Isoform 1 of TRIO and F-actin-binding protein OS=Homo sapiens OX=9606 GN=TRIOBP;Isoform 7 of TRIO and F-actin-binding protein OS=Homo sapiens OX=9606 GN=TRIOBP;Isoform 4 of TRIO and F-actin-binding protein OS=Homo sapiens OX=9606 GN=TRIOBP;Isoform 3 of TRI	6	12	11	11	12	11	11	22.4	20.9	20.9	68.04	593	593;652;2193;2267;2365;431	23.4																		1	1	3	2	1			2		1
Q15643;Q15643-2	Q15643;Q15643-2	101;99	101;99	101;99	Thyroid receptor-interacting protein 11	TRIP11	+	Thyroid receptor-interacting protein 11 OS=Homo sapiens OX=9606 GN=TRIP11 PE=1 SV=3;Isoform 2 of Thyroid receptor-interacting protein 11 OS=Homo sapiens OX=9606 GN=TRIP11	2	101	101	101	101	101	101	53.1	53.1	53.1	227.58	1979	1979;1950	19.8	1	3	3	5	7	4	2	2	5	6	11	11	14	13	15	16	10	11	15	9	12	16	17	13	6	14	12
Q9NXH9;Q9NXH9-2	Q9NXH9;Q9NXH9-2	8;7	8;7	8;7	tRNA (guanine(26)-N(2))-dimethyltransferase	TRMT1	+	tRNA (guanine(26)-N(2))-dimethyltransferase OS=Homo sapiens OX=9606 GN=TRMT1 PE=1 SV=1;Isoform 2 of tRNA (guanine(26)-N(2))-dimethyltransferase OS=Homo sapiens OX=9606 GN=TRMT1	2	8	8	8	8	8	8	12.4	12.4	12.4	72.233	659	659;630	25.8																					2			1	2
O95857	O95857	6	6	3	Tetraspanin-13	TSPAN13	+	Tetraspanin-13 OS=Homo sapiens OX=9606 GN=TSPAN13 PE=2 SV=1	1	6	6	3	6	6	3	29.4	29.4	21.1	22.147	204	204	11.2	1	2	2	2	2	2	2	2	2	2	1	1			1	2	3	2		1			1	3
Q53HC9	Q53HC9	8	8	8	Protein TSSC1	TSSC1	+	EARP and GARP complex-interacting protein 1 OS=Homo sapiens OX=9606 GN=EIPR1 PE=1 SV=2	1	8	8	8	8	8	8	30.2	30.2	30.2	43.603	387	387	21.1													1	2	1	1		1	2	1					1		2
P53804-3;P53804-2;P53804	P53804-3;P53804-2;P53804	5;5;5	5;5;5	5;5;5	E3 ubiquitin-protein ligase TTC3	TTC3	+	Isoform TPRDIII of E3 ubiquitin-protein ligase TTC3 OS=Homo sapiens OX=9606 GN=TTC3;Isoform TPRDII of E3 ubiquitin-protein ligase TTC3 OS=Homo sapiens OX=9606 GN=TTC3;E3 ubiquitin-protein ligase TTC3 OS=Homo sapiens OX=9606 GN=TTC3 PE=1 SV=2	3	5	5	5	5	5	5	3.8	3.8	3.8	194.06	1715	1715;1792;2025	30.2																								1			1
Q6IBS0;Q9NR96-4	Q6IBS0	9;1	8;1	8;1	Twinfilin-2	TWF2	+	Twinfilin-2 OS=Homo sapiens OX=9606 GN=TWF2 PE=1 SV=2	2	9	8	8	9	8	8	38.7	36.7	36.7	39.548	349	349;1056	21.7																	1	4	2				2		2
Q9BSL1	Q9BSL1	7	7	7	Ubiquitin-associated domain-containing protein 1	UBAC1	+	Ubiquitin-associated domain-containing protein 1 OS=Homo sapiens OX=9606 GN=UBAC1 PE=1 SV=1	1	7	7	7	7	7	7	18.5	18.5	18.5	45.338	405	405	22.6									1	1							1	1				2	1
Q9Y5Z9;Q9Y5Z9-2	Q9Y5Z9;Q9Y5Z9-2	9;8	9;8	9;8	UbiA prenyltransferase domain-containing protein 1	UBIAD1	+	UbiA prenyltransferase domain-containing protein 1 OS=Homo sapiens OX=9606 GN=UBIAD1 PE=1 SV=1;Isoform 2 of UbiA prenyltransferase domain-containing protein 1 OS=Homo sapiens OX=9606 GN=UBIAD1	2	9	9	9	9	9	9	22.2	22.2	22.2	36.831	338	338;179	11.4		1	2	3	2	1	1	3	2	2	3	2	2						1	1			1	1	1	1
Q16739	Q16739	14	14	14	Ceramide glucosyltransferase	UGCG	+	Ceramide glucosyltransferase OS=Homo sapiens OX=9606 GN=UGCG PE=1 SV=1	1	14	14	14	14	14	14	36.8	36.8	36.8	44.853	394	394	29.7									1									1	1	1		1	2	1	2	2	2
Q9NYU2-2;Q9NYU2	Q9NYU2-2;Q9NYU2	64;64	64;64	58;58	UDP-glucose:glycoprotein glucosyltransferase 1	UGGT1	+	Isoform 2 of UDP-glucose:glycoprotein glucosyltransferase 1 OS=Homo sapiens OX=9606 GN=UGGT1;UDP-glucose:glycoprotein glucosyltransferase 1 OS=Homo sapiens OX=9606 GN=UGGT1 PE=1 SV=3	2	64	64	58	64	64	58	48.7	48.7	46.6	174.97	1531	1531;1555	26.9									1	1	2	4	2	4	1	3	2	7	10	9	18	8	12	8	9	12	8
Q9NYU1;Q9NYU1-2	Q9NYU1	46;6	40;6	40;6	UDP-glucose:glycoprotein glucosyltransferase 2	UGGT2	+	UDP-glucose:glycoprotein glucosyltransferase 2 OS=Homo sapiens OX=9606 GN=UGGT2 PE=1 SV=4	2	46	40	40	46	40	40	27.7	25.7	25.7	174.73	1516	1516;278	24.7							1	1	1	1	2	3	2	2	3	2	3	1		1		4	4	4	4	3	4
P11172;P11172-3;P11172-2;P11172-4	P11172;P11172-3;P11172-2;P11172-4	29;27;24;17	29;27;24;17	29;27;24;17	Uridine 5-monophosphate synthase;Orotate phosphoribosyltransferase;Orotidine 5-phosphate decarboxylase	UMPS	+	Uridine 5-monophosphate synthase OS=Homo sapiens OX=9606 GN=UMPS PE=1 SV=1;Isoform 3 of Uridine 5-monophosphate synthase OS=Homo sapiens OX=9606 GN=UMPS;Isoform 2 of Uridine 5-monophosphate synthase OS=Homo sapiens OX=9606 GN=UMPS;Isoform 4 of Uridine 5	4	29	29	29	29	29	29	61	61	61	52.221	480	480;388;302;205	24.7											1	1	1	1	3	2	2	6	6	1	6	5	8	9	6	2	3
O14795;O14795-2	O14795;O14795-2	4;4	4;4	4;4	Protein unc-13 homolog B	UNC13B	+	Protein unc-13 homolog B OS=Homo sapiens OX=9606 GN=UNC13B PE=1 SV=2;Isoform 2 of Protein unc-13 homolog B OS=Homo sapiens OX=9606 GN=UNC13B	2	4	4	4	4	4	4	2.9	2.9	2.9	180.68	1591	1591;1610	30.8																					1			1
Q53HI1	Q53HI1	1	1	1	Protein unc-50 homolog	UNC50	+	Protein unc-50 homolog OS=Homo sapiens OX=9606 GN=UNC50 PE=1 SV=2	1	1	1	1	1	1	1	7.7	7.7	7.7	30.372	259	259	31
Q9H1C4	Q9H1C4	2	2	2	Protein unc-93 homolog B1	UNC93B1	+	Protein unc-93 homolog B1 OS=Homo sapiens OX=9606 GN=UNC93B1 PE=1 SV=2	1	2	2	2	2	2	2	4.9	4.9	4.9	66.63	597	597	10.3					1	1														1
O60763;O60763-2;REV__Q5VZ89-5;REV__Q5VZ89-3;REV__Q5VZ89;REV__Q5VZ89-7	O60763;O60763-2	47;46;1;1;1;1	47;46;1;1;1;1	47;46;1;1;1;1	General vesicular transport factor p115	USO1	+	General vesicular transport factor p115 OS=Homo sapiens OX=9606 GN=USO1 PE=1 SV=2;Isoform 2 of General vesicular transport factor p115 OS=Homo sapiens OX=9606 GN=USO1	6	47	47	47	47	47	47	49.8	49.8	49.8	107.89	962	962;973;1623;1845;1909;1958	19.7	6	4	5	6	8	11	10	15	17	15	14	16	18	17	11	11	9	10	11	6	7	5	7	9	3	9	17
Q8NFA0;Q8NFA0-2;P35125-2;P35125;P35125-3	Q8NFA0	18;6;4;4;2	18;6;4;4;2	18;6;4;4;2	Ubiquitin carboxyl-terminal hydrolase 32	USP32	+	Ubiquitin carboxyl-terminal hydrolase 32 OS=Homo sapiens OX=9606 GN=USP32 PE=1 SV=1	5	18	18	18	18	18	18	14.3	14.3	14.3	181.65	1604	1604;390;1089;1406;786	25.4															2	1	1	1	1	1	1	1	1				2
Q8TEY7;Q8TEY7-2;Q8TEY7-3	Q8TEY7;Q8TEY7-2;Q8TEY7-3	24;23;22	24;23;22	24;23;22	Ubiquitin carboxyl-terminal hydrolase 33	USP33	+	Ubiquitin carboxyl-terminal hydrolase 33 OS=Homo sapiens OX=9606 GN=USP33 PE=1 SV=2;Isoform 2 of Ubiquitin carboxyl-terminal hydrolase 33 OS=Homo sapiens OX=9606 GN=USP33;Isoform 3 of Ubiquitin carboxyl-terminal hydrolase 33 OS=Homo sapiens OX=9606 GN=USP3	3	24	24	24	24	24	24	32.3	32.3	32.3	106.73	942	942;911;828	23.4	1	1			1										1	2	2	2	4	1	2	2	2	4		1	5
Q9Y2C2	Q9Y2C2	22	22	22	Uronyl 2-sulfotransferase	UST	+	Uronyl 2-sulfotransferase OS=Homo sapiens OX=9606 GN=UST PE=2 SV=1	1	22	22	22	22	22	22	56.7	56.7	56.7	47.672	406	406	28.7					1	1	1	1	1		1	1	1	1	1					1	5	3	7	1	6	5	4
Q8NBZ7-2;Q8NBZ7;Q8NBZ7-3	Q8NBZ7-2;Q8NBZ7;Q8NBZ7-3	20;20;13	20;20;13	20;20;13	UDP-glucuronic acid decarboxylase 1	UXS1	+	Isoform 2 of UDP-glucuronic acid decarboxylase 1 OS=Homo sapiens OX=9606 GN=UXS1;UDP-glucuronic acid decarboxylase 1 OS=Homo sapiens OX=9606 GN=UXS1 PE=1 SV=1;Isoform 3 of UDP-glucuronic acid decarboxylase 1 OS=Homo sapiens OX=9606 GN=UXS1	3	20	20	20	20	20	20	45.9	45.9	45.9	48.151	425	425;420;252	28.4			1	1	1								1	1	1	2	5	5			5	13	6				2
P63027	P63027	7	4	4	Vesicle-associated membrane protein 2	VAMP2	+	Vesicle-associated membrane protein 2 OS=Homo sapiens OX=9606 GN=VAMP2 PE=1 SV=3	1	7	4	4	7	4	4	60.3	39.7	39.7	12.663	116	116	18.8													2	2	2	2	2	2	4	8	9	2	1
Q15836	Q15836	8	8	5	Vesicle-associated membrane protein 3	VAMP3	+	Vesicle-associated membrane protein 3 OS=Homo sapiens OX=9606 GN=VAMP3 PE=1 SV=3	1	8	8	5	8	8	5	58	58	34	11.309	100	100	16.9	3	3	3	3	3	2	1							1		2	4	6	6	15	7	4			1
O75379;O75379-2	O75379;O75379-2	5;4	5;4	5;4	Vesicle-associated membrane protein 4	VAMP4	+	Vesicle-associated membrane protein 4 OS=Homo sapiens OX=9606 GN=VAMP4 PE=1 SV=2;Isoform 2 of Vesicle-associated membrane protein 4 OS=Homo sapiens OX=9606 GN=VAMP4	2	5	5	5	5	5	5	51.1	51.1	51.1	16.397	141	141;140	16.3			1	1				1	2	2	1	1	1	2	1	1	1		1	1		1	4	3	2
P51809;P51809-3	P51809;P51809-3	16;13	16;13	5;5	Vesicle-associated membrane protein 7	VAMP7	+	Vesicle-associated membrane protein 7 OS=Homo sapiens OX=9606 GN=VAMP7 PE=1 SV=3;Isoform 3 of Vesicle-associated membrane protein 7 OS=Homo sapiens OX=9606 GN=VAMP7	2	16	16	5	16	16	5	65.9	65.9	13.6	24.935	220	220;179	23.9	1	1	1	1	1	1	1	1	2	1	2	3	5	5	3	4	3	3	2	1	1	1			2	3
P51809-2	P51809-2	12	1	1	Vesicle-associated membrane protein 7	VAMP7	+	Isoform 2 of Vesicle-associated membrane protein 7 OS=Homo sapiens OX=9606 GN=VAMP7	1	12	1	1	12	1	1	51.2	6.9	6.9	30.216	260	260	34
Q9ULK5	Q9ULK5	9	9	9	Vang-like protein 2	VANGL2	+	Vang-like protein 2 OS=Homo sapiens OX=9606 GN=VANGL2 PE=1 SV=2	1	9	9	9	9	9	9	20.3	20.3	20.3	59.714	521	521	25.8																	2					2	2	1
Q9P0L0	Q9P0L0	20	20	2	Vesicle-associated membrane protein-associated protein A	VAPA	+	Vesicle-associated membrane protein-associated protein A OS=Homo sapiens OX=9606 GN=VAPA PE=1 SV=3	1	20	20	2	20	20	2	72.3	72.3	7.6	27.893	249	249	15.2	5	4	4	5	8	11	6	4	7	3	7	15	23	23	14	10	10	9	6	5	6	5	2	4	3	4	3
Q9P0L0-2	Q9P0L0-2	19	1	1	Vesicle-associated membrane protein-associated protein A	VAPA	+	Isoform 2 of Vesicle-associated membrane protein-associated protein A OS=Homo sapiens OX=9606 GN=VAPA	1	19	1	1	19	1	1	69	10.5	10.5	32.613	294	294	28.8																											1
O95292;O95292-2	O95292	19;6	18;5	18;5	Vesicle-associated membrane protein-associated protein B/C	VAPB	+	Vesicle-associated membrane protein-associated protein B/C OS=Homo sapiens OX=9606 GN=VAPB PE=1 SV=3	2	19	18	18	19	18	18	66.3	66.3	66.3	27.228	243	243;99	18.8	4	4	5	7	7	6	8	5	5	3	3	3			1	5	7	8	9	5	5	4	7	1	2	1	3
P13611;P13611-2;P13611-5;P13611-3;P13611-4	P13611;P13611-2;P13611-5;P13611-3;P13611-4	17;16;16;11;10	17;16;16;11;10	17;16;16;11;10	Versican core protein	VCAN	+	Versican core protein OS=Homo sapiens OX=9606 GN=VCAN PE=1 SV=3;Isoform V1 of Versican core protein OS=Homo sapiens OX=9606 GN=VCAN;Isoform Vint of Versican core protein OS=Homo sapiens OX=9606 GN=VCAN;Isoform V2 of Versican core protein OS=Homo sapiens OX	5	17	17	17	17	17	17	6.6	6.6	6.6	372.82	3396	3396;2409;3370;1642;655	19.5													2	3	2	3	1	1	1	1	2	1	3	2
P18206;P18206-2;P18206-3	P18206;P18206-2	35;35;5	35;35;5	35;35;5	Vinculin	VCL	+	Vinculin OS=Homo sapiens OX=9606 GN=VCL PE=1 SV=4;Isoform 1 of Vinculin OS=Homo sapiens OX=9606 GN=VCL	3	35	35	35	35	35	35	36.9	36.9	36.9	123.8	1134	1134;1066;222	16.4					1	2	4	4	5	5	5	8	7	9	6	5	2	2	2	3	1	5	4	3		2	1
Q96JH7	Q96JH7	19	19	19	Deubiquitinating protein VCIP135	VCPIP1	+	Deubiquitinating protein VCIP135 OS=Homo sapiens OX=9606 GN=VCPIP1 PE=1 SV=2	1	19	19	19	19	19	19	19.3	19.3	19.3	134.32	1222	1222	26.2																1		1	1	1		2	3	1	1	1	2
O15240	O15240	1	1	1	Neurosecretory protein VGF;Neuroendocrine regulatory peptide-1;Neuroendocrine regulatory peptide-2;Antimicrobial peptide VGF[554-577]	VGF	+	Neurosecretory protein VGF OS=Homo sapiens OX=9606 GN=VGF PE=1 SV=2	1	1	1	1	1	1	1	2.3	2.3	2.3	67.257	615	615	26																										1
Q3ZAQ7;Q3ZAQ7-2	Q3ZAQ7;Q3ZAQ7-2	2;1	2;1	2;1	Vacuolar ATPase assembly integral membrane protein VMA21	VMA21	+	Vacuolar ATPase assembly integral membrane protein VMA21 OS=Homo sapiens OX=9606 GN=VMA21 PE=1 SV=1;Isoform 2 of Vacuolar ATPase assembly integral membrane protein VMA21 OS=Homo sapiens OX=9606 GN=VMA21	2	2	2	2	2	2	2	24.8	24.8	24.8	11.354	101	101;156	25.3																						1			2	2
Q9NRW7;Q9NRW7-2	Q9NRW7;Q9NRW7-2	37;29	37;29	37;29	Vacuolar protein sorting-associated protein 45	VPS45	+	Vacuolar protein sorting-associated protein 45 OS=Homo sapiens OX=9606 GN=VPS45 PE=1 SV=1;Isoform 2 of Vacuolar protein sorting-associated protein 45 OS=Homo sapiens OX=9606 GN=VPS45	2	37	37	37	37	37	37	55.1	55.1	55.1	65.076	570	570;538	26.8						1	2	4	3	3	2	2	1	4	5	4	4	7	6	4	7	11	11	6	7	10	7
Q9UID3;Q9UID3-2	Q9UID3;Q9UID3-2	21;17	21;17	21;17	Vacuolar protein sorting-associated protein 51 homolog	VPS51	+	Vacuolar protein sorting-associated protein 51 homolog OS=Homo sapiens OX=9606 GN=VPS51 PE=1 SV=2;Isoform 2 of Vacuolar protein sorting-associated protein 51 homolog OS=Homo sapiens OX=9606 GN=VPS51	2	21	21	21	21	21	21	31.5	31.5	31.5	86.041	782	782;658	25.8								1	2		1		1	2	1		1	1			1	3	1	2	1	1	1
Q8N1B4;Q8N1B4-2	Q8N1B4;Q8N1B4-2	22;19	22;19	22;19	Vacuolar protein sorting-associated protein 52 homolog	VPS52	+	Vacuolar protein sorting-associated protein 52 homolog OS=Homo sapiens OX=9606 GN=VPS52 PE=1 SV=1;Isoform 2 of Vacuolar protein sorting-associated protein 52 homolog OS=Homo sapiens OX=9606 GN=VPS52	2	22	22	22	22	22	22	33.3	33.3	33.3	82.22	723	723;598	20.1					2	1	1	1	2	3	3	2	2	1		3	3		1	2	1		2	2	2	4	4
Q5VIR6-4;Q5VIR6;Q5VIR6-2;Q5VIR6-3	Q5VIR6-4;Q5VIR6;Q5VIR6-2;Q5VIR6-3	28;20;19;17	28;20;19;17	28;20;19;17	Vacuolar protein sorting-associated protein 53 homolog	VPS53	+	Isoform 4 of Vacuolar protein sorting-associated protein 53 homolog OS=Homo sapiens OX=9606 GN=VPS53;Vacuolar protein sorting-associated protein 53 homolog OS=Homo sapiens OX=9606 GN=VPS53 PE=1 SV=1;Isoform 2 of Vacuolar protein sorting-associated protein	4	28	28	28	28	28	28	38.6	38.6	38.6	94.404	832	832;699;670;673	25.2												1	1	1	3	2	2	4	1	4	2	2	1	5	2	4	1
Q9P1Q0-4;Q9P1Q0;Q9P1Q0-2;Q9P1Q0-3;Q9P1Q0-5	Q9P1Q0-4;Q9P1Q0;Q9P1Q0-2;Q9P1Q0-3	16;16;15;10;1	16;16;15;10;1	16;16;15;10;1	Vacuolar protein sorting-associated protein 54	VPS54	+	Isoform 4 of Vacuolar protein sorting-associated protein 54 OS=Homo sapiens OX=9606 GN=VPS54;Vacuolar protein sorting-associated protein 54 OS=Homo sapiens OX=9606 GN=VPS54 PE=1 SV=2;Isoform 2 of Vacuolar protein sorting-associated protein 54 OS=Homo sapie	5	16	16	16	16	16	16	24.1	24.1	24.1	109.36	965	965;977;966;824;139	26.9																1			1			2	2		3	1
Q96AJ9-1;Q96AJ9;REV__Q96AA8-4;REV__Q96AA8-2;REV__Q96AA8;REV__Q96AA8-3	Q96AJ9-1;Q96AJ9	13;13;1;1;1;1	13;13;1;1;1;1	13;13;1;1;1;1	Vesicle transport through interaction with t-SNAREs homolog 1A	VTI1A	+	Isoform 1 of Vesicle transport through interaction with t-SNAREs homolog 1A OS=Homo sapiens OX=9606 GN=VTI1A;Vesicle transport through interaction with t-SNAREs homolog 1A OS=Homo sapiens OX=9606 GN=VTI1A PE=1 SV=2	6	13	13	13	13	13	13	52.7	52.7	52.7	23.435	203	203;217;778;799;810;820	18		1	1	1				2	2	2	5	5	1			1	4	3	1		1	1				5	1
Q9UEU0;Q9UEU0-2	Q9UEU0;Q9UEU0-2	12;6	12;6	12;6	Vesicle transport through interaction with t-SNAREs homolog 1B	VTI1B	+	Vesicle transport through interaction with t-SNAREs homolog 1B OS=Homo sapiens OX=9606 GN=VTI1B PE=1 SV=3;Isoform Short of Vesicle transport through interaction with t-SNAREs homolog 1B OS=Homo sapiens OX=9606 GN=VTI1B	2	12	12	12	12	12	12	50.9	50.9	50.9	26.688	232	232;171	13.5	1	1	1	1	2	2	2	3	2	1	2	3	5	6	6	3	5	3	2				1	2	2
Q7Z5K2;Q7Z5K2-2;Q7Z5K2-3	Q7Z5K2;Q7Z5K2-2;Q7Z5K2-3	21;21;21	21;21;21	21;21;21	Wings apart-like protein homolog	WAPAL	+	Wings apart-like protein homolog OS=Homo sapiens OX=9606 GN=WAPL PE=1 SV=1;Isoform 2 of Wings apart-like protein homolog OS=Homo sapiens OX=9606 GN=WAPL;Isoform 3 of Wings apart-like protein homolog OS=Homo sapiens OX=9606 GN=WAPL	3	21	21	21	21	21	21	21.9	21.9	21.9	132.94	1190	1190;1227;1275	22.9										1				1	2	1	1	2	2	6	5	2	1	1			3
Q9BZH6	Q9BZH6	47	47	47	WD repeat-containing protein 11	WDR11	+	WD repeat-containing protein 11 OS=Homo sapiens OX=9606 GN=WDR11 PE=1 SV=1	1	47	47	47	47	47	47	48	48	48	136.68	1224	1224	23							1	2	3	2	2	1	1	1	2	4	6	7	6	6	4	6	7	5	9	11	4
Q8TF30	Q8TF30	4	4	4	WASP homolog-associated protein with actin, membranes and microtubules	WHAMM	+	WASP homolog-associated protein with actin, membranes and microtubules OS=Homo sapiens OX=9606 GN=WHAMM PE=1 SV=2	1	4	4	4	4	4	4	7.4	7.4	7.4	90.923	809	809	27.2																						1
Q5T9L3-2	Q5T9L3-2	16	16	1	Protein wntless homolog	WLS	+	Isoform 2 of Protein wntless homolog OS=Homo sapiens OX=9606 GN=WLS	1	16	16	1	16	16	1	25.4	25.4	2.2	62.551	543	543	27.6										2	2	1		1			1	3	1	1	2	3	2	4	2	3	2
Q5T9L3;Q5T9L3-3	Q5T9L3;Q5T9L3-3	16;13	1;1	1;1	Protein wntless homolog	WLS	+	Protein wntless homolog OS=Homo sapiens OX=9606 GN=WLS PE=1 SV=2;Isoform 3 of Protein wntless homolog OS=Homo sapiens OX=9606 GN=WLS	2	16	1	1	16	1	1	29.9	6.7	6.7	62.253	541	541;450	22																						1
Q9H1J7	Q9H1J7	7	5	5	Protein Wnt-5b	WNT5B	+	Protein Wnt-5b OS=Homo sapiens OX=9606 GN=WNT5B PE=2 SV=2	1	7	5	5	7	5	5	23.7	18.7	18.7	40.323	359	359	30.6																									1	1
Q9NZC7;Q9NZC7-2;Q9NZC7-5;Q9NZC7-3;Q9NZC7-7;Q9NZC7-6	Q9NZC7;Q9NZC7-2	25;23;12;10;8;8	25;23;12;10;8;8	25;23;12;10;8;8	WW domain-containing oxidoreductase	WWOX	+	WW domain-containing oxidoreductase OS=Homo sapiens OX=9606 GN=WWOX PE=1 SV=1;Isoform 2 of WW domain-containing oxidoreductase OS=Homo sapiens OX=9606 GN=WWOX	6	25	25	25	25	25	25	54.3	54.3	54.3	46.676	414	414;363;234;189;213;311	28.3							1	1							2	4	4	3	3		1	1	4	6	16	10	5
O14980	O14980	49	49	49	Exportin-1	XPO1	+	Exportin-1 OS=Homo sapiens OX=9606 GN=XPO1 PE=1 SV=1	1	49	49	49	49	49	49	47.1	47.1	47.1	123.38	1071	1071	27.4	1	1	1	3	3	2	2	2	2	1	2	5	4	4	2	4	4	4	2	6	6	13	11	16	14	13	11
Q9UBH6;Q9UBH6-2	Q9UBH6;Q9UBH6-2	15;13	15;13	15;13	Xenotropic and polytropic retrovirus receptor 1	XPR1	+	Xenotropic and polytropic retrovirus receptor 1 OS=Homo sapiens OX=9606 GN=XPR1 PE=1 SV=1;Isoform 2 of Xenotropic and polytropic retrovirus receptor 1 OS=Homo sapiens OX=9606 GN=XPR1	2	15	15	15	15	15	15	22.1	22.1	22.1	81.534	696	696;631	22.5										1				1	4	3	3	2	1	1	3			2	5	3
Q9H1B5;Q9H1B5-2	Q9H1B5;Q9H1B5-2	21;15	21;15	21;15	Xylosyltransferase 2	XYLT2	+	Xylosyltransferase 2 OS=Homo sapiens OX=9606 GN=XYLT2 PE=1 SV=2;Isoform 2 of Xylosyltransferase 2 OS=Homo sapiens OX=9606 GN=XYLT2	2	21	21	21	21	21	21	32.7	32.7	32.7	96.766	865	865;638	28.5				1	1	1	1	1	1	1					1	1	1	2		1	5	1	1	3	8	7	8
P07947	P07947	25	25	14	Tyrosine-protein kinase Yes	YES1	+	Tyrosine-protein kinase Yes OS=Homo sapiens OX=9606 GN=YES1 PE=1 SV=3	1	25	25	14	25	25	14	49.4	49.4	34.6	60.801	543	543	17.8					1	1	2	1	3	5	6	4	6	6	4	5	5	8	6	4	1	3	3	4	3	1	2
O95070	O95070	9	9	9	Protein YIF1A	YIF1A	+	Protein YIF1A OS=Homo sapiens OX=9606 GN=YIF1A PE=1 SV=2	1	9	9	9	9	9	9	29.4	29.4	29.4	32.011	293	293	25.5								2	2	2	2	2	3	3	3	3	4	5	4	2	2	1	2	1	2	1	1
Q5BJH7-3;Q5BJH7;Q5BJH7-4;Q5BJH7-5;Q5BJH7-6	Q5BJH7-3;Q5BJH7;Q5BJH7-4;Q5BJH7-5;Q5BJH7-6	9;9;8;8;8	9;9;8;8;8	4;4;4;4;3	Protein YIF1B	YIF1B	+	Isoform 3 of Protein YIF1B OS=Homo sapiens OX=9606 GN=YIF1B;Protein YIF1B OS=Homo sapiens OX=9606 GN=YIF1B PE=1 SV=1;Isoform 4 of Protein YIF1B OS=Homo sapiens OX=9606 GN=YIF1B;Isoform 5 of Protein YIF1B OS=Homo sapiens OX=9606 GN=YIF1B;Isoform 6 of Protei	5	9	9	4	9	9	4	26.4	26.4	13.2	33.964	311	311;314;291;294;299	25.3																			1	3	2	2		9	6	3	3
Q5BJH7-2	Q5BJH7-2	6	1	1	Protein YIF1B	YIF1B	+	Isoform 2 of Protein YIF1B OS=Homo sapiens OX=9606 GN=YIF1B	1	6	1	1	6	1	1	20.1	5.7	5.7	31.174	283	283	13.6									1	1	1	2	2	2	2	2	2
Q9Y548	Q9Y548	2	2	2	Protein YIPF1	YIPF1	+	Protein YIPF1 OS=Homo sapiens OX=9606 GN=YIPF1 PE=1 SV=1	1	2	2	2	2	2	2	5.9	5.9	5.9	34.276	306	306	23.5																		1			1	3		1	2	2	1
Q9BWQ6	Q9BWQ6	5	5	5	Protein YIPF2	YIPF2	+	Protein YIPF2 OS=Homo sapiens OX=9606 GN=YIPF2 PE=1 SV=1	1	5	5	5	5	5	5	18.4	18.4	18.4	35.151	316	316	24.2											1	1	1	1	1	2	4	7	6							2	2
Q9GZM5	Q9GZM5	11	11	11	Protein YIPF3;Protein YIPF3, 36 kDa form III	YIPF3	+	Protein YIPF3 OS=Homo sapiens OX=9606 GN=YIPF3 PE=1 SV=1	1	11	11	11	11	11	11	29.7	29.7	29.7	38.247	350	350	23.7	1	1	1	1	1		3	2	2						2	7	3	8	4	2	10	6	2	1	2		2
Q9BSR8	Q9BSR8	5	5	5	Protein YIPF4	YIPF4	+	Protein YIPF4 OS=Homo sapiens OX=9606 GN=YIPF4 PE=1 SV=1	1	5	5	5	5	5	5	13.5	13.5	13.5	27.082	244	244	25.4	2	1	1				1	1	1	1	1	1		2	2	1	2						1	2	2	2	2
Q969M3-3;Q969M3;Q969M3-2	Q969M3-3;Q969M3;Q969M3-2	2;2;1	2;2;1	2;2;1	Protein YIPF5	YIPF5	+	Isoform 3 of Protein YIPF5 OS=Homo sapiens OX=9606 GN=YIPF5;Protein YIPF5 OS=Homo sapiens OX=9606 GN=YIPF5 PE=1 SV=1;Isoform 2 of Protein YIPF5 OS=Homo sapiens OX=9606 GN=YIPF5	3	2	2	2	2	2	2	7.9	7.9	7.9	29.107	265	265;257;203	22.6								1	1	1	1	1	2	1										1	1	1	1
Q96EC8;Q96EC8-2	Q96EC8;Q96EC8-2	6;4	6;4	6;4	Protein YIPF6	YIPF6	+	Protein YIPF6 OS=Homo sapiens OX=9606 GN=YIPF6 PE=1 SV=2;Isoform 2 of Protein YIPF6 OS=Homo sapiens OX=9606 GN=YIPF6	2	6	6	6	6	6	6	16.9	16.9	16.9	26.256	236	236;193	30	1	1	1								1	1	2	2	2	2	2	2	2	2	1			1	2	3	3
O15498;O15498-2	O15498;O15498-2	15;10	15;10	15;10	Synaptobrevin homolog YKT6	YKT6	+	Synaptobrevin homolog YKT6 OS=Homo sapiens OX=9606 GN=YKT6 PE=1 SV=1;Isoform 2 of Synaptobrevin homolog YKT6 OS=Homo sapiens OX=9606 GN=YKT6	2	15	15	15	15	15	15	75.3	75.3	75.3	22.417	198	198;164	24.7	1	1	1	1	1	1	1	1	1	1	1	3	2	2	2	2	3	4	2	2						2	1
Q96GR4-2;Q96GR4;Q96GR4-3	Q96GR4-2;Q96GR4;Q96GR4-3	2;2;2	2;2;2	2;2;2	Probable palmitoyltransferase ZDHHC12	ZDHHC12	+	Isoform 2 of Probable palmitoyltransferase ZDHHC12 OS=Homo sapiens OX=9606 GN=ZDHHC12;Probable palmitoyltransferase ZDHHC12 OS=Homo sapiens OX=9606 GN=ZDHHC12 PE=2 SV=2;Isoform 3 of Probable palmitoyltransferase ZDHHC12 OS=Homo sapiens OX=9606 GN=ZDHHC12	3	2	2	2	2	2	2	11.2	11.2	11.2	24.884	215	215;267;322	26.5																								1
Q8IUH4;Q8IUH4-3	Q8IUH4;Q8IUH4-3	24;15	24;15	8;1	Palmitoyltransferase ZDHHC13	ZDHHC13	+	Palmitoyltransferase ZDHHC13 OS=Homo sapiens OX=9606 GN=ZDHHC13 PE=1 SV=3;Isoform 3 of Palmitoyltransferase ZDHHC13 OS=Homo sapiens OX=9606 GN=ZDHHC13	2	24	24	8	24	24	8	43.4	43.4	17	70.86	622	622;492	23.2				1	2	2	4	4	5	6	8	7	5	8	7	7	7	5	5	9	7	2	9	5	7	2	1
Q8IUH4-2	Q8IUH4-2	15	1	1	Palmitoyltransferase ZDHHC13	ZDHHC13	+	Isoform 2 of Palmitoyltransferase ZDHHC13 OS=Homo sapiens OX=9606 GN=ZDHHC13	1	15	1	1	15	1	1	37	3.4	3.4	51.537	446	446	22																						1
Q8IZN3-2;Q8IZN3	Q8IZN3-2;Q8IZN3	5;5	5;5	4;4	Probable palmitoyltransferase ZDHHC14	ZDHHC14	+	Isoform 2 of Probable palmitoyltransferase ZDHHC14 OS=Homo sapiens OX=9606 GN=ZDHHC14;Probable palmitoyltransferase ZDHHC14 OS=Homo sapiens OX=9606 GN=ZDHHC14 PE=1 SV=1	2	5	5	4	5	5	4	15.6	15.6	12.7	51.65	473	473;488	21.9																	1	1		3				2			2
Q969W1-4;Q969W1-2;Q969W1-3;Q969W1	Q969W1-4;Q969W1-2;Q969W1-3;Q969W1	7;7;6;6	7;7;6;6	7;7;6;6	Probable palmitoyltransferase ZDHHC16	ZDHHC16	+	Isoform 4 of Palmitoyltransferase ZDHHC16 OS=Homo sapiens OX=9606 GN=ZDHHC16;Isoform 2 of Palmitoyltransferase ZDHHC16 OS=Homo sapiens OX=9606 GN=ZDHHC16;Isoform 3 of Palmitoyltransferase ZDHHC16 OS=Homo sapiens OX=9606 GN=ZDHHC16;Palmitoyltransferase ZDHH	4	7	7	7	7	7	7	32.4	32.4	32.4	34.275	296	296;361;338;377	21.5							1	1	1	1	1	1	1	1	1	1	1					1	2		1	2
Q8IUH5;Q8IUH5-3;Q8IUH5-2	Q8IUH5;Q8IUH5-3	20;11;7	18;9;5	18;9;5	Palmitoyltransferase ZDHHC17	ZDHHC17	+	Palmitoyltransferase ZDHHC17 OS=Homo sapiens OX=9606 GN=ZDHHC17 PE=1 SV=2;Isoform 3 of Palmitoyltransferase ZDHHC17 OS=Homo sapiens OX=9606 GN=ZDHHC17	3	20	18	18	20	18	18	35.1	33.5	33.5	72.639	632	632;203;216	25.2				1	1	1	1	1	1	2	2	2	1	1			1	4	5	3	2	7	5	5	1	1	4
Q9UIJ5	Q9UIJ5	4	4	4	Palmitoyltransferase ZDHHC2	ZDHHC2	+	Palmitoyltransferase ZDHHC2 OS=Homo sapiens OX=9606 GN=ZDHHC2 PE=1 SV=1	1	4	4	4	4	4	4	12.3	12.3	12.3	42.021	367	367	20.7															1		1	1			1		1		1	1
Q5W0Z9;Q5W0Z9-4;Q5W0Z9-2	Q5W0Z9;Q5W0Z9-4	9;5;3	9;5;3	3;0;0	Probable palmitoyltransferase ZDHHC20	ZDHHC20	+	Palmitoyltransferase ZDHHC20 OS=Homo sapiens OX=9606 GN=ZDHHC20 PE=1 SV=1;Isoform 4 of Palmitoyltransferase ZDHHC20 OS=Homo sapiens OX=9606 GN=ZDHHC20	3	9	9	3	9	9	3	31.5	31.5	8.2	42.277	365	365;320;130	16.4	1	1	1	1	1		1	1	1				1	1	1	3	5	2	2	2	2		2	2		1
Q5W0Z9-3	Q5W0Z9-3	7	1	1	Probable palmitoyltransferase ZDHHC20	ZDHHC20	+	Isoform 3 of Palmitoyltransferase ZDHHC20 OS=Homo sapiens OX=9606 GN=ZDHHC20	1	7	1	1	7	1	1	26.8	2.8	2.8	41.096	354	354	16															1	1	1
Q8IVQ6	Q8IVQ6	7	7	7	Palmitoyltransferase ZDHHC21	ZDHHC21	+	Palmitoyltransferase ZDHHC21 OS=Homo sapiens OX=9606 GN=ZDHHC21 PE=1 SV=1	1	7	7	7	7	7	7	25.3	25.3	25.3	31.385	265	265	24.1											2					1					1	1	5	2			2
Q8IYP9	Q8IYP9	5	5	5	Palmitoyltransferase ZDHHC23	ZDHHC23	+	Palmitoyltransferase ZDHHC23 OS=Homo sapiens OX=9606 GN=ZDHHC23 PE=1 SV=3	1	5	5	5	5	5	5	10.5	10.5	10.5	45.982	409	409	20.4																1		1	1	1	1	1					1
Q6UX98	Q6UX98	3	3	3	Probable palmitoyltransferase ZDHHC24	ZDHHC24	+	Probable palmitoyltransferase ZDHHC24 OS=Homo sapiens OX=9606 GN=ZDHHC24 PE=1 SV=1	1	3	3	3	3	3	3	12.7	12.7	12.7	30.175	284	284	19.4													1	1						1					2
Q9NYG2;Q9NYG2-2	Q9NYG2;Q9NYG2-2	6;6	6;6	6;6	Palmitoyltransferase ZDHHC3	ZDHHC3	+	Palmitoyltransferase ZDHHC3 OS=Homo sapiens OX=9606 GN=ZDHHC3 PE=1 SV=2;Isoform 2 of Palmitoyltransferase ZDHHC3 OS=Homo sapiens OX=9606 GN=ZDHHC3	2	6	6	6	6	6	6	22.4	22.4	22.4	34.17	299	299;327	25											1		2	5	3	2	2	1					1	2	1		1
Q9NPG8	Q9NPG8	1	1	1	Probable palmitoyltransferase ZDHHC4	ZDHHC4	+	Palmitoyltransferase ZDHHC4 OS=Homo sapiens OX=9606 GN=ZDHHC4 PE=1 SV=1	1	1	1	1	1	1	1	4.7	4.7	4.7	39.786	344	344	31.5
Q9H6R6-2;Q9H6R6	Q9H6R6-2;Q9H6R6	6;6	6;6	6;6	Palmitoyltransferase ZDHHC6	ZDHHC6	+	Isoform 2 of Palmitoyltransferase ZDHHC6 OS=Homo sapiens OX=9606 GN=ZDHHC6;Palmitoyltransferase ZDHHC6 OS=Homo sapiens OX=9606 GN=ZDHHC6 PE=1 SV=1	2	6	6	6	6	6	6	13	13	13	47.205	409	409;413	18.7													1	1		1	1	1		1	1			1	1
Q9NXF8;Q9NXF8-2	Q9NXF8;Q9NXF8-2	5;4	5;4	5;4	Palmitoyltransferase ZDHHC7	ZDHHC7	+	Palmitoyltransferase ZDHHC7 OS=Homo sapiens OX=9606 GN=ZDHHC7 PE=1 SV=2;Isoform 2 of Palmitoyltransferase ZDHHC7 OS=Homo sapiens OX=9606 GN=ZDHHC7	2	5	5	5	5	5	5	20.5	20.5	20.5	35.14	308	308;345	19.1												1	2	3	2	1	2		1				1	2	4	2
Q9ULC8-2;Q9ULC8;Q9ULC8-3	Q9ULC8-2;Q9ULC8;Q9ULC8-3	11;11;8	9;9;8	9;9;8	Probable palmitoyltransferase ZDHHC8	ZDHHC8	+	Isoform 2 of Probable palmitoyltransferase ZDHHC8 OS=Homo sapiens OX=9606 GN=ZDHHC8;Probable palmitoyltransferase ZDHHC8 OS=Homo sapiens OX=9606 GN=ZDHHC8 PE=1 SV=3;Isoform 3 of Probable palmitoyltransferase ZDHHC8 OS=Homo sapiens OX=9606 GN=ZDHHC8	3	11	9	9	11	9	9	25	22.9	22.9	71.234	673	673;765;778	21.5												1	1	1			1	1		1				3	1	1	1
Q9Y397	Q9Y397	4	3	3	Palmitoyltransferase ZDHHC9	ZDHHC9	+	Palmitoyltransferase ZDHHC9 OS=Homo sapiens OX=9606 GN=ZDHHC9 PE=1 SV=2	1	4	3	3	4	3	3	12.1	8.2	8.2	40.915	364	364	20.4														1	1						1	1
O95159	O95159	20	20	20	Zinc finger protein-like 1	ZFPL1	+	Zinc finger protein-like 1 OS=Homo sapiens OX=9606 GN=ZFPL1 PE=1 SV=2	1	20	20	20	20	20	20	55.8	55.8	55.8	34.114	310	310	26.8	4	4	3	3	3	1									1		4	14	11	6	2	5	4	5	5	4	6
Q9HBF4;Q9HBF4-3;Q9HBF4-2	Q9HBF4;Q9HBF4-3	14;13;6	14;13;6	14;13;6	Zinc finger FYVE domain-containing protein 1	ZFYVE1	+	Zinc finger FYVE domain-containing protein 1 OS=Homo sapiens OX=9606 GN=ZFYVE1 PE=1 SV=1;Isoform 3 of Zinc finger FYVE domain-containing protein 1 OS=Homo sapiens OX=9606 GN=ZFYVE1	3	14	14	14	14	14	14	26	26	26	87.175	777	777;763;362	24.1																	1			1		5	1	1	1		2
Q9ULU4-8;Q9ULU4-16;Q9ULU4-9;Q9ULU4-13;Q9ULU4-11;Q9ULU4-7;Q9ULU4-19;Q9ULU4-6;Q9ULU4-23;Q9ULU4-22	Q9ULU4-8;Q9ULU4-16;Q9ULU4-9;Q9ULU4-13;Q9ULU4-11;Q9ULU4-7;Q9ULU4-19;Q9ULU4-6;Q9ULU4-23;Q9ULU4-22	19;19;19;19;19;19;19;18;18;18	19;19;19;19;19;19;19;18;18;18	1;1;1;1;1;1;1;1;1;1	Protein kinase C-binding protein 1	ZMYND8	+	Isoform 8 of Protein kinase C-binding protein 1 OS=Homo sapiens OX=9606 GN=ZMYND8;Isoform 16 of Protein kinase C-binding protein 1 OS=Homo sapiens OX=9606 GN=ZMYND8;Isoform 9 of Protein kinase C-binding protein 1 OS=Homo sapiens OX=9606 GN=ZMYND8;Isoform 1	10	19	19	1	19	19	1	26	26	1.5	123.52	1107	1107;1163;1168;1188;1214;1234;1241;1023;1105;1161	25.7											1									2	2	3	3	1		3
Q9ULU4-17;Q9ULU4-21;Q9ULU4-14;Q9ULU4-12;Q9ULU4-5;Q9ULU4-20;Q9ULU4;Q9ULU4-10;Q9ULU4-3;Q9ULU4-15;Q9ULU4-18;Q9ULU4-4;Q9ULU4-2	Q9ULU4-17;Q9ULU4-21;Q9ULU4-14;Q9ULU4-12;Q9ULU4-5;Q9ULU4-20;Q9ULU4;Q9ULU4-10;Q9ULU4-3;Q9ULU4-15;Q9ULU4-18;Q9ULU4-4	19;19;19;19;19;19;19;19;18;17;17;10;6	1;1;1;1;1;1;1;1;1;1;1;1;1	1;1;1;1;1;1;1;1;1;1;1;1;1	Protein kinase C-binding protein 1	ZMYND8	+	Isoform 17 of Protein kinase C-binding protein 1 OS=Homo sapiens OX=9606 GN=ZMYND8;Isoform 21 of Protein kinase C-binding protein 1 OS=Homo sapiens OX=9606 GN=ZMYND8;Isoform 14 of Protein kinase C-binding protein 1 OS=Homo sapiens OX=9606 GN=ZMYND8;Isoform	13	19	1	1	19	1	1	27.4	1.7	1.7	117.41	1054	1054;1115;1135;1160;1181;1186;1186;1206;995;1088;1134;764;614	20																				1
Q969S3	Q969S3	8	8	8	Zinc finger protein 622	ZNF622	+	Zinc finger protein 622 OS=Homo sapiens OX=9606 GN=ZNF622 PE=1 SV=1	1	8	8	8	8	8	8	18	18	18	54.271	477	477	21.1												1	1							2	1	1		1	1	1
Q9NY61	Q9NY61	16	16	16	Protein AATF	AATF		Protein AATF OS=Homo sapiens OX=9606 GN=AATF PE=1 SV=1	1	16	16	16	16	16	16	30.2	30.2	30.2	63.132	560	560	20.6					1	1	1	1	1	1	1	1	1	1	1	2			1	2	2	2	5	3	2	1	1
O15440-5;O15440;O15440-4;O15440-3;O15440-2;Q96J66-2;Q96J65;Q96J66;Q92887	O15440-5;O15440	23;23;7;7;7;1;1;1;1	23;23;7;7;7;1;1;1;1	22;22;7;7;7;1;1;1;1	Multidrug resistance-associated protein 5	ABCC5		Isoform 5 of Multidrug resistance-associated protein 5 OS=Homo sapiens OX=9606 GN=ABCC5;Multidrug resistance-associated protein 5 OS=Homo sapiens OX=9606 GN=ABCC5 PE=1 SV=2	9	23	23	22	23	23	22	17.6	17.6	17.1	155.73	1394	1394;1437;208;212;225;1344;1359;1382;1545	23.3												1		2	2		1	1	1	1	4	2	4	4	4	4	2
O95573	O95573	39	39	36	Long-chain-fatty-acid--CoA ligase 3	ACSL3		Long-chain-fatty-acid--CoA ligase 3 OS=Homo sapiens OX=9606 GN=ACSL3 PE=1 SV=3	1	39	39	36	39	39	36	62.2	62.2	59.9	80.419	720	720	27.9	1	1				2	2	1				2	4	4	4	4	5	5	3	2	2	3	3	6	5	10	9
Q12904;Q12904-2	Q12904;Q12904-2	21;20	21;20	21;20	Aminoacyl tRNA synthase complex-interacting multifunctional protein 1;Endothelial monocyte-activating polypeptide 2	AIMP1		Aminoacyl tRNA synthase complex-interacting multifunctional protein 1 OS=Homo sapiens OX=9606 GN=AIMP1 PE=1 SV=2;Isoform 2 of Aminoacyl tRNA synthase complex-interacting multifunctional protein 1 OS=Homo sapiens OX=9606 GN=AIMP1	2	21	21	21	21	21	21	74.4	74.4	74.4	34.352	312	312;336	27.3					1	1	1							1	3	2	3	3		5	7	3	3	5	3	4	3
O43823	O43823	8	8	8	A-kinase anchor protein 8	AKAP8		A-kinase anchor protein 8 OS=Homo sapiens OX=9606 GN=AKAP8 PE=1 SV=1	1	8	8	8	8	8	8	18.1	18.1	18.1	76.107	692	692	16.2					1	1	2	1	1	2	3	2	1	1	1	1					1	5	2
Q6P6C2;Q6P6C2-1;Q6P6C2-3	Q6P6C2;Q6P6C2-1;Q6P6C2-3	24;23;21	24;23;21	24;23;21	RNA demethylase ALKBH5	ALKBH5		RNA demethylase ALKBH5 OS=Homo sapiens OX=9606 GN=ALKBH5 PE=1 SV=2;Isoform 1 of RNA demethylase ALKBH5 OS=Homo sapiens OX=9606 GN=ALKBH5;Isoform 3 of RNA demethylase ALKBH5 OS=Homo sapiens OX=9606 GN=ALKBH5	3	24	24	24	24	24	24	57.9	57.9	57.9	44.255	394	394;467;383	18.2			1						3	4	6	5	3	3	4	2	2	1	3	2	4	2	2	2	3	5	3
Q9UKV5	Q9UKV5	18	18	18	E3 ubiquitin-protein ligase AMFR	AMFR		E3 ubiquitin-protein ligase AMFR OS=Homo sapiens OX=9606 GN=AMFR PE=1 SV=2	1	18	18	18	18	18	18	39.7	39.7	39.7	72.995	643	643	22.6									1	1	3	3	2	1	3	3	1	2	2	3	2	1	2	1		1	6
O00203-3;O00203;Q13367;Q13367-4;Q13367-3	O00203-3;O00203	22;22;3;3;2	22;22;3;3;2	22;22;3;3;2	AP-3 complex subunit beta-1	AP3B1		Isoform 2 of AP-3 complex subunit beta-1 OS=Homo sapiens OX=9606 GN=AP3B1;AP-3 complex subunit beta-1 OS=Homo sapiens OX=9606 GN=AP3B1 PE=1 SV=3	5	22	22	22	22	22	22	23.2	23.2	23.2	116.19	1045	1045;1094;1082;1101;1050	22.5									2	1	1	2	2	2	5	5	4	1	1	2		1		2	1	3	2
Q9Y2T2	Q9Y2T2	16	16	13	AP-3 complex subunit mu-1	AP3M1		AP-3 complex subunit mu-1 OS=Homo sapiens OX=9606 GN=AP3M1 PE=1 SV=1	1	16	16	13	16	16	13	56.9	56.9	49.8	46.939	418	418	28														1	1	1							2	2	3	3	3
P53677;P53677-2	P53677	11;4	8;3	8;3	AP-3 complex subunit mu-2	AP3M2		AP-3 complex subunit mu-2 OS=Homo sapiens OX=9606 GN=AP3M2 PE=1 SV=1	2	11	8	8	11	8	8	35.9	28.7	28.7	46.977	418	418;273	26.9																			1	1	2	1			1	2	2
Q9BUR5;Q9BUR5-2	Q9BUR5;Q9BUR5-2	5;3	5;3	5;3	Apolipoprotein O	APOO		MICOS complex subunit MIC26 OS=Homo sapiens OX=9606 GN=APOO PE=1 SV=1;Isoform 2 of MICOS complex subunit MIC26 OS=Homo sapiens OX=9606 GN=APOO	2	5	5	5	5	5	5	26.8	26.8	26.8	22.284	198	198;180	19.6															1	2	2	4	2	2	3	2					1
Q96P48-3;Q96P48;Q96P48-2;Q96P48-4;Q96P48-1;Q96P48-7;Q96P48-5	Q96P48-3;Q96P48;Q96P48-2;Q96P48-4;Q96P48-1;Q96P48-7;Q96P48-5	15;15;13;13;13;12;9	15;15;13;13;13;12;9	15;15;13;13;13;12;9	Arf-GAP with Rho-GAP domain, ANK repeat and PH domain-containing protein 1	ARAP1		Isoform 3 of Arf-GAP with Rho-GAP domain, ANK repeat and PH domain-containing protein 1 OS=Homo sapiens OX=9606 GN=ARAP1;Arf-GAP with Rho-GAP domain, ANK repeat and PH domain-containing protein 1 OS=Homo sapiens OX=9606 GN=ARAP1 PE=1 SV=3;Isoform 2 of Arf-	7	15	15	15	15	15	15	15.1	15.1	15.1	160.99	1439	1439;1450;1199;1205;1210;1133;679	29.6																1	1				1	1		1	1	2
P62330	P62330	9	9	9	ADP-ribosylation factor 6	ARF6		ADP-ribosylation factor 6 OS=Homo sapiens OX=9606 GN=ARF6 PE=1 SV=2	1	9	9	9	9	9	9	70.3	70.3	70.3	20.082	175	175	26														2	3	3								1	1		2
Q5T5U3;Q5T5U3-3	Q5T5U3	10;2	10;2	10;2	Rho GTPase-activating protein 21	ARHGAP21		Rho GTPase-activating protein 21 OS=Homo sapiens OX=9606 GN=ARHGAP21 PE=1 SV=2	2	10	10	10	10	10	10	6.8	6.8	6.8	217.46	1958	1958;1165	21.5												1	1	1		1	1		1	1		1	1			1
P36405	P36405	6	6	6	ADP-ribosylation factor-like protein 3	ARL3		ADP-ribosylation factor-like protein 3 OS=Homo sapiens OX=9606 GN=ARL3 PE=1 SV=2	1	6	6	6	6	6	6	40.1	40.1	40.1	20.455	182	182	31.2																									1
Q5SQI0-7;Q5SQI0-6;Q5SQI0-5;Q5SQI0-4;Q5SQI0-3;Q5SQI0;Q5SQI0-2	Q5SQI0-7;Q5SQI0-6;Q5SQI0-5;Q5SQI0-4;Q5SQI0-3;Q5SQI0;Q5SQI0-2	5;5;5;5;5;5;4	5;5;5;5;5;5;4	5;5;5;5;5;5;4	Alpha-tubulin N-acetyltransferase 1	ATAT1		Isoform 7 of Alpha-tubulin N-acetyltransferase 1 OS=Homo sapiens OX=9606 GN=ATAT1;Isoform 6 of Alpha-tubulin N-acetyltransferase 1 OS=Homo sapiens OX=9606 GN=ATAT1;Isoform 5 of Alpha-tubulin N-acetyltransferase 1 OS=Homo sapiens OX=9606 GN=ATAT1;Isoform 4	7	5	5	5	5	5	5	20.3	20.3	20.3	33.99	300	300;310;323;333;398;421;409	21.9													1	1	1										2		1
Q8WXF7-2;Q8WXF7	Q8WXF7-2;Q8WXF7	17;17	16;16	16;16	Atlastin-1	ATL1		Isoform 2 of Atlastin-1 OS=Homo sapiens OX=9606 GN=ATL1;Atlastin-1 OS=Homo sapiens OX=9606 GN=ATL1 PE=1 SV=1	2	17	16	16	17	16	16	32.2	30.2	30.2	63.054	553	553;558	23.4											1	1	2	1							1	3	1	5	9	2	1
P13637;P13637-2;P13637-3	P13637;P13637-2;P13637-3	28;28;28	9;9;9	6;6;6	Sodium/potassium-transporting ATPase subunit alpha-3	ATP1A3		Sodium/potassium-transporting ATPase subunit alpha-3 OS=Homo sapiens OX=9606 GN=ATP1A3 PE=1 SV=3;Isoform 2 of Sodium/potassium-transporting ATPase subunit alpha-3 OS=Homo sapiens OX=9606 GN=ATP1A3;Isoform 3 of Sodium/potassium-transporting ATPase subunit a	3	28	9	6	28	9	6	29.3	12.4	8.1	111.75	1013	1013;1024;1026	25											1	1									1	1	1	2	1	1
Q99700-2;Q99700-4;Q99700;Q99700-5	Q99700-2;Q99700-4;Q99700;Q99700-5	15;15;15;12	15;15;15;12	15;15;15;12	Ataxin-2	ATXN2		Isoform 2 of Ataxin-2 OS=Homo sapiens OX=9606 GN=ATXN2;Isoform 4 of Ataxin-2 OS=Homo sapiens OX=9606 GN=ATXN2;Ataxin-2 OS=Homo sapiens OX=9606 GN=ATXN2 PE=1 SV=2;Isoform 5 of Ataxin-2 OS=Homo sapiens OX=9606 GN=ATXN2	4	15	15	15	15	15	15	24.4	24.4	24.4	106.05	995	995;1243;1313;1006	23.7												1	2		1			1			2	1	2	1	5		1
Q9C0J1-2;Q9C0J1	Q9C0J1-2;Q9C0J1	5;5	5;5	5;5	N-acetyllactosaminide beta-1,3-N-acetylglucosaminyltransferase 4	B3GNT4		Isoform 2 of N-acetyllactosaminide beta-1,3-N-acetylglucosaminyltransferase 4 OS=Homo sapiens OX=9606 GN=B3GNT4;N-acetyllactosaminide beta-1,3-N-acetylglucosaminyltransferase 4 OS=Homo sapiens OX=9606 GN=B3GNT4 PE=1 SV=1	2	5	5	5	5	5	5	15.9	15.9	15.9	39.847	353	353;378	27.8																						1	1				1
P51572;P51572-2	P51572;P51572-2	20;20	20;20	20;20	B-cell receptor-associated protein 31	BCAP31		B-cell receptor-associated protein 31 OS=Homo sapiens OX=9606 GN=BCAP31 PE=1 SV=3;Isoform 2 of B-cell receptor-associated protein 31 OS=Homo sapiens OX=9606 GN=BCAP31	2	20	20	20	20	20	20	50.8	50.8	50.8	27.991	246	246;313	15.5	6	6	4	6	10	11	16	17	15	13	13	18	20	12	9	2	1	1	1	2	3	5	7	17	14	6	3
P27797	P27797	26	26	26	Calreticulin	CALR		Calreticulin OS=Homo sapiens OX=9606 GN=CALR PE=1 SV=1	1	26	26	26	26	26	26	66.2	66.2	66.2	48.141	417	417	22.1	8	8	5	4	8	9	7	10	8	3	4	3	5	4	2	4	3	2	5	7	7	4	4	5	5	6	9
Q08AD1;Q08AD1-3;Q08AD1-2	Q08AD1;Q08AD1-3;Q08AD1-2	23;23;22	23;23;22	23;23;22	Calmodulin-regulated spectrin-associated protein 2	CAMSAP2		Calmodulin-regulated spectrin-associated protein 2 OS=Homo sapiens OX=9606 GN=CAMSAP2 PE=1 SV=3;Isoform 3 of Calmodulin-regulated spectrin-associated protein 2 OS=Homo sapiens OX=9606 GN=CAMSAP2;Isoform 2 of Calmodulin-regulated spectrin-associated protein	3	23	23	23	23	23	23	21.6	21.6	21.6	168.09	1489	1489;1478;1462	24.3								1		1	1	1	1		1	1		2	2			1	1	2	5	4	1
P17655;P17655-2	P17655;P17655-2	12;11	12;11	12;11	Calpain-2 catalytic subunit	CAPN2		Calpain-2 catalytic subunit OS=Homo sapiens OX=9606 GN=CAPN2 PE=1 SV=6;Isoform 2 of Calpain-2 catalytic subunit OS=Homo sapiens OX=9606 GN=CAPN2	2	12	12	12	12	12	12	21	21	21	79.994	700	700;622	23.4											1	1							1	1	1	1			2	3	4
P04040	P04040	25	25	25	Catalase	CAT		Catalase OS=Homo sapiens OX=9606 GN=CAT PE=1 SV=3	1	25	25	25	25	25	25	51.8	51.8	51.8	59.755	527	527	23					1	1	1	2	2	3	4	3	6	5	5	7	3	2	2		4	1	3	4	6	12	8
P22681;Q13191-3;Q13191-2;Q13191	P22681	3;1;1;1	3;1;1;1	3;1;1;1	E3 ubiquitin-protein ligase CBL	CBL		E3 ubiquitin-protein ligase CBL OS=Homo sapiens OX=9606 GN=CBL PE=1 SV=2	4	3	3	3	3	3	3	3.4	3.4	3.4	99.632	906	906;770;810;982	16.8												1	1	1	1		1
Q96NT0;Q96NT0-2	Q96NT0;Q96NT0-2	5;3	5;3	5;3	Coiled-coil domain-containing protein 115	CCDC115		Coiled-coil domain-containing protein 115 OS=Homo sapiens OX=9606 GN=CCDC115 PE=1 SV=1;Isoform 2 of Coiled-coil domain-containing protein 115 OS=Homo sapiens OX=9606 GN=CCDC115	2	5	5	5	5	5	5	46.1	46.1	46.1	19.76	180	180;188	23.8											1										1			1	2
Q3V6T2-4;Q3V6T2-2;Q3V6T2-3;Q3V6T2;Q3V6T2-5	Q3V6T2-4;Q3V6T2-2;Q3V6T2-3;Q3V6T2;Q3V6T2-5	31;31;31;31;29	31;31;31;31;29	31;31;31;31;29	Girdin	CCDC88A		Isoform 4 of Girdin OS=Homo sapiens OX=9606 GN=CCDC88A;Isoform 2 of Girdin OS=Homo sapiens OX=9606 GN=CCDC88A;Isoform 3 of Girdin OS=Homo sapiens OX=9606 GN=CCDC88A;Girdin OS=Homo sapiens OX=9606 GN=CCDC88A PE=1 SV=2;Isoform 5 of Girdin OS=Homo sapiens OX=	5	31	31	31	31	31	31	22.3	22.3	22.3	212.53	1842	1842;1843;1870;1871;1796	19.1		1	1	1	2	1	1					1			1		2	5	4	6	3	1	1	6	3	2	2
P60953;Q9H4E5-2;Q9H4E5	P60953	8;1;1	7;0;0	2;0;0	Cell division control protein 42 homolog	CDC42		Cell division control protein 42 homolog OS=Homo sapiens OX=9606 GN=CDC42 PE=1 SV=2	3	8	7	2	8	7	2	48.2	42.4	14.1	21.258	191	191;192;214	22.2	1	2	1	2	2	2	2	2	1	1	2	2	1	2	2	1	1	1	1	1				2	4	4	5
P60953-1	P60953-1	7	1	1	Cell division control protein 42 homolog	CDC42		Isoform 1 of Cell division control protein 42 homolog OS=Homo sapiens OX=9606 GN=CDC42	1	7	1	1	7	1	1	39.3	5.2	5.2	21.31	191	191	14.5														1	1
Q14004-2;Q14004	Q14004-2;Q14004	14;14	12;12	12;12	Cyclin-dependent kinase 13	CDK13		Isoform 2 of Cyclin-dependent kinase 13 OS=Homo sapiens OX=9606 GN=CDK13;Cyclin-dependent kinase 13 OS=Homo sapiens OX=9606 GN=CDK13 PE=1 SV=2	2	14	12	12	14	12	12	13	11.3	11.3	158.43	1452	1452;1512	18.4					1	1	1	2	2	1	1						1		2	1		1	2	3	1
Q99653	Q99653	9	9	9	Calcineurin B homologous protein 1	CHP1		Calcineurin B homologous protein 1 OS=Homo sapiens OX=9606 GN=CHP1 PE=1 SV=3	1	9	9	9	9	9	9	62.1	62.1	62.1	22.456	195	195	23.1									1						2					5	1			1			2
Q9Y4C5;Q9Y4C5-2	Q9Y4C5;Q9Y4C5-2	11;10	11;10	11;10	Carbohydrate sulfotransferase 2	CHST2		Carbohydrate sulfotransferase 2 OS=Homo sapiens OX=9606 GN=CHST2 PE=1 SV=2;Isoform 2 of Carbohydrate sulfotransferase 2 OS=Homo sapiens OX=9606 GN=CHST2	2	11	11	11	11	11	11	24.9	24.9	24.9	57.856	530	530;483	23										1				1	1							2	2	3	1	3
Q7Z460-2;Q7Z460-3;Q7Z460;Q7Z460-4;Q7Z460-5	Q7Z460-2;Q7Z460-3;Q7Z460;Q7Z460-4;Q7Z460-5	54;54;54;53;53	48;48;48;47;47	48;48;48;47;47	CLIP-associating protein 1	CLASP1		Isoform 2 of CLIP-associating protein 1 OS=Homo sapiens OX=9606 GN=CLASP1;Isoform 3 of CLIP-associating protein 1 OS=Homo sapiens OX=9606 GN=CLASP1;CLIP-associating protein 1 OS=Homo sapiens OX=9606 GN=CLASP1 PE=1 SV=1;Isoform 4 of CLIP-associating protein	5	54	48	48	54	48	48	41.7	38.3	38.3	162.11	1471	1471;1494;1538;1477;1479	21				2	4	3	1	3	4	2	3	4	4	3		2	3	4	6	5	2	2	2	7	5	5	3
Q96S66;Q96S66-2;Q96S66-3;Q96S66-4	Q96S66;Q96S66-2;Q96S66-3;Q96S66-4	21;15;14;13	21;15;14;13	21;15;14;13	Chloride channel CLIC-like protein 1	CLCC1		Chloride channel CLIC-like protein 1 OS=Homo sapiens OX=9606 GN=CLCC1 PE=1 SV=1;Isoform 2 of Chloride channel CLIC-like protein 1 OS=Homo sapiens OX=9606 GN=CLCC1;Isoform 3 of Chloride channel CLIC-like protein 1 OS=Homo sapiens OX=9606 GN=CLCC1;Isoform 4	4	21	21	21	21	21	21	40.3	40.3	40.3	62.022	551	551;501;430;366	13.3					2		5	6	6	9	8	7	8	8	5	2	2	1		3	2	2	3	4	1
O75503	O75503	9	9	9	Ceroid-lipofuscinosis neuronal protein 5	CLN5		Ceroid-lipofuscinosis neuronal protein 5 OS=Homo sapiens OX=9606 GN=CLN5 PE=1 SV=2	1	9	9	9	9	9	9	26.3	26.3	26.3	41.496	358	358	26																		1			1		1	2		3	2
Q9Y2V7;Q9Y2V7-2	Q9Y2V7;Q9Y2V7-2	19;17	19;17	19;17	Conserved oligomeric Golgi complex subunit 6	COG6		Conserved oligomeric Golgi complex subunit 6 OS=Homo sapiens OX=9606 GN=COG6 PE=1 SV=2;Isoform 2 of Conserved oligomeric Golgi complex subunit 6 OS=Homo sapiens OX=9606 GN=COG6	2	19	19	19	19	19	19	36.2	36.2	36.2	73.278	657	657;615	26.2										1					1	1	2	1	4	4	2					1	2
Q9P000;Q9P000-2	Q9P000;Q9P000-2	5;4	5;4	5;4	COMM domain-containing protein 9	COMMD9		COMM domain-containing protein 9 OS=Homo sapiens OX=9606 GN=COMMD9 PE=1 SV=2;Isoform 2 of COMM domain-containing protein 9 OS=Homo sapiens OX=9606 GN=COMMD9	2	5	5	5	5	5	5	27.8	27.8	27.8	21.819	198	198;156	28.2																					2	1	1	1			1
P57737-3;P57737-2;P57737-4;P57737;Q9Y3D7	P57737-3;P57737-2;P57737-4;P57737	13;8;8;8;5	13;8;8;8;5	13;8;8;8;5	Coronin-7	CORO7		Isoform 3 of Coronin-7 OS=Homo sapiens OX=9606 GN=CORO7;Isoform 2 of Coronin-7 OS=Homo sapiens OX=9606 GN=CORO7;Isoform 4 of Coronin-7 OS=Homo sapiens OX=9606 GN=CORO7;Coronin-7 OS=Homo sapiens OX=9606 GN=CORO7 PE=1 SV=2	5	13	13	13	13	13	13	17.3	17.3	17.3	114.16	1048	1048;840;907;925;125	19.7	1	1			1	1	2	2	2		2	2	2	2	2	3	1			2	2	2	2	1			1
O75534-2;O75534;O75534-3;O75534-4	O75534-2;O75534;O75534-3;O75534-4	26;26;25;25	26;26;25;25	26;26;25;25	Cold shock domain-containing protein E1	CSDE1		Isoform 2 of Cold shock domain-containing protein E1 OS=Homo sapiens OX=9606 GN=CSDE1;Cold shock domain-containing protein E1 OS=Homo sapiens OX=9606 GN=CSDE1 PE=1 SV=2;Isoform 3 of Cold shock domain-containing protein E1 OS=Homo sapiens OX=9606 GN=CSDE1;I	4	26	26	26	26	26	26	37.2	37.2	37.2	85.746	767	767;798;813;844	21.2								2	2	1	1	3	2	1	1	3	4	3	1	1	2	2	3	2		1
P53634;P53634-2;P53634-3	P53634	16;2;2	16;2;2	16;2;2	Dipeptidyl peptidase 1;Dipeptidyl peptidase 1 exclusion domain chain;Dipeptidyl peptidase 1 heavy chain;Dipeptidyl peptidase 1 light chain	CTSC		Dipeptidyl peptidase 1 OS=Homo sapiens OX=9606 GN=CTSC PE=1 SV=2	3	16	16	16	16	16	16	43	43	43	51.853	463	463;137;141	25						1	1	1	1	1			1	1	1	1	1	2	2	1	1	3	7	6	4	8	4
Q9UBR2	Q9UBR2	8	8	8	Cathepsin Z	CTSZ		Cathepsin Z OS=Homo sapiens OX=9606 GN=CTSZ PE=1 SV=1	1	8	8	8	8	8	8	38.3	38.3	38.3	33.868	303	303	18.1											1	2	2	3	2	2	3	1				2	4	1
Q14247-3;Q14247;Q14247-2	Q14247-3;Q14247;Q14247-2	11;11;11	11;11;11	11;11;11	Src substrate cortactin	CTTN		Isoform 3 of Src substrate cortactin OS=Homo sapiens OX=9606 GN=CTTN;Src substrate cortactin OS=Homo sapiens OX=9606 GN=CTTN PE=1 SV=2;Isoform 2 of Src substrate cortactin OS=Homo sapiens OX=9606 GN=CTTN	3	11	11	11	11	11	11	29.8	29.8	29.8	57.466	513	513;550;634	13.2					1	3	3	4	5	2	1	2	1	1	1	1	2	2	4	6	2
Q13618;Q13618-2;Q13618-3	Q13618;Q13618-2;Q13618-3	36;35;29	36;35;29	36;35;29	Cullin-3	CUL3		Cullin-3 OS=Homo sapiens OX=9606 GN=CUL3 PE=1 SV=2;Isoform 2 of Cullin-3 OS=Homo sapiens OX=9606 GN=CUL3;Isoform 3 of Cullin-3 OS=Homo sapiens OX=9606 GN=CUL3	3	36	36	36	36	36	36	45.8	45.8	45.8	88.929	768	768;744;702	22.3	1	2	1						1	1	2	1	1	1	2	3	3	1	2	3	6	6	3	1		3	5
Q9UJU6;Q9UJU6-2;Q9UJU6-3;Q9UJU6-6;Q9UJU6-5;Q9UJU6-4	Q9UJU6;Q9UJU6-2;Q9UJU6-3;Q9UJU6-6;Q9UJU6-5;Q9UJU6-4	4;4;4;3;2;2	4;4;4;3;2;2	4;4;4;3;2;2	Drebrin-like protein	DBNL		Drebrin-like protein OS=Homo sapiens OX=9606 GN=DBNL PE=1 SV=1;Isoform 2 of Drebrin-like protein OS=Homo sapiens OX=9606 GN=DBNL;Isoform 3 of Drebrin-like protein OS=Homo sapiens OX=9606 GN=DBNL;Isoform 6 of Drebrin-like protein OS=Homo sapiens OX=9606 GN=	6	4	4	4	4	4	4	14	14	14	48.207	430	430;431;439;382;327;336	26.2																					1	1					1
Q9H8H2;Q9H8H2-2;Q9H8H2-4;Q9H8H2-3	Q9H8H2;Q9H8H2-2;Q9H8H2-4	18;14;12;3	18;14;12;3	18;14;12;3	Probable ATP-dependent RNA helicase DDX31	DDX31		Probable ATP-dependent RNA helicase DDX31 OS=Homo sapiens OX=9606 GN=DDX31 PE=1 SV=2;Isoform 2 of Probable ATP-dependent RNA helicase DDX31 OS=Homo sapiens OX=9606 GN=DDX31;Isoform 4 of Probable ATP-dependent RNA helicase DDX31 OS=Homo sapiens OX=9606 GN=D	4	18	18	18	18	18	18	26.7	26.7	26.7	94.086	851	851;778;585;319	24.4									1					1	1			2	1	2	2		1	2	3	1	3
Q8TDD1;Q8TDD1-2	Q8TDD1;Q8TDD1-2	29;29	29;29	29;29	ATP-dependent RNA helicase DDX54	DDX54		ATP-dependent RNA helicase DDX54 OS=Homo sapiens OX=9606 GN=DDX54 PE=1 SV=2;Isoform 2 of ATP-dependent RNA helicase DDX54 OS=Homo sapiens OX=9606 GN=DDX54	2	29	29	29	29	29	29	36.2	36.2	36.2	98.594	881	881;882	23.4											2	3	2	1	1			5	5	1	1	3	5	7	3	3	2
Q05193-5;Q05193-3;Q05193-2;Q05193	Q05193-5;Q05193-3;Q05193-2;Q05193	33;33;33;33	23;23;23;23	20;20;20;20	Dynamin-1	DNM1		Isoform 4 of Dynamin-1 OS=Homo sapiens OX=9606 GN=DNM1;Isoform 3 of Dynamin-1 OS=Homo sapiens OX=9606 GN=DNM1;Isoform 2 of Dynamin-1 OS=Homo sapiens OX=9606 GN=DNM1;Dynamin-1 OS=Homo sapiens OX=9606 GN=DNM1 PE=1 SV=2	4	33	23	20	33	23	20	39.5	30.1	27	95.894	851	851;851;864;864	23.6					1	1	2	2	2	1	1	1	1	1		2	2	2		1	1	1		2	5	1	1
O00429;O00429-3;O00429-2;O00429-6;O00429-4;O00429-5;O00429-8;O00429-9;O00429-7	O00429;O00429-3;O00429-2;O00429-6;O00429-4;O00429-5;O00429-8;O00429-9;O00429-7	35;34;34;34;33;33;33;32;23	35;34;34;34;33;33;33;32;23	35;34;34;34;33;33;33;32;23	Dynamin-1-like protein	DNM1L		Dynamin-1-like protein OS=Homo sapiens OX=9606 GN=DNM1L PE=1 SV=2;Isoform 2 of Dynamin-1-like protein OS=Homo sapiens OX=9606 GN=DNM1L;Isoform 4 of Dynamin-1-like protein OS=Homo sapiens OX=9606 GN=DNM1L;Isoform 6 of Dynamin-1-like protein OS=Homo sapiens	9	35	35	35	35	35	35	58.8	58.8	58.8	81.876	736	736;710;725;749;699;710;738;712;533	23.9	2	3	3	3	3	3	3	3	4	4	4	4	4	3	3	6	5	2	1	1	2	6	5	4	3	3	6
Q6XZF7;Q6XZF7-2	Q6XZF7;Q6XZF7-2	20;12	20;12	20;12	Dynamin-binding protein	DNMBP		Dynamin-binding protein OS=Homo sapiens OX=9606 GN=DNMBP PE=1 SV=1;Isoform 2 of Dynamin-binding protein OS=Homo sapiens OX=9606 GN=DNMBP	2	20	20	20	20	20	20	18	18	18	177.35	1577	1577;823	26.9															1	1				1	1		4	2	2		1
P63172	P63172	3	3	3	Dynein light chain Tctex-type 1	DYNLT1		Dynein light chain Tctex-type 1 OS=Homo sapiens OX=9606 GN=DYNLT1 PE=1 SV=1	1	3	3	3	3	3	3	44.2	44.2	44.2	12.452	113	113	22.4														1	1	2						2	1			1	1
P00533;P00533-4;P00533-3;P00533-2	P00533	29;12;12;10	29;12;12;10	27;12;12;10	Epidermal growth factor receptor	EGFR		Epidermal growth factor receptor OS=Homo sapiens OX=9606 GN=EGFR PE=1 SV=2	4	29	29	27	29	29	27	33.1	33.1	31.2	134.28	1210	1210;628;705;405	24.2					1		1							1	2	1	1	3	3	2	8	1	3	2	5	1	3
O14681;O14681-3	O14681;O14681-3	8;7	8;7	8;7	Etoposide-induced protein 2.4 homolog	EI24		Etoposide-induced protein 2.4 homolog OS=Homo sapiens OX=9606 GN=EI24 PE=1 SV=4;Isoform 2 of Etoposide-induced protein 2.4 homolog OS=Homo sapiens OX=9606 GN=EI24	2	8	8	8	8	8	8	24.1	24.1	24.1	38.964	340	340;326	23.9													1	2	2	2	2	2	4	2			1	2	1	2	1
Q8IUD2-3;Q8IUD2;Q8IUD2-2;Q8IUD2-4;Q8IUD2-5	Q8IUD2-3;Q8IUD2;Q8IUD2-2;Q8IUD2-4;Q8IUD2-5	25;25;22;21;13	25;25;22;21;13	19;19;16;15;10	ELKS/Rab6-interacting/CAST family member 1	ERC1		Isoform 3 of ELKS/Rab6-interacting/CAST family member 1 OS=Homo sapiens OX=9606 GN=ERC1;ELKS/Rab6-interacting/CAST family member 1 OS=Homo sapiens OX=9606 GN=ERC1 PE=1 SV=1;Isoform 2 of ELKS/Rab6-interacting/CAST family member 1 OS=Homo sapiens OX=9606 GN=	5	25	25	19	25	25	19	31.4	31.4	25.7	124.9	1088	1088;1116;992;948;720	22.1														2	2	1	4	1	2	3	4	1	3		2	2	1
Q56NI9;Q56NI9-2	Q56NI9	8;3	8;3	8;3	N-acetyltransferase ESCO2	ESCO2		N-acetyltransferase ESCO2 OS=Homo sapiens OX=9606 GN=ESCO2 PE=1 SV=1	2	8	8	8	8	8	8	17.5	17.5	17.5	68.306	601	601;239	27.6																					1	1	2	2		1	1
O60645	O60645	28	28	28	Exocyst complex component 3	EXOC3		Exocyst complex component 3 OS=Homo sapiens OX=9606 GN=EXOC3 PE=1 SV=3	1	28	28	28	28	28	28	34.9	34.9	34.9	85.566	745	745	20			1	1	2	1	2	3	4	3	4	2	1	1	3	3	1			2	3	2	3	5	8	4	3
P49327	P49327	101	101	101	Fatty acid synthase;[Acyl-carrier-protein] S-acetyltransferase;[Acyl-carrier-protein] S-malonyltransferase;3-oxoacyl-[acyl-carrier-protein] synthase;3-oxoacyl-[acyl-carrier-protein] reductase;3-hydroxyacyl-[acyl-carrier-protein] dehydratase;Enoyl-[acyl-carrier-protein] reductase;Oleoyl-[acyl-carrier-protein] hydrolase	FASN		Fatty acid synthase OS=Homo sapiens OX=9606 GN=FASN PE=1 SV=3	1	101	101	101	101	101	101	48.9	48.9	48.9	273.42	2511	2511	23.9	1	1	1	1	1	2	4	6	3	2	3	7	10	11	13	13	8	6	6	7	10	19	19	7	13	24	20
Q9Y2H6-2;Q9Y2H6	Q9Y2H6-2;Q9Y2H6	33;33	33;33	33;33	Fibronectin type-III domain-containing protein 3A	FNDC3A		Isoform 2 of Fibronectin type-III domain-containing protein 3A OS=Homo sapiens OX=9606 GN=FNDC3A;Fibronectin type-III domain-containing protein 3A OS=Homo sapiens OX=9606 GN=FNDC3A PE=1 SV=4	2	33	33	33	33	33	33	41.9	41.9	41.9	125.82	1142	1142;1198	23.8									1	2	4	4	1	1	1	1		1	3	2	1	3	6	5	7	4	6
P60520	P60520	9	9	7	Gamma-aminobutyric acid receptor-associated protein-like 2	GABARAPL2		Gamma-aminobutyric acid receptor-associated protein-like 2 OS=Homo sapiens OX=9606 GN=GABARAPL2 PE=1 SV=1	1	9	9	7	9	9	7	47.9	47.9	47.9	13.667	117	117	19.7					1				1	1	2	2	2	1	1	1	1		4	2		1	1
Q96RP7;Q96RP7-2	Q96RP7;Q96RP7-2	5;4	5;4	5;4	Galactose-3-O-sulfotransferase 4	GAL3ST4		Galactose-3-O-sulfotransferase 4 OS=Homo sapiens OX=9606 GN=GAL3ST4 PE=1 SV=1;Isoform 2 of Galactose-3-O-sulfotransferase 4 OS=Homo sapiens OX=9606 GN=GAL3ST4	2	5	5	5	5	5	5	10.9	10.9	10.9	54.165	486	486;424	25.5																1			1
P04062-4;P04062-2;P04062;P04062-5;P04062-3	P04062-4;P04062-2;P04062;P04062-5;P04062-3	17;17;17;16;9	17;17;17;16;9	17;17;17;16;9	Glucosylceramidase	GBA		Isoform 4 of Lysosomal acid glucosylceramidase OS=Homo sapiens OX=9606 GN=GBA;Isoform Short of Lysosomal acid glucosylceramidase OS=Homo sapiens OX=9606 GN=GBA;Lysosomal acid glucosylceramidase OS=Homo sapiens OX=9606 GN=GBA PE=1 SV=3;Isoform 5 of Lysosoma	5	17	17	17	17	17	17	37.2	37.2	37.2	50.316	449	449;516;536;487;263	23.3				1	1	1	1	1	1	1	1	2	2	2	1	2	2		1	2	4	3	6	5	3	1	1
P31150	P31150	16	10	10	Rab GDP dissociation inhibitor alpha	GDI1		Rab GDP dissociation inhibitor alpha OS=Homo sapiens OX=9606 GN=GDI1 PE=1 SV=2	1	16	10	10	16	10	10	43	30.2	30.2	50.582	447	447	28.1																2	1	1		1	1		1	1	1
P50395;P50395-2	P50395;P50395-2	24;20	24;20	18;16	Rab GDP dissociation inhibitor beta	GDI2		Rab GDP dissociation inhibitor beta OS=Homo sapiens OX=9606 GN=GDI2 PE=1 SV=2;Isoform 2 of Rab GDP dissociation inhibitor beta OS=Homo sapiens OX=9606 GN=GDI2	2	24	24	18	24	24	18	65.4	65.4	52.6	50.663	445	445;400	22.5	1	1	1	1	1	1	1	1	1				1	2	2	3	6	5	1	1	1			5	3	4
Q9UJY5-4;Q9UJY5-3;Q9UJY5;Q9UJY5-6;Q9UJY5-2	Q9UJY5-4;Q9UJY5-3;Q9UJY5;Q9UJY5-6;Q9UJY5-2	9;9;9;9;7	7;7;7;7;7	7;7;7;7;7	ADP-ribosylation factor-binding protein GGA1	GGA1		Isoform 4 of ADP-ribosylation factor-binding protein GGA1 OS=Homo sapiens OX=9606 GN=GGA1;Isoform 3 of ADP-ribosylation factor-binding protein GGA1 OS=Homo sapiens OX=9606 GN=GGA1;ADP-ribosylation factor-binding protein GGA1 OS=Homo sapiens OX=9606 GN=GGA1	5	9	7	7	9	7	7	19.4	17.8	17.8	61.378	552	552;566;639;656;606	23.8						1														1	2	1	1	2	2	1
Q6Y7W6-4;Q6Y7W6-5;Q6Y7W6;Q6Y7W6-3	Q6Y7W6-4;Q6Y7W6-5;Q6Y7W6;Q6Y7W6-3	21;21;21;20	21;21;21;20	21;21;21;20	PERQ amino acid-rich with GYF domain-containing protein 2	GIGYF2		Isoform 3 of GRB10-interacting GYF protein 2 OS=Homo sapiens OX=9606 GN=GIGYF2;Isoform 4 of GRB10-interacting GYF protein 2 OS=Homo sapiens OX=9606 GN=GIGYF2;GRB10-interacting GYF protein 2 OS=Homo sapiens OX=9606 GN=GIGYF2 PE=1 SV=1;Isoform 2 of GRB10-int	4	21	21	21	21	21	21	20.5	20.5	20.5	148.63	1286	1286;1293;1299;1320	22.2											1	1	1	1	3	2	2	1	1	1	2	5	6	2	3	3	2
P06280	P06280	13	13	13	Alpha-galactosidase A	GLA		Alpha-galactosidase A OS=Homo sapiens OX=9606 GN=GLA PE=1 SV=1	1	13	13	13	13	13	13	32.9	32.9	32.9	48.766	429	429	21.9											1	1	5	7	6	7	3	1	1	2	1	2	2	2	3	2	3
P16278;P16278-3;P16278-2	P16278;P16278-3;P16278-2	17;17;13	17;17;13	16;16;12	Beta-galactosidase	GLB1		Beta-galactosidase OS=Homo sapiens OX=9606 GN=GLB1 PE=1 SV=2;Isoform 3 of Beta-galactosidase OS=Homo sapiens OX=9606 GN=GLB1;Isoform 2 of Beta-galactosidase OS=Homo sapiens OX=9606 GN=GLB1	3	17	17	16	17	17	16	31.8	31.8	30	76.074	677	677;647;546	24.2								1	1	1	1	1	1	2	3	1	1	2	1	1	8	6	3	4	1	1	8
Q9H4G4	Q9H4G4	7	7	7	Golgi-associated plant pathogenesis-related protein 1	GLIPR2		Golgi-associated plant pathogenesis-related protein 1 OS=Homo sapiens OX=9606 GN=GLIPR2 PE=1 SV=3	1	7	7	7	7	7	7	68.8	68.8	68.8	17.218	154	154	17.9													3	4	5	4	1	2
Q86YR5-4;Q86YR5;Q86YR5-3;Q86YR5-2	Q86YR5-4;Q86YR5;Q86YR5-3	11;11;9;1	11;11;9;1	11;11;9;1	G-protein-signaling modulator 1	GPSM1		Isoform 4 of G-protein-signaling modulator 1 OS=Homo sapiens OX=9606 GN=GPSM1;G-protein-signaling modulator 1 OS=Homo sapiens OX=9606 GN=GPSM1 PE=1 SV=2;Isoform 3 of G-protein-signaling modulator 1 OS=Homo sapiens OX=9606 GN=GPSM1	4	11	11	11	11	11	11	24.1	24.1	24.1	72.135	652	652;675;457;166	27.3																		1	1		1		1			2	2
P62993;P62993-2	P62993;P62993-2	11;7	11;7	11;7	Growth factor receptor-bound protein 2	GRB2		Growth factor receptor-bound protein 2 OS=Homo sapiens OX=9606 GN=GRB2 PE=1 SV=1;Isoform 2 of Growth factor receptor-bound protein 2 OS=Homo sapiens OX=9606 GN=GRB2	2	11	11	11	11	11	11	49.8	49.8	49.8	25.206	217	217;176	20.5								1	1	1	1	1		1	2	2	2	1	2	2						3	2
P28799;P28799-3;P28799-2	P28799;P28799-3;P28799-2	16;12;12	16;12;12	16;12;12	Granulins;Acrogranin;Paragranulin;Granulin-1;Granulin-2;Granulin-3;Granulin-4;Granulin-5;Granulin-6;Granulin-7	GRN		Progranulin OS=Homo sapiens OX=9606 GN=GRN PE=1 SV=2;Isoform 3 of Progranulin OS=Homo sapiens OX=9606 GN=GRN;Isoform 2 of Progranulin OS=Homo sapiens OX=9606 GN=GRN	3	16	16	16	16	16	16	41	41	41	63.544	593	593;413;438	20.5									1	1	1	2	2	2	2	1	1	2	2	4	3	3	4	3	6	4	2
Q8IYU2;Q8IYU2-4;Q8IYU2-3;Q8IYU2-2	Q8IYU2;Q8IYU2-4	15;13;6;3	15;13;6;3	15;13;6;3	E3 ubiquitin-protein ligase HACE1	HACE1		E3 ubiquitin-protein ligase HACE1 OS=Homo sapiens OX=9606 GN=HACE1 PE=1 SV=2;Isoform 4 of E3 ubiquitin-protein ligase HACE1 OS=Homo sapiens OX=9606 GN=HACE1	4	15	15	15	15	15	15	26.2	26.2	26.2	102.34	909	909;694;562;318	30																						2		1	4	1	1
O15379;O15379-2	O15379;O15379-2	9;8	8;7	8;7	Histone deacetylase 3	HDAC3		Histone deacetylase 3 OS=Homo sapiens OX=9606 GN=HDAC3 PE=1 SV=2;Isoform 2 of Histone deacetylase 3 OS=Homo sapiens OX=9606 GN=HDAC3	2	9	8	8	9	8	8	28.7	26.9	26.9	48.847	428	428;429	26.6																			1	1					1		3
Q86VS8	Q86VS8	7	7	7	Protein Hook homolog 3	HOOK3		Protein Hook homolog 3 OS=Homo sapiens OX=9606 GN=HOOK3 PE=1 SV=2	1	7	7	7	7	7	7	12.1	12.1	12.1	83.125	718	718	22.5												1	1	1	2			1				1	1
P11021	P11021	51	51	50	78 kDa glucose-regulated protein	HSPA5		Endoplasmic reticulum chaperone BiP OS=Homo sapiens OX=9606 GN=HSPA5 PE=1 SV=2	1	51	51	50	51	51	50	63.3	63.3	63.3	72.332	654	654	21.6	20	15	16	14	15	15	16	19	21	20	21	26	23	16	17	14	17	25	21	16	18	28	29	28	25	21	35
P10809;P10809-2	P10809	66;7	66;7	66;7	60 kDa heat shock protein, mitochondrial	HSPD1		60 kDa heat shock protein, mitochondrial OS=Homo sapiens OX=9606 GN=HSPD1 PE=1 SV=2	2	66	66	66	66	66	66	83.8	83.8	83.8	61.054	573	573;158	23.4	23	19	18	20	25	23	24	28	30	23	22	20	20	19	15	26	30	34	24	26	29	52	66	58	82	67	36
Q7Z6Z7-2;Q7Z6Z7-3;Q7Z6Z7	Q7Z6Z7-2;Q7Z6Z7-3;Q7Z6Z7	80;80;80	80;80;80	80;80;80	E3 ubiquitin-protein ligase HUWE1	HUWE1		Isoform 2 of E3 ubiquitin-protein ligase HUWE1 OS=Homo sapiens OX=9606 GN=HUWE1;Isoform 3 of E3 ubiquitin-protein ligase HUWE1 OS=Homo sapiens OX=9606 GN=HUWE1;E3 ubiquitin-protein ligase HUWE1 OS=Homo sapiens OX=9606 GN=HUWE1 PE=1 SV=3	3	80	80	80	80	80	80	23.6	23.6	23.6	480.19	4358	4358;4365;4374	25			1	2	1					1	1	3	2	2	3	3	7	9	3	5	7	9	7	14	12	15	12
Q9BW83;Q9BW83-2	Q9BW83;Q9BW83-2	4;3	4;3	4;3	Intraflagellar transport protein 27 homolog	IFT27		Intraflagellar transport protein 27 homolog OS=Homo sapiens OX=9606 GN=IFT27 PE=1 SV=1;Isoform 2 of Intraflagellar transport protein 27 homolog OS=Homo sapiens OX=9606 GN=IFT27	2	4	4	4	4	4	4	22.6	22.6	22.6	20.48	186	186;185	21.2																1			1	1			1
Q9H160-2;Q9H160	Q9H160-2;Q9H160	3;3	2;2	2;2	Inhibitor of growth protein 2	ING2		Isoform ING2b of Inhibitor of growth protein 2 OS=Homo sapiens OX=9606 GN=ING2;Inhibitor of growth protein 2 OS=Homo sapiens OX=9606 GN=ING2 PE=1 SV=2	2	3	2	2	3	2	2	13.8	10.8	10.8	27.984	240	240;280	24												1
P32019;P32019-2;P32019-4	P32019;P32019-2;P32019-4	18;18;16	17;17;15	2;2;2	Type II inositol 1,4,5-trisphosphate 5-phosphatase	INPP5B		Type II inositol 1,4,5-trisphosphate 5-phosphatase OS=Homo sapiens OX=9606 GN=INPP5B PE=1 SV=4;Isoform 2 of Type II inositol 1,4,5-trisphosphate 5-phosphatase OS=Homo sapiens OX=9606 GN=INPP5B;Isoform 4 of Type II inositol 1,4,5-trisphosphate 5-phosphatase	3	18	17	2	18	17	2	22	22	3.7	112.85	993	993;913;828	23.4															1	2		1	3	2	2	1		1	4	6	2
P32019-3	P32019-3	17	1	1	Type II inositol 1,4,5-trisphosphate 5-phosphatase	INPP5B		Isoform 3 of Type II inositol 1,4,5-trisphosphate 5-phosphatase OS=Homo sapiens OX=9606 GN=INPP5B	1	17	1	1	17	1	1	27	2.8	2.8	85.62	749	749	24																								1
Q9BT40-2;Q9BT40	Q9BT40-2;Q9BT40	9;9	9;9	9;9	Inositol polyphosphate 5-phosphatase K	INPP5K		Isoform 2 of Inositol polyphosphate 5-phosphatase K OS=Homo sapiens OX=9606 GN=INPP5K;Inositol polyphosphate 5-phosphatase K OS=Homo sapiens OX=9606 GN=INPP5K PE=1 SV=3	2	9	9	9	9	9	9	25.5	25.5	25.5	42.783	372	372;448	24.7																1	2	2	1				2				1
O15357;O15357-2;Q92835-2;Q92835;Q7Z7G1-3;Q7Z7G1;Q92835-3	O15357;O15357-2	19;13;2;2;1;1;1	19;13;2;2;1;1;1	19;13;2;2;1;1;1	Phosphatidylinositol 3,4,5-trisphosphate 5-phosphatase 2	INPPL1		Phosphatidylinositol 3,4,5-trisphosphate 5-phosphatase 2 OS=Homo sapiens OX=9606 GN=INPPL1 PE=1 SV=2;Isoform 2 of Phosphatidylinositol 3,4,5-trisphosphate 5-phosphatase 2 OS=Homo sapiens OX=9606 GN=INPPL1	7	19	19	19	19	19	19	17.2	17.2	17.2	138.6	1258	1258;1016;1188;1189;391;428;976	19.2								1	1	1	2	2	1	1	2			3	5			1		1	2		3
P53990-2;P53990;P53990-4;P53990-3;P53990-5;P53990-6	P53990-2;P53990;P53990-4;P53990-3;P53990-5	10;10;10;9;9;3	10;10;10;9;9;3	10;10;10;9;9;3	IST1 homolog	IST1		Isoform 2 of IST1 homolog OS=Homo sapiens OX=9606 GN=IST1;IST1 homolog OS=Homo sapiens OX=9606 GN=IST1 PE=1 SV=1;Isoform 4 of IST1 homolog OS=Homo sapiens OX=9606 GN=IST1;Isoform 3 of IST1 homolog OS=Homo sapiens OX=9606 GN=IST1;Isoform 5 of IST1 homolog O	6	10	10	10	10	10	10	28.1	28.1	28.1	36.622	335	335;364;366;360;379;218	18.4						1	1	2	1	1	1	1	1		1		1	6	5	4	2			1	1
O95235-2;O95235	O95235-2;O95235	10;10	10;10	10;10	Kinesin-like protein KIF20A	KIF20A		Isoform 2 of Kinesin-like protein KIF20A OS=Homo sapiens OX=9606 GN=KIF20A;Kinesin-like protein KIF20A OS=Homo sapiens OX=9606 GN=KIF20A PE=1 SV=1	2	10	10	10	10	10	10	17.9	17.9	17.9	98.099	872	872;890	25.7																	1					2	1	3		1	1
P28838-2;P28838	P28838-2;P28838	29;29	29;29	29;29	Cytosol aminopeptidase	LAP3		Isoform 2 of Cytosol aminopeptidase OS=Homo sapiens OX=9606 GN=LAP3;Cytosol aminopeptidase OS=Homo sapiens OX=9606 GN=LAP3 PE=1 SV=3	2	29	29	29	29	29	29	67.8	67.8	67.8	52.771	488	488;519	20.9	2	2	3	5	5	7	7	8	5	5	6	4	2	2	2	2	4	3	5	5	4	3	1	1	1	5	12
Q15012	Q15012	3	3	3	Lysosomal-associated transmembrane protein 4A	LAPTM4A		Lysosomal-associated transmembrane protein 4A OS=Homo sapiens OX=9606 GN=LAPTM4A PE=1 SV=1	1	3	3	3	3	3	3	12	12	12	26.8	233	233	11.4		1	1	1	1	1	1	1	1	1	1	1	1	1	1									1	2
Q7L5N7;Q7L5N7-2	Q7L5N7;Q7L5N7-2	19;10	19;10	19;10	Lysophosphatidylcholine acyltransferase 2	LPCAT2		Lysophosphatidylcholine acyltransferase 2 OS=Homo sapiens OX=9606 GN=LPCAT2 PE=1 SV=1;Isoform 2 of Lysophosphatidylcholine acyltransferase 2 OS=Homo sapiens OX=9606 GN=LPCAT2	2	19	19	19	19	19	19	36.4	36.4	36.4	60.207	544	544;274	20.3					1	1	1	1	1				1	1	1		3	3	4	5	4		4	2	1	1	3
P50851	P50851	62	62	2	Lipopolysaccharide-responsive and beige-like anchor protein	LRBA		Lipopolysaccharide-responsive and beige-like anchor protein OS=Homo sapiens OX=9606 GN=LRBA PE=1 SV=4	1	62	62	2	62	62	2	26.4	26.4	0.9	319.1	2863	2863	22.6					2	2	1	1	2	1	2	3	6	6	5	4	2	4	2	5	4	3	3	3	9	8	4
Q5S007	Q5S007	129	129	129	Leucine-rich repeat serine/threonine-protein kinase 2	LRRK2		Leucine-rich repeat serine/threonine-protein kinase 2 OS=Homo sapiens OX=9606 GN=LRRK2 PE=1 SV=2	1	129	129	129	129	129	129	51.4	51.4	51.4	286.1	2527	2527	27	2	1	1	2	5	5	4	4	5	6	10	8	11	8	8	8	7	11	10	10	16	21	12	33	34	25	20
Q02750;Q02750-2	Q02750;Q02750-2	21;18	12;9	12;9	Dual specificity mitogen-activated protein kinase kinase 1	MAP2K1		Dual specificity mitogen-activated protein kinase kinase 1 OS=Homo sapiens OX=9606 GN=MAP2K1 PE=1 SV=2;Isoform 2 of Dual specificity mitogen-activated protein kinase kinase 1 OS=Homo sapiens OX=9606 GN=MAP2K1	2	21	12	12	21	12	12	49.6	33.3	33.3	43.439	393	393;367	22.1						1					1	1							2	5	6	10	5	1
P36507	P36507	22	22	13	Dual specificity mitogen-activated protein kinase kinase 2	MAP2K2		Dual specificity mitogen-activated protein kinase kinase 2 OS=Homo sapiens OX=9606 GN=MAP2K2 PE=1 SV=1	1	22	22	13	22	22	13	59.2	59.2	43.2	44.424	400	400	22.4					2	2	2	1	1	2	3	2	1	2	2	4	4	3	6	3	2	3	4	1	4	7	6
P28482;P28482-2	P28482;P28482-2	13;12	9;8	9;8	Mitogen-activated protein kinase 1	MAPK1		Mitogen-activated protein kinase 1 OS=Homo sapiens OX=9606 GN=MAPK1 PE=1 SV=3;Isoform 2 of Mitogen-activated protein kinase 1 OS=Homo sapiens OX=9606 GN=MAPK1	2	13	9	9	13	9	9	38.9	30	30	41.389	360	360;316	25.4															2	1							2		1	4	2
P27361;P27361-2;P27361-3;P31152;Q16659	P27361;P27361-2;P27361-3	16;14;14;1;1	16;14;14;1;1	12;10;10;0;0	Mitogen-activated protein kinase 3	MAPK3		Mitogen-activated protein kinase 3 OS=Homo sapiens OX=9606 GN=MAPK3 PE=1 SV=4;Isoform 2 of Mitogen-activated protein kinase 3 OS=Homo sapiens OX=9606 GN=MAPK3;Isoform 3 of Mitogen-activated protein kinase 3 OS=Homo sapiens OX=9606 GN=MAPK3	5	16	16	12	16	16	12	37.5	37.5	29	43.135	379	379;335;357;587;721	21.2				1	1						1	1		1	1	4	1	1	1	2	1	3	3	4	5	3	1
Q15691	Q15691	15	15	12	Microtubule-associated protein RP/EB family member 1	MAPRE1		Microtubule-associated protein RP/EB family member 1 OS=Homo sapiens OX=9606 GN=MAPRE1 PE=1 SV=3	1	15	15	12	15	15	12	56	56	49.3	29.999	268	268	20.8						1	1	1	1	1	1	2	3	3	4	3	3	2	5	7	5	7	7	3	4	4	3
Q5JRA6;Q5JRA6-2;Q5JRA6-4;Q5JRA6-3	Q5JRA6;Q5JRA6-2	57;55;25;11	57;55;25;11	57;55;25;11	Melanoma inhibitory activity protein 3	MIA3		Transport and Golgi organization protein 1 homolog OS=Homo sapiens OX=9606 GN=MIA3 PE=1 SV=1;Isoform 2 of Transport and Golgi organization protein 1 homolog OS=Homo sapiens OX=9606 GN=MIA3	4	57	57	57	57	57	57	34.5	34.5	34.5	213.7	1907	1907;1848;785;500	15.8	1			3	2	1	3	7	6	6	11	14	16	15	15	13	17	17	11	4	4	3		4	4	4	4
Q8N3F8;Q8IY33-4;Q8IY33	Q8N3F8	27;1;1	27;1;1	27;1;1	MICAL-like protein 1	MICALL1		MICAL-like protein 1 OS=Homo sapiens OX=9606 GN=MICALL1 PE=1 SV=2	3	27	27	27	27	27	27	40.9	40.9	40.9	93.44	863	863;572;904	22.9							1	3	2				2	1	1	1	1	2	2	3	6		1	5	2	2	2
Q9Y3A3;Q9Y3A3-3;Q9Y3A3-2	Q9Y3A3;Q9Y3A3-3;Q9Y3A3-2	10;10;8	10;10;8	10;10;8	MOB-like protein phocein	MOB4		MOB-like protein phocein OS=Homo sapiens OX=9606 GN=MOB4 PE=1 SV=1;Isoform 3 of MOB-like protein phocein OS=Homo sapiens OX=9606 GN=MOB4;Isoform 2 of MOB-like protein phocein OS=Homo sapiens OX=9606 GN=MOB4	3	10	10	10	10	10	10	52	52	52	26.032	225	225;204;193	24.1											1							1	3	1	2	3	2	3		1	2
P52701;P52701-3;P52701-4;P52701-2	P52701;P52701-3;P52701-4;P52701-2	33;30;29;28	33;30;29;28	33;30;29;28	DNA mismatch repair protein Msh6	MSH6		DNA mismatch repair protein Msh6 OS=Homo sapiens OX=9606 GN=MSH6 PE=1 SV=2;Isoform 3 of DNA mismatch repair protein Msh6 OS=Homo sapiens OX=9606 GN=MSH6;Isoform 4 of DNA mismatch repair protein Msh6 OS=Homo sapiens OX=9606 GN=MSH6;Isoform GTBP-alt of DNA m	4	33	33	33	33	33	33	31.7	31.7	31.7	152.78	1360	1360;1230;1058;1068	22.7										1	1	2	3	2	1		2	3	2	3	3	1	3	3	5	3	3
P42345	P42345	69	69	69	Serine/threonine-protein kinase mTOR	MTOR		Serine/threonine-protein kinase mTOR OS=Homo sapiens OX=9606 GN=MTOR PE=1 SV=1	1	69	69	69	69	69	69	32.7	32.7	32.7	288.89	2549	2549	26.2					1	1		1	2	1		2	2	2	1	2	3	4	6	3	3	5	8	7	6	6	9
Q92614-3;Q92614-4;Q92614;Q92614-2;Q92614-5	Q92614-3;Q92614-4;Q92614;Q92614-2;Q92614-5	44;44;44;31;29	44;44;44;31;29	44;44;44;31;29	Unconventional myosin-XVIIIa	MYO18A		Isoform 3 of Unconventional myosin-XVIIIa OS=Homo sapiens OX=9606 GN=MYO18A;Isoform 4 of Unconventional myosin-XVIIIa OS=Homo sapiens OX=9606 GN=MYO18A;Unconventional myosin-XVIIIa OS=Homo sapiens OX=9606 GN=MYO18A PE=1 SV=3;Isoform 2 of Unconventional myo	5	44	44	44	44	44	44	26.3	26.3	26.3	226.69	2002	2002;2039;2054;1723;1581	22.7					1	1	1	1	1	1	1	1		1	2	2	2	3	3	4	3	5	3	4	6	2	5
O43795	O43795	36	36	1	Unconventional myosin-Ib	MYO1B		Unconventional myosin-Ib OS=Homo sapiens OX=9606 GN=MYO1B PE=1 SV=3	1	36	36	1	36	36	1	35.9	35.9	1.4	131.98	1136	1136	23.7							1	1	2	3	1	3	6	5	5	4	4	3	3	3	5	4		2	4	6	5
O43795-2	O43795-2	36	1	1	Unconventional myosin-Ib	MYO1B		Isoform 2 of Unconventional myosin-Ib OS=Homo sapiens OX=9606 GN=MYO1B	1	36	1	1	36	1	1	37.8	1.5	1.5	124.95	1078	1078	29
Q9UM54-6;Q9UM54-5;Q9UM54-2;Q9UM54-4;Q9UM54-1;Q9UM54	Q9UM54-6;Q9UM54-5;Q9UM54-2;Q9UM54-4;Q9UM54-1;Q9UM54	43;42;42;42;42;42	43;42;42;42;42;42	43;42;42;42;42;42	Unconventional myosin-VI	MYO6		Isoform 6 of Unconventional myosin-VI OS=Homo sapiens OX=9606 GN=MYO6;Isoform 5 of Unconventional myosin-VI OS=Homo sapiens OX=9606 GN=MYO6;Isoform 2 of Unconventional myosin-VI OS=Homo sapiens OX=9606 GN=MYO6;Isoform 4 of Unconventional myosin-VI OS=Homo	6	43	43	43	43	43	43	37.7	37.7	37.7	148.66	1285	1285;1253;1262;1285;1285;1294	21.8		1	1	1	1	1	2	2	2		2	1	1	1	1	5	4	3	5	1	2	5	1	4	6	7	3
P62166;P62166-2	P62166;P62166-2	2;1	2;1	2;1	Neuronal calcium sensor 1	NCS1		Neuronal calcium sensor 1 OS=Homo sapiens OX=9606 GN=NCS1 PE=1 SV=2;Isoform 2 of Neuronal calcium sensor 1 OS=Homo sapiens OX=9606 GN=NCS1	2	2	2	2	2	2	2	12.1	12.1	12.1	21.878	190	190;172	22																				1				1
Q9Y314	Q9Y314	10	10	10	Nitric oxide synthase-interacting protein	NOSIP		Nitric oxide synthase-interacting protein OS=Homo sapiens OX=9606 GN=NOSIP PE=1 SV=1	1	10	10	10	10	10	10	50.5	50.5	50.5	33.172	301	301	25.3											1		1										2	1		4	3
P46531	P46531	22	20	19	Neurogenic locus notch homolog protein 1;Notch 1 extracellular truncation;Notch 1 intracellular domain	NOTCH1		Neurogenic locus notch homolog protein 1 OS=Homo sapiens OX=9606 GN=NOTCH1 PE=1 SV=4	1	22	20	19	22	20	19	11.8	11.4	11	272.5	2555	2555	22.5														2	1	1	3	5	6	3	3		2	2	2	1	2
O15118;O15118-2	O15118;O15118-2	15;12	15;12	15;12	Niemann-Pick C1 protein	NPC1		NPC intracellular cholesterol transporter 1 OS=Homo sapiens OX=9606 GN=NPC1 PE=1 SV=2;Isoform 2 of NPC intracellular cholesterol transporter 1 OS=Homo sapiens OX=9606 GN=NPC1	2	15	15	15	15	15	15	15.6	15.6	15.6	142.17	1278	1278;960	23.6	1	1	1	1	1	1	1	1	1	1	1	1	3	1	1	1					1			1	2	1	2
Q9UNZ2-4;Q9UNZ2;Q9UNZ2-5;Q9UNZ2-6	Q9UNZ2-4;Q9UNZ2;Q9UNZ2-5;Q9UNZ2-6	5;5;5;4	5;5;5;4	5;5;5;4	NSFL1 cofactor p47	NSFL1C		Isoform 2 of NSFL1 cofactor p47 OS=Homo sapiens OX=9606 GN=NSFL1C;NSFL1 cofactor p47 OS=Homo sapiens OX=9606 GN=NSFL1C PE=1 SV=2;Isoform 3 of NSFL1 cofactor p47 OS=Homo sapiens OX=9606 GN=NSFL1C;Isoform 4 of NSFL1 cofactor p47 OS=Homo sapiens OX=9606 GN=NS	4	5	5	5	5	5	5	23.6	23.6	23.6	37.325	339	339;370;372;259	21.8																				3	1		1				1
Q14980-2	Q14980-2	43	43	1	Nuclear mitotic apparatus protein 1	NUMA1		Isoform 2 of Nuclear mitotic apparatus protein 1 OS=Homo sapiens OX=9606 GN=NUMA1	1	43	43	1	43	43	1	28.6	28.6	0.5	236.51	2101	2101	21.8							1	1				2	6	5	6	2	7	6	4	2	8	1	2	5	5	5	2
Q14980;Q14980-4;Q14980-3;Q14980-5	Q14980;Q14980-4;Q14980-3;Q14980-5	43;31;31;27	1;1;1;0	1;1;1;0	Nuclear mitotic apparatus protein 1	NUMA1		Nuclear mitotic apparatus protein 1 OS=Homo sapiens OX=9606 GN=NUMA1 PE=1 SV=2;Isoform 4 of Nuclear mitotic apparatus protein 1 OS=Homo sapiens OX=9606 GN=NUMA1;Isoform 3 of Nuclear mitotic apparatus protein 1 OS=Homo sapiens OX=9606 GN=NUMA1;Isoform 5 of	4	43	1	1	43	1	1	28.6	0.6	0.6	238.26	2115	2115;1763;1776;979	26																										1
O96013;O96013-2;O96013-3;O96013-4;Q9P286	O96013;O96013-2;O96013-3;O96013-4	13;10;10;10;1	13;10;10;10;1	13;10;10;10;1	Serine/threonine-protein kinase PAK 4	PAK4		Serine/threonine-protein kinase PAK 4 OS=Homo sapiens OX=9606 GN=PAK4 PE=1 SV=1;Isoform 2 of Serine/threonine-protein kinase PAK 4 OS=Homo sapiens OX=9606 GN=PAK4;Isoform 3 of Serine/threonine-protein kinase PAK 4 OS=Homo sapiens OX=9606 GN=PAK4;Isoform 4	5	13	13	13	13	13	13	28.4	28.4	28.4	64.071	591	591;426;438;501;719	15.9	1	1	1	1	2	1	2	2	2	2	1	1	1	1	3	2	2	4	3	3	2	1	1		1	2	2
Q9BUL8	Q9BUL8	11	11	11	Programmed cell death protein 10	PDCD10		Programmed cell death protein 10 OS=Homo sapiens OX=9606 GN=PDCD10 PE=1 SV=1	1	11	11	11	11	11	11	60.8	60.8	60.8	24.701	212	212	26.2					1	1	1								1	2	5	1		1	1	1			1	2	2
O75340-2;O75340	O75340-2;O75340	7;7	7;7	7;7	Programmed cell death protein 6	PDCD6		Isoform 2 of Programmed cell death protein 6 OS=Homo sapiens OX=9606 GN=PDCD6;Programmed cell death protein 6 OS=Homo sapiens OX=9606 GN=PDCD6 PE=1 SV=1	2	7	7	7	7	7	7	28	28	28	21.664	189	189;191	30.7																											8
Q13370;Q13370-2	Q13370;Q13370-2	17;16	17;16	17;16	cGMP-inhibited 3,5-cyclic phosphodiesterase B	PDE3B		cGMP-inhibited 3,5-cyclic phosphodiesterase B OS=Homo sapiens OX=9606 GN=PDE3B PE=1 SV=2;Isoform 2 of cGMP-inhibited 3,5-cyclic phosphodiesterase B OS=Homo sapiens OX=9606 GN=PDE3B	2	17	17	17	17	17	17	19.2	19.2	19.2	124.33	1112	1112;1061	24.9							1										2	1		1	2	1	2	3		1	1
Q6P996-4;Q6P996-5;Q6P996;Q6P996-3;Q6P996-2;Q6P474	Q6P996-4;Q6P996-5;Q6P996;Q6P996-3	22;22;22;19;9;6	22;22;22;19;9;6	22;22;22;19;9;6	Pyridoxal-dependent decarboxylase domain-containing protein 1	PDXDC1		Isoform 4 of Pyridoxal-dependent decarboxylase domain-containing protein 1 OS=Homo sapiens OX=9606 GN=PDXDC1;Isoform 5 of Pyridoxal-dependent decarboxylase domain-containing protein 1 OS=Homo sapiens OX=9606 GN=PDXDC1;Pyridoxal-dependent decarboxylase doma	6	22	22	22	22	22	22	40.1	40.1	40.1	83.571	760	760;761;788;697;429;469	21.7					1	2	2	2	2	2	2	1	3	2	1	2	3		4	3	1			2	2	2	6
P50542-2;P50542;P50542-4;P50542-3	P50542-2;P50542;P50542-4;P50542-3	12;12;12;11	12;12;12;11	12;12;12;11	Peroxisomal targeting signal 1 receptor	PEX5		Isoform 2 of Peroxisomal targeting signal 1 receptor OS=Homo sapiens OX=9606 GN=PEX5;Peroxisomal targeting signal 1 receptor OS=Homo sapiens OX=9606 GN=PEX5 PE=1 SV=3;Isoform 4 of Peroxisomal targeting signal 1 receptor OS=Homo sapiens OX=9606 GN=PEX5;Isof	4	12	12	12	12	12	12	26.6	26.6	26.6	66.83	602	602;639;654;631	20.9												1	1	1	1	1	2		2	2	1			1	3
Q13492-2;Q13492-5;Q13492;Q13492-3;Q13492-4	Q13492-2;Q13492-5;Q13492;Q13492-3;Q13492-4	17;17;17;15;11	17;17;17;15;11	15;15;15;13;9	Phosphatidylinositol-binding clathrin assembly protein	PICALM		Isoform 2 of Phosphatidylinositol-binding clathrin assembly protein OS=Homo sapiens OX=9606 GN=PICALM;Isoform 5 of Phosphatidylinositol-binding clathrin assembly protein OS=Homo sapiens OX=9606 GN=PICALM;Phosphatidylinositol-binding clathrin assembly prote	5	17	17	15	17	17	15	37.3	37.3	34.2	68.763	632	632;645;652;610;551	19.4					2	2	1	1	1	3	3	2	4	5	4	5	2	5	2	2	1	2		1			3
Q9HB75-3;Q9HB75-2;Q9HB75;Q9HB75-7;Q9HB75-5;Q9HB75-4	Q9HB75-3;Q9HB75-2;Q9HB75;Q9HB75-7;Q9HB75-5;Q9HB75-4	2;2;2;1;1;1	2;2;2;1;1;1	2;2;2;1;1;1	p53-induced death domain-containing protein 1	PIDD1		Isoform 3 of p53-induced death domain-containing protein 1 OS=Homo sapiens OX=9606 GN=PIDD1;Isoform 2 of p53-induced death domain-containing protein 1 OS=Homo sapiens OX=9606 GN=PIDD1;p53-induced death domain-containing protein 1 OS=Homo sapiens OX=9606 GN	6	2	2	2	2	2	2	4.4	4.4	4.4	82.97	753	753;893;910;308;526;597	34
O00443;O00443-2	O00443	39;8	39;8	39;8	Phosphatidylinositol 4-phosphate 3-kinase C2 domain-containing subunit alpha	PIK3C2A		Phosphatidylinositol 4-phosphate 3-kinase C2 domain-containing subunit alpha OS=Homo sapiens OX=9606 GN=PIK3C2A PE=1 SV=2	2	39	39	39	39	39	39	27.7	27.7	27.7	190.68	1686	1686;483	21.9	1	1		1	1			1	1	1	3	3	2	1			3	2	4	2		5	2	2	1	2	6
P27986;P27986-4;P27986-5;P27986-3;P27986-2	P27986;P27986-4;P27986-5;P27986-3;P27986-2	7;7;4;4;4	6;6;3;3;3	4;4;1;1;1	Phosphatidylinositol 3-kinase regulatory subunit alpha	PIK3R1		Phosphatidylinositol 3-kinase regulatory subunit alpha OS=Homo sapiens OX=9606 GN=PIK3R1 PE=1 SV=2;Isoform 4 of Phosphatidylinositol 3-kinase regulatory subunit alpha OS=Homo sapiens OX=9606 GN=PIK3R1;Isoform 5 of Phosphatidylinositol 3-kinase regulatory s	5	7	6	4	7	6	4	11.9	10.4	6.8	83.597	724	724;732;361;424;454	13.7							1	1	1	1	1	2	2	2	2	1							1				1
Q99640-3;Q99640;Q99640-4;Q99640-2	Q99640-3;Q99640;Q99640-4;Q99640-2	8;8;6;6	8;8;6;6	8;8;6;6	Membrane-associated tyrosine- and threonine-specific cdc2-inhibitory kinase	PKMYT1		Isoform 3 of Membrane-associated tyrosine- and threonine-specific cdc2-inhibitory kinase OS=Homo sapiens OX=9606 GN=PKMYT1;Membrane-associated tyrosine- and threonine-specific cdc2-inhibitory kinase OS=Homo sapiens OX=9606 GN=PKMYT1 PE=1 SV=1;Isoform 4 of	4	8	8	8	8	8	8	22.2	22.2	22.2	53.542	490	490;499;430;480	21.7													1	2	1							4	1	1			1
O60664-4;O60664-3;O60664;O60664-2	O60664-4;O60664-3;O60664	11;11;11;4	11;11;11;4	11;11;11;4	Perilipin-3	PLIN3		Isoform 4 of Perilipin-3 OS=Homo sapiens OX=9606 GN=PLIN3;Isoform 3 of Perilipin-3 OS=Homo sapiens OX=9606 GN=PLIN3;Perilipin-3 OS=Homo sapiens OX=9606 GN=PLIN3 PE=1 SV=3	4	11	11	11	11	11	11	33.9	33.9	33.9	45.803	422	422;433;434;251	24.2												1	2	1	2	1	2	2			2		2	1	5	2	2
Q8NEY8;Q8NEY8-9;Q8NEY8-8;Q8NEY8-2;Q8NEY8-6;Q8NEY8-5	Q8NEY8;Q8NEY8-9;Q8NEY8-8;Q8NEY8-2;Q8NEY8-6	14;11;11;10;8;3	14;11;11;10;8;3	2;2;2;2;0;0	Periphilin-1	PPHLN1		Periphilin-1 OS=Homo sapiens OX=9606 GN=PPHLN1 PE=1 SV=2;Isoform 9 of Periphilin-1 OS=Homo sapiens OX=9606 GN=PPHLN1;Isoform 8 of Periphilin-1 OS=Homo sapiens OX=9606 GN=PPHLN1;Isoform 2 of Periphilin-1 OS=Homo sapiens OX=9606 GN=PPHLN1;Isoform 6 of Periph	6	14	14	2	14	14	2	28.2	28.2	4.8	52.736	458	458;348;367;374;319;258	18.1										1	1	1	2	3	4	6	6	4	2		1	1	1	1		1	1
Q8NEY8-3	Q8NEY8-3	13	1	1	Periphilin-1	PPHLN1		Isoform 3 of Periphilin-1 OS=Homo sapiens OX=9606 GN=PPHLN1	1	13	1	1	13	1	1	29	4.4	4.4	49.654	434	434	21.3																					2	1
Q13356;Q13356-2	Q13356;Q13356-2	21;19	21;19	20;18	Peptidyl-prolyl cis-trans isomerase-like 2	PPIL2		RING-type E3 ubiquitin-protein ligase PPIL2 OS=Homo sapiens OX=9606 GN=PPIL2 PE=1 SV=1;Isoform 2 of RING-type E3 ubiquitin-protein ligase PPIL2 OS=Homo sapiens OX=9606 GN=PPIL2	2	21	21	20	20	20	20	47.5	47.5	44.8	58.823	520	520;527	17.8		1	1	1	1	1	2	2	3	4	4	4	2	1	4	2	1				1	3	5	6	5	4	2
Q13362-2;Q13362-3;Q13362;Q13362-5	Q13362-2;Q13362-3;Q13362;Q13362-5	11;11;11;10	6;6;6;5	1;1;1;0	Serine/threonine-protein phosphatase 2A 56 kDa regulatory subunit gamma isoform	PPP2R5C		Isoform Gamma-1 of Serine/threonine-protein phosphatase 2A 56 kDa regulatory subunit gamma isoform OS=Homo sapiens OX=9606 GN=PPP2R5C;Isoform Gamma-2 of Serine/threonine-protein phosphatase 2A 56 kDa regulatory subunit gamma isoform OS=Homo sapiens OX=9606	4	11	6	1	11	6	1	24.9	13.6	4.7	52.625	449	449;485;524;555	29.4																					1				1
Q13362-4	Q13362-4	11	1	1	Serine/threonine-protein phosphatase 2A 56 kDa regulatory subunit gamma isoform	PPP2R5C		Isoform 4 of Serine/threonine-protein phosphatase 2A 56 kDa regulatory subunit gamma isoform OS=Homo sapiens OX=9606 GN=PPP2R5C	1	11	1	1	11	1	1	18.5	1.7	1.7	62.754	540	540	17.5																	1	1
O00743-2;O00743;O00743-3	O00743-2;O00743;O00743-3	6;6;6	6;6;6	6;6;6	Serine/threonine-protein phosphatase 6 catalytic subunit;Serine/threonine-protein phosphatase 6 catalytic subunit, N-terminally processed	PPP6C		Isoform 2 of Serine/threonine-protein phosphatase 6 catalytic subunit OS=Homo sapiens OX=9606 GN=PPP6C;Serine/threonine-protein phosphatase 6 catalytic subunit OS=Homo sapiens OX=9606 GN=PPP6C PE=1 SV=1;Isoform 3 of Serine/threonine-protein phosphatase 6 c	3	6	6	6	6	6	6	24.7	24.7	24.7	32.532	283	283;305;342	23.7														1	1						1	1		1	1
Q9UPN7	Q9UPN7	7	7	7	Serine/threonine-protein phosphatase 6 regulatory subunit 1	PPP6R1		Serine/threonine-protein phosphatase 6 regulatory subunit 1 OS=Homo sapiens OX=9606 GN=PPP6R1 PE=1 SV=5	1	7	7	7	7	7	7	11.5	11.5	11.5	96.723	881	881	22.6														1	1			1					2	1	1	1	3
P50897;P50897-2	P50897;P50897-2	12;7	12;7	12;7	Palmitoyl-protein thioesterase 1	PPT1		Palmitoyl-protein thioesterase 1 OS=Homo sapiens OX=9606 GN=PPT1 PE=1 SV=1;Isoform 2 of Palmitoyl-protein thioesterase 1 OS=Homo sapiens OX=9606 GN=PPT1	2	12	12	12	12	12	12	57.2	57.2	57.2	34.193	306	306;203	27.5				1	1	1	1	1	1	1	1	1				2	2	2	2	3	2	4		3	5	2	2
Q9HCU5	Q9HCU5	18	18	18	Prolactin regulatory element-binding protein	PREB		Prolactin regulatory element-binding protein OS=Homo sapiens OX=9606 GN=PREB PE=1 SV=2	1	18	18	18	18	18	18	59.7	59.7	59.7	45.468	417	417	28.3											1	1							3	4	4	3	4	9	4	3	5
P41743	P41743	12	12	11	Protein kinase C iota type	PRKCI		Protein kinase C iota type OS=Homo sapiens OX=9606 GN=PRKCI PE=1 SV=2	1	12	12	11	12	12	11	32.6	32.6	31.2	68.262	596	596	22.8												3	4			1	1	2	3	6	2	2	4				1
Q9BZL6-3;Q9BZL6;Q9BZL6-2	Q9BZL6-3;Q9BZL6;Q9BZL6-2	20;20;15	20;20;15	16;16;11	Serine/threonine-protein kinase D2	PRKD2		Isoform 3 of Serine/threonine-protein kinase D2 OS=Homo sapiens OX=9606 GN=PRKD2;Serine/threonine-protein kinase D2 OS=Homo sapiens OX=9606 GN=PRKD2 PE=1 SV=3;Isoform 2 of Serine/threonine-protein kinase D2 OS=Homo sapiens OX=9606 GN=PRKD2	3	20	20	16	20	20	16	29.5	29.5	23.5	97.742	888	888;878;721	22.5						1	1	1	1	1			1				1	1	2					2	5	2	3
[truncated: 8,172 more rows]
[truncated: 39 more columns]
