# Supplementary material for: Golgi-IP, a tool for multimodal analysis of Golgi molecular content
Source: Proc Natl Acad Sci U S A. 2023 May 8;120(20):e2219953120. doi: 10.1073/pnas.2219953120 (PMC10193996; doi:10.1073/pnas.2219953120)
Supplement: Supplementary file 4 — Dataset S03 (XLSX) [file pnas.2219953120.sd03.xlsx]

## Sheet: Info
Dataset S3: List of manually curated Golgi proteins list.
Orbitrap Exploris-480 Mass spectrometer DIA instrument settings and the Quandrupole Isolation scheme used for variable DIA analysis
Orbitrap Exploris-480 Mass spectrometer DDA instrument settings used to geneate spectral library
Cutsom made python scripts used in generating Cytoscape Network enrichment analysis of GolgiTAG vs Control IP and GolgiTAG vs Whole cell lysate comparison (S Figure 2C and 2D)
Cutsom made python scripts used in generating signal pepetide prediction of GolgiTAG vs Control IP comparison (Supplemental table 1)

## Sheet: Curated Golgi proteins
Curated Golgi Gene names	Majority Protein ID	Protein description	Estimated Copy number/cell (HEK293 cells)	Copy number Abundance Rank	Golgi-IP status
TAGLN2	P37802;P37802-2	Transgelin-2	25513200	60	Detected-Not enriched
PARK7	Q99497	Protein deglycase DJ-1	22207200	75	Detected-Not enriched
DBI	P07108;P07108-3;P07108-2;P07108-4;P07108-5	Acyl-CoA-binding protein	7239940	268	Not detected
RAB7A	P51149	Ras-related protein Rab-7a	7063590	278	Detected-Not enriched
RAB14	P61106	Ras-related protein Rab-14	6599390	298	Detected-Not enriched
CALU	O43852;O43852-3;O43852-6;O43852-15;O43852-10;O43852-5	Calumenin	6445120	305	Detected-Enriched
GANAB	Q14697-2	Neutral alpha-glucosidase AB	5761350	337	Detected-Enriched
P4HB	P07237	Protein disulfide-isomerase	5687920	339	Detected-Enriched
RAB1A	P62820;P62820-2;P62820-3	Ras-related protein Rab-1A	5614400	345	Detected-Enriched
RAB11B	Q15907;Q15907-2	Ras-related protein Rab-11B	5609010	346	Detected-Not enriched
ARF1	P84077	ADP-ribosylation factor 1	5402150	358	Detected-Not enriched
DUT	P33316	Deoxyuridine 5-triphosphate nucleotidohydrolase, mitochondrial	5074990	378	Detected-Not enriched
PITPNB	P48739;P48739-2;P48739-3	Phosphatidylinositol transfer protein beta isoform	4677360	402	Detected-Not enriched
PDIA6	Q15084-3;Q15084;Q15084-4;Q15084-5;Q15084-2	Protein disulfide-isomerase A6	4522770	412	Detected-Enriched
ATP1A1	P05023-4;P05023;P05023-3;P05023-2	Sodium/potassium-transporting ATPase subunit alpha-1	4333120	429	Detected-Not enriched
CLTC	Q00610-2;Q00610	Clathrin heavy chain 1	4323510	432	Detected-Not enriched
ESD	P10768	S-formylglutathione hydrolase	4250190	444	Detected-Not enriched
RAB6A	P20340-2;P20340-4	Ras-related protein Rab-6A	3915130	477	Detected-Enriched
SAR1A	Q9NR31;Q9NR31-2	GTP-binding protein SAR1a	3555560	515	Detected-Not enriched
BSG	P35613;P35613-2;P35613-4	Basigin	3464770	523	Detected-Not enriched
RAB2A	P61019;P61019-2	Ras-related protein Rab-2A	3336750	542	Detected-Enriched
VAPA	Q9P0L0	Vesicle-associated membrane protein-associated protein A	3186880	570	Detected-Not enriched
VCL	P18206;P18206-2	Vinculin	3022140	597	Detected-Not enriched
CAND1	Q86VP6;Q86VP6-2	Cullin-associated NEDD8-dissociated protein 1	2942330	611	Detected-Not enriched
CLTA	P09496-2;P09496-4;P09496-3;P09496;P09496-5	Clathrin light chain A	2937220	612	Detected-Not enriched
TMED10	P49755	Transmembrane emp24 domain-containing protein 10	2920730	618	Detected-Enriched
XPO1	O14980	Exportin-1	2837520	632	Detected-Not enriched
ARCN1	P48444;P48444-2	Coatomer subunit delta	2806390	640	Detected-Enriched
UMPS	P11172;P11172-3;P11172-2;P11172-4	Uridine 5-monophosphate synthase;Orotate phosphoribosyltransferase;Orotidine 5-phosphate decarboxylase	2794680	646	Detected-Not enriched
RAB10	P61026	Ras-related protein Rab-10	2773250	649	Detected-Not enriched
GNPNAT1	Q96EK6	Glucosamine 6-phosphate N-acetyltransferase	2749380	652	Not detected
COPE	O14579;O14579-3;O14579-2	Coatomer subunit epsilon	2582800	687	Detected-Enriched
ERP44	Q9BS26	Endoplasmic reticulum resident protein 44	2508220	701	Detected-Enriched
SERPINH1	P50454	Serpin H1	2457560	713	Detected-Enriched
LMAN1	P49257	Protein ERGIC-53	2420160	724	Detected-Enriched
SEC22B	O75396	Vesicle-trafficking protein SEC22b	2303790	754	Detected-Enriched
COPA	P53621	Coatomer subunit alpha;Xenin;Proxenin	2288810	759	Detected-Enriched
COPB1	P53618	Coatomer subunit beta	2218920	791	Detected-Enriched
LMAN2	Q12907	Vesicular integral-membrane protein VIP36	2037460	847	Detected-Enriched
B2M	P61769	Beta-2-microglobulin;Beta-2-microglobulin form pI 5.3	1975570	875	Detected-Not enriched
OSBP	P22059	Oxysterol-binding protein 1	1971200	878	Detected-Enriched
AKR7A2	O43488	Aflatoxin B1 aldehyde reductase member 2	1942650	883	Detected-Not enriched
GARS	P41250	Glycine--tRNA ligase	1920610	890	Not detected
BPNT1	O95861;O95861-4;O95861-2;O95861-3	3(2),5-bisphosphate nucleotidase 1	1908800	895	Detected-Not enriched
COPZ1	P61923;P61923-4;P61923-5	Coatomer subunit zeta-1	1835480	930	Detected-Enriched
RAB1B	Q9H0U4	Ras-related protein Rab-1B	1807680	941	Detected-Enriched
SEC13	P55735;P55735-4;P55735-3;P55735-2	Protein SEC13 homolog	1759170	961	Detected-Not enriched
COPG1	Q9Y678	Coatomer subunit gamma-1	1736070	970	Detected-Enriched
NAPA	P54920	Alpha-soluble NSF attachment protein	1731950	971	Detected-Enriched
STMN2	Q93045;Q93045-2	Stathmin-2	1676310	997	Not detected
TMED9	Q9BVK6	Transmembrane emp24 domain-containing protein 9	1661780	1006	Detected-Enriched
AP1B1	Q10567-2;Q10567	AP-1 complex subunit beta-1	1631120	1021	Detected-Not enriched
ARF4	P18085	ADP-ribosylation factor 4	1612710	1031	Detected-Not enriched
SYAP1	Q96A49	Synapse-associated protein 1	1533760	1064	Detected-Not enriched
TMEM43	Q9BTV4	Transmembrane protein 43	1489340	1086	Detected-Not enriched
MYDGF	Q969H8	Myeloid-derived growth factor	1486500	1088	Detected-Enriched
PRKAR2A	P13861-2;P13861	cAMP-dependent protein kinase type II-alpha regulatory subunit	1478170	1094	Detected-Not enriched
NSF	P46459;P46459-2	Vesicle-fusing ATPase	1471180	1098	Detected-Enriched
COPB2	P35606;P35606-2	Coatomer subunit beta	1403360	1148	Detected-Enriched
GNAI3	P08754	Guanine nucleotide-binding protein G(k) subunit alpha	1386800	1158	Detected-Not enriched
CLTB	P09497-2;P09497	Clathrin light chain B	1339650	1198	Detected-Not enriched
PSMG1	O95456;O95456-2	Proteasome assembly chaperone 1	1285730	1231	Detected-Not enriched
GNAS	P63092;P63092-4;Q5JWF2	Guanine nucleotide-binding protein G(s) subunit alpha isoforms short;Guanine nucleotide-binding protein G(s) subunit alpha isoforms XLas	1285450	1232	Detected-Not enriched
AP3S1	Q92572	AP-3 complex subunit sigma-1	1226510	1282	Detected-Not enriched
LYPLA2	O95372	Acyl-protein thioesterase 2	1220200	1288	Detected-Enriched
YKT6	O15498;O15498-2	Synaptobrevin homolog YKT6	1211750	1298	Detected-Not enriched
STK26	Q9P289;Q9P289-2;Q9P289-3	Serine/threonine-protein kinase 26	1197520	1307	Detected-Not enriched
VAPB	O95292	Vesicle-associated membrane protein-associated protein B/C	1168100	1326	Detected-Not enriched
ARL1	P40616-2;P40616	ADP-ribosylation factor-like protein 1	1160040	1335	Detected-Enriched
NUCB1	Q02818	Nucleobindin-1	1154560	1343	Detected-Enriched
RAB8A	P61006;P61006-2	Ras-related protein Rab-8A	1139090	1357	Detected-Not enriched
SH3GLB1	Q9Y371;Q9Y371-2;Q9Y371-3	Endophilin-B1	1126400	1373	Detected-Not enriched
AHNAK	Q09666	Neuroblast differentiation-associated protein AHNAK	1114280	1381	Detected-Not enriched
TWF2	Q6IBS0	Twinfilin-2	1092290	1399	Not detected
NRAS	P01111	GTPase NRas	1089090	1405	Detected-Not enriched
ACOT13	Q9NPJ3;Q9NPJ3-2	Acyl-coenzyme A thioesterase 13;Acyl-coenzyme A thioesterase 13, N-terminally processed	1048510	1452	Detected-Not enriched
ATP6V1E1	P36543;P36543-3;P36543-2	V-type proton ATPase subunit E 1	1044890	1458	Detected-Not enriched
HLA-A	P04439;P04439-2	HLA class I histocompatibility antigen, A-3 alpha chain	1026940	1475	Detected-Not enriched
TMED7	Q9Y3B3;Q86XR7-2;Q9Y3B3-2	Transmembrane emp24 domain-containing protein 7	1003510	1499	Detected-Enriched
MCFD2	Q8NI22;Q8NI22-2;Q8NI22-3	Multiple coagulation factor deficiency protein 2	993416	1507	Not detected
STX12	Q86Y82	Syntaxin-12	992768	1509	Detected-Not enriched
RAB18	Q9NP72;Q9NP72-2;Q9NP72-3	Ras-related protein Rab-18	978964	1524	Detected-Enriched
GOPC	Q9HD26;Q9HD26-2;Q9HD26-3	Golgi-associated PDZ and coiled-coil motif-containing protein	977992	1528	Detected-Enriched
CLINT1	Q14677-3;Q14677-2;Q14677	Clathrin interactor 1	975827	1531	Detected-Not enriched
SDF4	Q9BRK5;Q9BRK5-6;Q9BRK5-4;Q9BRK5-3;Q9BRK5-2	45 kDa calcium-binding protein	966135	1543	Detected-Enriched
ARF5	P84085	ADP-ribosylation factor 5	957989	1550	Detected-Enriched
TMED2	Q15363	Transmembrane emp24 domain-containing protein 2	950341	1561	Detected-Enriched
USO1	O60763	General vesicular transport factor p115	948720	1562	Detected-Enriched
CD59	P13987;P13987-2	CD59 glycoprotein	941981	1572	Detected-Not enriched
PTRHD1	Q6GMV3	Putative peptidyl-tRNA hydrolase PTRHD1	940154	1574	Detected-Not enriched
SLC9A3R1	O14745;O14745-2	Na(+)/H(+) exchange regulatory cofactor NHE-RF1	922657	1588	Detected-Not enriched
VAMP3	Q15836	Vesicle-associated membrane protein 3	913066	1599	Detected-Not enriched
LRPAP1	P30533	Alpha-2-macroglobulin receptor-associated protein	910584	1601	Detected-Not enriched
RAB21	Q9UL25	Ras-related protein Rab-21	898511	1614	Detected-Not enriched
RAB9A	P51151	Ras-related protein Rab-9A	891947	1621	Detected-Not enriched
ARFIP1	P53367	Arfaptin-1	884043	1629	Detected-Not enriched
AP1M1	Q9BXS5;Q9BXS5-2	AP-1 complex subunit mu-1	882269	1633	Detected-Not enriched
IDI1	Q13907	Isopentenyl-diphosphate Delta-isomerase 1	875268	1647	Detected-Not enriched
NUCB2	P80303-2;P80303	Nucleobindin-2;Nesfatin-1	848109	1690	Detected-Enriched
CHD1L	Q86WJ1;Q86WJ1-2;Q86WJ1-4;Q86WJ1-3;Q86WJ1-5	Chromodomain-helicase-DNA-binding protein 1-like	832518	1709	Detected-Not enriched
SEC23A	Q15436;Q15436-2	Protein transport protein Sec23A	824455	1722	Detected-Enriched
RAB32	Q13637	Ras-related protein Rab-32	801692	1743	Detected-Not enriched
CD44	P16070-8;P16070-12;P16070-14;P16070-13;P16070-17;P16070-5;P16070-7;P16070-3;P16070-6;P16070-4;P16070;P16070-16;P16070-10;P16070-11;P16070-18	CD44 antigen	788891	1761	Detected-Not enriched
SCFD1	Q8WVM8;Q8WVM8-2;Q8WVM8-3	Sec1 family domain-containing protein 1	787984	1764	Detected-Enriched
AP2A1	O95782-2;O95782	AP-2 complex subunit alpha-1	786844	1765	Detected-Not enriched
ARL2	P36404;P36404-2	ADP-ribosylation factor-like protein 2	771140	1787	Detected-Not enriched
TMED4	Q7Z7H5-3;Q7Z7H5;Q7Z7H5-2	Transmembrane emp24 domain-containing protein 4	770711	1789	Detected-Enriched
SACM1L	Q9NTJ5;Q9NTJ5-2	Phosphatidylinositide phosphatase SAC1	761504	1808	Detected-Enriched
RAB4A	P20338	Ras-related protein Rab-4A	761327	1809	Detected-Not enriched
SEC31A	O94979;O94979-3;O94979-4;O94979-9;O94979-2;O94979-6;O94979-10	Protein transport protein Sec31A	753348	1825	Detected-Not enriched
NAA25	Q14CX7;Q14CX7-2	N-alpha-acetyltransferase 25, NatB auxiliary subunit	747197	1835	Not detected
NIF3L1	Q9GZT8;Q9GZT8-2;Q9GZT8-3	NIF3-like protein 1	745073	1842	Detected-Not enriched
PRKACA	P17612-2;P17612	cAMP-dependent protein kinase catalytic subunit alpha	723853	1872	Detected-Not enriched
NXF1	Q9UBU9;Q9UBU9-2	Nuclear RNA export factor 1	722571	1873	Detected-Not enriched
ACBD3	Q9H3P7	Golgi resident protein GCP60	715809	1885	Detected-Enriched
M6PR	P20645	Cation-dependent mannose-6-phosphate receptor	710218	1893	Detected-Not enriched
HELLS	Q9NRZ9-2;Q9NRZ9;Q9NRZ9-5;Q9NRZ9-3;Q9NRZ9-4;Q9NRZ9-6	Lymphoid-specific helicase	708186	1901	Detected-Not enriched
IGF2R	P11717	Cation-independent mannose-6-phosphate receptor	700373	1914	Detected-Not enriched
SAR1B	Q9Y6B6	GTP-binding protein SAR1b	687850	1931	Detected-Not enriched
MMGT1	Q8N4V1;Q8N4V1-2	Membrane magnesium transporter 1	686403	1936	Detected-Not enriched
TRMT1	Q9NXH9;Q9NXH9-2	tRNA (guanine(26)-N(2))-dimethyltransferase	671643	1964	Detected-Not enriched
RRAS2	P62070;P62070-4;P62070-3;P62070-2	Ras-related protein R-Ras2	657632	1984	Detected-Not enriched
ARFGAP1	Q8N6T3;Q8N6T3-2;Q8N6T3-5;Q8N6T3-4;Q8N6T3-3	ADP-ribosylation factor GTPase-activating protein 1	629655	2049	Detected-Not enriched
DRAP1	Q14919;Q14919-2	Dr1-associated corepressor	603827	2110	Detected-Not enriched
SCLY	Q96I15;Q96I15-2	Selenocysteine lyase	600689	2114	Not detected
FERMT2	Q96AC1-3;Q96AC1;Q96AC1-2	Fermitin family homolog 2	596214	2126	Detected-Not enriched
VPS45	Q9NRW7;Q9NRW7-2	Vacuolar protein sorting-associated protein 45	593917	2131	Detected-Enriched
SCAMP3	O14828	Secretory carrier-associated membrane protein 3	581370	2157	Detected-Not enriched
SEC23B	Q15437	Protein transport protein Sec23B	560495	2214	Detected-Not enriched
PACSIN3	Q9UKS6	Protein kinase C and casein kinase substrate in neurons protein 3	559463	2215	Detected-Not enriched
PPP6R3	Q5H9R7-2;Q5H9R7;Q5H9R7-5;Q5H9R7-6;Q5H9R7-4;Q5H9R7-3	Serine/threonine-protein phosphatase 6 regulatory subunit 3	559395	2216	Detected-Not enriched
TM9SF3	Q9HD45	Transmembrane 9 superfamily member 3	550504	2238	Detected-Enriched
RHOC	P08134	Rho-related GTP-binding protein RhoC	547849	2244	Detected-Not enriched
MAPK15	Q8TD08-2;Q8TD08-3;Q8TD08	Mitogen-activated protein kinase 15	547375	2247	Not detected
ARHGAP1	Q07960	Rho GTPase-activating protein 1	542761	2260	Detected-Not enriched
CAV1	Q03135-2	Caveolin-1	541998	2263	Detected-Not enriched
EFHD1	Q9BUP0	EF-hand domain-containing protein D1	538969	2271	Detected-Not enriched
FAM3C	Q92520	Protein FAM3C	538063	2272	Detected-Enriched
RER1	O15258	Protein RER1	520000	2322	Detected-Enriched
SEH1L	Q96EE3-1;Q96EE3	Nucleoporin SEH1	519388	2325	Detected-Not enriched
SEC24C	P53992	Protein transport protein Sec24C	511897	2346	Detected-Enriched
STRN	O43815;O43815-2	Striatin	511797	2347	Detected-Not enriched
PREPL	Q4J6C6;Q4J6C6-4;Q4J6C6-2;Q4J6C6-3	Prolyl endopeptidase-like	510495	2355	Detected-Not enriched
SPG20	Q8N0X7	Spartin	505647	2367	Not detected
GORASP2	Q9H8Y8-2;Q9H8Y8;Q9H8Y8-3	Golgi reassembly-stacking protein 2	497840	2385	Detected-Enriched
CNIH4	Q9P003	Protein cornichon homolog 4	495301	2390	Not detected
GOLIM4	O00461	Golgi integral membrane protein 4	493184	2395	Detected-Enriched
VAMP7	P51809;P51809-3;P51809-2	Vesicle-associated membrane protein 7	471302	2455	Detected-Not enriched
NCKAP1	Q9Y2A7;Q9Y2A7-2	Nck-associated protein 1	471125	2456	Detected-Not enriched
AP1G1	O43747;O43747-2	AP-1 complex subunit gamma-1	469443	2461	Detected-Enriched
SNAP29	O95721	Synaptosomal-associated protein 29	457039	2494	Detected-Not enriched
SCAMP1	O15126;O15126-2	Secretory carrier-associated membrane protein 1	456669	2495	Detected-Not enriched
PRRC1	Q96M27;Q96M27-3	Protein PRRC1	455735	2498	Detected-Enriched
STX4	Q12846;Q12846-2	Syntaxin-4	449671	2517	Detected-Not enriched
CLASP2	O75122-3	CLIP-associating protein 2	449351	2518	Detected-Not enriched
PLOD3	O60568	Procollagen-lysine,2-oxoglutarate 5-dioxygenase 3	448731	2521	Detected-Not enriched
GPC3	P51654;P51654-2;P51654-3	Glypican-3;Secreted glypican-3	443875	2541	Not detected
HINT3	Q9NQE9	Histidine triad nucleotide-binding protein 3	443126	2543	Detected-Not enriched
STX8	Q9UNK0	Syntaxin-8	442719	2544	Detected-Not enriched
UGGT1	Q9NYU2-2;Q9NYU2	UDP-glucose:glycoprotein glucosyltransferase 1	436206	2560	Detected-Not enriched
SEC11A	P67812-4;P67812;P67812-3;P67812-2	Signal peptidase complex catalytic subunit SEC11A	434945	2564	Detected-Not enriched
TMCO1	Q9UM00-1;Q9UM00-2;Q9UM00	Transmembrane and coiled-coil domain-containing protein 1	433349	2569	Detected-Not enriched
SCYL1	Q96KG9-2;Q96KG9;Q96KG9-3;Q96KG9-4;Q96KG9-5;Q96KG9-6	N-terminal kinase-like protein	433207	2570	Detected-Not enriched
DHCR24	Q15392-2;Q15392	Delta(24)-sterol reductase	432683	2574	Detected-Not enriched
GOSR1	O95249	Golgi SNAP receptor complex member 1	431352	2583	Detected-Enriched
GOLPH3	Q9H4A6	Golgi phosphoprotein 3	430995	2585	Detected-Enriched
PMF1	Q6P1K2;Q6P1K2-4	Polyamine-modulated factor 1	427505	2597	Not detected
DIEXF	Q68CQ4	Digestive organ expansion factor homolog	411339	2659	Detected-Not enriched
VTI1B	Q9UEU0;Q9UEU0-2	Vesicle transport through interaction with t-SNAREs homolog 1B	409255	2666	Detected-Not enriched
PTGES2	Q9H7Z7	Prostaglandin E synthase 2;Prostaglandin E synthase 2 truncated form	408986	2667	Detected-Not enriched
ACO1	P21399	Cytoplasmic aconitate hydratase	405257	2681	Not detected
DLG1	Q12959-5;Q12959-3;Q12959-6;Q12959;Q12959-7	Disks large homolog 1	399223	2702	Detected-Not enriched
GALNT2	Q10471	Polypeptide N-acetylgalactosaminyltransferase 2;Polypeptide N-acetylgalactosaminyltransferase 2 soluble form	387239	2738	Detected-Enriched
TRAPPC1	Q9Y5R8	Trafficking protein particle complex subunit 1	377869	2774	Detected-Not enriched
RABEPK	Q7Z6M1;Q7Z6M1-2	Rab9 effector protein with kelch motifs	374791	2787	Not detected
OSBPL9	Q96SU4-7;Q96SU4-2;Q96SU4;Q96SU4-6;Q96SU4-3;Q96SU4-5;Q96SU4-4	Oxysterol-binding protein-related protein 9	374642	2789	Detected-Enriched
ACSL4	O60488-2;O60488	Long-chain-fatty-acid--CoA ligase 4	371567	2804	Detected-Not enriched
IMPAD1	Q9NX62	Inositol monophosphatase 3	371402	2806	Not detected
SLC35A1	P78382;P78382-2	CMP-sialic acid transporter	369035	2813	Detected-Enriched
ZNF622	Q969S3	Zinc finger protein 622	368334	2815	Not detected
RAB3GAP2	Q9H2M9	Rab3 GTPase-activating protein non-catalytic subunit	368031	2817	Detected-Not enriched
QSOX2	Q6ZRP7	Sulfhydryl oxidase 2	365083	2830	Detected-Enriched
ERGIC3	Q9Y282-3;Q9Y282;Q9Y282-2	Endoplasmic reticulum-Golgi intermediate compartment protein 3	364958	2832	Detected-Enriched
TM9SF4	Q92544	Transmembrane 9 superfamily member 4	361198	2847	Detected-Enriched
AGTRAP	Q6RW13	Type-1 angiotensin II receptor-associated protein	359876	2851	Detected-Not enriched
AP1S2	P56377	AP-1 complex subunit sigma-2	359225	2852	Detected-Enriched
BICD2	Q8TD16-2;Q8TD16	Protein bicaudal D homolog 2	358651	2857	Detected-Not enriched
CHID1	Q9BWS9;Q9BWS9-2	Chitinase domain-containing protein 1	356789	2862	Detected-Enriched
NECAP2	Q9NVZ3;Q9NVZ3-2;Q9NVZ3-4;Q9NVZ3-3	Adaptin ear-binding coat-associated protein 2	355279	2867	Detected-Not enriched
TM9SF2	Q99805	Transmembrane 9 superfamily member 2	353570	2873	Detected-Enriched
TRAPPC5	Q8IUR0	Trafficking protein particle complex subunit 5	347153	2898	Not detected
COPG2	Q9UBF2;Q9UBF2-2	Coatomer subunit gamma-2	346897	2900	Detected-Enriched
PTGFRN	Q9P2B2	Prostaglandin F2 receptor negative regulator	343295	2918	Detected-Not enriched
TMED5	Q9Y3A6	Transmembrane emp24 domain-containing protein 5	342192	2928	Detected-Enriched
STX5	Q13190;Q13190-2;Q13190-4;Q13190-3	Syntaxin-5	341779	2929	Detected-Enriched
TRAPPC6B	Q86SZ2;Q86SZ2-2	Trafficking protein particle complex subunit 6B	341152	2936	Detected-Not enriched
FKBP9	O95302;O95302-3;O95302-2	Peptidyl-prolyl cis-trans isomerase FKBP9	337104	2956	Detected-Enriched
GLG1	Q92896-2;Q92896;Q92896-3	Golgi apparatus protein 1	336901	2958	Detected-Enriched
AP1S1	P61966;P61966-2	AP-1 complex subunit sigma-1A	336891	2959	Detected-Enriched
ARHGEF2	Q92974-3;Q92974-2;Q92974	Rho guanine nucleotide exchange factor 2	331011	2989	Detected-Not enriched
LPP	Q93052	Lipoma-preferred partner	325292	3016	Detected-Not enriched
WAPAL	Q7Z5K2-2;Q7Z5K2;Q7Z5K2-3	Wings apart-like protein homolog	324585	3019	Not detected
FN1	P02751-1;P02751-3;P02751;P02751-7;P02751-8;P02751-11;P02751-14;P02751-5;P02751-17;P02751-6;P02751-9;P02751-10;P02751-13;P02751-4;P02751-12	Fibronectin;Anastellin;Ugl-Y1;Ugl-Y2;Ugl-Y3	322780	3026	Not detected
ARFGAP2	Q8N6H7;Q8N6H7-2;Q8N6H7-3	ADP-ribosylation factor GTPase-activating protein 2	320597	3037	Detected-Not enriched
PI4KB	Q9UBF8-2;Q9UBF8;Q9UBF8-3	Phosphatidylinositol 4-kinase beta	319510	3041	Not detected
VMA21	Q3ZAQ7;Q3ZAQ7-2	Vacuolar ATPase assembly integral membrane protein VMA21	318465	3048	Not detected
COASY	Q13057;Q13057-2	Bifunctional coenzyme A synthase;Phosphopantetheine adenylyltransferase;Dephospho-CoA kinase	317235	3050	Detected-Not enriched
TMED1	Q13445	Transmembrane emp24 domain-containing protein 1	316299	3055	Detected-Enriched
HAGH	Q16775;Q16775-2	Hydroxyacylglutathione hydrolase, mitochondrial	313851	3068	Detected-Not enriched
SEC24B	O95487-2;O95487;O95487-3	Protein transport protein Sec24B	306612	3108	Detected-Enriched
TBC1D23	Q9NUY8;Q9NUY8-2	TBC1 domain family member 23	306509	3109	Detected-Enriched
TMEM30A	Q9NV96;Q9NV96-2;Q9NV96-3	Cell cycle control protein 50A	306436	3110	Detected-Not enriched
LLGL1	Q15334	Lethal(2) giant larvae protein homolog 1	305777	3118	Detected-Not enriched
CYFIP2	Q96F07-2;Q96F07	Cytoplasmic FMR1-interacting protein 2	304422	3125	Detected-Not enriched
C4orf32	Q8N8J7	Uncharacterized protein C4orf32	302671	3135	Not detected
OCRL	Q01968;Q01968-2	Inositol polyphosphate 5-phosphatase OCRL-1	302617	3136	Detected-Not enriched
LMAN2L	Q9H0V9-2;Q9H0V9;Q9H0V9-3	VIP36-like protein	298964	3153	Detected-Enriched
GOLGB1	Q14789	Golgin subfamily B member 1	298915	3154	Detected-Enriched
CCNB2	O95067	G2/mitotic-specific cyclin-B2	297643	3160	Detected-Not enriched
CDIPT	O14735-3;O14735	CDP-diacylglycerol--inositol 3-phosphatidyltransferase	296237	3164	Detected-Not enriched
NUPL2	O15504;O15504-2	Nucleoporin-like protein 2	291085	3193	Not detected
NXT1	Q9UKK6	NTF2-related export protein 1	283438	3248	Detected-Not enriched
APP	P05067-11;P05067-8;P05067;P05067-7;P05067-6;P05067-9;P05067-5	Amyloid beta A4 protein;N-APP;Soluble APP-alpha;Soluble APP-beta;C99;Beta-amyloid protein 42;Beta-amyloid protein 40;C83;P3(42);P3(40);C80;Gamma-secretase C-terminal fragment 59;Gamma-secretase C-terminal fragment 57;Gamma-secretase C-terminal fragment 50;C31	282482	3250	Detected-Enriched
RABGAP1	Q9Y3P9;Q9Y3P9-2	Rab GTPase-activating protein 1	280862	3259	Detected-Not enriched
CSNK1D	P48730	Casein kinase I isoform delta	279822	3265	Detected-Not enriched
LYN	P07948	Tyrosine-protein kinase Lyn	279189	3268	Detected-Not enriched
CYFIP1	Q7L576;Q7L576-2	Cytoplasmic FMR1-interacting protein 1	278711	3269	Detected-Not enriched
MTMR6	Q9Y217;Q9Y217-2	Myotubularin-related protein 6	276543	3283	Not detected
COG1	Q8WTW3	Conserved oligomeric Golgi complex subunit 1	276320	3287	Detected-Not enriched
MBLAC2	Q68D91	Metallo-beta-lactamase domain-containing protein 2	275782	3292	Detected-Not enriched
GABARAPL1	Q9H0R8;Q9H0R8-2	Gamma-aminobutyric acid receptor-associated protein-like 1	272918	3307	Not detected
ATP6AP2	O75787-2;O75787	Renin receptor	272121	3312	Detected-Not enriched
GOLGA3	Q08378;Q08378-2;Q08378-4	Golgin subfamily A member 3	270370	3325	Detected-Enriched
VPS53	Q5VIR6-4;Q5VIR6;Q5VIR6-2;Q5VIR6-3	Vacuolar protein sorting-associated protein 53 homolog	269303	3333	Detected-Not enriched
CRIP2	P52943;P52943-2	Cysteine-rich protein 2	267868	3339	Not detected
ARFIP2	P53365;P53365-3;P53365-2	Arfaptin-2	267550	3344	Detected-Not enriched
OSBPL11	Q9BXB4	Oxysterol-binding protein-related protein 11	267048	3348	Detected-Enriched
PLCB3	Q01970;Q01970-2	1-phosphatidylinositol 4,5-bisphosphate phosphodiesterase beta-3	265965	3356	Detected-Not enriched
VPS52	Q8N1B4;Q8N1B4-2	Vacuolar protein sorting-associated protein 52 homolog	265445	3362	Detected-Not enriched
GOLGA7	Q7Z5G4;Q7Z5G4-3	Golgin subfamily A member 7	258171	3410	Detected-Not enriched
GOLM1	Q8NBJ4;Q8NBJ4-2	Golgi membrane protein 1	257965	3413	Detected-Enriched
GOLPH3L	Q9H4A5;Q9H4A5-2	Golgi phosphoprotein 3-like	257782	3415	Detected-Not enriched
LPCAT1	Q8NF37	Lysophosphatidylcholine acyltransferase 1	253562	3446	Detected-Not enriched
SEC16A	O15027-5;O15027	Protein transport protein Sec16A	252963	3449	Detected-Enriched
CUX1	P39880-3	Homeobox protein cut-like 1	252711	3450	Detected-Enriched
HS2ST1	Q7LGA3;Q7LGA3-3;Q7LGA3-2	Heparan sulfate 2-O-sulfotransferase 1	252289	3455	Detected-Enriched
ANKRD28	O15084;O15084-4;O15084-1;O15084-2	Serine/threonine-protein phosphatase 6 regulatory ankyrin repeat subunit A	250882	3460	Detected-Not enriched
MGAT2	Q10469	Alpha-1,6-mannosyl-glycoprotein 2-beta-N-acetylglucosaminyltransferase	249316	3468	Detected-Enriched
NCSTN	Q92542-2;Q92542	Nicastrin	243670	3501	Detected-Not enriched
MAN1A1	P33908;P33908-2	Mannosyl-oligosaccharide 1,2-alpha-mannosidase IA	242456	3512	Detected-Enriched
SLC9A3R2	Q15599;Q15599-3	Na(+)/H(+) exchange regulatory cofactor NHE-RF2	242331	3513	Detected-Not enriched
SCAMP2	O15127	Secretory carrier-associated membrane protein 2	241607	3520	Detected-Not enriched
ATP6AP1	Q15904	V-type proton ATPase subunit S1	241072	3524	Detected-Not enriched
ECHDC1	Q9NTX5-2;Q9NTX5;Q9NTX5-6;Q9NTX5-3;Q9NTX5-5	Ethylmalonyl-CoA decarboxylase	239604	3537	Detected-Not enriched
RAB31	Q13636	Ras-related protein Rab-31	239517	3538	Detected-Enriched
RP2	O75695	Protein XRP2	238771	3544	Detected-Not enriched
VTI1A	Q96AJ9-1;Q96AJ9	Vesicle transport through interaction with t-SNAREs homolog 1A	238720	3545	Detected-Enriched
SNAPIN	O95295	SNARE-associated protein Snapin	235894	3564	Not detected
STX16	O14662;O14662-6	Syntaxin-16	232590	3577	Detected-Enriched
CEP85	Q6P2H3;Q6P2H3-4	Centrosomal protein of 85 kDa	231938	3584	Detected-Not enriched
ADAM10	O14672;O14672-2	Disintegrin and metalloproteinase domain-containing protein 10	231588	3588	Detected-Not enriched
RAC3	P60763	Ras-related C3 botulinum toxin substrate 3	230894	3592	Detected-Not enriched
COL4A3BP	Q9Y5P4;Q9Y5P4-3;Q9Y5P4-2	Collagen type IV alpha-3-binding protein	229425	3604	Not detected
NDRG2	Q9UN36-2;Q9UN36;Q9UN36-4;Q9UN36-3;Q9UN36-6;Q9UN36-5	Protein NDRG2	229204	3606	Not detected
ERGIC1	Q969X5;Q969X5-2	Endoplasmic reticulum-Golgi intermediate compartment protein 1	228490	3609	Detected-Enriched
DICER1	Q9UPY3;Q9UPY3-2	Endoribonuclease Dicer	225539	3626	Not detected
COG7	P83436	Conserved oligomeric Golgi complex subunit 7	224546	3636	Detected-Not enriched
ARFGAP3	Q9NP61;Q9NP61-2	ADP-ribosylation factor GTPase-activating protein 3	223441	3643	Detected-Not enriched
RAB12	Q6IQ22	Ras-related protein Rab-12	220365	3669	Detected-Not enriched
BAIAP2	Q9UQB8-2;Q9UQB8;Q9UQB8-3;Q9UQB8-5;Q9UQB8-4;Q9UQB8-6	Brain-specific angiogenesis inhibitor 1-associated protein 2	219070	3674	Detected-Not enriched
GBF1	Q92538-3;Q92538	Golgi-specific brefeldin A-resistance guanine nucleotide exchange factor 1	218729	3677	Detected-Enriched
CLU	P10909-4;P10909-6;P10909;P10909-5;P10909-2;P10909-3	Clusterin;Clusterin beta chain;Clusterin alpha chain	218588	3678	Detected-Enriched
JAM3	Q9BX67;Q9BX67-2	Junctional adhesion molecule C	217208	3693	Detected-Not enriched
SNX17	Q15036;Q15036-2	Sorting nexin-17	215992	3702	Detected-Enriched
NCAM1	P13591;P13591-1;P13591-4;P13591-3;P13591-5	Neural cell adhesion molecule 1	215750	3705	Detected-Not enriched
RAB34	Q9BZG1;Q9BZG1-4;Q9BZG1-2	Ras-related protein Rab-34	214172	3717	Detected-Not enriched
UBIAD1	Q9Y5Z9-2;Q9Y5Z9	UbiA prenyltransferase domain-containing protein 1	213140	3720	Detected-Enriched
CD55	P08174-2;P08174-4;P08174;P08174-3;P08174-5;P08174-6;P08174-7	Complement decay-accelerating factor	213088	3721	Detected-Not enriched
TMEM165	Q9HC07;Q9HC07-2	Transmembrane protein 165	212252	3732	Detected-Enriched
GGA2	Q9UJY4	ADP-ribosylation factor-binding protein GGA2	212112	3734	Detected-Not enriched
PLD3	Q8IV08	Phospholipase D3	212010	3736	Detected-Not enriched
WDR11	Q9BZH6	WD repeat-containing protein 11	210713	3743	Detected-Enriched
VAMP2	P63027	Vesicle-associated membrane protein 2	209477	3751	Detected-Not enriched
SCYL2	Q6P3W7	SCY1-like protein 2	207476	3768	Detected-Not enriched
GOLT1B	Q9Y3E0	Vesicle transport protein GOT1B	206580	3778	Detected-Enriched
CHST14	Q8NCH0	Carbohydrate sulfotransferase 14	205915	3786	Detected-Enriched
SNTB2	Q13425	Beta-2-syntrophin	205656	3788	Detected-Not enriched
PCDH10	Q9P2E7;Q9P2E7-2	Protocadherin-10	204849	3797	Detected-Not enriched
TAF7	Q15545	Transcription initiation factor TFIID subunit 7	203941	3808	Detected-Not enriched
BSDC1	Q9NW68;Q9NW68-7;Q9NW68-3;Q9NW68-8;Q9NW68-2;Q9NW68-9;Q9NW68-4	BSD domain-containing protein 1	203211	3817	Detected-Enriched
DAG1	Q14118	Dystroglycan;Alpha-dystroglycan;Beta-dystroglycan	201021	3831	Detected-Not enriched
GALNT7	Q86SF2	N-acetylgalactosaminyltransferase 7	200941	3833	Detected-Enriched
POLE	Q07864	DNA polymerase epsilon catalytic subunit A	200167	3843	Detected-Not enriched
ERGIC2	Q96RQ1	Endoplasmic reticulum-Golgi intermediate compartment protein 2	196842	3868	Detected-Enriched
PI4K2A	Q9BTU6	Phosphatidylinositol 4-kinase type 2-alpha	196651	3870	Detected-Enriched
TMEM167A	Q8TBQ9	Protein kish-A	196576	3871	Detected-Enriched
PIP4K2C	Q8TBX8;Q8TBX8-3;Q8TBX8-2	Phosphatidylinositol 5-phosphate 4-kinase type-2 gamma	194059	3890	Detected-Not enriched
SEC24A	O95486	Protein transport protein Sec24A	193978	3892	Detected-Enriched
GLE1	Q53GS7;Q53GS7-2	Nucleoporin GLE1	193792	3894	Detected-Not enriched
TSSC1	Q53HC9	Protein TSSC1	193750	3896	Not detected
GAK	O14976	Cyclin-G-associated kinase	193323	3901	Detected-Not enriched
TAOK2	Q9UL54-2	Serine/threonine-protein kinase TAO2	192644	3904	Detected-Not enriched
SPG21	Q9NZD8;Q9NZD8-2	Maspardin	191066	3919	Not detected
GOSR2	O14653-2;O14653;O14653-3	Golgi SNAP receptor complex member 2	191019	3920	Detected-Enriched
CNN2	Q99439;Q99439-2	Calponin-2	190545	3926	Not detected
DNAJC5	Q9H3Z4	DnaJ homolog subfamily C member 5	190115	3933	Detected-Not enriched
C17orf75	Q9HAS0	Protein Njmu-R1	190019	3935	Detected-Not enriched
VPS51	Q9UID3;Q9UID3-2	Vacuolar protein sorting-associated protein 51 homolog	186848	3972	Detected-Not enriched
RAB2B	Q8WUD1;Q8WUD1-2	Ras-related protein Rab-2B	185406	3989	Detected-Enriched
ZFPL1	O95159	Zinc finger protein-like 1	182887	4007	Detected-Enriched
ATP6V0A1	Q93050-3;Q93050-1;Q93050	V-type proton ATPase 116 kDa subunit a isoform 1	181893	4018	Detected-Not enriched
ANK3	Q12955-5	Ankyrin-3	181782	4020	Detected-Not enriched
SEC11C	Q9BY50	Signal peptidase complex catalytic subunit SEC11C	180495	4038	Not detected
WLS	Q5T9L3-2	Protein wntless homolog	179859	4045	Detected-Not enriched
SURF4	O15260;O15260-2;O15260-3	Surfeit locus protein 4	179502	4047	Detected-Not enriched
CDK5RAP2	Q96SN8;Q96SN8-3	CDK5 regulatory subunit-associated protein 2	179115	4053	Detected-Not enriched
GOLGA4	Q13439-5	Golgin subfamily A member 4	177729	4069	Detected-Enriched
CHEK2	O96017;O96017-9;O96017-12;O96017-4;O96017-13	Serine/threonine-protein kinase Chk2	175557	4092	Not detected
GCC2	Q8IWJ2	GRIP and coiled-coil domain-containing protein 2	173016	4121	Detected-Enriched
POFUT2	Q9Y2G5;Q9Y2G5-1;Q9Y2G5-2	GDP-fucose protein O-fucosyltransferase 2	171514	4135	Detected-Enriched
MACF1	Q9UPN3	Microtubule-actin cross-linking factor 1, isoforms 1/2/3/5	169574	4149	Detected-Not enriched
UBAC1	Q9BSL1	Ubiquitin-associated domain-containing protein 1	164913	4189	Not detected
IFT20	Q8IY31;Q8IY31-2;Q8IY31-4	Intraflagellar transport protein 20 homolog	164571	4193	Not detected
GOLGA2	Q08379;Q08379-2	Golgin subfamily A member 2	164057	4200	Detected-Enriched
IER3IP1	Q9Y5U9	Immediate early response 3-interacting protein 1	162986	4209	Detected-Enriched
HIP1	O00291;O00291-3;O00291-4	Huntingtin-interacting protein 1	162270	4216	Detected-Not enriched
RAB33B	Q9H082	Ras-related protein Rab-33B	161172	4222	Detected-Enriched
FAM91A1	Q658Y4	Protein FAM91A1	158938	4247	Detected-Enriched
C3orf58	Q8NDZ4;Q8NDZ4-2	Deleted in autism protein 1	157165	4274	Not detected
GGA3	Q9NZ52;Q9NZ52-2;Q9NZ52-4;Q9NZ52-3	ADP-ribosylation factor-binding protein GGA3	155731	4284	Not detected
GOLGA5	Q8TBA6;Q8TBA6-2	Golgin subfamily A member 5	154531	4298	Detected-Enriched
SEC24D	O94855;O94855-2	Protein transport protein Sec24D	154409	4300	Detected-Enriched
PDE4DIP	Q5VU43-13;Q5VU43-2	Myomegalin	152777	4319	Detected-Not enriched
GPC4	O75487;O75487-2	Glypican-4;Secreted glypican-4	152659	4322	Detected-Not enriched
ZMYND8	Q9ULU4-13;Q9ULU4-7;Q9ULU4-8;Q9ULU4-16;Q9ULU4-22;Q9ULU4-9;Q9ULU4-19;Q9ULU4-11;Q9ULU4-6;Q9ULU4-23	Protein kinase C-binding protein 1	152511	4326	Detected-Not enriched
CDC42BPB	Q9Y5S2	Serine/threonine-protein kinase MRCK beta	150930	4340	Detected-Not enriched
SFT2D3	Q587I9	Vesicle transport protein SFT2C	149719	4351	Detected-Enriched
CD63	P08962-3;P08962-2;P08962	CD63 antigen	148689	4360	Detected-Not enriched
MVB12A	Q96EY5;Q96EY5-2;Q96EY5-3	Multivesicular body subunit 12A	148505	4364	Not detected
B3GAT3	O94766-2;O94766	Galactosylgalactosylxylosylprotein 3-beta-glucuronosyltransferase 3	147352	4379	Detected-Enriched
B4GAT1	O43505	Beta-1,4-glucuronyltransferase 1	147232	4381	Detected-Enriched
H1F0	P07305;P07305-2	Histone H1.0;Histone H1.0, N-terminally processed	147215	4382	Not detected
YES1	P07947	Tyrosine-protein kinase Yes	146522	4389	Detected-Not enriched
HTT	P42858	Huntingtin	145769	4400	Detected-Not enriched
HRAS	P01112;P01112-2	GTPase HRas;GTPase HRas, N-terminally processed	145664	4401	Detected-Not enriched
AGPAT3	Q9NRZ7-2;Q9NRZ7;Q9NRZ7-3	1-acyl-sn-glycerol-3-phosphate acyltransferase gamma	145637	4402	Detected-Not enriched
PI4KA	P42356	Phosphatidylinositol 4-kinase alpha	144674	4416	Detected-Not enriched
TMED3	Q9Y3Q3;Q9Y3Q3-2	Transmembrane emp24 domain-containing protein 3	144595	4418	Detected-Enriched
ASPSCR1	Q9BZE9;Q9BZE9-2;Q9BZE9-3	Tether containing UBX domain for GLUT4	144548	4420	Not detected
ATG9A	Q7Z3C6;Q7Z3C6-2	Autophagy-related protein 9A	143597	4429	Detected-Not enriched
CRYAB	P02511	Alpha-crystallin B chain	142085	4444	Not detected
BIRC6	Q9NR09	Baculoviral IAP repeat-containing protein 6	141177	4452	Detected-Not enriched
CYBA	P13498	Cytochrome b-245 light chain	140838	4458	Not detected
SLC30A7	Q8NEW0	Zinc transporter 7	140709	4460	Detected-Enriched
SLC2A1	P11166	Solute carrier family 2, facilitated glucose transporter member 1	139009	4478	Detected-Not enriched
TMF1	P82094;P82094-2	TATA element modulatory factor	137831	4491	Detected-Enriched
RABAC1	Q9UI14	Prenylated Rab acceptor protein 1	137390	4497	Detected-Enriched
RTN3	O95197-3;O95197-6	Reticulon-3	135851	4517	Detected-Not enriched
AKAP9	Q99996;Q99996-5;Q99996-1	A-kinase anchor protein 9	133695	4545	Detected-Not enriched
HLA-C	P10321;P10321-2	HLA class I histocompatibility antigen, Cw-7 alpha chain	133686	4546	Detected-Not enriched
TMEM230	Q96A57;Q96A57-2	Transmembrane protein 230	133570	4547	Detected-Enriched
RINT1	Q6NUQ1	RAD50-interacting protein 1	133289	4552	Detected-Not enriched
VCPIP1	Q96JH7	Deubiquitinating protein VCIP135	132798	4558	Not detected
HLA-B	P01889	HLA class I histocompatibility antigen, B-7 alpha chain	131905	4565	Detected-Not enriched
PPFIBP1	Q86W92;Q86W92-4	Liprin-beta-1	130913	4575	Detected-Not enriched
TDRD3	Q9H7E2-3;Q9H7E2;Q9H7E2-2	Tudor domain-containing protein 3	130078	4582	Detected-Not enriched
COG2	Q14746-2;Q14746	Conserved oligomeric Golgi complex subunit 2	129911	4585	Detected-Not enriched
TRIP11	Q15643;Q15643-2	Thyroid receptor-interacting protein 11	129809	4587	Detected-Enriched
STX6	O43752	Syntaxin-6	129003	4599	Detected-Not enriched
SLC30A1	Q9Y6M5	Zinc transporter 1	128608	4603	Detected-Not enriched
COG5	Q9UP83-2;Q9UP83;Q9UP83-3	Conserved oligomeric Golgi complex subunit 5	126521	4629	Detected-Not enriched
MYO5A	Q9Y4I1-3	Unconventional myosin-Va	125128	4648	Detected-Not enriched
CEPT1	Q9Y6K0	Choline/ethanolaminephosphotransferase 1	124920	4652	Detected-Not enriched
GCC1	Q96CN9	GRIP and coiled-coil domain-containing protein 1	124407	4657	Detected-Not enriched
C16orf70	Q9BSU1	UPF0183 protein C16orf70	123882	4660	Not detected
BECN1	Q14457	Beclin-1	123110	4669	Detected-Not enriched
TJAP1	Q5JTD0;Q5JTD0-2	Tight junction-associated protein 1	121626	4691	Not detected
YIPF5	Q969M3-3;Q969M3;Q969M3-2	Protein YIPF5	120597	4703	Detected-Not enriched
PRKAA2	P54646	5-AMP-activated protein kinase catalytic subunit alpha-2	120549	4704	Detected-Not enriched
COG4	Q9H9E3;Q9H9E3-3;Q9H9E3-2	Conserved oligomeric Golgi complex subunit 4	119108	4730	Detected-Not enriched
KIAA1468	Q9P260-2	LisH domain and HEAT repeat-containing protein KIAA1468	118827	4734	Not detected
FYCO1	Q9BQS8;Q9BQS8-4	FYVE and coiled-coil domain-containing protein 1	118404	4740	Not detected
RAB11FIP5	Q9BXF6	Rab11 family-interacting protein 5	116634	4771	Detected-Not enriched
GALT	P07902;P07902-2	Galactose-1-phosphate uridylyltransferase	115685	4795	Not detected
SLC35E1	Q96K37;Q96K37-2	Solute carrier family 35 member E1	113963	4821	Detected-Enriched
PRKACB	P22694-4;P22694-3;P22694;P22694-5;P22694-7;P22694-6;P22694-9;P22694-2;P22694-10;P22694-8	cAMP-dependent protein kinase catalytic subunit beta	112358	4845	Detected-Not enriched
CLSPN	Q9HAW4;Q9HAW4-3;Q9HAW4-2	Claspin	112000	4847	Not detected
COL1A1	P02452	Collagen alpha-1(I) chain	111509	4858	Not detected
WWOX	Q9NZC7;Q9NZC7-2;Q9NZC7-5	WW domain-containing oxidoreductase	110629	4873	Detected-Enriched
GNAQ	P50148	Guanine nucleotide-binding protein G(q) subunit alpha	109458	4894	Detected-Not enriched
ANKRD40	Q6AI12	Ankyrin repeat domain-containing protein 40	108687	4904	Detected-Enriched
ARHGAP8	P85298-4;P85298-3;P85298;P85298-2;P85298-5	Rho GTPase-activating protein 8	107610	4925	Detected-Not enriched
ARFGEF2	Q9Y6D5	Brefeldin A-inhibited guanine nucleotide-exchange protein 2	107400	4928	Detected-Not enriched
MAN1A2	O60476	Mannosyl-oligosaccharide 1,2-alpha-mannosidase IB	106859	4937	Detected-Enriched
CST3	P01034	Cystatin-C	106490	4939	Detected-Enriched
SPRYD7	Q5W111;Q5W111-2	SPRY domain-containing protein 7	106283	4942	Detected-Enriched
ATP2C1	P98194;P98194-4;P98194-2	Calcium-transporting ATPase type 2C member 1	105875	4951	Detected-Enriched
KCNIP3	Q9Y2W7-3;Q9Y2W7-2;Q9Y2W7	Calsenilin	105510	4954	Not detected
FAM20B	O75063	Glycosaminoglycan xylosylkinase	104638	4965	Detected-Enriched
CANT1	Q8WVQ1;Q8WVQ1-3;Q8WVQ1-2	Soluble calcium-activated nucleotidase 1	103862	4979	Detected-Enriched
HTATIP2	Q9BUP3-3;Q9BUP3	Oxidoreductase HTATIP2	103605	4983	Detected-Not enriched
USP33	Q8TEY7;Q8TEY7-2;Q8TEY7-3	Ubiquitin carboxyl-terminal hydrolase 33	103138	4992	Detected-Enriched
YIPF6	Q96EC8;Q96EC8-2	Protein YIPF6	103027	4995	Detected-Enriched
VAMP4	O75379;O75379-2	Vesicle-associated membrane protein 4	102712	5001	Detected-Enriched
FIG4	Q92562	Polyphosphoinositide phosphatase	102178	5016	Detected-Not enriched
KIAA2013	Q8IYS2-2;Q8IYS2	Uncharacterized protein KIAA2013	101685	5023	Detected-Enriched
STX17	P56962	Syntaxin-17	101063	5035	Detected-Not enriched
RAB27A	P51159;P51159-2	Ras-related protein Rab-27A	99784.1	5050	Detected-Not enriched
PKP4	Q99569-2;Q99569	Plakophilin-4	99342.2	5058	Detected-Not enriched
RABGAP1L	Q5R372;Q5R372-3;Q5R372-4	Rab GTPase-activating protein 1-like	98698.2	5071	Detected-Not enriched
TRIOBP	Q9H2D6-5;Q9H2D6-7;Q9H2D6-6	TRIO and F-actin-binding protein	98543.7	5076	Detected-Not enriched
SLC35B2	Q8TB61-3;Q8TB61-2;Q8TB61;Q8TB61-5;Q8TB61-4	Adenosine 3-phospho 5-phosphosulfate transporter 1	96734.1	5112	Detected-Enriched
DDHD2	O94830;O94830-2	Phospholipase DDHD2	96370.5	5123	Not detected
TMEM87A	Q8NBN3;Q8NBN3-3	Transmembrane protein 87A	94912.9	5144	Detected-Enriched
MPP5	Q8N3R9	MAGUK p55 subfamily member 5	94608	5149	Detected-Not enriched
MPLKIP	Q8TAP9	M-phase-specific PLK1-interacting protein	94535.8	5150	Not detected
ITGA4	P13612	Integrin alpha-4	94038.8	5161	Detected-Not enriched
CPTP	Q5TA50	Ceramide-1-phosphate transfer protein	93882.7	5168	Not detected
DYNC2H1	Q8NCM8-2;Q8NCM8	Cytoplasmic dynein 2 heavy chain 1	92374.6	5193	Detected-Not enriched
MAPKAP1	Q9BPZ7-2;Q9BPZ7;Q9BPZ7-3;Q9BPZ7-4;Q9BPZ7-5;Q9BPZ7-6	Target of rapamycin complex 2 subunit MAPKAP1	92219.1	5196	Detected-Not enriched
TRAPPC12	Q8WVT3	Trafficking protein particle complex subunit 12	92007.7	5199	Detected-Not enriched
PRKG1	Q13976	cGMP-dependent protein kinase 1	91795	5204	Not detected
GNPTG	Q9UJJ9	N-acetylglucosamine-1-phosphotransferase subunit gamma	90965.9	5222	Detected-Enriched
COG8	Q96MW5	Conserved oligomeric Golgi complex subunit 8	89254.1	5259	Detected-Not enriched
HLA-G	P17693;P17693-5;P17693-4	HLA class I histocompatibility antigen, alpha chain G	89046.7	5265	Not detected
JTB	O76095-2;O76095	Protein JTB	87737.8	5294	Detected-Enriched
SEC22A	Q96IW7	Vesicle-trafficking protein SEC22a	87682.9	5296	Detected-Enriched
ATP6V0A2	Q9Y487	V-type proton ATPase 116 kDa subunit a isoform 2	87497.3	5303	Detected-Enriched
PACS1	Q6VY07;Q6VY07-2	Phosphofurin acidic cluster sorting protein 1	87462.6	5305	Not detected
GPC6	Q9Y625	Glypican-6;Secreted glypican-6	87149.1	5309	Detected-Not enriched
MGAT1	P26572	Alpha-1,3-mannosyl-glycoprotein 2-beta-N-acetylglucosaminyltransferase	86167.4	5327	Detected-Enriched
CASC4	Q6P4E1;Q6P4E1-5	Protein CASC4	85685.9	5341	Not detected
NEDD4L	Q96PU5-5;Q96PU5;Q96PU5-2;Q96PU5-6;Q96PU5-7;Q96PU5-3	E3 ubiquitin-protein ligase NEDD4-like	85207.8	5348	Not detected
B4GALT2	O60909-3;O60909;O60909-2	Beta-1,4-galactosyltransferase 2;Lactose synthase A protein;N-acetyllactosamine synthase;Beta-N-acetylglucosaminylglycopeptide beta-1,4-galactosyltransferase;Beta-N-acetylglucosaminyl-glycolipid beta-1,4-galactosyltransferase	85200.3	5349	Detected-Enriched
LRRC8C	Q8TDW0	Volume-regulated anion channel subunit LRRC8C	84402.1	5362	Detected-Not enriched
GAS6	Q14393-3;Q14393;Q14393-1;Q14393-5;Q14393-4	Growth arrest-specific protein 6	83322.6	5386	Not detected
ATP11A	P98196	Probable phospholipid-transporting ATPase IH	82854.4	5402	Detected-Not enriched
BET1	O15155;O15155-2	BET1 homolog	82513	5409	Detected-Enriched
AP1G2	O75843	AP-1 complex subunit gamma-like 2	82308.4	5413	Detected-Not enriched
STX10	O60499;O60499-2	Syntaxin-10	82206.2	5417	Detected-Enriched
CRELD2	Q6UXH1-4;Q6UXH1;Q6UXH1-6;Q6UXH1-5;Q6UXH1-3;Q6UXH1-2	Cysteine-rich with EGF-like domain protein 2	82010	5424	Detected-Enriched
MAN2A1	Q16706	Alpha-mannosidase 2	81576	5433	Detected-Enriched
KIAA0319L	Q8IZA0;Q8IZA0-2;Q8IZA0-3	Dyslexia-associated protein KIAA0319-like protein	81500.8	5435	Detected-Enriched
RAB29	O14966;O14966-2;O14966-3	Ras-related protein Rab-7L1	81330	5438	Detected-Not enriched
IFT57	Q9NWB7	Intraflagellar transport protein 57 homolog	80989.7	5442	Detected-Not enriched
COG3	Q96JB2	Conserved oligomeric Golgi complex subunit 3	80863.2	5446	Detected-Not enriched
YIF1B	Q5BJH7-3;Q5BJH7;Q5BJH7-4;Q5BJH7-5;Q5BJH7-6	Protein YIF1B	80682.2	5449	Detected-Enriched
CDK17	Q00537-2;Q00537	Cyclin-dependent kinase 17	80369.3	5453	Detected-Not enriched
SCAMP4	Q969E2;Q969E2-2;Q969E2-3	Secretory carrier-associated membrane protein 4	79936.4	5467	Detected-Not enriched
TMEM115	Q12893	Transmembrane protein 115	79776	5470	Detected-Enriched
PLA2G4A	P47712	Cytosolic phospholipase A2;Phospholipase A2;Lysophospholipase	78650.7	5497	Not detected
GABARAP	O95166	Gamma-aminobutyric acid receptor-associated protein	78640.8	5498	Not detected
TM9SF1	O15321;O15321-2	Transmembrane 9 superfamily member 1	78506.5	5504	Detected-Enriched
GLT8D1	Q68CQ7	Glycosyltransferase 8 domain-containing protein 1	78299.2	5509	Detected-Enriched
ARRB1	P49407-2;P49407	Beta-arrestin-1	77724.1	5521	Not detected
CDC42BPA	Q5VT25-4;Q5VT25-5;Q5VT25;Q5VT25-2;Q5VT25-6	Serine/threonine-protein kinase MRCK alpha	77268.6	5532	Detected-Not enriched
ARFRP1	Q13795;Q13795-3;Q13795-2;Q13795-4	ADP-ribosylation factor-related protein 1	76179.3	5556	Detected-Enriched
RND3	P61587	Rho-related GTP-binding protein RhoE	76083.2	5560	Not detected
DST	Q03001;Q03001-14	Dystonin	76068.2	5562	Detected-Not enriched
PPAP2B	O14495	Lipid phosphate phosphohydrolase 3	75462.6	5575	Not detected
ARHGAP12	Q8IWW6;Q8IWW6-4;Q8IWW6-3	Rho GTPase-activating protein 12	74421.5	5603	Not detected
RSC1A1	Q92681	Regulatory solute carrier protein family 1 member 1	74018.1	5610	Not detected
FAM114A1	Q8IWE2;Q8IWE2-2	Protein NOXP20	73765.2	5616	Not detected
CBY1	Q9Y3M2	Protein chibby homolog 1	72996.4	5637	Detected-Not enriched
HABP4	Q5JVS0;Q5JVS0-2	Intracellular hyaluronan-binding protein 4	71686.1	5663	Not detected
NEDD4	P46934-4	E3 ubiquitin-protein ligase NEDD4	71653.9	5664	Not detected
STK25	O00506;O00506-3;O00506-2	Serine/threonine-protein kinase 25	71258.1	5679	Not detected
HOOK2	Q96ED9-2;Q96ED9	Protein Hook homolog 2	70495.4	5702	Detected-Not enriched
ARFGEF1	Q9Y6D6	Brefeldin A-inhibited guanine nucleotide-exchange protein 1	70101.4	5715	Detected-Not enriched
TNRC6A	Q8NDV7-6;Q8NDV7;Q8NDV7-5;Q8NDV7-2	Trinucleotide repeat-containing gene 6A protein	69952.3	5718	Not detected
RNF122	Q9H9V4	RING finger protein 122	69762.7	5725	Detected-Enriched
PKN3	Q6P5Z2	Serine/threonine-protein kinase N3	69686.1	5728	Detected-Not enriched
BET1L	Q9NYM9	BET1-like protein	69228.8	5740	Detected-Enriched
POMGNT1	Q8WZA1;Q8WZA1-2	Protein O-linked-mannose beta-1,2-N-acetylglucosaminyltransferase 1	68861.1	5747	Detected-Enriched
ATR	Q13535;Q13535-2;Q13535-3	Serine/threonine-protein kinase ATR	68130.2	5765	Detected-Not enriched
KIF1C	O43896	Kinesin-like protein KIF1C	67996.4	5769	Detected-Not enriched
CPE	P16870-2;P16870	Carboxypeptidase E	66850.8	5796	Detected-Enriched
GOLGA1	Q92805	Golgin subfamily A member 1	66444.1	5809	Detected-Enriched
OBSL1	O75147-4;O75147;O75147-1;O75147-2	Obscurin-like protein 1	66125.2	5820	Detected-Not enriched
QPCTL	Q9NXS2;Q9NXS2-3	Glutaminyl-peptide cyclotransferase-like protein	64526.7	5864	Detected-Enriched
FBXW8	Q8N3Y1;Q8N3Y1-2	F-box/WD repeat-containing protein 8	64466.8	5868	Not detected
GJA1	P17302	Gap junction alpha-1 protein	64344	5872	Detected-Enriched
UXS1	Q8NBZ7-2;Q8NBZ7;Q8NBZ7-3	UDP-glucuronic acid decarboxylase 1	63509.7	5890	Detected-Enriched
ITGA5	P08648	Integrin alpha-5;Integrin alpha-5 heavy chain;Integrin alpha-5 light chain	63486.9	5891	Detected-Not enriched
EXT2	Q93063;Q93063-3;Q93063-2	Exostosin-2	63262.2	5897	Detected-Enriched
LZTR1	Q8N653	Leucine-zipper-like transcriptional regulator 1	63225.2	5900	Not detected
CYTH1	Q15438;Q15438-2;Q15438-3	Cytohesin-1	63207.9	5901	Not detected
GPC1	P35052;P35052-2	Glypican-1;Secreted glypican-1	63099.7	5903	Detected-Not enriched
GALNT1	Q10472	Polypeptide N-acetylgalactosaminyltransferase 1;Polypeptide N-acetylgalactosaminyltransferase 1 soluble form	63067.9	5904	Detected-Enriched
SCOC	Q9UIL1-3;Q9UIL1-2;Q9UIL1	Short coiled-coil protein	62648.8	5915	Not detected
BGN	P21810	Biglycan	62570.8	5917	Not detected
AFTPH	Q6ULP2-8;Q6ULP2-6;Q6ULP2;Q6ULP2-9;Q6ULP2-7	Aftiphilin	61493.1	5941	Detected-Not enriched
PDGFRB	P09619	Platelet-derived growth factor receptor beta	61328.1	5945	Not detected
TRAPPC11	Q7Z392;Q7Z392-3;Q7Z392-4	Trafficking protein particle complex subunit 11	61223.5	5950	Detected-Not enriched
TMEM181	Q9P2C4	Transmembrane protein 181	61220.9	5951	Detected-Enriched
NOTCH2	Q04721	Neurogenic locus notch homolog protein 2;Notch 2 extracellular truncation;Notch 2 intracellular domain	61062.2	5954	Detected-Not enriched
MTFMT	Q96DP5	Methionyl-tRNA formyltransferase, mitochondrial	59390.9	6002	Detected-Not enriched
GORAB	Q5T7V8;Q5T7V8-3;Q5T7V8-4	RAB6-interacting golgin	59241.3	6007	Detected-Not enriched
EBAG9	O00559;O00559-2	Receptor-binding cancer antigen expressed on SiSo cells	58890.8	6012	Detected-Enriched
PJA2	O43164-2;O43164	E3 ubiquitin-protein ligase Praja-2	58742.5	6020	Not detected
PCGF5	Q86SE9	Polycomb group RING finger protein 5	58664.5	6024	Not detected
CTSL	P07711	Cathepsin L1;Cathepsin L1 heavy chain;Cathepsin L1 light chain	57374.3	6053	Detected-Not enriched
PLEKHJ1	Q9NW61	Pleckstrin homology domain-containing family J member 1	57298	6057	Not detected
C14orf80	Q86SX3-2;Q86SX3-6;Q86SX3;Q86SX3-5;Q86SX3-3;Q86SX3-4	Uncharacterized protein C14orf80	56630	6082	Not detected
RNF13	O43567;O43567-2	E3 ubiquitin-protein ligase RNF13	56542.6	6087	Not detected
CAMKMT	Q7Z624	Calmodulin-lysine N-methyltransferase	56482.9	6088	Not detected
ARL5B	Q96KC2	ADP-ribosylation factor-like protein 5B	56307.2	6092	Detected-Enriched
SYNRG	Q9UMZ2-5;Q9UMZ2;Q9UMZ2-4;Q9UMZ2-8;Q9UMZ2-3;Q9UMZ2-7;Q9UMZ2-6;Q9UMZ2-9	Synergin gamma	56253.3	6095	Not detected
YIPF3	Q9GZM5	Protein YIPF3;Protein YIPF3, 36 kDa form III	55972.3	6104	Detected-Enriched
MIF4GD	A9UHW6;A9UHW6-2;A9UHW6-3	MIF4G domain-containing protein	54526.3	6140	Not detected
APH1A	Q96BI3;Q96BI3-2	Gamma-secretase subunit APH-1A	54124.6	6152	Detected-Not enriched
KIFAP3	Q92845-2;Q92845-3;Q92845;Q92845-4	Kinesin-associated protein 3	53870.4	6158	Not detected
CLCN3	P51790-2	H(+)/Cl(-) exchange transporter 3	53860	6159	Detected-Not enriched
MAN1B1	Q9UKM7	Endoplasmic reticulum mannosyl-oligosaccharide 1,2-alpha-mannosidase	53493	6172	Detected-Enriched
KLK11	Q9UBX7-1;Q9UBX7-4;Q9UBX7;Q9UBX7-3	Kallikrein-11;Kallikrein-11 inactive chain 1;Kallikrein-11 inactive chain 2	53045.1	6185	Not detected
ZFYVE1	Q9HBF4;Q9HBF4-3;Q9HBF4-2	Zinc finger FYVE domain-containing protein 1	52530.3	6195	Not detected
DAOA	P59103-2;P59103-4;P59103	D-amino acid oxidase activator	51730.2	6224	Not detected
CCDC91	Q7Z6B0;Q7Z6B0-2;Q7Z6B0-3	Coiled-coil domain-containing protein 91	51695.8	6225	Not detected
TMEM59	Q9BXS4	Transmembrane protein 59	50719.2	6260	Detected-Enriched
TNKS	O95271	Tankyrase-1	50242.9	6269	Detected-Not enriched
YIF1A	O95070	Protein YIF1A	50094.8	6275	Detected-Enriched
FUT8	Q9BYC5;Q9BYC5-2;Q9BYC5-3	Alpha-(1,6)-fucosyltransferase	49630.8	6295	Detected-Enriched
C1orf43	Q9BWL3;Q9BWL3-3;Q9BWL3-2	Uncharacterized protein C1orf43	49586.7	6297	Detected-Not enriched
FAM3A	P98173;P98173-2	Protein FAM3A	49307.6	6310	Detected-Enriched
CCDC186	Q7Z3E2	Coiled-coil domain-containing protein 186	48161.5	6349	Not detected
SLC37A4	O43826;O43826-2	Glucose-6-phosphate translocase	47807.8	6360	Detected-Not enriched
LIMK2	P53671;P53671-2	LIM domain kinase 2	47597.9	6366	Not detected
EXTL2	Q9UBQ6	Exostosin-like 2;Processed exostosin-like 2	47394.7	6375	Detected-Enriched
NMT2	O60551	Glycylpeptide N-tetradecanoyltransferase 2	47163.4	6380	Not detected
YIPF4	Q9BSR8	Protein YIPF4	46971.1	6387	Detected-Enriched
DENND4C	Q5VZ89-7	DENN domain-containing protein 4C	46492.6	6395	Not detected
CDC6	Q99741	Cell division control protein 6 homolog	46423.5	6400	Detected-Not enriched
SORT1	Q99523;Q99523-2	Sortilin	46133.8	6416	Detected-Not enriched
RAB39A	Q14964	Ras-related protein Rab-39A	45753.1	6428	Detected-Not enriched
YIPF1	Q9Y548	Protein YIPF1	45634.5	6433	Detected-Enriched
SLC33A1	O00400	Acetyl-coenzyme A transporter 1	45485.1	6439	Detected-Not enriched
DPY30	Q9C005	Protein dpy-30 homolog	45403.6	6444	Not detected
ROBO1	Q9Y6N7-4;Q9Y6N7-3;Q9Y6N7;Q9Y6N7-2;Q9Y6N7-5;Q9Y6N7-6	Roundabout homolog 1	45171.7	6449	Detected-Not enriched
TGOLN2	O43493;O43493-5;O43493-3;O43493-7;O43493-4;O43493-6	Trans-Golgi network integral membrane protein 2	45022.1	6453	Detected-Enriched
CEP83	Q9Y592;Q9Y592-2	Centrosomal protein of 83 kDa	44995.6	6455	Detected-Not enriched
ALX1	Q15699	ALX homeobox protein 1	44878.3	6460	Not detected
ZDHHC13	Q8IUH4;Q8IUH4-3;Q8IUH4-2	Palmitoyltransferase ZDHHC13	44846.9	6461	Detected-Enriched
NFKBIE	O00221	NF-kappa-B inhibitor epsilon	44783.5	6462	Not detected
PPM1L	Q5SGD2;Q5SGD2-2;Q5SGD2-3	Protein phosphatase 1L	44730.4	6468	Detected-Enriched
ATP11C	Q8NB49;Q8NB49-2;Q8NB49-4	Phospholipid-transporting ATPase IG	44624.5	6474	Detected-Not enriched
FKRP	Q9H9S5	Fukutin-related protein	44553.8	6477	Detected-Enriched
SVIP	Q8NHG7	Small VCP/p97-interacting protein	44494.2	6479	Not detected
GPR107	Q5VW38;Q5VW38-2;Q5VW38-3	Protein GPR107	44396.6	6484	Detected-Enriched
KLHL22	Q53GT1;Q53GT1-3	Kelch-like protein 22	44271.5	6493	Not detected
STK17B	O94768	Serine/threonine-protein kinase 17B	43820.6	6506	Not detected
XPR1	Q9UBH6;Q9UBH6-2	Xenotropic and polytropic retrovirus receptor 1	43736.8	6510	Detected-Not enriched
RAB43	Q86YS6	Ras-related protein Rab-43	43724	6512	Detected-Not enriched
SCAP	Q12770;Q12770-4;Q12770-2;Q12770-3	Sterol regulatory element-binding protein cleavage-activating protein	42854.9	6539	Detected-Not enriched
ABCB6	Q9NP58-4;Q9NP58	ATP-binding cassette sub-family B member 6, mitochondrial	42591.5	6547	Detected-Not enriched
GPR180	Q86V85	Integral membrane protein GPR180	42111.5	6565	Detected-Enriched
FGD1	P98174	FYVE, RhoGEF and PH domain-containing protein 1	41974.7	6570	Not detected
PRKCE	Q02156	Protein kinase C epsilon type	41697.7	6580	Not detected
UBXN2B	Q14CS0	UBX domain-containing protein 2B	41433.9	6588	Not detected
ITM2B	Q9Y287;Q9Y287-2	Integral membrane protein 2B;BRI2, membrane form;BRI2 intracellular domain;BRI2C, soluble form;Bri23 peptide	41432.9	6589	Detected-Enriched
PRNP	P04156	Major prion protein	41291.1	6593	Detected-Not enriched
PI4K2B	Q8TCG2	Phosphatidylinositol 4-kinase type 2-beta	41149.5	6601	Detected-Enriched
ARSB	P15848;P15848-2	Arylsulfatase B	41069.5	6603	Detected-Not enriched
PLEKHA3	Q9HB20	Pleckstrin homology domain-containing family A member 3	41057.6	6604	Detected-Enriched
TAF11	Q15544;Q15544-2	Transcription initiation factor TFIID subunit 11	40705.7	6612	Not detected
SLC30A6	Q6NXT4;Q6NXT4-2;Q6NXT4-4;Q6NXT4-3	Zinc transporter 6	40635.5	6616	Detected-Enriched
GLCE	O94923	D-glucuronyl C5-epimerase	40342.1	6629	Detected-Enriched
EXTL3	O43909	Exostosin-like 3	40254.1	6633	Detected-Enriched
TRAPPC6A	O75865;O75865-2	Trafficking protein particle complex subunit 6A	40239.7	6635	Not detected
LDLR	P01130;P01130-3;P01130-4;P01130-5;P01130-6;P01130-2	Low-density lipoprotein receptor	40036.4	6645	Detected-Not enriched
C1GALT1C1	Q96EU7	C1GALT1-specific chaperone 1	39820.7	6651	Detected-Enriched
HS6ST2	Q96MM7;Q96MM7-4;Q96MM7-2;Q96MM7-3	Heparan-sulfate 6-O-sulfotransferase 2	39730	6659	Detected-Enriched
UGGT2	Q9NYU1	UDP-glucose:glycoprotein glucosyltransferase 2	39712.5	6661	Detected-Not enriched
SPPL2A	Q8TCT8	Signal peptide peptidase-like 2A	39269.5	6675	Detected-Not enriched
SEC14L1	Q92503-2;Q92503;Q92503-3	SEC14-like protein 1	39143.5	6679	Not detected
C10orf76	Q5T2E6	UPF0668 protein C10orf76	39074.4	6682	Not detected
B3GALT6	Q96L58	Beta-1,3-galactosyltransferase 6	38890.7	6686	Detected-Enriched
SLC38A1	Q9H2H9	Sodium-coupled neutral amino acid transporter 1	38653.6	6695	Detected-Not enriched
SLC35A3	Q9Y2D2-2;Q9Y2D2-3;Q9Y2D2	UDP-N-acetylglucosamine transporter	38554	6698	Detected-Enriched
GALNT3	Q14435	Polypeptide N-acetylgalactosaminyltransferase 3	38518.1	6700	Detected-Enriched
RAB11A	P62491;P62491-2	Ras-related protein Rab-11A	38499.5	6701	Not detected
TRAPPC10	P48553	Trafficking protein particle complex subunit 10	38304.3	6713	Not detected
KIAA0430	Q9Y4F3-3;Q9Y4F3-4;Q9Y4F3	Meiosis arrest female protein 1	38267	6715	Not detected
C9orf85	Q96MD7-1;Q96MD7	Uncharacterized protein C9orf85	38064.2	6729	Detected-Not enriched
AP4S1	Q9Y587;Q9Y587-3;Q9Y587-4;Q9Y587-2	AP-4 complex subunit sigma-1	38013.6	6735	Not detected
MANEA	Q5SRI9	Glycoprotein endo-alpha-1,2-mannosidase	37551.2	6749	Detected-Enriched
AP4M1	O00189	AP-4 complex subunit mu-1	37367	6759	Not detected
ASAP2	O43150	Arf-GAP with SH3 domain, ANK repeat and PH domain-containing protein 2	37282.5	6762	Not detected
BCL9	O00512	B-cell CLL/lymphoma 9 protein	37193.1	6766	Not detected
SDC1	P18827	Syndecan-1	37172.6	6768	Detected-Not enriched
NTAN1	Q96AB6	Protein N-terminal asparagine amidohydrolase	37039.1	6773	Not detected
AP4B1	Q9Y6B7	AP-4 complex subunit beta-1	36718.8	6782	Not detected
CUL7	Q14999	Cullin-7	36653.8	6785	Detected-Not enriched
B4GALT3	O60512	Beta-1,4-galactosyltransferase 3;N-acetyllactosamine synthase;Beta-N-acetylglucosaminylglycopeptide beta-1,4-galactosyltransferase;Beta-N-acetylglucosaminyl-glycolipid beta-1,4-galactosyltransferase	36641.3	6786	Detected-Enriched
GLT8D2	Q9H1C3	Glycosyltransferase 8 domain-containing protein 2	36132.9	6819	Detected-Enriched
APC	P25054;P25054-3;P25054-2	Adenomatous polyposis coli protein	35973.3	6832	Detected-Not enriched
AP1S3	Q96PC3-3;Q96PC3-4;Q96PC3;Q96PC3-2	AP-1 complex subunit sigma-3	35647	6844	Not detected
TRIM3	O75382;O75382-2;O75382-4;O75382-3	Tripartite motif-containing protein 3	35255.7	6860	Detected-Not enriched
FAM65A	Q6ZS17-2;Q6ZS17;Q6ZS17-3;Q6ZS17-4	Protein FAM65A	35187.9	6863	Not detected
TGFBI	Q15582	Transforming growth factor-beta-induced protein ig-h3	34369.1	6905	Not detected
TRIM23	P36406-3;P36406-2;P36406	E3 ubiquitin-protein ligase TRIM23	34334.3	6908	Not detected
ID1	P41134;P41134-2	DNA-binding protein inhibitor ID-1	34282.2	6911	Not detected
ARL5A	Q9Y689;Q9Y689-2	ADP-ribosylation factor-like protein 5A	34243.4	6915	Detected-Enriched
B4GALNT3	Q6L9W6	Beta-1,4-N-acetylgalactosaminyltransferase 3	34156.5	6922	Detected-Enriched
PPP2R3C	Q969Q6;Q969Q6-2	Serine/threonine-protein phosphatase 2A regulatory subunit B subunit gamma	34037.8	6924	Detected-Not enriched
GAL	P22466	Galanin peptides;Galanin;Galanin message-associated peptide	33988.1	6926	Not detected
PICK1	Q9NRD5;Q9NRD5-2	PRKCA-binding protein	33382.5	6957	Detected-Not enriched
PIKFYVE	Q9Y2I7	1-phosphatidylinositol 3-phosphate 5-kinase	33310.4	6961	Not detected
TANGO2	Q6ICL3-3;Q6ICL3;Q6ICL3-4;Q6ICL3-6;Q6ICL3-2	Transport and Golgi organization protein 2 homolog	32896.4	6977	Not detected
AP1AR	Q63HQ0;Q63HQ0-2	AP-1 complex-associated regulatory protein	32718.3	6991	Detected-Enriched
CYTH3	O43739-2;O43739	Cytohesin-3	32601.2	6998	Not detected
C1GALT1	Q9NS00;Q9NS00-2	Glycoprotein-N-acetylgalactosamine 3-beta-galactosyltransferase 1	32557.7	7001	Detected-Enriched
TMEM246	Q9BRR3	Transmembrane protein 246	32495.3	7004	Not detected
KLHL12	Q53G59;Q53G59-2	Kelch-like protein 12	32440.2	7007	Not detected
NRGN	Q92686	Neurogranin;NEUG(55-78)	32310	7015	Not detected
PODXL2	Q9NZ53;Q9NZ53-2	Podocalyxin-like protein 2	32251.1	7020	Detected-Not enriched
MGAT5	Q09328	Alpha-1,6-mannosylglycoprotein 6-beta-N-acetylglucosaminyltransferase A	31986.4	7029	Detected-Enriched
MTMR10	Q9NXD2	Myotubularin-related protein 10	31951.8	7033	Not detected
ICA1L	Q8NDH6;Q8NDH6-2	Islet cell autoantigen 1-like protein	31750	7046	Not detected
B4GALT4	O60513	Beta-1,4-galactosyltransferase 4;N-acetyllactosamine synthase;Lactotriaosylceramide beta-1,4-galactosyltransferase	31639.8	7053	Detected-Enriched
FUT11	Q495W5;Q495W5-2	Alpha-(1,3)-fucosyltransferase 11	31562.3	7058	Not detected
FAM109A	Q8N4B1;Q8N4B1-4	Sesquipedalian-1	31149.4	7083	Not detected
B4GALT5	O43286	Beta-1,4-galactosyltransferase 5	30815.2	7096	Detected-Enriched
PRKD1	Q15139	Serine/threonine-protein kinase D1	30524.4	7103	Not detected
CHPF2	Q9P2E5;Q9P2E5-2	Chondroitin sulfate glucuronyltransferase	30500	7104	Detected-Enriched
LYSMD3	Q7Z3D4	LysM and putative peptidoglycan-binding domain-containing protein 3	29962.1	7131	Detected-Enriched
RAB3IP	Q96QF0-2;Q96QF0;Q96QF0-3;Q96QF0-4;Q96QF0-8;Q96QF0-5;Q96QF0-7;Q96QF0-6	Rab-3A-interacting protein	29367.2	7162	Not detected
RGS19	P49795	Regulator of G-protein signaling 19	29275.4	7168	Not detected
SIPA1L3	O60292	Signal-induced proliferation-associated 1-like protein 3	29259.9	7170	Detected-Not enriched
ZDHHC20	Q5W0Z9;Q5W0Z9-4	Probable palmitoyltransferase ZDHHC20	29235.2	7171	Detected-Not enriched
GORASP1	Q9BQQ3;Q9BQQ3-3;Q9BQQ3-2	Golgi reassembly-stacking protein 1	29049.6	7178	Detected-Enriched
CRACR2A	Q9BSW2-2;Q9BSW2	EF-hand calcium-binding domain-containing protein 4B	28717.8	7193	Detected-Not enriched
ATF6	P18850	Cyclic AMP-dependent transcription factor ATF-6 alpha;Processed cyclic AMP-dependent transcription factor ATF-6 alpha	28193.9	7224	Not detected
KBTBD8	Q8NFY9	Kelch repeat and BTB domain-containing protein 8	27911.5	7240	Not detected
DYM	Q7RTS9;Q7RTS9-2	Dymeclin	27754.2	7251	Detected-Enriched
USP32	Q8NFA0	Ubiquitin carboxyl-terminal hydrolase 32	27605.1	7262	Not detected
HDAC5	Q9UQL6-3;Q9UQL6;Q9UQL6-2	Histone deacetylase 5	27568.6	7263	Not detected
TSPAN13	O95857	Tetraspanin-13	27487	7267	Detected-Enriched
MANEAL	Q5VSG8;Q5VSG8-2	Glycoprotein endo-alpha-1,2-mannosidase-like protein	27454.5	7274	Detected-Enriched
RAB6B	Q9NRW1;Q9NRW1-2	Ras-related protein Rab-6B	27370.8	7279	Detected-Not enriched
ENTHD2	Q96N21	AP-4 complex accessory subunit tepsin	27328.3	7283	Not detected
MGAT4B	Q9UQ53-2;Q9UQ53;Q9UQ53-3	Alpha-1,3-mannosyl-glycoprotein 4-beta-N-acetylglucosaminyltransferase B	27103.5	7296	Detected-Enriched
CLEC16A	Q2KHT3	Protein CLEC16A	27053.7	7300	Detected-Enriched
UBXN2A	P68543-2;P68543	UBX domain-containing protein 2A	26922.5	7311	Not detected
F9	P00740-2;P00740	Coagulation factor IX;Coagulation factor IXa light chain;Coagulation factor IXa heavy chain	26690.9	7327	Not detected
NDFIP1	Q9BT67	NEDD4 family-interacting protein 1	26683	7328	Detected-Enriched
CLN8	Q9UBY8	Protein CLN8	26676.9	7329	Not detected
BLZF1	Q9H2G9	Golgin-45	26402.4	7340	Detected-Enriched
CEP57	Q86XR8;Q86XR8-4;Q86XR8-5;Q86XR8-2;Q86XR8-3	Centrosomal protein of 57 kDa	26068.4	7361	Detected-Not enriched
BICD1	Q96G01;Q96G01-3	Protein bicaudal D homolog 1	25800.7	7373	Not detected
UNC13B	O14795;O14795-2	Protein unc-13 homolog B	25792.3	7376	Not detected
FMOD	Q06828	Fibromodulin	25486	7398	Not detected
INPP5E	Q9NRR6-2;Q9NRR6	72 kDa inositol polyphosphate 5-phosphatase	25344.3	7404	Detected-Not enriched
ZDHHC24	Q6UX98	Probable palmitoyltransferase ZDHHC24	25064.5	7422	Not detected
RHOBTB3	O94955	Rho-related BTB domain-containing protein 3	24973.1	7427	Detected-Not enriched
ARV1	Q9H2C2	Protein ARV1	24942.1	7428	Detected-Not enriched
ZDHHC17	Q8IUH5;Q8IUH5-3	Palmitoyltransferase ZDHHC17	24930.7	7431	Detected-Enriched
PRDM2	Q13029;Q13029-2;Q13029-3;Q13029-5	PR domain zinc finger protein 2	24637	7447	Not detected
TMCO3	Q6UWJ1-3;Q6UWJ1-2;Q6UWJ1	Transmembrane and coiled-coil domain-containing protein 3	24557.4	7457	Detected-Enriched
CHST10	O43529	Carbohydrate sulfotransferase 10	24517.3	7464	Detected-Enriched
CNST	Q6PJW8;Q6PJW8-2	Consortin	24514.1	7465	Not detected
STMN3	Q9NZ72-2;Q9NZ72	Stathmin-3	24359.7	7476	Not detected
RPGR	Q92834-2;Q92834-4;Q92834-3;Q92834-6	X-linked retinitis pigmentosa GTPase regulator	24172.1	7493	Detected-Not enriched
CHSY3	Q70JA7	Chondroitin sulfate synthase 3	24142.2	7494	Detected-Enriched
CHPT1	Q8WUD6;Q8WUD6-2	Cholinephosphotransferase 1	24077.5	7497	Detected-Enriched
PNPLA8	Q9NP80-3;Q9NP80;Q9NP80-2	Calcium-independent phospholipase A2-gamma	24014.6	7500	Detected-Not enriched
CNIH1	O95406	Protein cornichon homolog 1	23842.4	7518	Not detected
LEPREL1	Q8IVL5	Prolyl 3-hydroxylase 2	23020.1	7567	Not detected
STK16	O75716	Serine/threonine-protein kinase 16	22892.6	7571	Not detected
GKAP1	Q5VSY0	G kinase-anchoring protein 1	22757.4	7582	Not detected
VPS54	Q9P1Q0;Q9P1Q0-4;Q9P1Q0-2;Q9P1Q0-3	Vacuolar protein sorting-associated protein 54	22596.3	7592	Not detected
RNF121	Q9H920;Q9H920-2	RING finger protein 121	22571.1	7597	Detected-Enriched
HERC1	Q15751	Probable E3 ubiquitin-protein ligase HERC1	22215.3	7618	Not detected
FGFRL1	Q8N441	Fibroblast growth factor receptor-like 1	22138.1	7623	Not detected
ST3GAL4	Q11206-5;Q11206;Q11206-4;Q11206-7;Q11206-3;Q11206-6;Q11206-2	CMP-N-acetylneuraminate-beta-galactosamide-alpha-2,3-sialyltransferase 4	22133.7	7624	Detected-Enriched
PAM	P19021-4;P19021-3;P19021-6;P19021;P19021-5;P19021-2	Peptidyl-glycine alpha-amidating monooxygenase;Peptidylglycine alpha-hydroxylating monooxygenase;Peptidyl-alpha-hydroxyglycine alpha-amidating lyase	22126.1	7625	Detected-Enriched
UST	Q9Y2C2	Uronyl 2-sulfotransferase	22111.7	7626	Detected-Enriched
C6orf89	Q6UWU4;Q6UWU4-2	Bombesin receptor-activated protein C6orf89	22109.9	7627	Detected-Not enriched
TPST2	O60704	Protein-tyrosine sulfotransferase 2	22095.7	7630	Detected-Enriched
ATF6B	Q99941-2;Q99941	Cyclic AMP-dependent transcription factor ATF-6 beta;Processed cyclic AMP-dependent transcription factor ATF-6 beta	21905	7647	Not detected
SPPL2B	Q8TCT7-2;Q8TCT7-4;Q8TCT7	Signal peptide peptidase-like 2B	21878.4	7649	Detected-Enriched
CHPF	Q8IZ52;Q8IZ52-4	Chondroitin sulfate synthase 2	21824.3	7656	Detected-Enriched
GPER1	Q99527	G-protein coupled estrogen receptor 1	21654.2	7669	Not detected
MPHOSPH9	Q99550;Q99550-2	M-phase phosphoprotein 9	21546.1	7677	Detected-Not enriched
ADCY3	O60266;O60266-2	Adenylate cyclase type 3	21456.9	7683	Detected-Not enriched
CLCN5	P51795-2;P51795	H(+)/Cl(-) exchange transporter 5	21265.4	7696	Not detected
PSEN1	P49768-2;P49768;P49768-7;P49768-3;P49768-5;P49768-6;P49768-4	Presenilin-1;Presenilin-1 NTF subunit;Presenilin-1 CTF subunit;Presenilin-1 CTF12	20871.5	7723	Detected-Not enriched
SERINC3	Q13530-2;Q13530	Serine incorporator 3	20852.2	7724	Detected-Not enriched
ITM2C	Q9NQX7-2;Q9NQX7-3;Q9NQX7	Integral membrane protein 2C;CT-BRI3	20841.1	7725	Detected-Enriched
NEO1	Q92859-3;Q92859-2;Q92859-4;Q92859	Neogenin	20715.8	7730	Detected-Enriched
LMTK2	Q8IWU2	Serine/threonine-protein kinase LMTK2	20686.8	7734	Detected-Not enriched
FGD4	Q96M96	FYVE, RhoGEF and PH domain-containing protein 4	20676.5	7735	Not detected
G2E3	Q7L622	G2/M phase-specific E3 ubiquitin-protein ligase	20587.7	7742	Not detected
UGCG	Q16739	Ceramide glucosyltransferase	20578.8	7743	Detected-Enriched
CIB1	Q99828;Q99828-2	Calcium and integrin-binding protein 1	20446	7752	Not detected
ZDHHC6	Q9H6R6-2;Q9H6R6	Palmitoyltransferase ZDHHC6	20396.4	7759	Not detected
TP73	O15350;O15350-8;O15350-11;O15350-6;O15350-13;O15350-5;O15350-2;O15350-9;O15350-12;O15350-3;O15350-10;O15350-4	Tumor protein p73	20260.9	7772	Not detected
SPPL3	Q8TCT6-3;Q8TCT6	Signal peptide peptidase-like 3	20173.6	7778	Detected-Enriched
KDELR1	P24390;P24390-2	ER lumen protein-retaining receptor 1	20073	7788	Detected-Enriched
ATP7A	Q04656-5;Q04656;Q04656-2;Q04656-3	Copper-transporting ATPase 1	19204.2	7863	Detected-Enriched
SCYL3	Q8IZE3-2;Q8IZE3	Protein-associating with the carboxyl-terminal domain of ezrin	19169	7867	Detected-Enriched
PKD2	Q13563-3;Q13563;Q13563-5;Q13563-4;Q13563-2	Polycystin-2	19062.8	7875	Not detected
RNFT1	Q5M7Z0;Q5M7Z0-2;Q5M7Z0-3	RING finger and transmembrane domain-containing protein 1	19040.2	7877	Detected-Enriched
MAN2A2	P49641;P49641-2	Alpha-mannosidase 2x	19039.5	7878	Detected-Enriched
GALNT10	Q86SR1;Q86SR1-2;Q86SR1-3	Polypeptide N-acetylgalactosaminyltransferase 10	19026.2	7880	Detected-Enriched
AP4E1	Q9UPM8;Q9UPM8-2	AP-4 complex subunit epsilon-1	18960.2	7885	Not detected
MINK1	Q8N4C8;Q8N4C8-2;Q8N4C8-3;Q8N4C8-4;Q8N4C8-5	Misshapen-like kinase 1	18797.5	7901	Detected-Not enriched
HLA-E	P13747	HLA class I histocompatibility antigen, alpha chain E	18762.8	7905	Not detected
NDST1	P52848	Bifunctional heparan sulfate N-deacetylase/N-sulfotransferase 1;Heparan sulfate N-deacetylase 1;Heparan sulfate N-sulfotransferase 1	18627.6	7918	Detected-Enriched
CLN3	Q13286-4;Q13286-2;Q13286-7;Q13286-3;Q13286;Q13286-5;Q13286-6	Battenin	18590.4	7921	Not detected
CHST12	Q9NRB3	Carbohydrate sulfotransferase 12	18545.1	7925	Detected-Enriched
SPRY1	O43609	Protein sprouty homolog 1	18497.7	7930	Not detected
YIPF2	Q9BWQ6	Protein YIPF2	18193.9	7947	Detected-Not enriched
FGFR3	P22607-3;P22607;P22607-2;P22607-4	Fibroblast growth factor receptor 3	18134.8	7951	Not detected
RSPRY1	Q96DX4	RING finger and SPRY domain-containing protein 1	18036.6	7955	Detected-Not enriched
FKTN	O75072-2;O75072	Fukutin	17901.8	7964	Detected-Enriched
AJUBA	Q96IF1	LIM domain-containing protein ajuba	17789.5	7968	Not detected
KLHL20	Q9Y2M5;Q9Y2M5-2	Kelch-like protein 20	17462.7	7997	Not detected
FMNL3	Q8IVF7;Q8IVF7-2;Q8IVF7-3	Formin-like protein 3	17453.5	7998	Detected-Not enriched
CHSY1	Q86X52	Chondroitin sulfate synthase 1	17242.5	8012	Detected-Enriched
SH3RF1	Q7Z6J0;Q7Z6J0-3	E3 ubiquitin-protein ligase SH3RF1	17205.4	8017	Not detected
ASIC1	P78348;P78348-1;P78348-3	Acid-sensing ion channel 1	17077.7	8033	Detected-Not enriched
HPD	P32754-2;P32754	4-hydroxyphenylpyruvate dioxygenase	17027.4	8039	Not detected
DENND4B	O75064	DENN domain-containing protein 4B	16918.7	8049	Not detected
AIFM2	Q9BRQ8;Q9BRQ8-2	Apoptosis-inducing factor 2	16917.4	8050	Detected-Not enriched
ST3GAL6	Q9Y274	Type 2 lactosamine alpha-2,3-sialyltransferase	16605.1	8079	Detected-Enriched
GNPTAB	Q3T906	N-acetylglucosamine-1-phosphotransferase subunits alpha/beta;N-acetylglucosamine-1-phosphotransferase subunit alpha;N-acetylglucosamine-1-phosphotransferase subunit beta	16587	8081	Detected-Enriched
TRAPPC9	Q96Q05-3;Q96Q05;Q96Q05-2	Trafficking protein particle complex subunit 9	16495	8090	Not detected
ANGEL1	Q9UNK9	Protein angel homolog 1	16482.4	8092	Not detected
TBC1D20	Q96BZ9;Q96BZ9-3	TBC1 domain family member 20	16447.3	8096	Not detected
ENTPD4	Q9Y227;Q9Y227-2	Ectonucleoside triphosphate diphosphohydrolase 4	16345.5	8105	Detected-Enriched
ZDHHC3	Q9NYG2;Q9NYG2-2	Palmitoyltransferase ZDHHC3	16297.7	8112	Detected-Enriched
B3GALNT2	Q8NCR0;Q8NCR0-2	UDP-GalNAc:beta-1,3-N-acetylgalactosaminyltransferase 2	16214.9	8118	Not detected
MBTPS1	Q14703	Membrane-bound transcription factor site-1 protease	15991.5	8139	Detected-Enriched
PIEZO1	Q92508	Piezo-type mechanosensitive ion channel component 1	15984.5	8141	Detected-Not enriched
ATP11B	Q9Y2G3	Probable phospholipid-transporting ATPase IF	15831.8	8152	Detected-Not enriched
RGP1	Q92546	RAB6A-GEF complex partner protein 2	15831.6	8153	Detected-Enriched
DOCK4	Q8N1I0;Q8N1I0-3;Q8N1I0-2	Dedicator of cytokinesis protein 4	15758.3	8163	Not detected
FAM69A	Q5T7M9	Protein FAM69A	15650.7	8167	Not detected
RAB30	Q15771	Ras-related protein Rab-30	15625.9	8171	Detected-Not enriched
VCAN	P13611;P13611-2;P13611-5;P13611-3;P13611-4	Versican core protein	15526.5	8178	Detected-Not enriched
SLC30A5	Q8TAD4;Q8TAD4-2	Zinc transporter 5	15420.2	8189	Detected-Enriched
SYBU	Q9NX95-4;Q9NX95-3;Q9NX95;Q9NX95-5;Q9NX95-2	Syntabulin	15386.4	8194	Not detected
DENND5A	Q6IQ26;Q6IQ26-2	DENN domain-containing protein 5A	15375.2	8196	Not detected
NBEA	Q8NFP9	Neurobeachin	15361.9	8198	Not detected
B4GALT1	P15291;P15291-2	Beta-1,4-galactosyltransferase 1;Lactose synthase A protein;N-acetyllactosamine synthase;Beta-N-acetylglucosaminylglycopeptide beta-1,4-galactosyltransferase;Beta-N-acetylglucosaminyl-glycolipid beta-1,4-galactosyltransferase;Processed beta-1,4-galactosyltransferase 1	15355.4	8200	Detected-Enriched
GALNT11	Q8NCW6	Polypeptide N-acetylgalactosaminyltransferase 11	15314.4	8203	Detected-Enriched
CSPG4	Q6UVK1	Chondroitin sulfate proteoglycan 4	15155	8219	Detected-Not enriched
FUT4	P22083	Alpha-(1,3)-fucosyltransferase 4	15096.6	8229	Detected-Enriched
NAGPA	Q9UK23;Q9UK23-2;Q9UK23-3	N-acetylglucosamine-1-phosphodiester alpha-N-acetylglucosaminidase	15007.6	8235	Detected-Enriched
GALNT13	Q8IUC8;Q8IUC8-3;Q8IUC8-2	Polypeptide N-acetylgalactosaminyltransferase 13	14914.6	8246	Detected-Enriched
PLSCR1	O15162-2;O15162	Phospholipid scramblase 1	14893.5	8253	Detected-Not enriched
ENTPD6	O75354-2;O75354-3;O75354	Ectonucleoside triphosphate diphosphohydrolase 6	14687.9	8275	Detected-Enriched
PITPNM1	O00562-2;O00562	Membrane-associated phosphatidylinositol transfer protein 1	14650.8	8278	Not detected
TPST1	O60507	Protein-tyrosine sulfotransferase 1	14554.5	8288	Detected-Enriched
MTUS1	Q9ULD2;Q9ULD2-2;Q9ULD2-7;Q9ULD2-3	Microtubule-associated tumor suppressor 1	14521.6	8294	Not detected
DPP7	Q9UHL4	Dipeptidyl peptidase 2	14275.8	8318	Not detected
MBTPS2	O43462	Membrane-bound transcription factor site-2 protease	14184.5	8326	Detected-Enriched
SLC11A2	P49281-2;P49281;P49281-5;P49281-3;P49281-4	Natural resistance-associated macrophage protein 2	14078.3	8335	Detected-Not enriched
RMDN2	Q96LZ7;Q96LZ7-4;Q96LZ7-2;Q96LZ7-3	Regulator of microtubule dynamics protein 2	14007.9	8342	Not detected
GALNT16	Q8N428;Q8N428-2	Polypeptide N-acetylgalactosaminyltransferase 16	13749.4	8368	Detected-Enriched
GALNT4	Q8N4A0;Q8N4A0-2	Polypeptide N-acetylgalactosaminyltransferase 4	13725.7	8371	Detected-Enriched
PAQR3	Q6TCH7;Q6TCH7-4;Q6TCH7-3;Q6TCH7-2	Progestin and adipoQ receptor family member 3	13652.1	8380	Detected-Enriched
RAB36	O95755;O95755-2	Ras-related protein Rab-36	13417.8	8405	Detected-Not enriched
DRAM2	Q6UX65	DNA damage-regulated autophagy modulator protein 2	13316.3	8415	Not detected
LRP6	O75581	Low-density lipoprotein receptor-related protein 6	13292.6	8416	Not detected
RAB15	P59190	Ras-related protein Rab-15	13222.7	8422	Detected-Enriched
MME	P08473	Neprilysin	13011.6	8437	Not detected
DNM3	Q9UQ16-2;Q9UQ16-3;Q9UQ16;Q9UQ16-4;Q9UQ16-5	Dynamin-3	12938.7	8452	Not detected
SH3GL2	Q99962	Endophilin-A1	12926.5	8454	Not detected
APBB2	Q92870-4;Q92870	Amyloid beta A4 precursor protein-binding family B member 2	12888.9	8455	Not detected
FURIN	P09958	Furin	12826.9	8461	Detected-Enriched
GAS8	O95995-2;O95995	Growth arrest-specific protein 8	12753.8	8465	Not detected
ASH1L	Q9NR48-2;Q9NR48	Histone-lysine N-methyltransferase ASH1L	12745.3	8466	Not detected
SGMS2	Q8NHU3	Phosphatidylcholine:ceramide cholinephosphotransferase 2	12623.2	8482	Detected-Enriched
ANKH	Q9HCJ1;Q9HCJ1-2	Progressive ankylosis protein homolog	12618.4	8483	Not detected
GLYCTK	Q8IVS8;Q8IVS8-3;Q8IVS8-4;Q8IVS8-7;Q8IVS8-2	Glycerate kinase	12600.5	8485	Not detected
RAB39B	Q96DA2	Ras-related protein Rab-39B	12590.9	8487	Detected-Not enriched
ATP9A	O75110;O75110-2	Probable phospholipid-transporting ATPase IIA	12578	8489	Detected-Not enriched
HLA-DRB1	P01911	HLA class II histocompatibility antigen, DRB1-15 beta chain	12441.2	8509	Detected-Enriched
GBP1	P32455	Interferon-induced guanylate-binding protein 1	12419.8	8511	Not detected
PKD1	P98161-2;P98161-3;P98161	Polycystin-1	12315	8522	Not detected
RAP1GAP	P47736-4;P47736;P47736-2;P47736-3	Rap1 GTPase-activating protein 1	12115.2	8546	Not detected
ANGPTL3	Q9Y5C1	Angiopoietin-related protein 3	12088.1	8548	Not detected
GBA2	Q9HCG7;Q9HCG7-2;Q9HCG7-3	Non-lysosomal glucosylceramidase	11948.8	8562	Not detected
EPHA4	P54764;P54764-2	Ephrin type-A receptor 4	11911.2	8568	Detected-Not enriched
RAB3B	P20337	Ras-related protein Rab-3B	11898.3	8571	Detected-Not enriched
TMEM168	Q9H0V1;Q9H0V1-2	Transmembrane protein 168	11877.6	8575	Detected-Enriched
CHST3	Q7LGC8	Carbohydrate sulfotransferase 3	11871.9	8577	Detected-Enriched
PAPD7	Q5XG87;Q5XG87-2	Non-canonical poly(A) RNA polymerase PAPD7	11834.8	8580	Not detected
SLC38A10	Q9HBR0;Q9HBR0-3;Q9HBR0-2	Putative sodium-coupled neutral amino acid transporter 10	11818	8581	Detected-Enriched
TMEM5	Q9Y2B1	Transmembrane protein 5	11753.6	8585	Not detected
ATP7B	P35670-2;P35670-4;P35670;P35670-3	Copper-transporting ATPase 2;WND/140 kDa	11669.1	8593	Detected-Enriched
ST8SIA2	Q92186	Alpha-2,8-sialyltransferase 8B	11592.5	8605	Not detected
B4GALT7	Q9UBV7	Beta-1,4-galactosyltransferase 7;Xylosylprotein 4-beta-galactosyltransferase	11580.7	8607	Detected-Enriched
TMEM87B	Q96K49-2;Q96K49	Transmembrane protein 87B	11557.7	8611	Detected-Enriched
HSPG2	P98160	Basement membrane-specific heparan sulfate proteoglycan core protein;Endorepellin;LG3 peptide	11283.7	8648	Detected-Not enriched
XYLT2	Q9H1B5;Q9H1B5-2	Xylosyltransferase 2	10982.2	8691	Detected-Enriched
RHBDD2	Q6NTF9-2;Q6NTF9;Q6NTF9-3	Rhomboid domain-containing protein 2	10917.7	8697	Detected-Enriched
RNF128	Q8TEB7;Q8TEB7-2	E3 ubiquitin-protein ligase RNF128	10861	8704	Detected-Enriched
TTC3	P53804;P53804-2	E3 ubiquitin-protein ligase TTC3	10768.9	8720	Not detected
OGN	P20774	Mimecan	10646.3	8732	Not detected
POLQ	O75417;O75417-2	DNA polymerase theta	10590.2	8739	Not detected
CHIC2	Q9UKJ5	Cysteine-rich hydrophobic domain-containing protein 2	10528.2	8748	Not detected
OPTN	Q96CV9;Q96CV9-2;Q96CV9-3	Optineurin	10417.4	8765	Not detected
EXT1	Q16394	Exostosin-1	10256.3	8784	Detected-Enriched
DSE	Q9UL01	Dermatan-sulfate epimerase	10195	8791	Detected-Enriched
CLSTN1	O94985-2;O94985	Calsyntenin-1;Soluble Alc-alpha;CTF1-alpha	10102.1	8800	Detected-Enriched
BST2	Q10589-2;Q10589	Bone marrow stromal antigen 2	9940.02	8816	Detected-Not enriched
PCSK6	P29122-2;P29122-8;P29122;P29122-7;P29122-5;P29122-6	Proprotein convertase subtilisin/kexin type 6	9895.18	8823	Not detected
TNKS2	Q9H2K2	Tankyrase-2	9875.54	8825	Not detected
GCNT1	Q02742	Beta-1,3-galactosyl-O-glycosyl-glycoprotein beta-1,6-N-acetylglucosaminyltransferase	9757.88	8837	Detected-Enriched
STEAP2	Q8NFT2;Q8NFT2-2;Q8NFT2-3	Metalloreductase STEAP2	9738.05	8842	Detected-Not enriched
NDFIP2	Q9NV92	NEDD4 family-interacting protein 2	9703	8848	Not detected
BACE2	Q9Y5Z0-2;Q9Y5Z0;Q9Y5Z0-3;Q9Y5Z0-4;Q9Y5Z0-5	Beta-secretase 2	9673.05	8850	Not detected
ARHGAP32	A7KAX9;A7KAX9-2	Rho GTPase-activating protein 32	9655.54	8851	Not detected
SLC35F2	Q8IXU6;Q8IXU6-3	Solute carrier family 35 member F2	9546.68	8866	Detected-Not enriched
SULF2	Q8IWU5;Q8IWU5-2	Extracellular sulfatase Sulf-2	9429.35	8883	Not detected
ATP8A1	Q9Y2Q0-3;Q9Y2Q0-2;Q9Y2Q0	Phospholipid-transporting ATPase IA	9394.72	8890	Detected-Not enriched
PPP1R15B	Q5SWA1	Protein phosphatase 1 regulatory subunit 15B	9369.93	8895	Not detected
PXYLP1	Q8TE99-2;Q8TE99	2-phosphoxylose phosphatase 1	9255.92	8914	Detected-Enriched
SIPA1L2	Q9P2F8;Q9P2F8-2	Signal-induced proliferation-associated 1-like protein 2	9243.78	8917	Not detected
CAV2	P51636;P51636-2;P51636-3	Caveolin-2	9130.87	8935	Detected-Not enriched
RFNG	Q9Y644	Beta-1,3-N-acetylglucosaminyltransferase radical fringe	9095.71	8942	Detected-Not enriched
MFSD5	Q6N075-2;Q6N075	Molybdate-anion transporter	9078.14	8946	Detected-Enriched
KLF5	Q13887;Q13887-2;Q13887-3;Q13887-4	Krueppel-like factor 5	9075.32	8948	Not detected
B3GNT2	Q9NY97-2;Q9NY97	N-acetyllactosaminide beta-1,3-N-acetylglucosaminyltransferase 2	8843.1	8978	Detected-Enriched
CSPG5	O95196-2;O95196-3;O95196	Chondroitin sulfate proteoglycan 5	8830	8983	Not detected
KIF13A	Q9H1H9-3;Q9H1H9-4;Q9H1H9-2;Q9H1H9	Kinesin-like protein KIF13A	8828.48	8984	Not detected
SLC39A11	Q8N1S5-2;Q8N1S5	Zinc transporter ZIP11	8827.93	8985	Detected-Enriched
MMP14	P50281	Matrix metalloproteinase-14	8693.45	8996	Detected-Not enriched
WHAMM	Q8TF30	WASP homolog-associated protein with actin, membranes and microtubules	8626.58	9005	Not detected
TLR2	O60603	Toll-like receptor 2	8135.1	9088	Not detected
ST6GALNAC4	Q9H4F1	Alpha-N-acetyl-neuraminyl-2,3-beta-galactosyl-1,3-N-acetyl-galactosaminide alpha-2,6-sialyltransferase	8007.37	9106	Detected-Enriched
CYTH2	Q99418-2;Q99418	Cytohesin-2	7936.49	9113	Not detected
QSOX1	O00391;O00391-2	Sulfhydryl oxidase 1	7832.66	9131	Detected-Enriched
ST6GALNAC3	Q8NDV1-2;Q8NDV1	Alpha-N-acetylgalactosaminide alpha-2,6-sialyltransferase 3	7733.45	9147	Detected-Enriched
SLC9A8	Q9Y2E8;Q9Y2E8-2	Sodium/hydrogen exchanger 8	7714.66	9153	Detected-Enriched
CLTCL1	P53675;P53675-2	Clathrin heavy chain 2	7568.05	9180	Not detected
RAB3IL1	Q8TBN0;Q8TBN0-2	Guanine nucleotide exchange factor for Rab-3A	7544.86	9185	Not detected
MAP4K2	Q12851-2;Q12851	Mitogen-activated protein kinase kinase kinase kinase 2	7530.66	9189	Not detected
F10	P00742	Coagulation factor X;Factor X light chain;Factor X heavy chain;Activated factor Xa heavy chain	7391.51	9210	Not detected
AP3S2	P59780;P59780-2	AP-3 complex subunit sigma-2	7373.31	9213	Not detected
ZDHHC14	Q8IZN3-2;Q8IZN3	Probable palmitoyltransferase ZDHHC14	7350.96	9219	Not detected
MCOLN1	Q9GZU1	Mucolipin-1	7333.92	9221	Not detected
PHLDB2	Q86SQ0;Q86SQ0-2;Q86SQ0-3	Pleckstrin homology-like domain family B member 2	7272.74	9230	Detected-Not enriched
RASSF2	P50749;P50749-2	Ras association domain-containing protein 2	7240.82	9235	Not detected
UHMK1	Q8TAS1;Q8TAS1-2;Q8TAS1-3	Serine/threonine-protein kinase Kist	7187.95	9243	Not detected
ST6GAL1	P15907	Beta-galactoside alpha-2,6-sialyltransferase 1	7079.22	9261	Detected-Enriched
ICA1	Q05084-3;Q05084;Q05084-2	Islet cell autoantigen 1	7021.78	9270	Not detected
BMP1	P13497;P13497-5;P13497-2;P13497-6;P13497-4	Bone morphogenetic protein 1	6925.38	9291	Not detected
PSEN2	P49810;P49810-3;P49810-2	Presenilin-2;Presenilin-2 NTF subunit;Presenilin-2 CTF subunit	6873.23	9302	Detected-Not enriched
CSGALNACT2	Q8N6G5;Q8N6G5-2	Chondroitin sulfate N-acetylgalactosaminyltransferase 2	6597.27	9346	Detected-Enriched
MPPE1	Q53F39;Q53F39-2;Q53F39-3;Q53F39-4	Metallophosphoesterase 1	6512.15	9363	Detected-Enriched
GXYLT2	A0PJZ3	Glucoside xylosyltransferase 2	6401.76	9383	Detected-Enriched
SLC35A2	P78381-2;P78381;P78381-3;P78381-5;P78381-4	UDP-galactose translocator	6374.16	9387	Detected-Enriched
SLC35B1	P78383-2	Solute carrier family 35 member B1	6180.44	9429	Detected-Enriched
PLD1	Q13393-2;Q13393;Q13393-4	Phospholipase D1	6170.8	9430	Not detected
ZDHHC7	Q9NXF8;Q9NXF8-2	Palmitoyltransferase ZDHHC7	6133.4	9439	Detected-Enriched
FBXW7	Q969H0;Q969H0-4;Q969H0-2	F-box/WD repeat-containing protein 7	5945.81	9471	Not detected
ATP8B2	P98198;P98198-3	Phospholipid-transporting ATPase ID	5927.13	9475	Detected-Not enriched
GALNT12	Q8IXK2	Polypeptide N-acetylgalactosaminyltransferase 12	5917.2	9477	Detected-Enriched
FUT10	Q6P4F1-6;Q6P4F1;Q6P4F1-2;Q6P4F1-4;Q6P4F1-5;Q6P4F1-3	Alpha-(1,3)-fucosyltransferase 10	5898.62	9481	Detected-Enriched
PCOLCE	Q15113	Procollagen C-endopeptidase enhancer 1	5805.98	9494	Not detected
SAMD8	Q96LT4-2;Q96LT4	Sphingomyelin synthase-related protein 1	5635.65	9531	Not detected
MAPK8IP3	Q9UPT6	C-Jun-amino-terminal kinase-interacting protein 3	5599.91	9538	Not detected
C12orf49	Q9H741	UPF0454 protein C12orf49	5520.93	9554	Not detected
NOTCH3	Q9UM47	Neurogenic locus notch homolog protein 3;Notch 3 extracellular truncation;Notch 3 intracellular domain	5431.28	9571	Detected-Not enriched
ABCA1	O95477	ATP-binding cassette sub-family A member 1	5312.85	9594	Not detected
CHST11	Q9NPF2-2;Q9NPF2	Carbohydrate sulfotransferase 11	5247.04	9611	Detected-Enriched
APC2	O95996-2;O95996-3;O95996	Adenomatous polyposis coli protein 2	5203.27	9625	Not detected
TNFRSF1A	P19438;P19438-3;P19438-2	Tumor necrosis factor receptor superfamily member 1A;Tumor necrosis factor receptor superfamily member 1A, membrane form;Tumor necrosis factor-binding protein 1	5193.22	9631	Not detected
RHOU	Q7L0Q8;Q7L0Q8-2	Rho-related GTP-binding protein RhoU	5173	9638	Not detected
GALNT6	Q8NCL4	Polypeptide N-acetylgalactosaminyltransferase 6	5091.72	9655	Detected-Enriched
SULF1	Q8IWU6	Extracellular sulfatase Sulf-1	5070.73	9659	Not detected
KIFC3	Q9BVG8-5;Q9BVG8-2;Q9BVG8;Q9BVG8-6;Q9BVG8-4	Kinesin-like protein KIFC3	4932.71	9677	Not detected
NDST2	P52849	Bifunctional heparan sulfate N-deacetylase/N-sulfotransferase 2;Heparan sulfate N-deacetylase 2;Heparan sulfate N-sulfotransferase 2	4925.55	9678	Detected-Enriched
ZDHHC8	Q9ULC8-2;Q9ULC8;Q9ULC8-3	Probable palmitoyltransferase ZDHHC8	4925.26	9679	Not detected
FUT6	P51993;P51993-2	Alpha-(1,3)-fucosyltransferase 6	4920.36	9680	Not detected
ARF3	P61204;P61204-2	ADP-ribosylation factor 3	4915.57	9682	Not detected
SLC29A3	Q9BZD2-2;Q9BZD2	Equilibrative nucleoside transporter 3	4912.04	9684	Not detected
SLC35B4	Q969S0-2;Q969S0-3;Q969S0	UDP-xylose and UDP-N-acetylglucosamine transporter	4843.01	9696	Not detected
NHS	Q6T4R5-2;Q6T4R5;Q6T4R5-4;Q6T4R5-3	Nance-Horan syndrome protein	4821.88	9703	Detected-Not enriched
UNC93B1	Q9H1C4	Protein unc-93 homolog B1	4780.7	9707	Detected-Not enriched
ST3GAL2	Q16842	CMP-N-acetylneuraminate-beta-galactosamide-alpha-2,3-sialyltransferase 2	4758.22	9710	Detected-Enriched
PROM1	O43490-5;O43490-3;O43490-4;O43490-6;O43490-7;O43490-2;O43490	Prominin-1	4728.18	9717	Not detected
PCSK5	Q92824-2	Proprotein convertase subtilisin/kexin type 5	4527.66	9763	Not detected
SLC2A4	P14672	Solute carrier family 2, facilitated glucose transporter member 4	4467.39	9776	Not detected
NTN3	O00634	Netrin-3	4466.94	9777	Not detected
PGAP2	Q9UHJ9-3;Q9UHJ9;Q9UHJ9-5;Q9UHJ9-2;Q9UHJ9-4	Post-GPI attachment to proteins factor 2	4442.29	9781	Detected-Enriched
COLEC10	Q9Y6Z7	Collectin-10	4441.45	9782	Not detected
FGFR2	P21802-16;P21802-2;P21802;P21802-5;P21802-6;P21802-8;P21802-21;P21802-17;P21802-18;P21802-3;P21802-23;P21802-15;P21802-20;P21802-4;P21802-22	Fibroblast growth factor receptor 2	4390.93	9787	Detected-Not enriched
ATP9B	O43861-2;O43861	Probable phospholipid-transporting ATPase IIB	4371.58	9796	Not detected
VCAM1	P19320-2;P19320;P19320-3	Vascular cell adhesion protein 1	4352.99	9804	Not detected
PCSK7	Q16549	Proprotein convertase subtilisin/kexin type 7	4349.11	9805	Not detected
SLC35C2	Q9NQQ7-2;Q9NQQ7;Q9NQQ7-3	Solute carrier family 35 member C2	4340.88	9808	Detected-Not enriched
HLA-DPA1	P20036	HLA class II histocompatibility antigen, DP alpha 1 chain	4276.81	9826	Not detected
POSTN	Q15063;Q15063-5;Q15063-2;Q15063-6	Periostin	4233.07	9836	Not detected
LMF1	Q96S06;Q96S06-2	Lipase maturation factor 1	4195.41	9846	Not detected
LARGE	O95461;O95461-2	Glycosyltransferase-like protein LARGE1;Xylosyltransferase LARGE;Beta-1,3-glucuronyltransferase LARGE	4115.2	9865	Not detected
DCLRE1C	Q96SD1;Q96SD1-2;Q96SD1-3;Q96SD1-4	Protein artemis	4097.88	9868	Not detected
GPR108	Q9NPR9	Protein GPR108	4047.32	9881	Detected-Enriched
B4GALNT1	Q00973;Q00973-3;Q00973-2	Beta-1,4 N-acetylgalactosaminyltransferase 1	4045.76	9882	Detected-Enriched
SLC35G2	Q8TBE7	Solute carrier family 35 member G2	3966.86	9906	Detected-Enriched
PLEKHM3	Q6ZWE6;Q6ZWE6-2;Q6ZWE6-3	Pleckstrin homology domain-containing family M member 3	3944.04	9912	Not detected
TRIM68	Q6AZZ1	E3 ubiquitin-protein ligase TRIM68	3943.91	9913	Not detected
HLA-F	P30511-3;P30511;P30511-2	HLA class I histocompatibility antigen, alpha chain F	3870.7	9926	Not detected
ST3GAL1	Q11201	CMP-N-acetylneuraminate-beta-galactosamide-alpha-2,3-sialyltransferase 1	3837.91	9938	Detected-Enriched
B3GALNT1	O75752	UDP-GalNAc:beta-1,3-N-acetylgalactosaminyltransferase 1	3804.14	9947	Detected-Enriched
RIC1	Q4ADV7;Q4ADV7-3;Q4ADV7-2	RAB6A-GEF complex partner protein 1	3797.94	9950	Detected-Enriched
MOSPD1	Q9UJG1-2;Q9UJG1;Q9UJG1-3	Motile sperm domain-containing protein 1	3796.61	9951	Not detected
ENTPD7	Q9NQZ7	Ectonucleoside triphosphate diphosphohydrolase 7	3787.23	9952	Detected-Enriched
TBC1D14	Q9P2M4;Q9P2M4-2	TBC1 domain family member 14	3774.89	9954	Not detected
PTGS1	P23219-4;P23219-3;P23219-2;P23219;P23219-6;P23219-5	Prostaglandin G/H synthase 1	3701.79	9972	Not detected
NAA60	Q9H7X0;Q9H7X0-3;Q9H7X0-4;Q9H7X0-5;Q9H7X0-2	N-alpha-acetyltransferase 60	3664.04	9984	Not detected
RAB6C	Q53S08	0	3621	9993	Not detected
RAB38	P57729	Ras-related protein Rab-38	3615.27	9994	Detected-Not enriched
PLCE1	Q9P212;Q9P212-2	1-phosphatidylinositol 4,5-bisphosphate phosphodiesterase epsilon-1	3613.48	9995	Not detected
ABCA5	Q8WWZ7;Q8WWZ7-2	ATP-binding cassette sub-family A member 5	3571.07	10006	Not detected
HTRA1	Q92743	Serine protease HTRA1	3488.32	10035	Detected-Not enriched
VANGL2	Q9ULK5	Vang-like protein 2	3461.67	10043	Detected-Not enriched
AOC3	Q16853;Q16853-2	Membrane primary amine oxidase	3450.8	10046	Not detected
FGD6	Q6ZV73-2;Q6ZV73	FYVE, RhoGEF and PH domain-containing protein 6	3440.99	10048	Not detected
MAP6D1	Q9H9H5	MAP6 domain-containing protein 1	3328.21	10075	Not detected
GALNT18	Q6P9A2	Polypeptide N-acetylgalactosaminyltransferase 18	3299.6	10086	Detected-Enriched
ANPEP	P15144	Aminopeptidase N	3251.22	10101	Not detected
CLSTN3	Q9BQT9;Q9BQT9-2	Calsyntenin-3	3141.87	10136	Not detected
HYAL2	Q12891	Hyaluronidase-2	2880.8	10200	Not detected
NLGN1	Q8N2Q7-2;Q8N2Q7	Neuroligin-1	2877.76	10201	Not detected
RAB27B	O00194	Ras-related protein Rab-27B	2853.55	10208	Not detected
FZD8	Q9H461	Frizzled-8	2805.47	10219	Not detected
SREBF1	P36956;P36956-4;P36956-3;P36956-2	Sterol regulatory element-binding protein 1;Processed sterol regulatory element-binding protein 1	2770.02	10232	Not detected
CNTNAP2	Q9UHC6;Q9UHC6-2	Contactin-associated protein-like 2	2729.53	10252	Not detected
SLC35A5	Q9BS91	Probable UDP-sugar transporter protein SLC35A5	2708.53	10258	Detected-Not enriched
NSG1	P42857-2;P42857	Neuron-specific protein family member 1	2704.94	10259	Not detected
F2R	P25116	Proteinase-activated receptor 1	2703.04	10261	Not detected
S100A1	P23297	Protein S100-A1	2621.31	10285	Not detected
ZDHHC16	Q969W1-4;Q969W1-3;Q969W1-2;Q969W1	Probable palmitoyltransferase ZDHHC16	2579.73	10301	Detected-Enriched
RHBDF1	Q96CC6	Inactive rhomboid protein 1	2539.71	10316	Not detected
COPZ2	Q9P299	Coatomer subunit zeta-2	2533.16	10319	Not detected
PTCH1	Q13635-4;Q13635-3;Q13635-2;Q13635	Protein patched homolog 1	2519.34	10321	Not detected
RFFL	Q8WZ73;Q8WZ73-3;Q8WZ73-2	E3 ubiquitin-protein ligase rififylin	2459.95	10338	Not detected
FAM20C	Q8IXL6	Extracellular serine/threonine protein kinase FAM20C	2439.85	10345	Detected-Enriched
SNAP25	P60880-2	Synaptosomal-associated protein 25	2416.21	10358	Not detected
STC2	O76061	Stanniocalcin-2	2401.46	10362	Detected-Not enriched
SYDE2	Q5VT97;Q5VT97-2	Rho GTPase-activating protein SYDE2	2374.1	10371	Not detected
ZDHHC4	Q9NPG8	Probable palmitoyltransferase ZDHHC4	2281.22	10404	Not detected
PCSK1N	Q9UHG2	ProSAAS;KEP;Big SAAS;Little SAAS;Big PEN-LEN;PEN;Little LEN;Big LEN	2268.18	10412	Not detected
SMAD6	O43541;O43541-2;O43541-4	Mothers against decapentaplegic homolog 6	2267.03	10413	Not detected
B3GNT5	Q9BYG0	Lactosylceramide 1,3-N-acetyl-beta-D-glucosaminyltransferase	2135.21	10451	Not detected
ARL5C	A6NH57	Putative ADP-ribosylation factor-like protein 5C	2098.02	10468	Not detected
DYSF	O75923-15;O75923-3;O75923-9;O75923;O75923-14;O75923-6;O75923-12;O75923-5;O75923-11;O75923-4;O75923-10;O75923-2;O75923-8;O75923-7;O75923-13	Dysferlin	2088.67	10475	Not detected
UNC50	Q53HI1	Protein unc-50 homolog	2073.81	10478	Not detected
STX11	O75558	Syntaxin-11	2044.54	10495	Not detected
SDC3	O75056	Syndecan-3	2018.96	10505	Not detected
NAPEPLD	Q6IQ20	N-acyl-phosphatidylethanolamine-hydrolyzing phospholipase D	1987.48	10520	Not detected
ATP8B4	Q8TF62	Probable phospholipid-transporting ATPase IM	1939.11	10544	Not detected
TGFB1	P01137	Transforming growth factor beta-1;Latency-associated peptide	1881.48	10570	Detected-Enriched
ACHE	P22303;P22303-3;P22303-4;P22303-2	Acetylcholinesterase	1876.38	10574	Not detected
AP3B2	Q13367;Q13367-4;Q13367-3	AP-3 complex subunit beta-2	1872.9	10576	Not detected
ZDHHC2	Q9UIJ5	Palmitoyltransferase ZDHHC2	1848.66	10590	Not detected
SMO	Q99835	Smoothened homolog	1775.58	10626	Detected-Not enriched
ZDHHC9	Q9Y397	Palmitoyltransferase ZDHHC9	1761.6	10634	Not detected
NEDD9	Q14511-3;Q14511	Enhancer of filamentation 1;Enhancer of filamentation 1 p55	1759.39	10635	Not detected
PCDH18	Q9HCL0-2;Q9HCL0	Protocadherin-18	1728.56	10649	Not detected
PRRG4	Q9BZD6	Transmembrane gamma-carboxyglutamic acid protein 4	1648.91	10682	Not detected
FZD5	Q13467	Frizzled-5	1646.19	10685	Not detected
DAPK2	Q9UIK4;Q9UIK4-2	Death-associated protein kinase 2	1636.44	10691	Not detected
GALNT14	Q96FL9-2;Q96FL9-4;Q96FL9;Q96FL9-3	Polypeptide N-acetylgalactosaminyltransferase 14	1606.95	10703	Detected-Enriched
SLC9A7	Q96T83	Sodium/hydrogen exchanger 7	1581.32	10725	Not detected
MAMLD1	Q13495-4;Q13495;Q13495-3	Mastermind-like domain-containing protein 1	1564.43	10735	Not detected
NAA11	Q9BSU3	N-alpha-acetyltransferase 11	1549.44	10744	Not detected
TLR8	Q9NR97;Q9NR97-2	Toll-like receptor 8	1496.99	10778	Not detected
ST8SIA4	Q92187-2;Q92187	CMP-N-acetylneuraminate-poly-alpha-2,8-sialyltransferase	1487.17	10785	Not detected
PDGFC	Q9NRA1;Q9NRA1-4	Platelet-derived growth factor C;Platelet-derived growth factor C, latent form;Platelet-derived growth factor C, receptor-binding form	1462.39	10794	Not detected
KDELR3	O43731;O43731-2	ER lumen protein-retaining receptor 3	1382.23	10828	Detected-Enriched
PERP	Q96FX8	p53 apoptosis effector related to PMP-22	1370.4	10833	Detected-Not enriched
WNT5B	Q9H1J7	Protein Wnt-5b	1367.52	10836	Not detected
TNS1	Q9HBL0	Tensin-1	1197.46	10920	Not detected
TENM2	Q9NT68-2;Q9NT68	Teneurin-2;Ten-2, soluble form;Ten-2 intracellular domain	1174.47	10939	Not detected
SGSM1	Q2NKQ1-4;Q2NKQ1;Q2NKQ1-3	Small G protein signaling modulator 1	1170.04	10942	Not detected
CPQ	Q9Y646	Carboxypeptidase Q	1151.59	10951	Not detected
CREB3L4	Q8TEY5-2;Q8TEY5	Cyclic AMP-responsive element-binding protein 3-like protein 4;Processed cyclic AMP-responsive element-binding protein 3-like protein 4	1136.37	10964	Not detected
PROS1	P07225	Vitamin K-dependent protein S	1122.37	10971	Not detected
CHST7	Q9NS84	Carbohydrate sulfotransferase 7	1109.56	10980	Detected-Enriched
SPEF2	Q9C093;Q9C093-2;Q9C093-3	Sperm flagellar protein 2	1095	10989	Not detected
BACE1	P56817-4;P56817-3;P56817-2;P56817;P56817-6;P56817-5	Beta-secretase 1	1087.99	10994	Not detected
B3GALT1	Q9Y5Z6	Beta-1,3-galactosyltransferase 1	1073.24	11009	Detected-Not enriched
SYT1	P21579	Synaptotagmin-1	1070.07	11012	Detected-Not enriched
PSKH1	P11801	Serine/threonine-protein kinase H1	974.169	11062	Not detected
WIPI1	Q5MNZ9-2;Q5MNZ9	WD repeat domain phosphoinositide-interacting protein 1	959.191	11071	Not detected
PDE9A	O76083-9;O76083-11;O76083-4;O76083-3;O76083-16;O76083-12;O76083-6;O76083-8;O76083-13;O76083-2;O76083-5;O76083-14;O76083-15;O76083	High affinity cGMP-specific 3,5-cyclic phosphodiesterase 9A	866.328	11124	Not detected
SGK1	O00141-3;O00141-4;O00141;O00141-5;O00141-2	Serine/threonine-protein kinase Sgk1	828.09	11149	Not detected
ZNF25	P17030-2;P17030	Zinc finger protein 25	784.552	11180	Not detected
ABCA12	Q86UK0-2;Q86UK0	ATP-binding cassette sub-family A member 12	775.627	11189	Not detected
IFNGR2	P38484	Interferon gamma receptor 2	766.006	11191	Not detected
TENM1	Q9UKZ4;Q9UKZ4-2	Teneurin-1;Ten-1 intracellular domain;Teneurin C-terminal-associated peptide	727.018	11234	Not detected
NFE2L2	Q16236-3;Q16236-2;Q16236	Nuclear factor erythroid 2-related factor 2	678.933	11277	Not detected
HS6ST1	O60243;O60243-2	Heparan-sulfate 6-O-sulfotransferase 1	643.981	11307	Not detected
DTX3	Q8N9I9;Q8N9I9-2	Probable E3 ubiquitin-protein ligase DTX3	633.046	11318	Not detected
GRM6	O15303	Metabotropic glutamate receptor 6	629.611	11322	Not detected
SLC39A9	Q9NUM3-3;Q9NUM3-2;Q9NUM3	Zinc transporter ZIP9	574.731	11377	Detected-Enriched
PRELP	P51888	Prolargin	536.851	11404	Not detected
SERPINB9	P50453	Serpin B9	523.789	11417	Not detected
PARM1	Q6UWI2	Prostate androgen-regulated mucin-like protein 1	506.52	11438	Not detected
LGR5	O75473-3;O75473-2;O75473	Leucine-rich repeat-containing G-protein coupled receptor 5	499.724	11444	Not detected
C11orf24	Q96F05	Uncharacterized protein C11orf24	466.542	11470	Not detected
CASD1	Q96PB1	CAS1 domain-containing protein 1	443.677	11497	Detected-Enriched
JAKMIP3	Q5VZ66	Janus kinase and microtubule-interacting protein 3	351.031	11581	Not detected
OTOF	Q9HC10-4;Q9HC10-3;Q9HC10;Q9HC10-2;Q9HC10-5	Otoferlin	318.201	11622	Not detected
FGFR4	P22455-3;P22455-2;P22455	Fibroblast growth factor receptor 4	313.399	11626	Not detected
SEMA6D	Q8NFY4-7;Q8NFY4-8;Q8NFY4-3;Q8NFY4-2;Q8NFY4-4;Q8NFY4-5;Q8NFY4-6;Q8NFY4	Semaphorin-6D	304.612	11633	Not detected
MGAT5B	Q3V5L5-5;Q3V5L5;Q3V5L5-2	Alpha-1,6-mannosylglycoprotein 6-beta-N-acetylglucosaminyltransferase B	289.256	11650	Not detected
MGAT4A	Q9UM21	Alpha-1,3-mannosyl-glycoprotein 4-beta-N-acetylglucosaminyltransferase A;Alpha-1,3-mannosyl-glycoprotein 4-beta-N-acetylglucosaminyltransferase A soluble form	247.279	11694	Detected-Enriched
PTPRN	Q16849-3;Q16849-2;Q16849	Receptor-type tyrosine-protein phosphatase-like N	243.775	11699	Not detected
SLC35E3	Q7Z769	Solute carrier family 35 member E3	218.646	11728	Not detected
CUX2	O14529	Homeobox protein cut-like 2	207.509	11736	Not detected
PPP1R15A	O75807;O75807-2	Protein phosphatase 1 regulatory subunit 15A	169.864	11772	Not detected
ACAN	P16112-3;P16112-2;P16112	Aggrecan core protein;Aggrecan core protein 2	127.775	11812	Not detected
CDH15	P55291	Cadherin-15	52.3516	11898	Not detected
ACER2	Q5QJU3;Q5QJU3-2	ATP-binding cassette sub-family B member 6, mitochondrial;Isoform 2 of ATP-binding cassette sub-family B member 6, mitochondrial	ND	ND	Detected-Not enriched
AIG1	Q9NVV5;Q9NVV5-1;Q9NVV5-3;Q9NVV5-5;Q9NVV5-6	Ferroptosis suppressor protein 1	ND	ND	Detected-Not enriched
ALB	P02768	Aflatoxin B1 aldehyde reductase member 2	ND	ND	Detected-Not enriched
B3GNT8	Q7Z7M8	Beta-1,3-galactosyltransferase 1	ND	ND	Detected-Not enriched
B4GALT6	Q9UBX8	UDP-GlcNAc:betaGal beta-1,3-N-acetylglucosaminyltransferase 8	ND	ND	Detected-Not enriched
APOE	P02649	AP-1 complex subunit sigma-2	ND	ND	Detected-Enriched
ATP2C2	O75185;O75185-2;O75185-3	Calcium-transporting ATPase type 2C member 1	ND	ND	Detected-Enriched
B4GALNT4	Q76KP1	Beta-1,4-N-acetylgalactosaminyltransferase 3	ND	ND	Detected-Enriched
BPNT2	Q9NX62	Golgin-45	ND	ND	Detected-Enriched
CERT1	Q9Y5P4;Q9Y5P4-2;Q9Y5P4-3	N-acetylneuraminate 9-O-acetyltransferase	ND	ND	Detected-Enriched
CHST6	Q9GZX3	Carbohydrate sulfotransferase 3	ND	ND	Detected-Enriched
DIPK2A	Q8NDZ4	Isoform 8 of Protein CASP	ND	ND	Detected-Enriched
GALNT5	Q7Z7M9	Polypeptide N-acetylgalactosaminyltransferase 4	ND	ND	Detected-Enriched
GDF15	Q99988	Beta-1,3-galactosyl-O-glycosyl-glycoprotein beta-1,6-N-acetylglucosaminyltransferase	ND	ND	Detected-Enriched
GOLM2	Q6P4E1	Golgi membrane protein 1	ND	ND	Detected-Enriched
GPR89A	B7ZAQ6;B7ZAQ6-2;B7ZAQ6-3;P0CG08	Integral membrane protein GPR180	ND	ND	Detected-Enriched
KDELR2	P33947	ER lumen protein-retaining receptor 1	ND	ND	Detected-Enriched
LARGE1	O95461	Isoform 2 of Uncharacterized protein KIAA2013	ND	ND	Detected-Enriched
MAN1C1	Q9NR34	Endoplasmic reticulum mannosyl-oligosaccharide 1,2-alpha-mannosidase	ND	ND	Detected-Enriched
MGAT3	Q09327	Alpha-1,6-mannosyl-glycoprotein 2-beta-N-acetylglucosaminyltransferase	ND	ND	Detected-Enriched
NIPA2	Q8N8Q9;Q8N8Q9-2	Neogenin;Isoform 2 of Neogenin;Isoform 3 of Neogenin;Isoform 4 of Neogenin	ND	ND	Detected-Enriched
PGAP4	Q9BRR3	Post-GPI attachment to proteins factor 2;Isoform 1 of Post-GPI attachment to proteins factor 2;Isoform 3 of Post-GPI attachment to proteins factor 2;Isoform 5 of Post-GPI attachment to proteins factor 2	ND	ND	Detected-Enriched
PLEKHA8	Q96JA3	Pleckstrin homology domain-containing family A member 3	ND	ND	Detected-Enriched
RXYLT1	Q9Y2B1	E3 ubiquitin-protein ligase RNFT1	ND	ND	Detected-Enriched
SELENOI	Q9C0D9	Protein transport protein Sec24D;Isoform 2 of Protein transport protein Sec24D	ND	ND	Detected-Enriched
SGMS1	Q86VZ5	Vesicle transport protein SFT2C	ND	ND	Detected-Enriched
SLC10A7	Q0GE19-1	Phosphatidylcholine:ceramide cholinephosphotransferase 2	ND	ND	Detected-Enriched
SLC35C1	Q96A29-2	Adenosine 3'-phospho 5'-phosphosulfate transporter 1;Isoform 2 of Adenosine 3'-phospho 5'-phosphosulfate transporter 1;Isoform 3 of Adenosine 3'-phospho 5'-phosphosulfate transporter 1	ND	ND	Detected-Enriched
SLC35E2B	P0CK96	Solute carrier family 35 member E1	ND	ND	Detected-Enriched
ST3GAL3	Q11203;Q11203-13;Q11203-15;Q11203-16;Q11203-19;Q11203-2;Q11203-21;Q11203-4;Q11203-5;Q11203-7;Q11203-8	CMP-N-acetylneuraminate-beta-galactosamide-alpha-2,3-sialyltransferase 2	ND	ND	Detected-Enriched
SYS1	Q8N2H4	Isoform 2 of Syntaxin-5	ND	ND	Detected-Enriched
TMEM167B	Q9NRX6	Protein kish-A	ND	ND	Detected-Enriched
TVP23B	Q9NYZ1	Tetraspanin-13	ND	ND	Detected-Enriched
ZDHHC12	Q96GR4;Q96GR4-2;Q96GR4-3	Protein YIPF6	ND	ND	Detected-Enriched
ZDHHC21	Q8IVQ6	Palmitoyltransferase ZDHHC17	ND	ND	Detected-Enriched
ZDHHC23	Q8IYP9	Palmitoyltransferase ZDHHC21	ND	ND	Detected-Enriched
DNM2	P50570-3	DnaJ homolog subfamily C member 5	ND	ND	Detected-Not enriched
FUT1	P19526	Formin-like protein 3	ND	ND	Detected-Not enriched
LARGE2	Q8N3Y3	Kinesin-like protein KIF1C	ND	ND	Detected-Not enriched
MUC16	Q8WXI7	Methionyl-tRNA formyltransferase, mitochondrial	ND	ND	Detected-Not enriched
PLPP3	O14495	Multifunctional procollagen lysine hydroxylase and glycosyltransferase LH3	ND	ND	Detected-Not enriched
SELENOH	Q8IZQ5	Nucleoporin SEH1;Isoform B of Nucleoporin SEH1	ND	ND	Detected-Not enriched
SLC66A2	Q8N2U9	Sodium-coupled neutral amino acid transporter 1	ND	ND	Detected-Not enriched
SORCS1	Q8WY21;Q8WY21-2;Q8WY21-3;Q8WY21-4	Beta-2-syntrophin	ND	ND	Detected-Not enriched
SPRING1	Q9H741	Signal peptide peptidase-like 2A	ND	ND	Detected-Not enriched
STING1	Q86WV6	Metalloreductase STEAP2	ND	ND	Detected-Not enriched
A4GALT	Q9NPC4	Lactosylceramide 4-alpha-galactosyltransferase	ND	ND	Not detected
ABCA6	Q8N139-1	ATP-binding cassette sub-family A member 6	ND	ND	Not detected
ABCA7	Q8IZY2-2;Q8IZY2	ATP-binding cassette sub-family A member 7	ND	ND	Not detected
ABCG1	P45844-7;P45844-6;P45844-5;P45844-4;P45844-3;P45844-2;P45844;P45844-8	ATP-binding cassette sub-family G member 1	ND	ND	Not detected
ACER3	Q9NUN7-1	Alkaline ceramidase 3	ND	ND	Not detected
ADAM19	Q9H013-2;Q9H013	Disintegrin and metalloproteinase domain-containing protein 19	ND	ND	Not detected
ADRB2	#N/A	#N/A	ND	ND	Not detected
AGBL4	#N/A	#N/A	ND	ND	Not detected
AGRP	#N/A	#N/A	ND	ND	Not detected
AKR1E2	Q96JD6-3;Q96JD6-2;Q96JD6-4;Q96JD6	1,5-anhydro-D-fructose reductase	ND	ND	Not detected
APBA1	Q02410-2;Q02410	Amyloid beta A4 precursor protein-binding family A member 1	ND	ND	Not detected
APLP1	P51693;P51693-2	Amyloid-like protein 1;C30	ND	ND	Not detected
APOH	#N/A	#N/A	ND	ND	Not detected
ARL17A	#N/A	#N/A	ND	ND	Not detected
ARSE	P51690	Arylsulfatase E	ND	ND	Not detected
ARSI	#N/A	#N/A	ND	ND	Not detected
ASAH2	Q9NR71-2;Q9NR71	Neutral ceramidase;Neutral ceramidase soluble form	ND	ND	Not detected
ATP8A2	#N/A	#N/A	ND	ND	Not detected
ATP8B1	O43520	Phospholipid-transporting ATPase IC	ND	ND	Not detected
AVPR1B	#N/A	#N/A	ND	ND	Not detected
AZIN2	Q96A70;Q96A70-3;Q96A70-4;Q96A70-2	Antizyme inhibitor 2	ND	ND	Not detected
B3GALT4	#N/A	#N/A	ND	ND	Not detected
B3GALT5	Q9Y2C3	Beta-1,3-galactosyltransferase 5	ND	ND	Not detected
B3GNT1	#N/A	#N/A	ND	ND	Not detected
B3GNT3	Q9Y2A9	N-acetyllactosaminide beta-1,3-N-acetylglucosaminyltransferase 3	ND	ND	Not detected
B3GNT6	#N/A	#N/A	ND	ND	Not detected
B3GNT9	#N/A	#N/A	ND	ND	Not detected
BAIAP3	#N/A	#N/A	ND	ND	Not detected
BARX2	#N/A	#N/A	ND	ND	Not detected
BCL6	#N/A	#N/A	ND	ND	Not detected
BDKRB2	#N/A	#N/A	ND	ND	Not detected
BIRC7	#N/A	#N/A	ND	ND	Not detected
BOK	Q9UMX3	Bcl-2-related ovarian killer protein	ND	ND	Not detected
C19orf10	#N/A	#N/A	ND	ND	Not detected
C6orf25	#N/A	#N/A	ND	ND	Not detected
C8orf34	#N/A	#N/A	ND	ND	Not detected
CA4	#N/A	#N/A	ND	ND	Not detected
CABP1	#N/A	#N/A	ND	ND	Not detected
CABP2	#N/A	#N/A	ND	ND	Not detected
CABP7	#N/A	#N/A	ND	ND	Not detected
CALN1	#N/A	#N/A	ND	ND	Not detected
CASQ1	#N/A	#N/A	ND	ND	Not detected
CCDC146	#N/A	#N/A	ND	ND	Not detected
CCDC170	#N/A	#N/A	ND	ND	Not detected
CCDC68	Q9H2F9	Coiled-coil domain-containing protein 68	ND	ND	Not detected
CCL15	#N/A	#N/A	ND	ND	Not detected
CCN2	#N/A	#N/A	ND	ND	Not detected
CCNI2	Q6ZMN8;Q6ZMN8-3;Q6ZMN8-2	Cyclin-I2	ND	ND	Not detected
CD14	#N/A	#N/A	ND	ND	Not detected
CD1B	#N/A	#N/A	ND	ND	Not detected
CD33	#N/A	#N/A	ND	ND	Not detected
CD36	#N/A	#N/A	ND	ND	Not detected
CD74	#N/A	#N/A	ND	ND	Not detected
CDH1	P12830;P12830-2	Cadherin-1;E-Cad/CTF1;E-Cad/CTF2;E-Cad/CTF3	ND	ND	Not detected
CERKL	Q49MI3-4;Q49MI3-3;Q49MI3-9;Q49MI3-2;Q49MI3	Ceramide kinase-like protein	ND	ND	Not detected
CGA	#N/A	#N/A	ND	ND	Not detected
CHST13	Q8NET6-2;Q8NET6	Carbohydrate sulfotransferase 13	ND	ND	Not detected
CHST15	Q7LFX5;Q7LFX5-2	Carbohydrate sulfotransferase 15	ND	ND	Not detected
CHST4	#N/A	#N/A	ND	ND	Not detected
CHST5	#N/A	#N/A	ND	ND	Not detected
CHST8	#N/A	#N/A	ND	ND	Not detected
CHST9	#N/A	#N/A	ND	ND	Not detected
CLCN4	P51793;P51793-2	H(+)/Cl(-) exchange transporter 4	ND	ND	Not detected
CLIC5	#N/A	#N/A	ND	ND	Not detected
CLIC6	#N/A	#N/A	ND	ND	Not detected
CLIP3	Q96DZ5	CAP-Gly domain-containing linker protein 3	ND	ND	Not detected
CLVS2	Q5SYC1	Clavesin-2	ND	ND	Not detected
COP1	#N/A	#N/A	ND	ND	Not detected
CREB3	O43889-3;O43889	Cyclic AMP-responsive element-binding protein 3;Processed cyclic AMP-responsive element-binding protein 3	ND	ND	Not detected
CREG2	#N/A	#N/A	ND	ND	Not detected
CSGALNACT1	Q8TDX6;Q8TDX6-3	Chondroitin sulfate N-acetylgalactosaminyltransferase 1	ND	ND	Not detected
CST7	#N/A	#N/A	ND	ND	Not detected
CTLA4	#N/A	#N/A	ND	ND	Not detected
CXCL14	#N/A	#N/A	ND	ND	Not detected
CXCL8	#N/A	#N/A	ND	ND	Not detected
DNAJC28	Q9NX36	DnaJ homolog subfamily C member 28	ND	ND	Not detected
DOCK10	Q96BY6;Q96BY6-3	Dedicator of cytokinesis protein 10	ND	ND	Not detected
DOP1A	#N/A	#N/A	ND	ND	Not detected
DOP1B	#N/A	#N/A	ND	ND	Not detected
DSEL	#N/A	#N/A	ND	ND	Not detected
DUSP10	#N/A	#N/A	ND	ND	Not detected
DUSP26	#N/A	#N/A	ND	ND	Not detected
DUX4	#N/A	#N/A	ND	ND	Not detected
DUX4L7	#N/A	#N/A	ND	ND	Not detected
DUX4L8	#N/A	#N/A	ND	ND	Not detected
DYNAP	#N/A	#N/A	ND	ND	Not detected
EEF1AKMT4-ECE2	#N/A	#N/A	ND	ND	Not detected
EHF	#N/A	#N/A	ND	ND	Not detected
ELF3	P78545-2;P78545	ETS-related transcription factor Elf-3	ND	ND	Not detected
ENPP7	#N/A	#N/A	ND	ND	Not detected
ENSP00000460885	#N/A	#N/A	ND	ND	Not detected
ERMAP	#N/A	#N/A	ND	ND	Not detected
F2	#N/A	#N/A	ND	ND	Not detected
F2RL1	#N/A	#N/A	ND	ND	Not detected
F5	P12259	Coagulation factor V;Coagulation factor V heavy chain;Coagulation factor V light chain	ND	ND	Not detected
FAM109B	#N/A	#N/A	ND	ND	Not detected
FAM174B	Q3ZCQ3	Membrane protein FAM174B	ND	ND	Not detected
FAM174C	#N/A	#N/A	ND	ND	Not detected
FAM198B	#N/A	#N/A	ND	ND	Not detected
FAM20A	#N/A	#N/A	ND	ND	Not detected
FCGR2A	#N/A	#N/A	ND	ND	Not detected
FEZ1	Q99689	Fasciculation and elongation protein zeta-1	ND	ND	Not detected
FOLR1	#N/A	#N/A	ND	ND	Not detected
FTCD	#N/A	#N/A	ND	ND	Not detected
FUT7	#N/A	#N/A	ND	ND	Not detected
FUT9	#N/A	#N/A	ND	ND	Not detected
FZD9	#N/A	#N/A	ND	ND	Not detected
GALNTL5	#N/A	#N/A	ND	ND	Not detected
GALNTL6	Q49A17-2;Q49A17	Polypeptide N-acetylgalactosaminyltransferase-like 6	ND	ND	Not detected
GAPT	#N/A	#N/A	ND	ND	Not detected
GASK1A	#N/A	#N/A	ND	ND	Not detected
GBGT1	#N/A	#N/A	ND	ND	Not detected
GBP2	P32456	Interferon-induced guanylate-binding protein 2	ND	ND	Not detected
GBP4	Q96PP9	Guanylate-binding protein 4	ND	ND	Not detected
GBP5	#N/A	#N/A	ND	ND	Not detected
GCNT2	Q8N0V5	N-acetyllactosaminide beta-1,6-N-acetylglucosaminyl-transferase, isoform A	ND	ND	Not detected
GCNT4	#N/A	#N/A	ND	ND	Not detected
GDNF	#N/A	#N/A	ND	ND	Not detected
GDPD5	Q8WTR4;Q8WTR4-4;Q8WTR4-3;Q8WTR4-2;Q8WTR4-5	Glycerophosphodiester phosphodiesterase domain-containing protein 5	ND	ND	Not detected
GIMAP7	#N/A	#N/A	ND	ND	Not detected
GJB2	#N/A	#N/A	ND	ND	Not detected
GOLGA8A	#N/A	#N/A	ND	ND	Not detected
GOLGA8B	#N/A	#N/A	ND	ND	Not detected
GOLGA8O	#N/A	#N/A	ND	ND	Not detected
GOLGA8S	#N/A	#N/A	ND	ND	Not detected
GOLGA8T	#N/A	#N/A	ND	ND	Not detected
GOLT1A	#N/A	#N/A	ND	ND	Not detected
GPC2	#N/A	#N/A	ND	ND	Not detected
GPR143	#N/A	#N/A	ND	ND	Not detected
GPR89B	#N/A	#N/A	ND	ND	Not detected
GSAP	#N/A	#N/A	ND	ND	Not detected
HEPACAM2	#N/A	#N/A	ND	ND	Not detected
HEPN1	#N/A	#N/A	ND	ND	Not detected
HHAT	#N/A	#N/A	ND	ND	Not detected
HID1	Q8IV36;Q8IV36-2;Q8IV36-3	Protein HID1	ND	ND	Not detected
HLA-DPB1	#N/A	#N/A	ND	ND	Not detected
HLA-DQB1	A2AAZ0;Q5Y7D6;Q5SU54	0	ND	ND	Not detected
HLA-DRB5	#N/A	#N/A	ND	ND	Not detected
HMP19	#N/A	#N/A	ND	ND	Not detected
HS3ST3A1	#N/A	#N/A	ND	ND	Not detected
HS3ST3B1	#N/A	#N/A	ND	ND	Not detected
HSPB6	#N/A	#N/A	ND	ND	Not detected
IGFBP1	P08833	Insulin-like growth factor-binding protein 1	ND	ND	Not detected
IL17RD	#N/A	#N/A	ND	ND	Not detected
INS-IGF2	#N/A	#N/A	ND	ND	Not detected
IRGM	#N/A	#N/A	ND	ND	Not detected
ITIH2	P19823	Inter-alpha-trypsin inhibitor heavy chain H2	ND	ND	Not detected
JAKMIP2	#N/A	#N/A	ND	ND	Not detected
KCNS3	#N/A	#N/A	ND	ND	Not detected
KDR	P35968	Vascular endothelial growth factor receptor 2	ND	ND	Not detected
LAT	#N/A	#N/A	ND	ND	Not detected
LAX1	#N/A	#N/A	ND	ND	Not detected
LEPROT	O15243	Leptin receptor gene-related protein	ND	ND	Not detected
LFNG	Q8NES3-2;Q8NES3-4;Q8NES3-3;Q8NES3	Beta-1,3-N-acetylglucosaminyltransferase lunatic fringe	ND	ND	Not detected
LIPG	#N/A	#N/A	ND	ND	Not detected
LITAF	Q99732;Q99732-3;I3L2E2;I3L409;I3L2T6;I3L1P1;I3L1I9;I3L3U8;Q99732-2	Lipopolysaccharide-induced tumor necrosis factor-alpha factor	ND	ND	Not detected
LRP2	P98164	Low-density lipoprotein receptor-related protein 2	ND	ND	Not detected
LTBR	P36941-2;P36941	Tumor necrosis factor receptor superfamily member 3	ND	ND	Not detected
LUM	P51884	Lumican	ND	ND	Not detected
MAGEA9	#N/A	#N/A	ND	ND	Not detected
MAGEA9B	#N/A	#N/A	ND	ND	Not detected
MALL	#N/A	#N/A	ND	ND	Not detected
MALRD1	#N/A	#N/A	ND	ND	Not detected
MARCHF9	#N/A	#N/A	ND	ND	Not detected
MARF1	#N/A	#N/A	ND	ND	Not detected
MDGA1	Q8NFP4;Q8NFP4-2	MAM domain-containing glycosylphosphatidylinositol anchor protein 1	ND	ND	Not detected
MLANA	#N/A	#N/A	ND	ND	Not detected
MMD	#N/A	#N/A	ND	ND	Not detected
MMP11	#N/A	#N/A	ND	ND	Not detected
MMP16	#N/A	#N/A	ND	ND	Not detected
MPL	#N/A	#N/A	ND	ND	Not detected
MR1	Q95460;Q95460-5;Q95460-4;Q95460-3;Q95460-2	Major histocompatibility complex class I-related gene protein	ND	ND	Not detected
MS4A4A	#N/A	#N/A	ND	ND	Not detected
MS4A6A	#N/A	#N/A	ND	ND	Not detected
MS4A7	#N/A	#N/A	ND	ND	Not detected
MST4	#N/A	#N/A	ND	ND	Not detected
MTTP	#N/A	#N/A	ND	ND	Not detected
MUC5AC	P98088	Mucin-5AC	ND	ND	Not detected
MYOC	#N/A	#N/A	ND	ND	Not detected
MYRF	Q9Y2G1;Q9Y2G1-2	Myelin regulatory factor;Myelin regulatory factor, N-terminal;Myelin regulatory factor, C-terminal	ND	ND	Not detected
NCF1B	#N/A	#N/A	ND	ND	Not detected
NECAB3	Q96P71-2;Q96P71;U3KQF5;X6RCW6;U3KQ06	N-terminal EF-hand calcium-binding protein 3	ND	ND	Not detected
NLRP2	Q9NX02-5;Q9NX02;Q9NX02-2;Q9NX02-4;Q9NX02-3	NACHT, LRR and PYD domains-containing protein 2	ND	ND	Not detected
NLRP3	#N/A	#N/A	ND	ND	Not detected
NLRP5	#N/A	#N/A	ND	ND	Not detected
NME1	P15531;P15531-2	Nucleoside diphosphate kinase A	ND	ND	Not detected
NMNAT2	Q9BZQ4-2;Q9BZQ4	Nicotinamide/nicotinic acid mononucleotide adenylyltransferase 2	ND	ND	Not detected
NOD2	#N/A	#N/A	ND	ND	Not detected
NOS3	#N/A	#N/A	ND	ND	Not detected
NPY	#N/A	#N/A	ND	ND	Not detected
NTRK2	Q16620;Q16620-4	BDNF/NT-3 growth factors receptor	ND	ND	Not detected
OPALIN	#N/A	#N/A	ND	ND	Not detected
P3H2	#N/A	#N/A	ND	ND	Not detected
PAQR8	#N/A	#N/A	ND	ND	Not detected
PARK2	#N/A	#N/A	ND	ND	Not detected
PARP10	#N/A	#N/A	ND	ND	Not detected
PCSK9	Q8NBP7	Proprotein convertase subtilisin/kexin type 9	ND	ND	Not detected
PDGFD	Q9GZP0-2;Q9GZP0	Platelet-derived growth factor D;Platelet-derived growth factor D, latent form;Platelet-derived growth factor D, receptor-binding form	ND	ND	Not detected
PDGFRA	#N/A	#N/A	ND	ND	Not detected
PHETA1	#N/A	#N/A	ND	ND	Not detected
PHF7	#N/A	#N/A	ND	ND	Not detected
PIH1D3	#N/A	#N/A	ND	ND	Not detected
PKDCC	Q504Y2	Extracellular tyrosine-protein kinase PKDCC	ND	ND	Not detected
PLAGL1	#N/A	#N/A	ND	ND	Not detected
PLCXD3	Q63HM9	PI-PLC X domain-containing protein 3	ND	ND	Not detected
PLK3	#N/A	#N/A	ND	ND	Not detected
PMEL	#N/A	#N/A	ND	ND	Not detected
PMEPA1	Q969W9-3;Q969W9-2;Q969W9	Protein TMEPAI	ND	ND	Not detected
PMF1-BGLAP	#N/A	#N/A	ND	ND	Not detected
PNRC2	#N/A	#N/A	ND	ND	Not detected
PPL	O60437	Periplakin	ND	ND	Not detected
PRCD	#N/A	#N/A	ND	ND	Not detected
PROC	P04070;P04070-2	Vitamin K-dependent protein C;Vitamin K-dependent protein C light chain;Vitamin K-dependent protein C heavy chain;Activation peptide	ND	ND	Not detected
PSENEN	#N/A	#N/A	ND	ND	Not detected
PTHLH	#N/A	#N/A	ND	ND	Not detected
PYCARD	#N/A	#N/A	ND	ND	Not detected
RAB26	#N/A	#N/A	ND	ND	Not detected
RAB41	#N/A	#N/A	ND	ND	Not detected
RAB7B	#N/A	#N/A	ND	ND	Not detected
RABAAC1	#N/A	#N/A	ND	ND	Not detected
RAN11A	#N/A	#N/A	ND	ND	Not detected
RASGRP1	#N/A	#N/A	ND	ND	Not detected
RASSF9	O75901	Ras association domain-containing protein 9	ND	ND	Not detected
RBFOX1	#N/A	#N/A	ND	ND	Not detected
RETREG1	#N/A	#N/A	ND	ND	Not detected
RGMB	Q6NW40	RGM domain family member B	ND	ND	Not detected
RGS20	O76081-6;O76081-5;O76081-2;O76081;O76081-3;O76081-4	Regulator of G-protein signaling 20	ND	ND	Not detected
RHO	#N/A	#N/A	ND	ND	Not detected
RIPOR1	#N/A	#N/A	ND	ND	Not detected
RNF125	#N/A	#N/A	ND	ND	Not detected
RNF144A	#N/A	#N/A	ND	ND	Not detected
RNF24	Q9Y225;Q9Y225-2	RING finger protein 24	ND	ND	Not detected
RP1-179P9.3	#N/A	#N/A	ND	ND	Not detected
RUBCN	#N/A	#N/A	ND	ND	Not detected
S100A3	P33764	Protein S100-A3	ND	ND	Not detected
SCAMP5	Q8TAC9-3;Q8TAC9;Q8TAC9-2	Secretory carrier-associated membrane protein 5	ND	ND	Not detected
SDCBP2	#N/A	#N/A	ND	ND	Not detected
SECTM1	#N/A	#N/A	ND	ND	Not detected
SELENOM	#N/A	#N/A	ND	ND	Not detected
SEMA3F	Q13275-2;Q13275	Semaphorin-3F	ND	ND	Not detected
SERINC5	Q86VE9-3;Q86VE9-2;Q86VE9;Q86VE9-4	Serine incorporator 5	ND	ND	Not detected
SERPINA1	#N/A	#N/A	ND	ND	Not detected
SHH	#N/A	#N/A	ND	ND	Not detected
SLA2	#N/A	#N/A	ND	ND	Not detected
SLC16A13	Q7RTY0	Monocarboxylate transporter 13	ND	ND	Not detected
SLC22A13	#N/A	#N/A	ND	ND	Not detected
SLC24A5	#N/A	#N/A	ND	ND	Not detected
SLC30A10	Q6XR72;Q6XR72-3;Q6XR72-2	Zinc transporter 10	ND	ND	Not detected
SLC35D3	#N/A	#N/A	ND	ND	Not detected
SLC35F3	Q8IY50-2	Putative thiamine transporter SLC35F3	ND	ND	Not detected
SLC39A13	Q96H72-2;Q96H72	Zinc transporter ZIP13	ND	ND	Not detected
SLC50A1	#N/A	#N/A	ND	ND	Not detected
SLPI	#N/A	#N/A	ND	ND	Not detected
SORBS2	#N/A	#N/A	ND	ND	Not detected
SPATA16	#N/A	#N/A	ND	ND	Not detected
SPP1	P10451-4;P10451;P10451-2;P10451-3	Osteopontin	ND	ND	Not detected
SPRR3	#N/A	#N/A	ND	ND	Not detected
SRGN	P10124	Serglycin	ND	ND	Not detected
ST3GAL5	Q9UNP4-2;Q9UNP4-3;Q9UNP4	Lactosylceramide alpha-2,3-sialyltransferase	ND	ND	Not detected
ST6GALNAC2	#N/A	#N/A	ND	ND	Not detected
ST6GALNAC5	#N/A	#N/A	ND	ND	Not detected
ST6GALNAC6	#N/A	#N/A	ND	ND	Not detected
ST8SIA3	#N/A	#N/A	ND	ND	Not detected
SYNGR4	#N/A	#N/A	ND	ND	Not detected
SYT11	Q9BT88	Synaptotagmin-11	ND	ND	Not detected
SYT17	Q9BSW7	Synaptotagmin-17	ND	ND	Not detected
TAS2R16	#N/A	#N/A	ND	ND	Not detected
TENT4A	#N/A	#N/A	ND	ND	Not detected
TEPSIN	#N/A	#N/A	ND	ND	Not detected
TEX261	#N/A	#N/A	ND	ND	Not detected
TGM4	#N/A	#N/A	ND	ND	Not detected
TLR1	#N/A	#N/A	ND	ND	Not detected
TLR3	O15455;O15455-2	Toll-like receptor 3	ND	ND	Not detected
TLR4	#N/A	#N/A	ND	ND	Not detected
TLR6	Q9Y2C9	Toll-like receptor 6	ND	ND	Not detected
TMBIM1	Q969X1	Protein lifeguard 3	ND	ND	Not detected
TMBIM4	#N/A	#N/A	ND	ND	Not detected
TMC8	#N/A	#N/A	ND	ND	Not detected
TMEM130	#N/A	#N/A	ND	ND	Not detected
TMEM59L	Q9UK28	Transmembrane protein 59-like	ND	ND	Not detected
TMEM79	#N/A	#N/A	ND	ND	Not detected
TNFRSF10A	O00220	Tumor necrosis factor receptor superfamily member 10A	ND	ND	Not detected
TRAPPC2	#N/A	#N/A	ND	ND	Not detected
TREML1	#N/A	#N/A	ND	ND	Not detected
TRIM22	#N/A	#N/A	ND	ND	Not detected
TVP23C	#N/A	#N/A	ND	ND	Not detected
TXNDC8	#N/A	#N/A	ND	ND	Not detected
UBASH3A	#N/A	#N/A	ND	ND	Not detected
VGF	O15240	Neurosecretory protein VGF;Neuroendocrine regulatory peptide-1;Neuroendocrine regulatory peptide-2;Antimicrobial peptide VGF[554-577]	ND	ND	Not detected
WNT3	#N/A	#N/A	ND	ND	Not detected
WNT3A	P56704;P56704-2	Protein Wnt-3a	ND	ND	Not detected
XYLT1	Q86Y38	Xylosyltransferase 1	ND	ND	Not detected
ZCCHC5	#N/A	#N/A	ND	ND	Not detected
ZDHHC1	#N/A	#N/A	ND	ND	Not detected
ZDHHC15	#N/A	#N/A	ND	ND	Not detected
ZDHHC19	#N/A	#N/A	ND	ND	Not detected
ZDHHC22	#N/A	#N/A	ND	ND	Not detected
ZG16	#N/A	#N/A	ND	ND	Not detected

## Sheet: DIA-MS settings
DIA-MS instrument settings used in this study and variableDIA Isolation windows
Method duration	145 min
MS Global settings:
	Infusion mode:	Liquid Chromatrography
	Expected LC peak width (s):	20
	Advanced Peak determination:	TRUE
	Default charge state:	3
	Internal mass calibration:	off	Note: If needed enable user defined calibratnt ion (Polysilaxolane 445.124650 or enable EasyIC option
Full scan settings:
	Orbitrap resolution:	120000
	Scan range (m/z):	375-1500
	RF lens(%):	40
	AGC target:	Custom
	Normalized AGC target (%):	300
	Maxiumum injection Time mode:	Custom
	Maxiumum injection Time (ms):	30
	Microscans:	1
	Data type:	Profile
tMS2 or DIA settings	Isolation offset:	Off
	Collision Energy Mode:	Stepped
	Collision Energy Type:	Normaized
	HCD Collision Energy (%):	25, 28, 32
	Orbitrap reolution:	30000
	Scan ragne mode:	Define m/z range
	Scan Range (m/z):	200 - 1200	Note: Maximum of the matched fragement ions (b series and y-series) fall within this range and if needed this can be modified.
	RF Lens (%):	50
	AGC target:	Custom
	Normalized AGC target (%):	3000	Note: It is recommended to fill the trap with a maximum accumulation of ions (3000% = 3E6 ions) for each of the DIA window to increase the sensitivity
	Maxiumum injection Time mode:	Custom
	Maxiumum injection Time (ms):	70
	Micorscans:	1
	Data type:	Profile
	Polarity:	Positive
	Loop control:	N
	N (Number of Spectra):	24	We inlcude one full MS1 scan after every 24 DIA scans to accommodate maximum possible MS1 scans
	Dynamic RT:	Off
	Time Mode:	Unscheduled
Scheme of vDIA windows mass list table:
	m/z	z	Isolation Window (mz)
	383.375	3	66.8
	423	3	13.5
	435	3	11.5
	446.5	3	12.5
	458	3	11.5
	469	3	11.5
	480	3	11.5
	490.5	3	10.5
	501	3	11.5
	512	3	11.5
	523	3	11.5
	533.5	3	10.5
	544	3	11.5
	554.5	3	10.5
	565	3	11.5
	575.5	3	10.5
	586	3	11.5
	597.5	3	12.5
	609.5	3	12.5
	621.5	3	12.5
	633	3	11.5
	645	3	13.5
	657.5	3	12.5
	670.5	3	14.5
	684	3	13.5
	697	3	13.5
	710.5	3	14.5
	725.5	3	16.5
	741	3	15.5
	756.5	3	16.5
	773.5	3	18.5
	791	3	17.5
	808.5	3	18.5
	827	3	19.5
	846.5	3	20.5
	866.5	3	20.5
	887.5	3	22.5
	910.5	3	24.5
	935.5	3	26.5
	962.5	3	28.5
	992	3	31.5
	1025	3	35.5
	1063	3	41.5
	1108.5	3	50.5
	1391.62	3	516.8

## Sheet: DDA-MS settings
DDA-MS settings used to geneated spectral library in this study
Method duration	85 min
MS Global settings:
	Infusion mode:	Liquid Chromatrography
	Expected LC peak width (s):	15
	Advanced Peak determination:	TRUE
	Default charge state:	2
	Internal mass calibration:	off
Full scan settings:
	Orbitrap resolution:	60000
	Scan range (m/z):	350-1200
	RF lens(%):	40
	AGC target:	Custom
	Normalized AGC target (%):	300
	Maxiumum injection Time mode:	Custom
	Maxiumum injection Time (ms):	28
	Microscans:	1
	Data type:	Profile
	Polarity:	Positive
Filters:
MIPS	Monoisotopic peak determination:	Peptide
	Relax restrictions when too few precursors are found:	FALSE
Intensity	Filter Type:	Intensity Threshold
	Intensity Threshold:	10000
Charge State	Include charge state(s):	2 to 6
	Include undetermined charge states:	False
Dynamic Exclusion	Dynamic Exclusion Mode:	Custom
	Exclude after n times:	1
	Exclusion duration (s):	45
	Mass Tolerance:	ppm
	Low:	10
	High	10
	Exclude isotopes:	TRUE
	Perform dependent scan on single charge state per precursor only:	FALSE
Data Dependent	Data Dependent Mode:	Cycle Time
	Time between Master Scans (sec):	3
ddMS2 settings	Isolation Window (m/z):	1.2
	Isolation Offset:	Off
	Collision Energy Mode:	Fixed
	Collision Energy Type:	Normaized
	HCD Collision Energy (%):	30
	Orbitrap reolution:	15000
	Scan ragne mode:	Auto
	Scan Range (m/z):	200 - 1200
	AGC target:	Custom
	Normalized AGC target (%):	100
	Maxiumum injection Time mode:	Custom
	Maxiumum injection Time (ms):	85
	Micorscans:	1
	Data type:	Centroid
	Polarity:	Positive

## Sheet: python-script
Python script to generate Cytoscape Network enrichment analysis
import dash
import dash_cytoscape as cyto
from dash.dependencies import Input, Output
import dash_html_components as html
import pandas as pd
cyto.load_extra_layouts()
app = dash.Dash(__name__)
server = app.server
difference_column = "Fold enrichment: GolgiTAG-IP/Whole-Cell lysate"
p_column = "Significant GolgiTAG-IP/Whole-Cell lysate"
df = pd.read_csv(r"C:\Users\toanp\Downloads\GolgiIP_Table-S3_v4.txt", sep="\t")
def add_individual_protein(data, source, elements):
highest = data[difference_column].max()
n = 0
for i, r in data.iterrows():
if n < 15:
opacity = r[difference_column] / highest
if r["Golgi"] == "+":
classes = "golgi"
color = f'rgb(136, 86, 167, {opacity})'
else:
classes = "not-golgi"
color = f'rgb(136, 86, 167, {opacity})'
label = r["Gene.names"] + "(" + str(r[difference_column]) + ")"
elements.append({'data': {'id': r["Gene.names"]+str(r[difference_column]), 'label': label, 'color': color, "opacity": opacity}, 'classes': classes})
elements.append(
{'data': {'source': source, 'target': r["Gene.names"]+str(r[difference_column]), 'color': color, "opacity": opacity}, 'classes': classes+"edge"},)
else:
break
n += 1
block = 0.2
df = df[(df[p_column]=="+")&(df[difference_column] >= 2)]
df = df.sort_values(by=difference_column, ascending=False)
proteome_count = len(df.index)
golgi_proteome_count = len(df[df["Golgi"] == "+"].index)
proteome_label = f'Proteome: {proteome_count}. Golgi: {golgi_proteome_count}. Non-golgi: {proteome_count - golgi_proteome_count}'
phosphatases = df[df["C: Phosphatases"] == "+"]
phosphatases_count = len(phosphatases.index)
golgi_phosphatases_count = len(phosphatases[phosphatases["Golgi"] == "+"].index)
phosphatases_label = f'Phosphatases: {phosphatases_count}. Golgi: {golgi_phosphatases_count}. Non-golgi: {phosphatases_count - golgi_phosphatases_count}'
glycosylation = df[df["C: Glycosylation"] == "+"]
glycosylation_count = len(glycosylation.index)
golgi_glycosylation_count = len(glycosylation[glycosylation["Golgi"] == "+"].index)
glycosylation_label = f'Glycosylation: {glycosylation_count}. Golgi: {golgi_glycosylation_count}. Non-golgi: {glycosylation_count - golgi_glycosylation_count}'
kinases = df[(df["C: Kinases"] == "+") | (df["C: Dark.kinase"] == "+")]
kinases_count = len(kinases.index)
golgi_kinases_count = len(kinases[kinases["Golgi"] == "+"].index)
kinases_label = f'Kinases: {kinases_count}. Golgi: {golgi_kinases_count}. Non-golgi: {kinases_count - golgi_kinases_count}'
ubi = df[(df["C: Ub.Pathway"] == "+")]
ubi_count = len(ubi.index)
golgi_ubi_count = len(ubi[ubi["Golgi"] == "+"].index)
ubi_label = f'Ub. Pathway: {ubi_count}. Golgi: {golgi_ubi_count}. Non-golgi: {ubi_count - golgi_ubi_count}'
metabolism = df[(df["C: Metabolism"] == "+")]
metabolism_count = len(metabolism.index)
golgi_metabolism_count = len(metabolism[metabolism["Golgi"] == "+"].index)
metabolism_label = f'Metabolism: {metabolism_count}. Golgi: {golgi_metabolism_count}. Non-golgi: {metabolism_count - golgi_metabolism_count}'
elements = [
{'data': {'id': 'proteome', 'label': proteome_label, "size": proteome_count * block}, 'classes': 'proteome'},
{'data': {'id': 'phosphatases', 'label': phosphatases_label, "size": phosphatases_count * block}, 'classes': 'phosphatases'},
{'data': {'id': 'glycosylation', 'label': glycosylation_label, "size": glycosylation_count * block}, 'classes': 'glycosylation'},
{'data': {'id': 'kinases', 'label': kinases_label, "size": kinases_count * block}, 'classes': 'kinases'},
{'data': {'id': 'ubi', 'label': ubi_label, "size": ubi_count * block}, 'classes': 'ubi'},
{'data': {'id': 'meta', 'label': metabolism_label, "size": metabolism_count * block}, 'classes': 'meta'},
{'data': {'source': 'proteome', 'target': 'phosphatases'}, 'classes': 'proteome-phosphatases'},
{'data': {'source': 'proteome', 'target': 'glycosylation'}, 'classes': 'proteome-glycosylation'},
{'data': {'source': 'proteome', 'target': 'kinases'}, 'classes': 'proteome-kinases'},
{'data': {'source': 'proteome', 'target': 'ubi'}, 'classes': 'proteome-ubi'},
{'data': {'source': 'proteome', 'target': 'meta'}, 'classes': 'proteome-meta'},
]
add_individual_protein(phosphatases, 'phosphatases', elements)
add_individual_protein(glycosylation, 'glycosylation', elements)
add_individual_protein(kinases, 'kinases', elements)
add_individual_protein(ubi, 'ubi', elements)
add_individual_protein(metabolism, 'meta', elements)
app.layout = html.Div([
cyto.Cytoscape(
id='cytoscape',
elements=elements,
layout={'name': 'cose', 'idealEdgeLength': 100},
style={'width': '2000px', 'height': '2000px'},
stylesheet=[
{
'selector': 'node',
'style': {
'background-color': 'rgb(255, 154, 162)',
"content": "data(label)",
"width": "data(size)",
"height": "data(size)",
}
},
{
'selector': '.not-golgi',
'style': {
'shape': 'square',
'background-color': 'data(color)',
'background-opacity': 'data(opacity)',
}
},
{
'selector': '.not-golgi-edge',
'style': {
'curve-style': 'straight-triangle',
"width": 5,
'line-color': 'data(color)',
'opacity': 'data(opacity)',
}
},
{
'selector': '.golgi',
'style': {
'shape': 'ellipse',
'background-color': 'data(color)',
'background-opacity': 'data(opacity)',
}
},
{
'selector': '.golgi-edge',
'style': {
'curve-style': 'straight-triangle',
"width": 5,
'line-color': 'data(color)',
'opacity': 'data(opacity)',
}
},
{
'selector': 'node',
'style': {
"content": "data(label)",
"width": "data(size)",
"height": "data(size)",
}
}
]
),
html.Div([html.Button("as svg", id="btn-get-svg")])
])
print(elements)
@app.callback(
Output('image-text', 'children'),
Input('cytoscape', 'imageData'),
)
def put_image_string(data):
return data
@app.callback(
Output("cytoscape", "generateImage"),
[
Input("btn-get-svg", "n_clicks"),
])
def get_image(get_svg_clicks):
# File type to output of 'svg, 'png', 'jpg', or 'jpeg' (alias of 'jpg')
# 'store': Stores the image data in 'imageDataf' !only jpg/png are supported
# 'download'`: Downloads the image as a file with all data handling
# 'both'`: Stores image data and downloads image as file.
ctx = dash.callback_context
if ctx.triggered:
input_id = ctx.triggered[0]["prop_id"].split(".")[0]
if input_id != "tabs":
action = "download"
ftype = input_id.split("-")[-1]
return {
'type': 'svg',
'action': 'download'
}
return {
'type': 'png',
'action': 'store'
}
if __name__ == "__main__":
app.run_server(debug=True)

## Sheet: python-script_Signal peptide
#python script for singal peptide analysis
import io
import pandas as pd
from uniprotparser import betaparser
df2 = pd.read_csv(r"Z:\ALESSI\Toan\Golgi-Paper_Revision\GolgiIP_Table-S1_Rv01.txt", sep="\t")
df2 = df2[df2["Golgi"]=="+"]
acc = set()
for a in df2[df2.columns[0]]:
if pd.notnull(a):
for i in a.split(";"):
accession = betaparser.UniprotSequence(i.strip(), parse_acc=True)
if accession.accession:
acc.add(accession.accession)
parser = betaparser.UniprotParser()
df = []
for r in parser.parse(ids=acc):
df.append(pd.read_csv(io.StringIO(r), sep="\t"))
fin = pd.concat(df, ignore_index=True)
for i,r in fin.iterrows():
if df2[df2.columns[0]].str.contains(r["Entry"]).any():
fin.at[i, "in_data"] = True
fin = fin.drop_duplicates(subset="Entry", keep="first")
with open(r"Z:\ALESSI\Toan\Golgi-Paper_Revision\fasta.txt", "wt") as fasta:
for i, r in fin[fin["in_data"]==True].iterrows():
fasta.write(f">{r['Entry']}_{r['Gene Names']}\n{r['Sequence']}\n")
