# Supplementary material for: Golgi-IP, a tool for multimodal analysis of Golgi molecular content
Source: Proc Natl Acad Sci U S A. 2023 May 8;120(20):e2219953120. doi: 10.1073/pnas.2219953120 (PMC10193996; doi:10.1073/pnas.2219953120)
Supplement: Supplementary file 5 — Dataset S04 (XLSX) [file pnas.2219953120.sd04.xlsx]

## Sheet: Info
Dataset S4: Untargeted metabolomics of Golgi derived from GolgiTAG and ControlTAG HEK293 cells (Fig. 4A)
Sheet 1: 3356 features detected in our unfiltered untargeted metabolomics dataset
Sheet 2: Putative identities of 91 compounds after filtering. For detailed analysis see methods.
Notes:
1) Metabolite abundance values in this table were generated by Compound Discoverer V3.1 software. The median of each group was used to calculate fold changes. Detailed description of the analyses can be found in the methods.
2) P-values were calculated by ANOVA with Tukey HSD test. The p-values were corrected by the Benjamini-Hochberg method, FDR = 5%. N = 4 per line.

## Sheet: Sheet 1
Chemical Formula	Molecular Weight	Retention Time [min]	Control-IP replicate 1	Control-IP replicate 2	Control-IP replicate 3	Control-IP replicate 4	Control Whole-Cell Lysate replicate 1	Control Whole-Cell Lysate replicate 2	Control Whole-Cell Lysate replicate 3	Control Whole-Cell Lysate replicate 4	GolgiTAG-IP replicate 1	GolgiTAG-IP replicate 2	GolgiTAG-IP replicate 3	GolgiTAG-IP replicate 4	GolgiTAG Whole-Cell Lysate replicate 1	GolgiTAG Whole-Cell Lysate replicate 2	GolgiTAG Whole-Cell Lysate replicate 3	GolgiTAG Whole-Cell Lysate replicate 4	Fold enrichment: GolgiTAG/Control IP	Fold enrichment: GolgiTAG/Control Whole-Cell Lysate	Fold enrichment (Log2): GolgiTAG/Control IP	Fold enrichment (Log2): GolgiTAG/Control Whole-Cell Lysate	P-value: GolgiTAG/Control IP	P-value: GolgiTAG/Control Whole-Cell Lysate	FDR adjusted P-value: GolgiTAG/Control IP	FDR adjusted P-value: GolgiTAG/Control Whole-Cell Lysate
C24 H30 O10	478.182	2.555	176124	841637	948983	1.09757e+06	60534.4	44102.7	48208.6	41085.7	7.56531e+07	2.97885e+07	6.71767e+07	2.7712e+07	32360.1	43620.2	27016.8	30161.6	54.152	0.677	5.76	-0.56	3.50252e-07	0.730544	8.10731e-05	1
C22 H24 Cl F N4 O3	446.154	2.639	2.22704e+06	1.71565e+06	1.89807e+06	1.50643e+06	426619	271019	313058	246586	7.61281e+07	3.01873e+07	6.78493e+07	2.82258e+07	467208	340958	219465	337965	27.129	1.162	4.76	0.22	6.54959e-08	0.99068	3.84426e-05	1
C9 H17 N O5	219.111	4.826	708623	360809	539008	383673	7.96118e+07	8.09007e+07	7.32021e+07	9.82536e+07	1.39673e+07	6.04441e+06	1.23202e+07	5.18262e+06	2.62536e+08	1.96086e+08	2.34359e+08	3.00652e+08	19.904	3.096	4.31	1.63	1.0696e-07	0.00178442	3.84426e-05	0.185734
C4 H13 N5 O5	211.092	2.596	156441	2.39548e+07	2.32649e+07	1.82683e+07	44785.5	39173.9	42821	36494.1	4.3584e+08	3.18528e+08	4.75014e+08	2.30712e+08	28743.6	38745.4	23997.6	25078.8	18.163	0.656	4.18	-0.61	0.00325223	0.977637	0.0462004	1
C20 H38 O2	310.287	1.778	27479	14785.3	21350.2	53452.8	408566	354665	252149	255272	517581	248441	635920	196177	438874	359321	490161	412238	15.688	1.395	3.97	0.48	6.43718e-06	0.726368	0.000378064	1
C15 H22 N2 O18 P2	580.034	12.275	25804.9	16597.2	14490.2	21856.4	763659	743341	763227	1.08754e+06	403714	160262	406527	179066	798908	512227	1.23259e+06	1.08243e+06	15.155	1.232	3.92	0.3	1.2779e-06	0.998824	0.000130061	1
C4 H5 N O3	115.027	9.062	556377	283865	284443	299434	9.99055e+07	8.77396e+07	8.36963e+07	9.71437e+07	6.21825e+06	2.39949e+06	6.80692e+06	2.32805e+06	1.10772e+08	8.83772e+07	1.1758e+08	1.3179e+08	14.759	1.235	3.88	0.3	2.06646e-06	0.868101	0.000186919	1
C11 H31 N10 O P3 S	444.165	3.54	241680	1.37316e+06	3.28553e+06	3.2608e+06	499583	634544	926876	1.19979e+06	4.33435e+07	9.05795e+06	3.92637e+07	2.86127e+07	2.38697e+06	2.92997e+06	2.53438e+06	3.647e+06	14.648	3.5	3.87	1.81	0.00060484	0.114742	0.0127672	1
C8 H6 O4	166.027	1.692	447614	528087	683575	434333	1.27464e+07	1.16442e+07	6.90283e+06	5.22722e+06	9.57497e+06	4.37676e+06	1.4043e+07	1.3734e+06	1.47305e+07	8.14587e+06	9.07213e+06	5.41591e+06	14.299	0.928	3.84	-0.11	0.000681553	0.999931	0.0139683	1
C15 H29 N7 O4 S2	435.174	6.299	13720.3	6907.28	7920.35	9676.22	8006.84	12288.1	7391.48	6705.57	143165	75092.6	194320	104746	8330.1	8881.41	10147.4	6736.48	14.089	1.118	3.82	0.16	2.0941e-07	0.999969	5.53932e-05	1
C11 H16 O5	228.1	3.431	1.30797e+07	1.88173e+07	2.35799e+07	1.01964e+07	2.93341e+06	3.65881e+06	3.22288e+06	3.49936e+06	2.29986e+08	2.11055e+08	2.99359e+08	1.56394e+08	4.90822e+06	4.95784e+06	4.4374e+06	7.97316e+06	13.827	1.468	3.79	0.55	4.92392e-08	0.0968528	3.84426e-05	1
C43 H48 N2 O3 P2 S3	798.23	1.965	10231.4	11472.3	9320.22	18269.4	13168.3	14633.5	12219.1	13982.9	143936	148682	254864	95123.9	10152.4	11092.3	9414.7	13679.1	13.482	0.782	3.75	-0.35	6.93261e-08	0.703983	3.84426e-05	1
C20 H31 N4 O16 P	614.147	9.419	13330.4	18190.3	12631.3	21075.8	405683	299865	260736	454570	317548	89660	308480	113155	250111	194811	315258	314415	13.376	0.8	3.74	-0.32	8.44232e-06	0.760861	0.000461396	1
C5 H9 N O4	147.053	6.379	168350	109864	144858	138529	2.2892e+07	2.14017e+07	2.39356e+07	2.75938e+07	2.8192e+06	1.15094e+06	2.61869e+06	1.04792e+06	2.51535e+07	2.09995e+07	2.92917e+07	3.05743e+07	13.302	1.163	3.73	0.22	2.3385e-07	0.967287	5.75125e-05	1
C8 H20 N5 O9 P S	393.076	4.823	20820.3	10265.6	11962	15556.3	1.38245e+06	1.37397e+06	1.35686e+06	1.35836e+06	317973	153673	200515	118081	4.0429e+06	3.10364e+06	3.07581e+06	3.9823e+06	12.871	2.593	3.69	1.37	7.9062e-08	0.00179361	3.84426e-05	0.185734
C3 H5 N3 O7	195.012	9.27	14205	9576.47	18873.4	7581.4	473852	465518	513569	505990	208475	112604	187555	80021.7	689789	576613	698826	580183	12.622	1.296	3.66	0.37	5.16927e-07	0.645369	9.03384e-05	1
C16 H25 N7 O6 S	443.161	3.45	855112	7.9961e+06	1.46704e+07	1.88857e+07	2.33237e+06	2.25115e+06	3.4832e+06	5.85239e+06	1.76145e+08	1.47891e+08	6.1133e+07	1.35887e+08	1.00011e+07	1.4386e+07	9.49937e+06	2.01516e+07	12.52	4.193	3.65	2.07	0.00113319	0.11625	0.0209347	1
C23 H36 N8 O4 P2 S2	614.177	2.528	202735	966301	1.44189e+06	938467	69633.5	79352.1	55455	47261.4	1.31749e+07	1.05887e+07	1.54421e+07	8.34772e+06	51938.9	58528.1	39877.5	36525.2	12.476	0.734	3.64	-0.45	1.52979e-05	0.818798	0.000684059	1
C4 H14 N9 P S	251.085	2.551	511625	2.58391e+06	3.44339e+06	2.21675e+06	532213	125996	155183	140808	2.97023e+07	2.90392e+07	3.24808e+07	1.89889e+07	260147	200860	234534	355834	12.236	1.671	3.61	0.74	0.000103088	0.903447	0.00324103	1
C17 H27 N3 O17 P2	303.541	9.454	908195	526052	502960	620703	1.79857e+07	1.10497e+07	1.17263e+07	1.74048e+07	9.62158e+06	3.97653e+06	1.04989e+07	4.1292e+06	7.83778e+06	6.06522e+06	9.83795e+06	1.09649e+07	11.991	0.607	3.58	-0.72	3.33771e-06	0.206691	0.000241271	1
C15 H24 N2 O17 P2	566.055	10.332	148203	69601.1	61272.3	81117.1	5.59961e+06	4.58136e+06	5.16904e+06	6.03729e+06	1.2755e+06	543171	1.26327e+06	432389	3.24819e+06	2.42209e+06	3.70046e+06	4.19958e+06	11.986	0.645	3.58	-0.63	9.60587e-06	0.316324	0.000497357	1
C7 H8 O5 S	204.009	4.092	13397.2	9282.4	9421.97	8980.4	605039	645299	687021	1.25387e+06	161925	85726.2	135720	63561.2	5.86897e+06	5.0814e+06	5.11322e+06	7.74879e+06	11.839	8.243	3.57	3.04	7.65345e-07	3.2658e-06	0.000104623	0.00183585
C7 H15 N O2	145.11	7.29	140553	64355.2	75198.9	79311.7	1.14487e+07	8.90076e+06	9.45951e+06	1.18677e+07	1.28007e+06	455698	1.36135e+06	516238	9.24724e+06	7.24667e+06	1.2115e+07	1.30334e+07	11.626	1.022	3.54	0.03	9.82366e-06	0.999842	0.000502028	1
C5 H7 N O3	129.043	9.071	631429	324928	353179	556998	1.06351e+08	9.41555e+07	9.0603e+07	1.04751e+08	7.73713e+06	2.82248e+06	8.02648e+06	2.80783e+06	1.16146e+08	9.3474e+07	1.23256e+08	1.3733e+08	11.602	1.204	3.54	0.27	3.38854e-06	0.908821	0.000241271	1
	652.048	9.453	25254.3	16070.2	21251.6	16443.1	379703	279473	400604	472879	292171	121051	323630	144125	180808	144467	399162	132601	11.574	0.417	3.53	-1.26	9.25107e-06	0.118027	0.000496659	1
C14 H25 N7 O16 P2 S2	673.027	9.457	51335.8	67136.5	47253.1	80359.8	794896	653146	738604	731100	984384	497299	868444	468684	416508	370273	532862	460306	11.528	0.597	3.53	-0.75	4.19782e-08	0.0537282	3.84426e-05	1
	79.9673	8.914	71565.4	81357.1	153091	113433	7.09296e+06	6.62989e+06	7.43965e+06	350897	1.7695e+06	901283	1.34196e+06	582468	6.82827e+06	6.2383e+06	6.28434e+06	8.41062e+06	11.516	0.956	3.53	-0.07	0.00679482	0.59741	0.078872	1
C4 H9 N3 O2	131.069	9.407	110145	171922	154573	412171	1.8012e+07	1.94306e+07	1.88223e+07	2.18064e+07	3.00914e+06	1.06414e+06	2.58015e+06	1.14022e+06	4.05692e+07	2.67956e+07	3.31795e+07	9.39002e+07	11.395	1.928	3.51	0.95	0.000125322	0.144309	0.00368017	1
C9 H31 N10 O3 P S2	422.175	0.754	928775	56090	63399	64768.2	95069.9	183669	57887.1	53123.7	73340.2	1.63491e+06	82770.3	1.36078e+06	86977.1	91564.4	77406	1.05878e+06	11.263	1.167	3.49	0.22	0.67675	0.901495	1	1
C13 H15 N9 O2	329.132	9.064	71248.4	19170.1	23532.5	35343.2	1.66406e+06	1.82745e+06	1.95323e+06	1.43814e+06	532590	192924	460998	175178	1.71862e+06	1.88299e+06	862753	1.02981e+06	11.107	0.787	3.47	-0.35	8.47011e-05	0.832488	0.00280083	1
C15 H21 N9 O15 P2	629.063	9.463	186754	147086	130671	160406	2.62902e+06	1.75222e+06	2.01708e+06	2.72745e+06	2.34389e+06	974152	2.50731e+06	1.01675e+06	1.14672e+06	1.01754e+06	1.56762e+06	1.33512e+06	10.929	0.534	3.45	-0.9	8.62766e-07	0.0757158	0.000109516	1
C17 H27 N3 O17 P2	607.082	9.433	1.9075e+06	1.10518e+06	1.07092e+06	1.2384e+06	3.39371e+07	2.45873e+07	2.75543e+07	3.7837e+07	1.7716e+07	7.47983e+06	1.86681e+07	7.88818e+06	1.854e+07	1.43542e+07	2.54203e+07	2.51272e+07	10.925	0.71	3.45	-0.49	3.19859e-06	0.339661	0.000241271	1
C7 H5 N7 O6	283.027	10.326	180596	78983.9	72204.2	90064.6	5.79951e+06	4.74596e+06	5.27418e+06	6.16564e+06	1.30749e+06	561042	1.2817e+06	442557	3.34888e+06	2.51149e+06	3.77724e+06	4.32166e+06	10.901	0.644	3.45	-0.64	1.96567e-05	0.327698	0.000845278	1
C8 H11 N O4	185.07	9.463	52630.8	28870	34880.1	28007.4	701707	561600	681722	902210	472417	221855	550584	221919	545818	414209	373472	400322	10.892	0.589	3.45	-0.76	1.32286e-06	0.166167	0.000130137	1
C23 H27 N P2 S	411.135	2.018	1.77624e+06	673746	934726	986564	749739	854419	758277	1.0615e+06	1.64922e+07	9.07667e+06	1.1732e+07	7.84962e+06	1.00617e+06	861826	849518	2.00673e+06	10.831	1.158	3.44	0.21	2.25015e-06	0.697367	0.000192946	1
C11 H19 N2 O12 P	402.067	10.534	21576.9	12727	17198.3	10337.8	4.47e+06	3.80492e+06	4.03089e+06	5.0463e+06	244113	92875.3	230161	67290.3	5.26083e+06	4.07624e+06	5.86257e+06	6.43389e+06	10.795	1.308	3.43	0.39	1.4234e-05	0.858085	0.000643801	1
C7 H13 N O5	191.079	5.147	38619.2	8248.45	12188.1	10297.4	3.95702e+06	2.11418e+06	2.00888e+06	2.53686e+06	161557	50051	194858	80140.9	1.81428e+06	1.2331e+06	2.39134e+06	3.46299e+06	10.749	0.904	3.43	-0.15	0.00093573	0.945298	0.0180495	1
C8 H15 N O6	221.09	6.285	336808	139917	102139	85986.6	569179	501015	448099	762039	1.87807e+06	698175	2.57916e+06	499330	504229	320599	381621	537151	10.643	0.828	3.41	-0.27	0.000557919	0.883479	0.0119968	1
C3 H12 N P3	155.019	9.269	36730.9	23532.5	14948.9	30167.6	1.3374e+06	1.30614e+06	1.54473e+06	1.76355e+06	408057	179118	376074	172031	2.08273e+06	1.78946e+06	2.10262e+06	1.83658e+06	10.339	1.36	3.37	0.44	9.95443e-07	0.610267	0.000114768	1
C11 H19 N O5	245.126	2.516	1.15993e+07	1.40122e+07	2.98789e+07	2.35986e+07	1.6727e+06	1.04756e+06	2.05058e+06	1.27382e+06	2.23099e+08	1.62364e+08	2.46002e+08	7.99883e+06	2.68776e+06	1.62342e+06	1.41405e+06	2.12772e+06	10.249	1.273	3.36	0.35	0.0925013	0.972715	0.492059	1
C10 H12 O4	214.084	3.452	510025	938608	1.20622e+06	2.18676e+06	150388	185342	194741	149790	1.09395e+07	9.36004e+06	1.51465e+07	1.08666e+07	298111	266515	207675	397551	10.167	1.682	3.35	0.75	3.13118e-06	0.209243	0.000241271	1
C36 H77 N9 O6 P2	793.546	1.749	37325.3	17507.7	34220.2	18091.7	8.35249e+06	1.15461e+07	7.91434e+06	5.98282e+06	458772	211947	318067	18218.2	1.05831e+07	9.30256e+06	9.6602e+06	5.77873e+06	10.132	1.166	3.34	0.22	0.0290899	0.999775	0.21971	1
C3 H7 N O2	89.0476	8.234	1.24934e+06	700851	909505	954339	3.04392e+08	2.47234e+08	2.8659e+08	3.33726e+08	1.33834e+07	6.09986e+06	1.26496e+07	5.40391e+06	2.12659e+08	1.44057e+08	2.00218e+08	2.75942e+08	10.06	0.699	3.33	-0.52	1.28904e-06	0.372903	0.000130061	1
C12 H14 N2 O S2	266.056	2.56	359278	2.94407e+06	5.00751e+06	2.66754e+06	86494.3	128854	155216	174909	2.70998e+07	3.10935e+07	2.82938e+07	2.22751e+07	254467	266716	233131	332362	9.871	1.835	3.3	0.88	0.000258019	0.383836	0.00663597	1
C8 H8	104.063	2.539	1.58197e+06	2.14209e+06	4.34833e+06	4.3406e+06	520681	500856	552983	523249	3.91821e+07	2.5941e+07	3.77413e+07	2.03618e+07	801425	626183	363927	667625	9.823	1.239	3.3	0.31	2.78324e-06	0.959478	0.000219041	1
C4 H9 N3 O2	131.069	8.233	1.42254e+07	7.33776e+06	8.92255e+06	9.10399e+06	2.41536e+09	1.95056e+09	2.32525e+09	2.84805e+09	1.28383e+08	6.03038e+07	1.16038e+08	5.24386e+07	1.5782e+09	1.19282e+09	1.69703e+09	2.25575e+09	9.782	0.691	3.29	-0.53	2.0024e-06	0.370231	0.000186919	1
C6 H8	80.0626	2.48	857148	2.38632e+06	3.25664e+06	2.51249e+06	569052	206954	180814	549207	2.49828e+07	2.12305e+07	2.67723e+07	1.71317e+07	205678	751205	646215	629610	9.434	1.687	3.24	0.75	0.000173416	0.683215	0.00494486	1
C8 H14 N2 O7	250.082	2.626	2.68773e+06	2.53184e+07	3.3896e+07	2.54424e+07	1.2558e+06	1.62414e+06	1.84181e+06	1.9447e+06	2.72675e+08	2.85545e+08	1.78097e+08	2.01463e+08	3.40697e+06	3.14886e+06	2.66167e+06	4.18904e+06	9.341	1.891	3.22	0.92	0.000237153	0.411625	0.00630539	1
C11 H30 N5 O4 P	327.205	2.155	918315	753951	1.04206e+06	1.6787e+06	730277	1.29449e+06	1.10645e+06	366929	1.03046e+07	8.72813e+06	9.16734e+06	6.25752e+06	1.12685e+06	974494	1.00403e+06	220043	9.129	1.077	3.19	0.11	0.00050903	0.98894	0.0112311	1
C4 H7 N3 O7	209.028	9.143	38583.8	45679.9	41910.7	56081.7	582597	701480	708281	680616	514018	285062	534832	242952	588850	736213	658723	561138	9.123	0.903	3.19	-0.15	1.07464e-07	0.988366	3.84426e-05	1
C40 H76 N O10 P	761.521	1.743	25524.1	22969.9	47261.6	16851.9	2.18767e+06	1.66834e+06	1.66238e+06	1.22346e+06	276470	165086	318870	25008.8	1.76387e+06	1.54216e+06	1.74662e+06	1.03421e+06	9.105	0.987	3.19	-0.02	0.0158084	0.99577	0.146081	1
C13 H19 N5	245.163	3.556	243150	231335	160011	184462	1.62692e+07	1.28657e+07	1.19131e+07	1.32977e+07	2.71928e+06	929137	3.06528e+06	1.05386e+06	2.26372e+07	1.19957e+07	1.91232e+07	2.89169e+07	9.074	1.596	3.18	0.67	2.25836e-05	0.522096	0.000935438	1
C34 H31 N S4	581.132	2.158	243960	200273	219867	258637	228040	349855	191679	418229	2.1633e+06	1.95967e+06	3.21665e+06	1.77834e+06	214918	117332	222697	250808	8.889	0.757	3.15	-0.4	5.50984e-07	0.291801	9.03384e-05	1
	794.584	18.611	889533	21399.5	15411.7	23915.8	135182	117049	48073	325400	47406.7	352146	31588.7	364197	187822	354798	269410	339578	8.817	2.414	3.14	1.27	0.777193	0.793126	1	1
C4 H7 N O4	133.038	9.282	383189	194869	181112	268562	2.34599e+07	2.16526e+07	2.41139e+07	2.69707e+07	3.42681e+06	1.18383e+06	2.87351e+06	1.03764e+06	3.54295e+07	2.715e+07	3.40962e+07	3.7781e+07	8.755	1.461	3.13	0.55	1.97625e-05	0.578864	0.000845278	1
C9 H14 N2 O12 P2	404.002	12.276	27116.3	21863.9	22469.8	37394.6	564019	499910	498527	629781	304944	106131	308314	123722	609476	371721	747779	701997	8.645	1.233	3.11	0.3	2.48598e-05	0.990603	0.0010151	1
	399.1	3.255	127906	255649	225552	374042	163917	214307	306685	291281	3.94031e+06	974582	2.46864e+06	1.6897e+06	397773	587131	468882	566251	8.642	2.047	3.11	1.03	3.65099e-05	0.0955701	0.00138893	1
	143.92	18.317	3.83205e+06	18967.6	187243	12077	9748.21	152711	1.36328e+06	236747	407448	1.1345e+06	1.6591e+06	647485	471279	20703.4	322878	12694.5	8.642	0.882	3.11	-0.18	0.486128	0.967447	1	1
C10 H12 O2	164.084	2.564	2.9217e+06	3.99204e+06	6.15495e+06	4.81826e+06	316280	373401	467141	454900	4.10679e+07	3.56324e+07	4.04453e+07	2.65711e+07	665975	492168	529364	657153	8.635	1.432	3.11	0.52	7.10228e-08	0.126741	3.84426e-05	1
C9 H14 N2 O12 P2	404.002	9.43	84698.6	51259.7	55085.1	48794.7	1.11838e+06	872612	957275	1.43064e+06	624549	257563	721609	282994	819492	621984	1.07488e+06	911860	8.534	0.834	3.09	-0.26	1.1506e-05	0.7283	0.000565954	1
C5 H11 N9 O2	229.103	2.519	4.33773e+06	7.95241e+06	8.39324e+06	7.58406e+06	401208	422977	528742	509388	7.48373e+07	5.65213e+07	8.60834e+07	4.71077e+07	859253	633087	563918	766949	8.455	1.502	3.08	0.59	7.08152e-08	0.118391	3.84426e-05	1
C9 H8 O	132.058	2.526	3.24651e+06	5.94112e+06	7.85963e+06	6.4679e+06	625292	642923	697210	685821	5.57227e+07	4.87839e+07	5.93889e+07	3.5802e+07	935950	1.04471e+06	753758	999991	8.422	1.457	3.07	0.54	9.55557e-08	0.23176	3.84426e-05	1
C5 H9 N O4	147.053	9.071	1.59733e+06	1.03565e+06	1.00189e+06	1.42224e+06	1.20879e+08	1.13843e+08	1.26617e+08	1.45412e+08	1.55037e+07	5.8222e+06	1.48602e+07	5.32079e+06	1.03609e+08	8.47248e+07	1.2141e+08	1.26893e+08	8.415	0.909	3.07	-0.14	9.33997e-06	0.905273	0.000496659	1
C26 H22 N O15 P S	651.045	9.447	247272	248872	194200	275276	3.20955e+06	2.67944e+06	3.28375e+06	3.67344e+06	2.96965e+06	1.404e+06	2.76986e+06	1.35628e+06	1.98427e+06	1.8494e+06	2.37833e+06	2.16241e+06	8.413	0.639	3.07	-0.65	1.64692e-07	0.108433	4.98509e-05	1
C3 H2 Cl N2 O7 P3	305.877	18.365	680091	152553	16219.1	144867	21870.4	115890	1.25291e+06	1.2891e+06	1.3332e+06	16086.8	1.20555e+06	1.27954e+06	131711	1.73996e+06	1.19457e+06	1.3369e+06	8.355	1.849	3.06	0.89	0.762209	0.805925	1	1
C11 H23 N6 O3 P S	350.127	8.901	19101.6	12293.5	14362.4	15993.4	317416	327924	389140	334041	218967	99157.8	151467	67856.8	314037	356770	332373	328065	8.256	0.998	3.05	0	9.21518e-07	0.999151	0.000113318	1
C9 H13 N2 O9 P	324.036	9.429	137545	74201.8	81888.1	77142.6	1.24588e+06	1.10611e+06	1.15016e+06	1.38158e+06	929860	373502	987658	364944	559744	655390	640804	712120	8.196	0.541	3.03	-0.89	1.19143e-05	0.0613055	0.000578593	1
C10 H19 N O4	217.131	4.761	2.28866e+06	1.07826e+06	1.41982e+06	1.51172e+06	1.84205e+08	1.29951e+08	1.34839e+08	1.8291e+08	1.69225e+07	6.16599e+06	1.68801e+07	6.70734e+06	1.60059e+08	1.1519e+08	1.72418e+08	2.24285e+08	8.046	1.046	3.01	0.07	3.45142e-05	0.997626	0.00134469	1
C17 H26 O10	228.1	2.513	1.80276e+08	5.75879e+08	7.07873e+08	6.59218e+08	4.09463e+07	3.79583e+07	4.95889e+07	4.09505e+07	5.74631e+09	4.59911e+09	5.26666e+09	3.29949e+09	7.47519e+07	5.82575e+07	5.20628e+07	7.38605e+07	7.988	1.613	3	0.69	5.80421e-06	0.394832	0.000346054	1
C11 H13 N O9	303.059	12.9	13122.6	10007.7	13683.7	28052.8	6.31068e+06	4.96354e+06	6.05502e+06	7.82539e+06	128717	48589.2	172694	84504.1	5.53529e+06	2.85243e+06	7.1634e+06	9.08794e+06	7.954	1.027	2.99	0.04	0.0003143	0.990719	0.00772981	1
C19 H44 N8 O7	496.336	2.048	1.26067e+06	555912	507312	400006	3.21985e+06	1.14938e+06	2.88748e+06	954746	1.14894e+07	3.37471e+06	5.0781e+06	2.00724e+06	2.58343e+06	1.23535e+06	2.08275e+06	2.68038e+06	7.95	1.156	2.99	0.21	0.00177907	0.985219	0.0292914	1
C10 H12 O4	118.06	3.542	2.21724e+08	5.85944e+07	4.18931e+08	6.81583e+07	4.24833e+07	5.04616e+07	4.66167e+07	5.30437e+07	1.19524e+09	1.10178e+09	1.68711e+09	2.14215e+08	7.00346e+07	6.93172e+07	5.76419e+07	8.74154e+07	7.924	1.435	2.99	0.52	0.0119603	0.84889	0.118848	1
C10 H12 O4	196.074	3.435	2.45724e+08	6.56259e+07	4.51309e+08	7.19664e+07	4.77949e+07	5.62137e+07	5.21962e+07	6.3578e+07	1.33357e+09	1.10902e+09	1.39452e+09	1.16651e+09	8.54269e+07	8.76629e+07	6.50572e+07	9.85078e+07	7.87	1.597	2.98	0.68	0.000263067	0.626121	0.00670035	1
C26 H52 N O7 P	521.348	2.016	941234	415052	378767	529014	5.26543e+06	5.97121e+06	4.59715e+06	2.79965e+06	8.57819e+06	2.1004e+06	5.32093e+06	1.46982e+06	3.31833e+06	2.15455e+06	2.20694e+06	406253	7.861	0.442	2.97	-1.18	0.00916116	0.184234	0.0971675	1
C7 H27 N8 O2 P3 S	380.123	9.152	28894.9	15612.8	15735.1	22473.5	246383	266099	274652	220947	195688	103106	246204	99676.9	297222	316210	269248	202902	7.82	1.105	2.97	0.14	2.66703e-06	0.989443	0.000214541	1
C4 H7 N O2	101.048	9.078	659111	284927	209885	331198	3.19504e+07	3.3647e+07	3.69278e+07	4.33785e+07	3.2974e+06	1.51475e+06	3.70615e+06	1.38657e+06	3.10685e+07	2.22917e+07	3.87513e+07	4.19663e+07	7.81	0.989	2.97	-0.02	7.82141e-05	0.979019	0.00265321	1
C4 H5 N O	83.037	9.065	255139	197607	153160	226231	2.17213e+07	2.32706e+07	2.46002e+07	2.98775e+07	2.22857e+06	1.06215e+06	2.48374e+06	919141	2.05329e+07	1.47313e+07	2.61396e+07	2.82107e+07	7.764	0.975	2.96	-0.04	6.55034e-06	0.940755	0.000379053	1
C6 H16 N O7 P	245.066	8.921	107235	106654	94553.2	139735	7.00713e+06	7.3136e+06	7.40988e+06	8.61031e+06	1.35585e+06	728249	926280	451460	7.38776e+06	7.08299e+06	6.03038e+06	8.08215e+06	7.735	0.983	2.95	-0.02	7.18465e-07	0.985429	0.000104623	1
C11 H14 O4	210.089	2.513	1.35125e+08	4.57958e+08	5.56569e+08	5.28753e+08	3.25549e+07	3.37367e+07	3.95502e+07	3.59538e+07	4.53196e+09	3.56801e+09	4.06298e+09	2.59693e+09	5.97486e+07	5.13419e+07	4.61202e+07	6.42771e+07	7.734	1.594	2.95	0.67	7.22569e-06	0.366793	0.000400466	1
C20 H22 O6	358.141	9.099	20764.7	16760.7	10878.6	12663.6	635261	762630	756811	738785	157416	68497.6	158676	61677.6	607036	594710	690660	548168	7.678	0.804	2.94	-0.32	5.67403e-06	0.852649	0.000343497	1
C16 H22 O4	278.152	1.691	627192	98648.5	231652	129378	5.06438e+06	3.57365e+06	2.03827e+06	1.27267e+06	1.38102e+06	1.3689e+06	2.20702e+06	502767	4.39036e+06	2.03756e+06	3.41691e+06	1.09773e+06	7.617	0.972	2.93	-0.04	0.0139714	0.997928	0.134296	1
C10 H12 O4	196.074	2.535	2.5526e+08	2.82501e+08	5.23154e+08	4.48761e+08	3.01295e+07	2.61542e+07	3.55739e+07	2.71522e+07	3.55715e+09	2.25012e+09	3.27132e+09	2.02578e+09	5.67511e+07	3.86481e+07	3.4746e+07	4.89178e+07	7.551	1.529	2.92	0.61	6.49632e-07	0.184983	0.000102252	1
C12 H17 Cl N2 O2 S3	352.014	3.527	22677.2	19890.6	69586.2	94230.8	130120	122840	133415	161504	400236	312265	330471	362827	349721	274088	295160	485912	7.514	2.447	2.91	1.29	5.74931e-05	0.0396605	0.00201996	1
C8 H10 O	122.073	2.548	1.42111e+07	4.00203e+07	6.10988e+07	4.89014e+07	3.15795e+06	3.66037e+06	4.01705e+06	4.16029e+06	4.28262e+08	2.79889e+08	3.76446e+08	2.1957e+08	5.86302e+06	5.3421e+06	5.16668e+06	5.7195e+06	7.381	1.441	2.88	0.53	1.09514e-05	0.451541	0.000545489	1
C5 H6 O	82.0419	2.496	5.83394e+06	4.70681e+06	6.96769e+06	5.5708e+06	463563	665800	653639	1.3676e+06	4.49852e+07	3.89498e+07	4.48942e+07	2.94101e+07	853652	656164	647440	928867	7.352	1.144	2.88	0.19	2.30456e-06	0.993873	0.000192946	1
C5 H5 N5	135.054	4.567	556266	227892	244454	237363	4.56357e+06	4.66675e+06	2.45361e+06	5.09247e+06	2.97897e+06	735414	2.7978e+06	330929	4.80964e+06	7.40875e+06	7.28642e+06	6.60022e+06	7.333	1.504	2.87	0.59	0.0300455	0.707037	0.22477	1
C9 H23 N2 O4 P3	316.088	9.091	9083.98	6638.1	7548.41	6315.62	2.3104e+06	2.35765e+06	2.76231e+06	2.81744e+06	85860.3	17990.6	112513	17741.7	2.03792e+06	1.80392e+06	2.38128e+06	1.96375e+06	7.32	0.782	2.87	-0.36	0.00192205	0.920947	0.0308372	1
C11 H21 N O4	231.147	4.036	138666	98547.2	128550	129978	1.66423e+07	1.67927e+07	1.49337e+07	1.81144e+07	1.42302e+06	592456	1.29893e+06	550713	1.4227e+07	1.16777e+07	1.36657e+07	1.87925e+07	7.316	0.834	2.87	-0.26	2.26219e-06	0.889793	0.000192946	1
C10 H10 O3	178.063	2.573	1.04819e+06	4.27084e+06	4.96776e+06	4.52882e+06	306203	248021	349407	386332	3.45452e+07	2.94251e+07	3.85118e+07	2.18356e+07	458390	442470	442897	553969	7.27	1.375	2.86	0.46	2.23174e-05	0.534838	0.000934244	1
C3 H3 N3 O6	177.001	9.268	75223.5	55344.2	47235.9	63785.3	1.33156e+06	1.42242e+06	1.61958e+06	1.5619e+06	662513	341482	523398	253472	2.22216e+06	1.82635e+06	1.91126e+06	1.96164e+06	7.26	1.298	2.86	0.38	5.19929e-07	0.378945	9.03384e-05	1
C6 H6 O	94.0418	2.523	619555	1.06839e+06	1.241e+06	1.17373e+06	90524.6	424918	129923	89838.3	9.35234e+06	6.90697e+06	9.84597e+06	679345	88139.8	96533.1	178913	43580.5	7.252	0.838	2.86	-0.26	0.0830485	0.836123	0.458284	1
C21 H20 O9	398.097	3.351	3.34666e+06	2.73914e+06	3.16173e+06	3.21352e+06	1.76434e+06	2.64781e+06	2.11451e+06	3.24504e+06	3.22395e+07	1.92674e+07	2.66784e+07	1.10091e+07	4.71219e+06	6.49503e+06	4.76586e+06	5.2488e+06	7.207	2.103	2.85	1.07	3.43358e-06	0.00890581	0.000241271	0.54138
C4 H14 N P3	169.035	9.116	261950	275365	259798	348010	7.25415e+06	7.70418e+06	8.58931e+06	7.72967e+06	2.67921e+06	1.19186e+06	2.82075e+06	1.02602e+06	7.36914e+06	7.00584e+06	8.01799e+06	6.82654e+06	7.204	0.931	2.85	-0.1	4.45072e-06	0.985042	0.000295672	1
C18 H43 N9 O S	433.327	2.19	276370	265471	268504	373404	2.76195e+06	1.14938e+06	2.48854e+06	770827	2.17743e+06	1.74627e+06	2.93106e+06	1.10703e+06	2.05733e+06	1.23535e+06	249082	830919	7.201	0.568	2.85	-0.82	0.00371138	0.481965	0.0507093	1
C9 H12 O3	168.079	2.522	1.83719e+07	5.52258e+07	4.89881e+07	4.03313e+07	2.4758e+06	2.66294e+06	3.35537e+06	3.38337e+06	3.52244e+08	2.9389e+08	3.37852e+08	1.94305e+08	5.07449e+06	4.59902e+06	4.32899e+06	6.37266e+06	7.073	1.607	2.82	0.68	3.61171e-06	0.112194	0.000249335	1
C5 H11 N	85.0891	5.798	236803	114622	116403	138584	5.28961e+07	4.43075e+07	5.16942e+07	6.08774e+07	1.13867e+06	448786	1.11995e+06	682786	4.57787e+07	3.23084e+07	4.86527e+07	6.34014e+07	7.07	0.903	2.82	-0.15	3.63097e-05	0.949664	0.00138893	1
	840.151	9.452	120437	68076.9	76411.8	69357.9	787749	706704	703786	865136	741386	359428	655069	359905	530071	453670	457366	536357	6.963	0.661	2.8	-0.6	1.05945e-06	0.104476	0.000115804	1
C4 H10 N3 O5 P	211.036	9.361	651745	407341	338292	391672	1.78195e+07	2.18443e+07	3.00748e+07	3.17998e+07	3.96572e+06	1.59373e+06	4.11526e+06	1.59745e+06	4.65914e+07	3.34808e+07	5.40296e+07	6.40871e+07	6.963	1.938	2.8	0.95	7.97807e-05	0.0898502	0.00268322	1
C4 H5 N3 O6	191.017	9.112	184085	169655	129081	217812	2.79139e+06	3.00692e+06	3.43607e+06	2.84278e+06	1.66389e+06	796794	1.79583e+06	690808	2.87793e+06	2.48822e+06	3.28254e+06	2.56988e+06	6.956	0.931	2.8	-0.1	3.2807e-06	0.979726	0.000241271	1
C31 H47 N O3	481.353	2.092	394029	365326	472000	482618	5.13258e+06	1.76364e+06	3.19585e+06	2.34425e+06	9.8118e+06	2.28746e+06	3.73573e+06	1.42878e+06	3.09172e+06	1.87645e+06	2.58031e+06	715894	6.955	0.804	2.8	-0.31	0.00145477	0.678686	0.0254424	1
C19 H32 Cl P	326.191	1.773	582077	553924	1.14604e+06	342040	1.414e+06	1.98149e+06	989708	635166	977255	3.0253e+06	4.85337e+06	5.29385e+06	749435	834083	1.12568e+06	828594	6.935	0.692	2.79	-0.53	0.00513143	0.879623	0.0645707	1
	215.867	11.942	3.65473e+07	196374	134573	85596.9	832824	815748	564309	60791.9	52749.1	1.43872e+06	897908	1.38617e+06	398129	165600	47562.3	48716.9	6.902	0.155	2.79	-2.69	0.999993	0.7635	1	1
C7 H13 N O3 S	191.062	3.461	17114.7	8691.02	10173.8	12701.5	3.59913e+06	3.34267e+06	3.04974e+06	3.31661e+06	104737	44439.7	99374.7	58274.1	2.72229e+06	2.39279e+06	2.46214e+06	3.66883e+06	6.892	0.779	2.78	-0.36	4.05029e-06	0.788027	0.000274791	1
C9 H10 O2	150.068	2.524	1.47541e+07	4.78118e+07	5.29063e+07	4.33348e+07	3.42578e+06	3.57087e+06	3.97859e+06	3.634e+06	3.93099e+08	2.34161e+08	4.27098e+08	2.06249e+08	4.94761e+06	4.63537e+06	4.24e+06	6.23448e+06	6.882	1.33	2.78	0.41	1.21514e-05	0.631766	0.000578593	1
C7 H9 N	90.0469	2.516	1.30552e+07	3.29036e+07	5.0653e+07	3.93426e+07	4.3222e+06	4.09257e+06	4.01985e+06	5.45576e+06	3.14889e+08	2.07887e+08	2.88082e+08	2.44692e+07	5.00586e+06	5.41877e+06	4.66786e+06	9.48445e+06	6.865	1.239	2.78	0.31	0.0333865	0.937637	0.240615	1
C4 H4 N9 O4 P	273.01	9.378	40293.9	25095.2	24862.6	28586.5	432483	596433	773801	649469	259292	113448	254863	107922	880843	794220	950129	809916	6.861	1.357	2.78	0.44	1.26523e-05	0.369574	0.000585727	1
C8 H12 O2	140.084	2.509	1.39052e+07	3.39329e+07	5.40517e+07	4.02382e+07	2.38779e+06	3.14831e+06	3.71649e+06	3.56332e+06	3.2708e+08	2.00716e+08	3.06122e+08	1.8644e+08	5.20226e+06	5.0345e+06	4.32736e+06	6.2169e+06	6.833	1.525	2.77	0.61	1.30383e-05	0.246504	0.000596579	1
C9 H17 N5 O5 S	307.094	8.74	42049.8	22749.7	22271.3	33154.8	6.96213e+06	6.2954e+06	6.13443e+06	6.82652e+06	301686	136969	241739	126714	6.29401e+06	5.65934e+06	5.7179e+06	7.68073e+06	6.774	0.915	2.76	-0.13	2.67154e-06	0.996712	0.000214541	1
C8 H3 N5 O4	233.018	9.366	54973.7	51112.3	40007.4	50878.9	1.16523e+06	1.63461e+06	1.91731e+06	1.82715e+06	461448	228201	503743	212898	2.19738e+06	2.12961e+06	2.70408e+06	2.73891e+06	6.762	1.416	2.76	0.5	2.09008e-06	0.192718	0.000186919	1
C8 H10	106.078	2.534	9.16744e+06	2.33048e+07	3.07073e+07	2.73261e+07	1.60499e+06	2.05156e+06	2.03067e+06	2.00808e+06	1.9348e+08	1.4725e+08	2.11437e+08	1.18278e+08	3.27318e+06	3.22359e+06	2.4321e+06	3.44423e+06	6.73	1.609	2.75	0.69	4.95025e-06	0.215432	0.000312632	1
C2 H2 N9 O2 P	215.007	9.36	148112	101425	114449	107094	2.77036e+06	4.09901e+06	5.72772e+06	5.149e+06	1.00323e+06	493709	990917	466380	7.55172e+06	5.69047e+06	8.158e+06	9.01394e+06	6.701	1.699	2.74	0.76	1.01525e-05	0.0811596	0.000512183	1
C34 H40 N5 O P S	597.272	3.486	1.28255e+06	738653	447334	926313	866030	401686	451851	485068	6.03423e+06	5.11181e+06	4.92512e+06	6.49685e+06	786244	1.14952e+06	880260	1.1346e+06	6.694	2.151	2.74	1.1	4.84198e-06	0.0574622	0.000312347	1
C11 H30 N5 O4 P3	389.153	9.174	15277.5	11262.3	7805.61	15235.2	527564	627155	682454	605329	139593	48936.6	120069	56955.1	533027	464405	421707	392629	6.681	0.719	2.74	-0.48	9.49397e-06	0.559075	0.000497357	1
C23 H30 N2 P2 S	428.161	3.507	1.52268e+06	850043	553820	1.09975e+06	1.02818e+06	1.70334e+06	493987	1.6141e+06	7.16404e+06	1.07937e+06	5.84726e+06	7.71327e+06	1.25924e+06	1.32353e+06	848439	1.34703e+06	6.673	0.977	2.74	-0.03	0.0164337	0.997673	0.150388	1
C8 H12 O	124.089	2.527	9.98617e+06	2.52448e+07	3.31852e+07	2.94263e+07	1.74264e+06	2.25069e+06	2.24509e+06	2.16753e+06	2.09652e+08	1.54851e+08	2.28653e+08	1.25571e+08	3.53291e+06	3.52374e+06	2.73453e+06	3.6747e+06	6.667	1.599	2.74	0.68	5.03125e-06	0.214088	0.000312632	1
C5 H9 N O2	115.063	6.952	1.76119e+06	685851	690042	590868	1.91427e+08	1.37403e+08	1.42781e+08	1.99055e+08	5.95168e+06	2.52015e+06	7.08728e+06	3.17456e+06	1.58087e+08	1.14672e+08	2.12238e+08	2.94579e+08	6.633	1.108	2.73	0.15	0.000639002	0.984176	0.0133041	1
C12 H11 O15 P	425.984	9.455	56706.7	28101.9	36542.6	38286	496541	359131	411962	651190	334701	140142	390486	160995	323163	276371	517319	322698	6.624	0.711	2.73	-0.49	5.06028e-05	0.650215	0.00184372	1
C15 H28 N6 O S	340.207	1.747	356843	488267	724507	251631	1.03814e+06	1.02323e+06	593295	477739	648710	2.22738e+06	3.35135e+06	4.39915e+06	486141	579162	828111	576249	6.601	0.715	2.72	-0.48	0.00456094	0.947839	0.0596366	1
	594.087	3.466	871105	501691	303828	629150	588205	974458	282603	923404	4.09844e+06	540622	3.34513e+06	4.41265e+06	416794	757169	485379	247261	6.582	0.597	2.72	-0.74	0.0330917	0.880056	0.239367	1
C35 H79 N5 O10 P2	791.531	1.739	16374.4	14965.7	27066.4	15464.8	1.49521e+06	1.31746e+06	1.05489e+06	857262	142817	71388.9	138091	12080.6	1.1739e+06	811065	1.17715e+06	585509	6.579	0.837	2.72	-0.26	0.0599592	0.942139	0.36808	1
C8 H20 N O6 P	257.103	8.127	595609	668208	651493	824035	2.71583e+07	2.41834e+07	3.7985e+07	4.35027e+07	6.26391e+06	3.19222e+06	5.43335e+06	2.41514e+06	2.11741e+07	1.68177e+07	2.89907e+07	3.29703e+07	6.536	0.77	2.71	-0.38	1.77277e-05	0.570623	0.000783803	1
C8 H8 O2	136.052	2.492	1.42473e+07	3.53517e+07	3.23328e+07	2.57497e+07	1.89898e+06	2.1384e+06	2.17972e+06	2.23269e+06	2.10643e+08	1.73593e+08	2.05132e+08	1.26453e+08	2.89991e+06	2.58812e+06	2.66494e+06	3.68093e+06	6.52	1.289	2.7	0.37	7.71047e-07	0.299242	0.000104623	1
C17 H28 O3 S	312.176	1.792	676351	720765	1.45527e+06	496684	1.70693e+06	2.05837e+06	1.01313e+06	795740	1.08117e+06	3.6136e+06	6.02137e+06	5.46569e+06	1.02325e+06	1.16228e+06	1.57348e+06	1.1494e+06	6.499	0.85	2.7	-0.23	0.0075207	0.997463	0.0850401	1
C10 H14 O3	182.094	2.552	8.07761e+06	2.57223e+07	3.00662e+07	2.81981e+07	2.20733e+06	2.23848e+06	2.32571e+06	2.36161e+06	2.33539e+08	9.971e+07	2.30488e+08	1.17507e+08	2.59287e+06	3.30325e+06	2.50524e+06	3.85446e+06	6.454	1.292	2.69	0.37	4.95046e-05	0.756391	0.00182135	1
C4 H4 O	68.0262	2.632	183119	262160	465003	458978	55544.7	118450	54026.4	72183.9	3.29039e+06	1.03178e+06	3.27427e+06	1.35359e+06	72422.4	48942.7	27940.3	88718.2	6.417	0.95	2.68	-0.07	0.000984172	0.864612	0.0186424	1
C8 H6 O4	166.027	1.913	2.67351e+06	1.42871e+06	1.76145e+06	1.34087e+06	1.01395e+07	7.95525e+06	7.54213e+06	1.87725e+06	1.66681e+07	4.27903e+06	1.59733e+07	2.56001e+06	8.04847e+06	5.83324e+06	1.01138e+07	3.5687e+06	6.348	0.896	2.67	-0.16	0.0423908	0.99658	0.289095	1
C3 H5 O6 P	167.982	10.974	66797.3	102505	132410	171813	345453	426272	403314	286222	1.31533e+06	518943	963528	361861	1.0775e+06	546463	1.80374e+06	1.2752e+06	6.311	3.142	2.66	1.65	0.000398191	0.020173	0.00927148	0.882007
C9 H14 N2 O12 P2	404.002	10.304	255544	140839	120383	138024	8.53182e+06	7.66265e+06	8.56173e+06	1.03467e+07	1.28127e+06	530997	1.22589e+06	502083	4.18804e+06	3.70671e+06	5.18267e+06	5.38037e+06	6.3	0.548	2.66	-0.87	6.12878e-05	0.0641818	0.00211551	1
C7 H8	92.0626	2.512	1.20842e+06	2.87787e+06	3.59951e+06	2.91134e+06	252604	391875	123697	297267	2.25424e+07	1.36631e+07	2.46698e+07	1.39241e+07	336670	418932	523058	561334	6.299	1.713	2.66	0.78	6.24067e-05	0.186582	0.0021354	1
C23 H41 O2 P S	412.259	1.658	54811.7	66599.8	110475	129759	276626	233346	194805	71759.5	534647	577874	1.049e+06	520772	386425	164394	204445	146414	6.283	0.861	2.65	-0.22	0.000209175	0.936623	0.00563769	1
C9 H12	120.094	2.548	1.15622e+06	2.39436e+06	2.67432e+06	2.37185e+06	217710	190442	274295	266434	1.39151e+07	1.58225e+07	2.19878e+07	1.15129e+07	294291	313860	206688	366173	6.239	1.256	2.64	0.33	1.47003e-06	0.718544	0.000141087	1
C22 H33 N O3	359.249	1.78	12860.9	11754.4	16973.5	12146.5	331223	176469	165536	132011	106414	27037.1	165011	47937.6	89655	73615.8	132967	86837.4	6.172	0.516	2.63	-0.95	0.00174073	0.207077	0.0289021	1
C7 H8 O	108.058	2.568	9.88805e+06	1.48384e+07	2.28607e+07	1.74656e+07	3.46752e+06	2.19771e+06	2.52561e+06	2.62069e+06	1.28047e+08	7.05395e+07	1.28261e+08	6.74903e+07	2.85836e+06	3.07265e+06	2.56064e+06	6.97321e+06	6.147	1.152	2.62	0.2	5.49177e-05	0.675037	0.00196456	1
C5 H8	68.0625	5.8	327782	138299	145284	165008	5.41251e+07	4.53447e+07	5.29853e+07	6.23509e+07	1.17433e+06	481815	1.16833e+06	716586	4.68244e+07	3.30539e+07	4.98105e+07	6.47937e+07	6.075	0.902	2.6	-0.15	0.000153	0.953454	0.00442688	1
C27 H35 N10 O16 P S	818.169	9.426	73065.8	30331.8	48423	43687.4	558085	485069	575514	601396	391522	184232	349793	206356	419682	350893	345216	399044	6.038	0.662	2.59	-0.6	4.50834e-06	0.237638	0.000295672	1
C7 H10	94.0782	2.528	2.37288e+07	4.57982e+07	6.47985e+07	5.71286e+07	3.01855e+06	3.53714e+06	4.0769e+06	3.93262e+06	3.83432e+08	1.68795e+08	4.38979e+08	2.27883e+08	6.30702e+06	5.47731e+06	4.8064e+06	6.21244e+06	5.939	1.565	2.57	0.65	2.13717e-05	0.267488	0.000904277	1
C4 H7 N	69.0578	6.954	175277	127755	107485	139932	4.14155e+07	2.98895e+07	3.07758e+07	4.25636e+07	1.10479e+06	349473	1.22612e+06	483169	3.26142e+07	2.34422e+07	4.88158e+07	6.82146e+07	5.932	1.128	2.57	0.17	0.000569038	0.979192	0.0121694	1
C3 H6 N2 O	86.048	8.232	36724	30952.1	56981.3	46395.5	9.47894e+06	7.62278e+06	8.90556e+06	1.1026e+07	452255	159010	323054	168466	5.80028e+06	4.10013e+06	6.6746e+06	9.16951e+06	5.913	0.679	2.56	-0.56	4.06437e-05	0.393263	0.00152317	1
C7 H12 N5 O2 P S	261.043	8.937	187385	137810	153335	234955	1.86906e+07	1.81196e+07	2.36716e+07	2.90155e+07	1.66866e+06	840116	1.17465e+06	543000	1.84797e+07	1.46898e+07	2.08076e+07	2.88718e+07	5.913	0.927	2.56	-0.11	3.44647e-05	0.978795	0.00134469	1
C7 H15 N O3	161.105	7.273	1.3362e+06	678380	905995	1.12745e+06	6.56604e+07	5.51089e+07	5.44315e+07	6.96619e+07	9.25448e+06	4.29306e+06	7.73078e+06	3.1801e+06	5.19621e+07	4.52402e+07	5.82796e+07	6.76206e+07	5.913	0.913	2.56	-0.13	1.96824e-05	0.968189	0.000845278	1
C27 H47 N3 O9	557.333	2.084	95974.9	107417	100948	202268	2.12684e+06	1.60826e+06	1.15961e+06	1.02467e+06	514467	711458	1.05845e+06	433704	1.31385e+06	976411	794625	927571	5.884	0.688	2.56	-0.54	5.47701e-05	0.427735	0.00196456	1
C6 H10 N2 O	126.079	3.444	1.53949e+06	886632	536951	1.11189e+06	925632	1.72215e+06	499440	1.63192e+06	7.24311e+06	2.971e+06	5.9118e+06	5.81905e+06	1.22771e+06	1.33814e+06	857804	1.3619e+06	5.87	1.003	2.55	0	0.000543365	0.987746	0.011748	1
C10 H14 N5 O7 P	347.063	8.367	418634	198384	234271	281077	1.02039e+07	7.71492e+06	7.50697e+06	1.13879e+07	2.50755e+06	1.21657e+06	1.80188e+06	762178	4.09963e+06	3.62873e+06	4.32577e+06	3.2204e+06	5.857	0.431	2.55	-1.21	5.65526e-05	0.0123705	0.00200481	0.641641
C5 H8 N5 P	169.05	8.899	49438.6	40527.7	28501.3	42138.2	1.85616e+06	1.80206e+06	1.95437e+06	2.20893e+06	399637	189944	290974	128710	1.43187e+06	1.23212e+06	1.49478e+06	2.09521e+06	5.818	0.768	2.54	-0.38	1.22041e-05	0.674883	0.000578593	1
C23 H39 N3 O5	437.29	1.971	65676.7	70583	51717	146349	1.45645e+06	753479	834885	769229	482338	307474	628313	243298	1.0815e+06	589106	966594	747939	5.796	1.069	2.54	0.1	0.000256058	0.976825	0.00662887	1
C8 H17 N O2	159.126	7.266	83294.4	20410.3	22957.1	24159.2	2.20511e+06	1.6624e+06	1.89905e+06	2.04822e+06	189091	96438.4	176582	78170.3	1.44173e+06	1.13049e+06	1.69272e+06	2.18235e+06	5.795	0.794	2.53	-0.33	0.00266548	0.887535	0.0392342	1
C7 H18 N10 O2	274.161	2.448	2.83915e+06	2.45874e+06	3.25035e+06	3.06379e+06	147938	157733	194715	244924	2.52767e+07	1.43331e+07	1.96112e+07	1.28696e+07	366431	338183	259146	402435	5.75	1.999	2.52	1	4.27346e-07	0.00963962	8.40803e-05	0.566148
C17 H20 F N O	273.158	2.443	2.48136e+07	2.15373e+07	2.89181e+07	2.34221e+07	1.55074e+06	1.72066e+06	2.01641e+06	2.02569e+06	1.99015e+08	1.21387e+08	1.55489e+08	1.12017e+08	2.83674e+06	2.97133e+06	2.59066e+06	3.53433e+06	5.74	1.554	2.52	0.64	2.77128e-08	0.00760485	3.84426e-05	0.490575
C10 H12 O4	196.074	3.587	3.26375e+07	5.85944e+07	5.77883e+07	6.81583e+07	6.00674e+06	4.78536e+06	5.16164e+06	4.82813e+06	3.70641e+08	3.24426e+08	3.37085e+08	2.14215e+08	7.22142e+06	7.2129e+06	5.33593e+06	9.2991e+06	5.684	1.445	2.51	0.53	1.14352e-06	0.276201	0.000121615	1
C9 H26 N10 O3 P2 S	416.136	8.902	69062.1	55217.7	34413.9	54158.8	3.68135e+06	3.59982e+06	4.21027e+06	3.40476e+06	564572	276181	339065	178870	3.4634e+06	2.90954e+06	2.83807e+06	3.17505e+06	5.625	0.836	2.49	-0.26	6.76309e-06	0.80023	0.000385692	1
C6 H13 N5 O6	251.085	1.978	789394	1.77031e+06	317664	262081	703264	675866	435860	597834	7.19436e+06	3.39425e+06	2.81802e+06	2.24356e+06	2.442e+06	390807	495539	870523	5.612	1.073	2.49	0.1	0.0107393	0.915963	0.108915	1
C37 H33 N6 O13 P3	862.132	9.448	55812.8	26359.8	23949.2	19427.1	221210	227035	207552	292254	219106	101314	173951	107558	138928	162513	132543	192956	5.596	0.672	2.48	-0.57	6.09164e-05	0.297744	0.00211551	1
C17 H33 N O15	491.185	9.051	21116.8	7611.46	8541.13	7112.74	203207	218448	212694	249616	61512	32403.8	57766.8	26175.5	182504	165029	182400	187770	5.582	0.846	2.48	-0.24	0.000289096	0.818789	0.00729225	1
	160.535	12.9	32195.5	94325.3	104012	131405	2.66375e+07	2.07542e+07	2.40818e+07	3.1036e+07	634281	244825	928956	472463	2.31685e+07	1.15103e+07	2.78575e+07	3.50221e+07	5.58	1.006	2.48	0.01	0.000897508	0.986671	0.0176585	1
C10 H15 N O4	213.1	3.594	4.60328e+07	6.70958e+07	5.88073e+07	8.33001e+07	7.53805e+06	7.83014e+06	6.07139e+06	7.65948e+06	3.73673e+08	3.24407e+08	3.84033e+08	2.37261e+08	7.79874e+06	9.58008e+06	6.71449e+06	1.03443e+07	5.545	1.144	2.47	0.19	3.90838e-07	0.687314	8.30187e-05	1
C10 H14 N6 O4	282.106	4.831	20921.1	10315.3	12019.9	10097.2	485147	423498	447141	526174	96900.2	46919.8	76816.3	33759.9	1.58827e+06	1.36189e+06	1.17141e+06	1.83506e+06	5.54	3.164	2.47	1.66	8.15765e-05	0.00114059	0.00272037	0.140257
C7 H10 O4	158.058	4.762	175363	42741.3	28951	32160	4.36686e+06	2.9133e+06	2.99003e+06	4.39951e+06	307562	104527	323367	103227	3.55216e+06	2.51343e+06	3.88853e+06	5.15528e+06	5.502	1.011	2.46	0.02	0.0342225	0.999971	0.245293	1
C24 H50 N O7 P	495.333	2.067	2.69659e+06	1.77463e+06	2.02276e+06	2.45673e+06	1.30193e+07	1.35218e+07	1.30724e+07	8.17052e+06	1.96861e+07	9.33324e+06	1.52634e+07	6.46149e+06	1.28635e+07	7.80021e+06	1.06031e+07	4.63034e+06	5.491	0.705	2.46	-0.5	0.000177201	0.586768	0.00494529	1
C16 H26 O3 S	298.16	1.81	237621	235145	321867	84547.1	722650	840798	561025	309220	280047	1.10468e+06	1.6055e+06	1.47943e+06	450851	411512	650115	442134	5.466	0.696	2.45	-0.52	0.00937344	0.971631	0.0986217	1
C3 H11 N7 O7 S2	321.018	6.377	16191.1	8230.48	52796.8	43167.9	1.76481e+06	1.63368e+06	1.81119e+06	2.21956e+06	234797	103675	220654	71563.5	2.52353e+06	2.09199e+06	2.28896e+06	3.04695e+06	5.464	1.346	2.45	0.43	0.00234216	0.867806	0.0354476	1
C11 H11 N O3	205.074	3.444	616281	492565	298301	617705	485813	956732	277462	906607	4.02388e+06	530788	3.28428e+06	2.73887e+06	523673	743396	476550	756596	5.432	0.91	2.44	-0.14	0.0191723	0.999494	0.167651	1
C5 H14 N O4 P	183.066	8.927	8.95025e+06	7.79864e+06	9.52938e+06	1.05906e+07	7.45247e+08	7.70005e+08	9.67996e+08	1.46155e+09	9.0457e+07	4.30934e+07	5.67786e+07	2.80468e+07	5.72701e+08	5.46156e+08	8.11323e+08	1.28953e+09	5.404	0.796	2.43	-0.33	0.000111537	0.805997	0.00342889	1
C4 H7 O8 P S	245.96	10.973	54132.3	39580	54243.9	60361.3	960328	674601	793327	1.32921e+06	566793	221822	361849	123216	812486	532039	1.29509e+06	975340	5.386	1.019	2.43	0.03	0.000495278	0.997384	0.011137	1
C5 H8 N2 O2	128.059	8.325	274540	144239	199287	24605.3	1.32621e+07	8.34225e+06	1.1912e+07	1.52238e+07	1.30895e+06	390372	1.38797e+06	527820	1.09856e+07	7.44043e+06	1.71692e+07	2.16921e+07	5.347	1.118	2.42	0.16	0.00954761	0.996248	0.0991288	1
C7 H6	90.0469	3.413	2.09712e+07	1.08622e+07	3.84924e+07	1.21197e+07	5.38537e+06	5.62316e+06	5.42188e+06	6.71843e+06	5.64267e+07	1.19546e+08	1.31018e+08	4.63971e+07	7.9733e+06	8.03089e+06	5.69384e+06	7.44589e+06	5.318	1.396	2.41	0.48	0.00104969	0.857401	0.0195761	1
C26 H49 N7 O S	507.369	2.09	192792	138950	179662	193602	2.05137e+06	1.70944e+06	1.33311e+06	598152	962736	1.01319e+06	1.99754e+06	680168	1.4547e+06	1.07382e+06	1.49698e+06	290866	5.305	0.831	2.41	-0.27	0.00195482	0.782432	0.031105	1
C4 H6 O5	134.022	10.118	672897	238227	214956	277663	2.06393e+07	2.29004e+07	2.11534e+07	2.33763e+07	2.24815e+06	966634	1.76728e+06	488880	3.23459e+07	2.19435e+07	3.47214e+07	2.66517e+07	5.299	1.339	2.41	0.42	0.005662	0.841323	0.0689783	1
C11 H15 N10 O3 P	366.107	9.261	20537.1	7396.43	8342.88	6847.06	149544	170175	168664	174473	57493	25875	57689	21686	213315	216269	243206	202551	5.297	1.268	2.41	0.34	0.00115127	0.713786	0.0210094	1
C8 H4 O3	148.016	1.89	1.75397e+06	1.02168e+06	1.31159e+06	698488	9.05545e+06	7.18463e+06	5.87211e+06	4.38751e+06	8.46515e+06	3.70306e+06	1.48256e+07	2.00001e+06	6.79518e+06	6.96722e+06	8.09804e+06	2.57613e+06	5.215	1.054	2.38	0.08	0.00942529	0.987269	0.0986397	1
C11 H21 N7 O5	331.163	2.626	5.3901e+06	3.9971e+06	5.33005e+06	4.51548e+06	181513	219212	287457	261228	3.92218e+07	2.61771e+07	1.74336e+07	2.50345e+07	350101	316409	315772	458285	5.201	1.387	2.38	0.47	9.72982e-07	0.0875088	0.000114768	1
C20 H34 N5 O P3	453.193	3.582	172412	247635	412088	278054	1.55238e+06	1.85157e+06	1.46768e+06	2.21349e+06	1.42429e+06	1.40236e+06	1.29547e+06	1.32278e+06	1.81258e+06	3.31601e+06	1.7043e+06	2.42215e+06	5.184	1.244	2.37	0.32	5.08474e-06	0.546152	0.000312632	1
C41 H75 N3 P2 S	703.515	1.692	111498	92545	122819	121373	4.90794e+06	4.63007e+06	3.99164e+06	1.99184e+06	865726	327463	1.36013e+06	81103.3	3.9727e+06	3.56218e+06	3.28782e+06	2.56084e+06	5.124	0.795	2.36	-0.33	0.0650762	0.996004	0.390852	1
C19 H50 N9 P3	497.335	1.779	519532	156982	297758	262113	269837	170817	144977	311922	1.0673e+06	1.35953e+06	2.58771e+06	1.50151e+06	169618	122913	104428	293484	5.11	0.664	2.35	-0.59	0.000538768	0.761008	0.011713	1
	720.561	18.137	6474.2	33574.1	22149.4	242065	29074.3	32365.7	102219	48948.2	185977	65693.2	201016	98253.6	30070.6	141127	60926.8	73226.8	5.101	1.65	2.35	0.72	0.213019	0.946478	0.806956	1
	121.061	9.675	49974.9	32710.7	42112.5	28104.6	964071	726906	871530	977779	326857	125699	248487	95678	673861	708191	864514	895180	5.001	0.857	2.32	-0.22	0.000114739	0.953642	0.00347305	1
C19 H39 N2 O4 P S	422.234	1.731	24194.9	37913.8	55449.5	105032	46943.1	67873.2	32633.1	26275.6	196374	1.15503e+07	267582	94193	3.51172e+06	39814.9	48372.1	57870.3	4.969	1.335	2.31	0.42	0.209907	0.684625	0.80289	1
C12 H18 O5	242.115	3.438	22758.7	26868.6	22110.1	29751.7	109951	142979	148910	132598	101290	142576	176116	103276	47838.5	53028.1	37992.6	52962.7	4.954	0.366	2.31	-1.45	1.57501e-07	2.10251e-05	4.98509e-05	0.00636415
C7 H11 N O5	189.064	8.749	229819	135939	143574	102233	1.21966e+07	1.07781e+07	1.07394e+07	1.41558e+07	788504	1.59887e+06	586440	281864	1.02227e+07	7.92511e+06	1.07234e+07	1.3985e+07	4.919	0.912	2.3	-0.13	0.00115325	0.973902	0.0210094	1
C8 H16 N3 O4 P	249.087	1.944	129484	168371	91319.9	118442	200036	147462	79936.9	83187.8	207482	563269	820984	653368	196018	123790	240926	181538	4.907	1.637	2.29	0.71	0.00256671	0.513321	0.0381133	1
C6 H15 O8 P	246.05	7.712	219586	180785	189779	178044	9.60147e+06	8.4612e+06	9.74007e+06	1.27455e+07	1.26801e+06	609701	1.20345e+06	536584	1.30597e+07	9.64522e+06	1.34595e+07	1.63937e+07	4.893	1.371	2.29	0.46	2.50228e-05	0.558868	0.0010151	1
C13 H11 N5	237.1	2.545	6.35876e+06	1.01711e+07	1.34146e+07	1.02489e+07	913847	986187	1.20832e+06	1.03005e+06	5.52689e+07	4.2832e+07	6.16927e+07	4.43884e+07	1.68545e+06	1.63478e+06	1.47059e+06	1.72796e+06	4.88	1.647	2.29	0.72	2.11156e-07	0.0239662	5.53932e-05	0.94307
C6 H12 O6	180.063	10.109	87635.8	60634.6	61057.3	49975.9	5.4457e+06	4.5813e+06	4.76679e+06	5.82529e+06	497989	198562	393427	171576	5.38624e+06	4.23e+06	6.34872e+06	6.99574e+06	4.865	1.149	2.28	0.2	8.8029e-05	0.971724	0.00288662	1
C10 H13 N5 O4	267.097	4.299	983179	923099	1.71232e+06	1.95108e+06	2.23017e+06	2.36797e+06	1.97132e+06	2.56154e+06	9.1464e+06	5.17889e+06	7.91926e+06	2.2949e+06	1.25295e+06	1.03124e+06	816240	539141	4.859	0.402	2.28	-1.32	0.00190882	0.027525	0.0307836	1
C H3 N3 O5 S	168.979	8.721	59827.8	33687.4	25977.9	26252.5	2.59837e+06	2.52306e+06	3.13341e+06	2.979e+06	209358	107540	181196	82870.8	2.57763e+06	2.78564e+06	3.09337e+06	3.51261e+06	4.817	1.054	2.27	0.08	0.000176186	0.99178	0.00494529	1
C14 H26 N4 O7 S	394.154	8.938	256654	130830	138572	165719	2.43585e+07	2.04839e+07	3.05023e+07	3.49057e+07	1.36973e+06	666716	797803	432938	1.75234e+07	1.53063e+07	1.96454e+07	3.19522e+07	4.813	0.678	2.27	-0.56	0.000252671	0.65357	0.00658451	1
C11 H15 N O10	321.07	12.9	149121	199407	190360	249296	4.41754e+07	3.42573e+07	4.1051e+07	5.43338e+07	1.13302e+06	447304	1.55013e+06	738633	3.78585e+07	1.86098e+07	4.73912e+07	5.78718e+07	4.802	1	2.26	0	0.000769733	0.956953	0.0155328	1
C9 H14 O2	154.099	2.451	3.87513e+06	7.68035e+06	1.49765e+07	1.4071e+07	352393	227969	622740	616756	1.37142e+08	5.06706e+07	5.31392e+07	6.72714e+06	1.54467e+06	683955	629150	1.32667e+06	4.773	2.075	2.25	1.05	0.0790386	0.459696	0.446123	1
C7 H8 O	108.057	3.423	4.21726e+06	8.09378e+06	9.33459e+06	2.06926e+06	1.26733e+06	1.09758e+06	1.47377e+06	2.01345e+06	1.15875e+07	3.10272e+07	3.7652e+07	2.76525e+07	1.97383e+06	1.78574e+06	1.50022e+06	3.92989e+06	4.766	1.372	2.25	0.46	0.00350952	0.669421	0.0487984	1
C9 H17 N O4	203.116	5.639	634872	348696	339182	325354	4.76139e+07	4.03549e+07	5.06606e+07	5.37066e+07	2.10308e+06	888157	2.61706e+06	1.17389e+06	2.10418e+07	1.46711e+07	2.56222e+07	3.17913e+07	4.764	0.475	2.25	-1.07	0.000580927	0.0389762	0.0123565	1
C19 H24 O5	332.162	7.02	357503	58573.2	47782.8	46362.9	710773	2.01701e+06	405704	1.06801e+06	123859	400549	289347	216062	219242	162634	325874	158692	4.752	0.215	2.25	-2.22	0.171592	0.0411564	0.716027	1
C6 H13 N O2	131.095	5.465	300239	146878	144219	163564	5.90042e+07	4.62823e+07	5.56084e+07	5.98758e+07	1.03994e+06	425876	1.10774e+06	426826	4.55686e+07	3.23232e+07	4.47328e+07	6.49407e+07	4.725	0.788	2.24	-0.34	0.000930994	0.873511	0.0180495	1
C28 H36 P2 S2	498.174	1.962	150706	207941	105395	150026	211503	159105	82993.3	125173	207437	639896	902050	778201	214354	133226	304372	231720	4.715	1.569	2.24	0.65	0.00643457	0.530629	0.0753573	1
C6 H7 N O	109.053	3.451	804746	625890	379044	784902	625618	892153	352564	853919	5.11304e+06	2.99836e+06	2.88914e+06	3.6246e+06	870537	660638	605539	961387	4.695	1.035	2.23	0.05	3.27675e-05	0.874626	0.00130243	1
C3 H11 N7 O7 S2	321.018	9.148	12926	20432.8	33695.6	17580.9	365201	446685	357540	276580	111392	61926.3	103693	74286.1	354772	326637	221942	267683	4.682	0.822	2.23	-0.28	4.9526e-05	0.716194	0.00182135	1
C2 H7 N O3 S	125.015	8.746	379146	213392	198654	270806	3.66372e+07	3.46266e+07	3.84529e+07	4.65045e+07	1.80303e+06	770867	1.49187e+06	677344	3.88751e+07	3.33815e+07	4.32849e+07	5.53917e+07	4.673	1.094	2.22	0.13	0.000123702	0.982899	0.00365992	1
C21 H27 N7 O14 P2	663.109	8.437	367391	192455	260002	260135	8.3168e+06	5.68938e+06	6.82282e+06	8.59363e+06	1.92809e+06	976309	1.45403e+06	511236	7.90343e+06	6.75541e+06	1.07788e+07	1.04337e+07	4.672	1.211	2.22	0.28	0.000462353	0.861481	0.0105165	1
C13 H17 N5 O	259.142	2.447	510425	1.15228e+06	1.70076e+06	1.58683e+06	46744.3	74007	68783	97323.8	7.92331e+06	4.00732e+06	9.87116e+06	4.87083e+06	123137	110546	35573	54091.3	4.671	1.153	2.22	0.21	0.00137821	0.999717	0.0243195	1
C8 H10 O	122.073	3.501	2.79085e+07	9.75728e+06	4.86563e+07	2.53073e+07	7.39792e+06	8.8226e+06	6.81985e+06	9.87133e+06	6.30224e+07	1.84495e+08	2.10554e+08	3.51791e+07	1.06488e+07	1.17284e+07	8.10576e+06	1.20884e+07	4.651	1.38	2.22	0.46	0.0194302	0.914205	0.168781	1
C5 H2 N2	90.0218	3.432	879999	660859	425082	702443	1.24774e+07	7.56328e+07	8.02251e+06	7.93361e+07	3.48769e+06	460059	2.84664e+06	3.75508e+06	3.47937e+07	2.42808e+07	3.43344e+07	3.78731e+07	4.646	0.785	2.22	-0.35	0.230428	0.992985	0.845045	1
C5 H10 N2 O3 S	178.041	8.93	45959	38251	50073	61440.6	4.04387e+06	4.13318e+06	4.60065e+06	6.44123e+06	341370	230502	214388	91576	6.6741e+06	4.07141e+06	7.45751e+06	7.66021e+06	4.633	1.618	2.21	0.69	0.000439575	0.657304	0.0100566	1
C12 H15 N3 O6 S	329.066	8.953	211428	145992	145792	233068	8.47103e+06	1.21076e+07	1.28666e+07	1.3303e+07	1.38056e+06	799472	853134	337915	1.39434e+07	1.31024e+07	1.94599e+07	1.73518e+07	4.624	1.253	2.21	0.33	0.000407582	0.590724	0.00937915	1
C5 H14 N O6 P	215.056	8.887	111060	63948.6	64672.4	68053.9	2.1566e+06	2.06253e+06	2.37664e+06	2.59093e+06	495115	235514	376276	170353	1.56209e+06	1.34091e+06	1.69847e+06	2.41989e+06	4.609	0.719	2.2	-0.48	0.000181107	0.55363	0.0050187	1
C13 H11 N2	195.092	3.567	254251	232728	380439	278054	1.24896e+06	1.66073e+06	1.24168e+06	2.21833e+06	1.28997e+06	1.15039e+06	1.14437e+06	1.32278e+06	1.79726e+06	2.9308e+06	1.55678e+06	1.5206e+06	4.585	1.153	2.2	0.21	6.90476e-06	0.653737	0.000388146	1
C6 H15 O10 P	278.04	10.119	34652.5	8872.31	10712.1	8474.03	818582	569867	674443	690224	61108.6	9597.47	73783.7	27831.4	629893	543027	1.00245e+06	998552	4.541	1.193	2.18	0.25	0.170198	0.992769	0.713314	1
C11 H29 N2 O16 P3 S2	602.016	12.269	21748.9	18057.7	14952.1	17930.3	183789	182139	180701	268929	125253	38332.5	122337	40389.9	237499	121453	292771	246715	4.522	1.323	2.18	0.4	0.00229025	0.996187	0.0350666	1
C25 H12 N4 O2	400.093	3.327	2.8875e+06	98719.7	402475	127249	50875.9	80478.3	75942.1	136616	1.56452e+06	931767	1.40192e+06	608705	189187	316502	173425	282454	4.405	3.015	2.14	1.59	0.287352	0.324731	0.936812	1
C12 H26 N2 O12 S	422.123	9.355	12877.4	14754.4	10870.6	8942.64	216500	273301	356931	324050	77881.3	28514.2	75870.3	22429.4	422939	372520	476744	463814	4.396	1.484	2.14	0.57	0.00114571	0.423652	0.0210094	1
C6 H5 N3 O4	183.03	8.932	191279	134959	161202	199713	1.78499e+07	1.78105e+07	2.26654e+07	2.79971e+07	1.23347e+06	620359	918409	417096	1.75247e+07	1.38152e+07	2.03504e+07	2.80109e+07	4.366	0.935	2.13	-0.1	0.000120767	0.972124	0.00362763	1
C15 H23 N6 O7 P S	462.111	1.935	50503.6	62511.5	101649	122761	34488.3	44674.8	51902.1	27714.8	348925	367527	561611	266477	42016.3	74573.7	53479.7	41890.1	4.364	1.206	2.13	0.27	0.00010096	0.602244	0.00320384	1
C51 H65 N O3	739.5	1.758	17173.5	15696	22665.3	16219.6	685636	766142	659117	315043	94355.8	51347.4	99233.3	12670.2	801113	666961	736285	371471	4.363	1.043	2.13	0.06	0.0901306	0.997577	0.485176	1
C10 H17 N3 O6 S	307.084	9.37	147457	55183.6	79923.3	87731.3	7.77328e+06	1.56751e+07	1.83136e+07	2.206e+07	612916	255845	474167	162017	9.43663e+06	1.12279e+07	1.52663e+07	3.00004e+07	4.354	0.779	2.12	-0.36	0.0117558	1	0.117409	1
C24 H38 O4	390.277	1.702	2.46625e+06	1.14973e+06	2.12995e+06	1.45286e+06	2.01941e+07	1.01935e+07	8.03314e+06	6.31134e+06	8.27225e+06	7.30975e+06	1.08662e+07	3.02709e+06	1.1856e+07	1.24247e+07	9.65597e+06	5.09581e+06	4.349	1.18	2.12	0.24	0.00620429	0.991935	0.0739815	1
C13 H21 N5 O8	375.137	9.254	11338.9	7302.69	8237.15	11464.6	593209	518267	540818	676783	82760.9	18683.2	60132.1	24826.1	639864	537830	558966	644887	4.34	1.057	2.12	0.08	0.000923152	0.999714	0.0180495	1
C6 H13 N O2	131.095	5.798	418281	167162	159250	190135	5.10476e+07	4.60269e+07	5.12393e+07	6.58951e+07	1.03542e+06	512863	1.08436e+06	387542	4.82559e+07	3.58312e+07	5.26593e+07	6.44527e+07	4.333	0.987	2.12	-0.02	0.00386504	0.99129	0.052626	1
C13 H18 N8 O15 P2	588.037	10.333	56147.9	48700.2	47961.9	44872	1.14966e+06	773072	1.07962e+06	1.2184e+06	274917	139404	312200	109132	573074	567844	594873	730138	4.286	0.524	2.1	-0.93	0.0001145	0.0913476	0.00347305	1
C30 H45 N3 O9 S	153.542	8.925	269005	226359	290151	341732	3.15827e+07	3.17948e+07	2.99387e+07	3.60835e+07	2.07561e+06	1.12578e+06	1.26805e+06	533406	3.70717e+07	2.86708e+07	4.89916e+07	4.79966e+07	4.281	1.342	2.1	0.42	0.000263927	0.796622	0.00670035	1
C14 H26 N10 O9	478.185	4.322	141726	29535.6	58071	93494.7	111732	93220.8	86508.3	96751.3	399769	255739	387115	113780	32697.2	25810.8	28458.8	37764.7	4.241	0.322	2.08	-1.64	0.00702495	0.0186616	0.0801252	0.834468
C14 H21 N O5 S	315.116	9.293	24359.3	10531.1	11878.7	11737.8	675250	599047	641427	708091	94782.8	17482.2	82311.4	17809.8	880031	825391	663698	712233	4.239	1.168	2.08	0.22	0.0537226	0.971445	0.33755	1
C11 H20 O5 S	264.104	9.662	61498.3	37685.7	48517.5	39791.9	964071	726906	871530	977779	326857	125699	248487	95678	673861	708191	864514	895180	4.237	0.857	2.08	-0.22	0.000366554	0.951082	0.00874177	1
C4 H13 N5 O5	211.092	3.426	2.31383e+07	5.24912e+07	7.23263e+07	6.49108e+07	6.53041e+06	9.70213e+06	6.97957e+06	1.26045e+07	2.87601e+08	1.69626e+08	2.80816e+08	2.1612e+08	1.8608e+07	1.87335e+07	1.58105e+07	1.88034e+07	4.233	2.238	2.08	1.16	0.000103779	0.0360494	0.00324103	1
C6 H11 N O4	161.069	5.468	24957.7	18749.5	13044.8	27504.1	2.1808e+06	1.8593e+06	1.78347e+06	2.14206e+06	151035	45737.7	137215	40763.3	2.14383e+06	1.56344e+06	2.28747e+06	2.63136e+06	4.186	1.107	2.07	0.15	0.00233224	0.995457	0.0354476	1
C5 H12 N4 O P2	206.049	3.46	1.73629e+06	1.12806e+06	503562	648142	572433	321227	275025	898645	3.98854e+06	3.37883e+06	3.25543e+06	4.29433e+06	701075	736867	472364	749951	4.148	1.609	2.05	0.69	0.00176875	0.636983	0.0292439	1
C18 H34 O2	282.256	1.812	1.07698e+06	1.08156e+06	1.27119e+06	1.26097e+06	3.00414e+06	2.64487e+06	2.18658e+06	1.70981e+06	5.47313e+06	4.11523e+06	6.40465e+06	2.15746e+06	2.43989e+06	2.44746e+06	2.55587e+06	1.95028e+06	4.093	1.012	2.03	0.02	0.000160141	1	0.00459966	1
	995.495	18.571	391379	12391.8	50309.5	13061.1	40874.6	44482.1	38298.8	10770.2	91184.4	16345.2	166053	222009	108447	54839.6	39359.8	121431	4.059	2.062	2.02	1.04	0.792055	0.64914	1	1
	119.959	10.038	1.37388e+06	1.07874e+06	815982	421228	1.10147e+06	1.20459e+06	1.76461e+06	1.27678e+06	4.16328e+06	3.50785e+06	4.31222e+06	973529	275840	1.41205e+06	1.23746e+06	322291	4.049	0.629	2.02	-0.67	0.0767016	0.375659	0.437768	1
C27 H41 N7 O	479.337	2.091	318420	219486	192864	207828	834325	606105	675024	311491	1.05738e+06	658685	2.09279e+06	484388	1.13027e+06	805936	976504	959420	4.016	1.511	2.01	0.6	0.00201775	0.311846	0.0317594	1
C5 H9 N O3	131.058	9.061	32667.7	45032.4	30802.8	59058.5	4.77695e+06	4.13344e+06	4.23556e+06	4.9263e+06	179415	90659.5	212627	132520	5.28868e+06	4.03609e+06	5.74893e+06	6.79261e+06	4.015	1.225	2.01	0.29	9.78583e-05	0.789117	0.00314099	1
C12 H21 O P S	244.106	9.421	64617.1	35620.3	27468	40746.6	3.53856e+06	2.96974e+06	3.69091e+06	5.18683e+06	217557	113287	193111	74011.1	3.27682e+06	2.16884e+06	4.27595e+06	5.72977e+06	4.012	1.045	2	0.06	0.00360941	0.999138	0.049661	1
C21 H10 N2 O3	338.07	9.11	11036.1	8064.57	9170.5	7672.79	775649	663504	690204	891551	66005.6	13604.5	55352.3	12176.9	750506	784184	656732	700220	4.001	0.99	2	-0.01	0.0199289	0.999343	0.171121	1
C4 H10 Br N3 O2	210.996	8.28	14310.4	6713.06	6741.13	5047.93	159727	176202	128785	242657	39531.8	14099.2	45909.6	12201.5	123851	77807.9	112029	219070	3.986	0.702	2	-0.51	0.0254307	0.770115	0.20257	1
C2 H5 N4 O9 P3 S	353.897	10.091	1.56045e+06	2.54318e+06	5.99627e+06	1.00702e+06	6.43409e+06	7.77059e+06	7.94412e+06	5.31113e+06	1.07428e+07	8.978e+06	7.33783e+06	3.73019e+06	8.87483e+06	5.82212e+06	8.71649e+06	825837	3.976	1.024	1.99	0.03	0.155659	0.832576	0.682091	1
C8 H12 O2	140.084	3.554	1.88645e+07	1.16164e+07	4.09336e+07	6.34408e+06	4.64989e+06	3.86841e+06	4.63719e+06	5.65951e+06	7.04168e+07	4.50914e+07	1.83344e+08	5.05504e+07	7.14656e+06	7.14188e+06	5.76123e+06	8.79305e+06	3.969	1.539	1.99	0.62	0.00535566	0.663391	0.0661105	1
C6 H7 N3	121.064	9.678	54268.4	132965	188444	113275	2.08599e+06	1.64128e+06	2.22772e+06	2.34907e+06	736066	316130	658731	238992	1.9173e+06	1.52639e+06	1.88823e+06	1.85908e+06	3.959	0.869	1.99	-0.2	0.00169137	0.95714	0.0283214	1
C5 H6 O5	146.022	9.77	25929.2	21611.6	24815.2	28321.4	900325	1.13591e+06	1.10042e+06	1.23169e+06	200742	65269.7	133651	50899.8	2.58543e+06	1.64134e+06	2.84758e+06	1.79788e+06	3.92	1.96	1.97	0.97	0.000799279	0.0740315	0.0160467	1
C3 H7 N O2	89.0477	9.32	75927	65881.5	60583.9	68119.4	4.76834e+06	4.56751e+06	4.32779e+06	4.98217e+06	442984	149370	375099	140216	6.48044e+06	4.97445e+06	6.34857e+06	1.32433e+07	3.914	1.374	1.97	0.46	0.00187142	0.381504	0.03043	1
C19 H20 O6	344.125	9.266	10075.4	7476.14	8432.79	6920.85	261069	224151	252890	275045	33386.6	13416.7	28472.6	35288.9	382600	322694	310468	288457	3.888	1.232	1.96	0.3	0.00013778	0.513893	0.00401604	1
C20 H46 N5 O3 P	435.335	1.662	308957	87589.7	116625	101933	481702	442946	320146	236470	547567	318171	530258	184506	467681	396840	291566	265892	3.882	0.902	1.96	-0.15	0.0325813	0.999688	0.236982	1
C3 H5 Cl O2 P2 S	201.917	18.692	746933	36077.8	29970.8	25232	29724.5	30521.7	41288	25744.2	193543	86650.8	166008	33268.8	43685.7	66647.5	26185.5	28345	3.825	1.196	1.94	0.26	0.937672	0.9895	1	1
C11 H24 N4 O8 P2	402.105	9.09	75557	50440.6	56508.9	71117.4	266060	318046	338816	274747	316988	169158	334828	147586	241780	260855	268648	221310	3.809	0.848	1.93	-0.24	3.67086e-05	0.706507	0.00138893	1
C5 H4 O2	96.0211	9.428	116762	48299.1	67516.1	62508.2	627457	410778	537181	756719	338837	156315	353362	152826	322558	402931	494093	475448	3.808	0.754	1.93	-0.41	0.00152683	0.587823	0.0264672	1
C8 H6 O	118.042	7.129	250710	102530	178405	136272	2.1719e+07	1.57399e+07	1.93022e+07	2.17614e+07	897285	425180	755864	438107	1.58766e+07	1.22798e+07	1.78688e+07	2.38453e+07	3.794	0.823	1.92	-0.28	0.000304117	0.9235	0.00757405	1
C4 H9 N O2	103.063	9.073	430566	60793	276293	53695.5	5.83716e+06	5.79254e+06	6.34246e+06	7.18425e+06	1.11812e+06	293849	984151	269970	5.02518e+06	4.46888e+06	5.37541e+06	5.71687e+06	3.791	0.854	1.92	-0.23	0.0539673	0.971486	0.337618	1
C3 H11 Cl N8 S2	258.026	6.998	19574.9	14655.6	16844.8	13643.6	88299.1	325933	35997.4	104971	32618.4	52171	68693.3	66646.7	42682.7	26303.6	58366.4	15472.1	3.772	0.357	1.92	-1.49	0.0507632	0.0562926	0.324802	1
C9 H11 N O2	165.079	4.968	478260	286408	202127	292809	8.76349e+07	6.38902e+07	6.44442e+07	7.73167e+07	1.99998e+06	733339	1.44684e+06	637342	6.06896e+07	4.38001e+07	6.33275e+07	8.70179e+07	3.764	0.875	1.91	-0.19	0.0015389	0.920881	0.0265595	1
C40 H46 S	558.336	2.006	35938.7	28694.7	40520.9	47180.3	294863	427035	280019	245641	160387	124767	214778	44870.6	356678	264395	236328	224893	3.729	0.871	1.9	-0.2	0.00625324	0.958324	0.074116	1
C9 H12 O3	168.079	3.538	1.99368e+07	3.10221e+07	4.6998e+07	4.10982e+07	4.32284e+06	5.50465e+06	5.93727e+06	5.46505e+06	1.52392e+08	4.57052e+07	1.61861e+08	1.16493e+08	8.17017e+06	7.77096e+06	7.25326e+06	8.31353e+06	3.728	1.453	1.9	0.54	0.00267359	0.420967	0.0392342	1
C9 H10 O2	150.068	3.412	2.29684e+07	3.58382e+07	4.73577e+07	4.64276e+07	5.05067e+06	6.17946e+06	6.35563e+06	5.72512e+06	1.61807e+08	1.49265e+08	1.56491e+08	1.4416e+08	8.40194e+06	9.38512e+06	7.43087e+06	1.01937e+07	3.717	1.494	1.89	0.58	1.02081e-06	0.0414285	0.000114768	1
C4 H9 N O2	103.063	2.444	7.23381e+06	8.92169e+06	1.34749e+07	8.41057e+06	1.51253e+06	1.76398e+06	1.39235e+06	3.13552e+06	3.86374e+07	3.72445e+07	2.68405e+07	2.47544e+07	2.53457e+06	5.39768e+06	1.44941e+06	5.31026e+06	3.697	2.394	1.89	1.26	0.005433	0.271914	0.066809	1
C48 H51 N	641.407	1.829	13182.7	34982.9	31964.2	11116	329271	1.02281e+06	206704	289611	132491	101581	59499.3	65346.1	165575	112434	242949	131175	3.697	0.479	1.89	-1.06	0.00962225	0.131629	0.099641	1
C4 H9 N O4 S	167.025	5.135	12947	6674.06	13771.3	9678.22	184334	180747	172622	218196	54239.6	32149.3	51474.9	20386.6	516217	468056	536910	705040	3.696	2.885	1.89	1.53	0.000330263	0.0014038	0.00802214	0.167392
C11 H15 N3 O11	365.074	8.378	452182	232305	281550	335497	6.79012e+06	5.17053e+06	4.9622e+06	7.82872e+06	1.7394e+06	984394	1.29555e+06	635265	2.63889e+06	2.35172e+06	2.89856e+06	2.30426e+06	3.695	0.417	1.89	-1.26	0.000243176	0.00452818	0.00642213	0.333467
C2 H3 N2 O2 P3	179.941	18.321	650987	6524.34	47181.9	4858.23	6150.1	6060.61	6810.8	81081.3	239165	92649.8	104684	5312.93	6154	9225.27	116093	503306	3.674	9.669	1.88	3.27	0.961729	0.771602	1	1
C15 H27 N3 O17 P2	583.082	10.325	28217.4	24474.5	24103.5	18164.6	546567	530898	598488	750481	121126	66553	111722	41524.5	355698	304783	382104	462765	3.67	0.644	1.88	-0.63	0.000383771	0.144436	0.00904274	1
	503.669	18.098	25407.5	692618	2.69666e+06	874857	710878	785786	1.51333e+06	1.62082e+06	2.79563e+06	2.81823e+06	2.67105e+06	3.50081e+06	641439	1.8417e+06	1.34901e+06	1.59762e+06	3.581	1.282	1.84	0.36	0.109127	0.996655	0.550534	1
C40 H84 N7 O2 P3 S	819.562	1.739	27445.8	17535.8	25321.9	18120.7	4.41048e+06	4.11698e+06	3.13716e+06	2.28515e+06	131080	51729.8	103827	14155.3	3.96147e+06	3.61039e+06	4.05784e+06	2.5171e+06	3.581	1.044	1.84	0.06	0.116412	0.999841	0.574037	1
C18 H36 O3	300.266	1.837	1.40686e+06	1.35353e+06	1.83948e+06	1.58534e+06	3.57671e+06	3.16983e+06	2.77092e+06	2.11508e+06	5.90839e+06	4.80456e+06	7.05525e+06	3.13906e+06	2.91463e+06	3.97122e+06	3.00807e+06	2.2244e+06	3.58	0.997	1.84	0	0.000109038	0.996155	0.00337845	1
C19 H36 O3	312.264	1.904	2.34636e+06	1.04078e+06	2.50666e+06	1.42862e+06	2.34189e+07	9.16601e+06	1.00503e+07	6.7487e+06	1.57348e+07	2.84454e+06	1.05336e+07	2.93326e+06	8.2752e+06	1.40058e+07	1.15172e+07	3.17944e+06	3.567	1.03	1.83	0.04	0.0695529	0.904217	0.408014	1
C10 H17 N3 O6 S	307.084	8.933	1.08249e+06	790262	886782	1.11908e+06	7.04658e+07	8.22853e+07	8.14433e+07	9.98228e+07	6.04542e+06	3.37294e+06	3.64332e+06	1.61993e+06	9.22464e+07	7.08653e+07	1.2203e+08	1.2138e+08	3.563	1.305	1.83	0.38	0.000707381	0.855185	0.0144225	1
C6 H14 N4 O2	174.112	12.834	692968	415202	274704	464540	3.73923e+07	3.2927e+07	4.72764e+07	5.63177e+07	2.02935e+06	1.01868e+06	2.07701e+06	1.06384e+06	4.4779e+07	2.09929e+07	6.12574e+07	8.6581e+07	3.516	1.252	1.81	0.32	0.00803878	0.984679	0.0891059	1
	83.0355	3.438	2.22707e+06	1.85387e+06	3.75103e+06	2.20077e+06	235870	390758	275163	404710	7.38703e+06	5.78727e+06	8.07625e+06	8.92449e+06	288877	347495	422308	725344	3.492	1.156	1.8	0.21	0.000876235	0.579596	0.0174141	1
C9 H11 N O2	119.073	4.992	785379	452138	483490	547241	1.43742e+08	1.02426e+08	1.08775e+08	1.23685e+08	2.85354e+06	1.13357e+06	2.45738e+06	952303	1.02087e+08	7.32564e+07	1.05092e+08	1.47122e+08	3.484	0.891	1.8	-0.17	0.00320614	0.942486	0.0457107	1
C19 H41 Cl N5 P S	437.252	1.854	1.07272e+06	314955	303843	282867	3.72234e+06	4.18741e+06	3.20409e+06	3.32705e+06	1.81171e+06	1.02961e+06	826391	1.12275e+06	883676	2.10369e+06	4.00001e+06	1.77486e+06	3.478	0.55	1.8	-0.86	0.04583	0.290088	0.303631	1
C8 H12 O	124.089	3.592	1.53769e+07	1.80571e+07	2.46986e+07	2.3396e+07	2.783e+06	3.38832e+06	3.23636e+06	3.6057e+06	2.77422e+07	7.63266e+07	7.53319e+07	6.67453e+07	6.31921e+06	4.82997e+06	4.15857e+06	5.76505e+06	3.427	1.599	1.78	0.68	0.00119177	0.146509	0.021512	1
C10 H14 O3	182.094	3.407	1.49864e+07	2.31437e+07	2.71117e+07	2.77329e+07	3.30116e+06	3.6661e+06	3.82141e+06	4.09518e+06	8.49472e+07	7.66525e+07	8.6787e+07	9.5888e+07	6.61393e+06	6.55677e+06	4.7689e+06	6.40154e+06	3.417	1.731	1.77	0.79	8.4079e-07	0.00941955	0.000109516	0.561605
C5 H8 N2	96.0686	3.429	855501	1.08336e+06	1.09706e+06	1.24321e+06	577669	957003	277541	906864	4.02502e+06	3.40974e+06	3.28521e+06	4.33361e+06	707487	743607	476685	756811	3.41	0.977	1.77	-0.03	0.000661752	0.985834	0.0137052	1
C14 H29 N3 O4 P2 S	397.135	8.872	7880.1	8137.58	9130.52	7831.67	233610	198135	202029	202374	50426.6	16249.4	38178.6	11353.1	179326	153345	138373	177906	3.398	0.819	1.76	-0.29	0.00519562	0.747473	0.0647383	1
C9 H10 O4	182.058	5.203	21513.9	13525.1	15247.6	12174.9	3.36978e+06	2.58164e+06	2.39834e+06	3.24995e+06	71101.7	26426.7	86191.7	23164.4	3.99254e+06	3.22306e+06	5.08882e+06	5.33056e+06	3.39	1.557	1.76	0.64	0.0100537	0.466088	0.102491	1
C9 H11 N O2	102.047	4.974	1.16654e+06	557201	614535	567808	1.54838e+08	1.11012e+08	1.17946e+08	1.33961e+08	3.12727e+06	1.30007e+06	2.70343e+06	1.11542e+06	1.10577e+08	7.84705e+07	1.13659e+08	1.59148e+08	3.386	0.89	1.76	-0.17	0.00817299	0.944622	0.0903391	1
C6 H6 N2 O	122.048	8.531	126052	70631.6	129251	207648	2.97574e+06	2.14488e+06	2.60733e+06	3.34064e+06	691762	332961	527292	217196	3.23187e+06	2.54686e+06	3.57148e+06	9.91741e+06	3.37	1.219	1.75	0.29	0.016549	0.598104	0.150978	1
C9 H15 N4 O9 P	354.056	3.749	20648.2	14999.5	16615	23343.8	592443	375003	288462	400008	87095.1	30248.9	103309	37544.3	411281	325811	445301	585041	3.345	1.105	1.74	0.14	0.00574144	0.990826	0.0697301	1
C7 H17 N O12 S	339.044	4.976	20040.6	14374.5	15264.3	13124.8	3.65066e+06	2.97549e+06	2.90059e+06	2.95185e+06	96367.6	21345.9	68062.5	29790.2	2.92682e+06	2.07419e+06	2.75525e+06	3.36726e+06	3.302	0.959	1.72	-0.06	0.00858103	0.96507	0.0930614	1
C4 H14 N2 O P2 S	200.031	3.532	455783	1.84339e+06	2.72201e+06	3.44638e+06	1.8226e+06	2.99222e+06	1.34087e+06	4.15319e+06	7.5539e+06	8.33389e+06	7.22164e+06	7.50619e+06	5.64871e+06	4.50632e+06	4.65281e+06	5.73478e+06	3.299	2.14	1.72	1.1	0.00688911	0.207487	0.07947	1
C24 H38 O4	390.277	1.871	3.00552e+06	898304	1.69436e+06	1.11251e+06	801238	6.80714e+06	4.9162e+06	1.38794e+06	6.58988e+06	2.66798e+06	9.65634e+06	2.40633e+06	6.03516e+06	398772	1.00358e+06	2.65746e+06	3.298	0.581	1.72	-0.78	0.345951	0.895921	1	1
	123.051	3.442	333596	463593	910403	531714	4.95945e+06	3.82383e+06	2.96139e+06	4.6088e+06	2.46564e+06	787094	2.55323e+06	347003	1.67294e+06	1.34416e+06	2.36646e+06	1.89086e+06	3.268	0.423	1.71	-1.24	0.237715	0.213414	0.856621	1
C10 H15 Cl N P	215.062	5.465	54885.3	33007.7	52917.1	51375.4	274935	91164.7	58866.4	92363.3	176452	163313	194212	153216	202476	134138	149087	284685	3.258	1.916	1.7	0.94	0.00268208	0.267777	0.0392342	1
C13 H11 N3 O10	369.045	8.337	100364	58932.3	72165.6	56723.6	1.3374e+06	1.16427e+06	1.16525e+06	1.85799e+06	338387	169756	251677	77020.1	657413	541594	505905	507585	3.215	0.419	1.68	-1.25	0.0146185	0.0211977	0.139282	0.896888
C7 H6 O2	122.037	7.126	100843	48847	51881.8	65160.7	6.30078e+06	4.42441e+06	5.65971e+06	6.59901e+06	272426	130917	244758	128067	4.45641e+06	3.54625e+06	5.45903e+06	6.91661e+06	3.21	0.829	1.68	-0.27	0.00207008	0.918061	0.0324533	1
C5 H7 N O3 S	161.015	8.93	89365.1	62365.5	82596.7	85740.3	4.60813e+06	4.56219e+06	5.22483e+06	7.07537e+06	413926	286739	252449	115836	7.26963e+06	4.50742e+06	8.13255e+06	8.52709e+06	3.203	1.566	1.68	0.65	0.00223348	0.671752	0.0344657	1
C5 H5 N5	135.054	10.127	113182	71460	76824	58862	6.45669e+06	9.30229e+06	6.85514e+06	8.19788e+06	407855	236235	236080	171678	1.46523e+07	1.2209e+07	9.16691e+06	1.29069e+07	3.185	1.668	1.67	0.74	0.000189437	0.11207	0.00521282	1
C5 H11 N O2 S	149.051	5.984	44675.6	21204.5	32230.9	26251.4	1.13857e+07	9.25683e+06	1.08507e+07	1.17834e+07	128918	59653.9	126587	47010.7	7.56045e+06	5.70283e+06	8.45981e+06	8.79276e+06	3.185	0.72	1.67	-0.47	0.00399523	0.43026	0.0540248	1
C10 H9 N9 O4 S	351.048	9.057	163608	95234.5	129672	110555	1.55785e+06	1.42775e+06	1.67367e+06	1.92671e+06	602130	368969	386287	153529	2.14235e+06	2.03593e+06	3.34417e+06	1.85531e+06	3.144	1.293	1.65	0.37	0.00559456	0.536188	0.0683683	1
C5 H3 O7 P3	267.907	10.991	318234	28133.5	8968.77	24103.3	11166	38501.7	23678.3	17281.6	228403	38421.2	110836	53293.9	79462.4	82641.3	315731	154327	3.142	5.785	1.65	2.53	0.625923	0.0681645	1	1
	251.089	1.971	597511	302329	247281	287521	532317	511579	254655	452515	5.44558e+06	827306	581607	1.0233e+06	321394	295811	375085	658919	3.137	0.722	1.65	-0.47	0.033079	0.998031	0.239367	1
C5 H11 N O2	117.079	5.886	1.92728e+06	858962	1.11236e+07	2.63377e+06	8.53173e+07	5.97706e+07	8.88334e+07	1.01737e+08	1.40295e+07	5.33312e+06	8.96914e+06	3.37455e+06	7.08192e+07	4.71949e+07	6.31791e+07	8.71313e+07	3.136	0.769	1.65	-0.38	0.201593	0.955968	0.789843	1
C3 H7 N O	73.0527	8.112	141385	86562.8	65988	88365	1.0489e+07	8.37731e+06	1.19726e+07	1.44364e+07	397815	157049	374119	170076	7.07071e+06	4.6343e+06	8.4994e+06	1.03013e+07	3.111	0.693	1.64	-0.53	0.00892961	0.394537	0.0959741	1
C16 H36 O P2	306.223	1.787	162930	170152	267469	206404	41612.5	40742.7	27921.5	32952.1	629036	536695	633433	329668	32160.6	34066.4	31545.7	49514.8	3.096	0.899	1.63	-0.15	0.000501728	0.999014	0.0112176	1
C3 H9 O6 P	172.014	9.226	12641.5	9380.2	14233.7	8683.49	271067	213187	247685	261071	44702.1	15087.8	58975.6	22761.4	279083	214701	432761	602374	3.064	1.399	1.62	0.48	0.0172441	0.614201	0.155276	1
C2 H7 O8 P S2	253.931	10.842	1.6427e+06	1.20109e+06	2.15867e+06	596344	1.85019e+06	2.0906e+06	1.95835e+06	1.79682e+06	4.277e+06	4.38372e+06	5.85584e+06	1.19177e+06	4.9047e+06	2.91651e+06	1.97784e+06	2.36388e+06	3.045	1.386	1.61	0.47	0.0635036	0.671561	0.38385	1
	103.05	3.474	3.64554e+06	2.27348e+06	1.40549e+06	2.27866e+06	1.56809e+06	861199	1.31316e+06	2.3389e+06	1.22124e+07	1.72594e+06	7.66709e+06	6.16936e+06	1.91823e+06	1.73912e+06	1.23672e+06	1.30294e+06	3.04	1.056	1.6	0.08	0.114312	0.997907	0.56939	1
	648.602	1.909	111817	915817	118160	100916	750087	193329	505654	178792	182852	449200	303881	394660	350771	305040	141747	109020	3.037	0.639	1.6	-0.65	0.744194	0.748816	1	1
C7 H19 N O5 P2 S2	323.016	5.973	19077.9	14197.4	15438.9	14140.6	4.20437e+06	4.03661e+06	3.8971e+06	3.78715e+06	66878.9	32709.3	57259.8	29327.1	3.34494e+06	2.60485e+06	3.33667e+06	3.89614e+06	3.036	0.842	1.6	-0.25	0.000202136	0.632736	0.00548555	1
C4 H6 O4	118.027	9.507	67246.2	52562.6	82863.8	93307.6	2.87916e+06	2.14046e+06	2.08983e+06	2.49142e+06	287029	253104	200131	70400.3	746343	815756	946899	1.0559e+06	3.019	0.381	1.59	-1.39	0.0178574	0.00992736	0.159368	0.574473
C6 H5 N5 O2 S	211.015	10.09	33664.3	8705.11	10406.6	8232.35	425426	438715	446857	438939	26275.7	17403.8	35330.9	31399.2	419976	319525	382005	829116	3.018	0.914	1.59	-0.13	0.10659	0.999257	0.5412	1
C9 H8 O3	164.047	7.127	615741	236547	299619	318699	3.58683e+07	2.45755e+07	3.19025e+07	3.67583e+07	1.6078e+06	515506	1.29182e+06	553158	2.57422e+07	2.01244e+07	3.06938e+07	3.90785e+07	2.984	0.833	1.58	-0.26	0.0246619	0.966793	0.19927	1
C14 H26 N O8 P S	399.115	1.973	4.25138e+07	4.99877e+07	5.47215e+07	4.49632e+07	1.71818e+07	1.76557e+07	1.55555e+07	7.75174e+06	1.04111e+08	1.48318e+08	1.88411e+08	1.34866e+08	1.96789e+07	1.49227e+07	1.434e+07	1.24796e+07	2.982	0.894	1.58	-0.16	0.000325446	0.957188	0.00795422	1
C20 H25 N8 O16 P	664.112	8.449	110073	62047.1	65832.7	52588.6	1.2347e+06	914753	1.16477e+06	1.43106e+06	317586	156188	223975	59932.9	1.20342e+06	926882	1.59611e+06	1.66273e+06	2.973	1.167	1.57	0.22	0.0704217	0.981102	0.411141	1
C8 H18 N4 O2	202.143	10.274	47987.7	30298.2	29086.1	21919.5	583756	339978	505190	663904	147969	36052.8	130568	45484.7	423481	285946	703395	826989	2.965	1.035	1.57	0.05	0.0981855	0.999973	0.511735	1
C8 H10	106.078	3.415	1.27019e+07	1.71556e+07	2.22718e+07	2.18844e+07	2.54172e+06	3.2745e+06	3.1857e+06	3.32691e+06	2.56949e+07	5.45537e+07	6.7399e+07	6.08854e+07	5.03483e+06	4.57088e+06	3.71536e+06	6.28384e+06	2.957	1.487	1.56	0.57	0.00164477	0.167301	0.0278973	1
C22 H20 O10	444.106	9.371	99400.1	55088.9	65684.3	57408.4	667283	972865	1.3979e+06	1.30042e+06	254530	109628	250983	111702	1.76288e+06	1.34257e+06	2.29507e+06	2.21767e+06	2.946	1.751	1.56	0.81	0.0132069	0.133226	0.128003	1
C7 H13 N O8 S2	303.008	6.05	25339.3	19983	31431.7	23831.2	647704	550533	570787	838050	78619.8	65785.1	126968	25843.1	466296	388806	325795	585276	2.937	0.702	1.55	-0.51	0.0187047	0.476228	0.16466	1
C6 H8	80.0626	3.417	984445	2.40597e+06	2.76504e+06	2.41732e+06	273400	554477	411722	525649	7.03052e+06	6.6352e+06	8.99639e+06	7.07867e+06	332227	550912	513622	504193	2.925	1.086	1.55	0.12	0.00039517	0.975523	0.00925591	1
	108.023	2.019	582511	181374	269612	307611	294932	458669	294724	340986	382197	744628	934148	1.08841e+06	1.08945e+06	851303	719477	241838	2.908	2.47	1.54	1.3	0.0999739	0.314953	0.517628	1
C29 H71 N10 O16 P S2	910.422	2.063	47412.4	146666	148345	151047	15997.6	13808	10178.6	10477.4	284618	458457	715636	398029	12728.9	17994	13142	10025.9	2.903	1.065	1.54	0.09	0.00131084	0.995458	0.023235	1
C37 H73 N3 O16 P2 S	909.419	2.029	117610	400713	441217	456611	15616.2	16056.1	16968.9	20754.6	559928	1.2468e+06	1.9831e+06	1.1847e+06	14301.2	16464.2	12987.3	13641.2	2.888	0.846	1.53	-0.24	0.00516715	0.923098	0.0647383	1
C3 H6 Cl N3 O2 S	182.989	8.276	347749	213319	485515	232039	302694	323955	304881	420485	847835	825186	968007	667501	260502	483424	222767	286674	2.886	0.87	1.53	-0.2	0.00128094	0.938741	0.0229113	1
C11 H10 N2 O14 S	425.984	10.292	53201.8	33590.3	32246.5	31802	867778	733074	873317	983536	140131	51980.5	137405	44298.2	402039	383568	459337	497391	2.877	0.495	1.52	-1.02	0.028802	0.0637611	0.217954	1
C12 H26 O4 S	266.155	1.807	455069	663168	580334	374770	4.01986e+06	1.48689e+07	3.72877e+06	4.24457e+06	1.25721e+06	1.68752e+06	1.79257e+06	1.00966e+06	2.13876e+06	2.78809e+06	2.78506e+06	1.74981e+06	2.844	0.596	1.51	-0.75	0.0152749	0.0383174	0.143125	1
C6 H8 N2 O3	156.053	6.576	98078.6	30947.5	36633.3	30112	843130	579432	616712	906076	118309	52969.3	144986	71177.2	609088	548146	1.57498e+06	1.51666e+06	2.804	1.456	1.49	0.54	0.176717	0.853667	0.727385	1
C8 H11 N O6	217.057	3.484	3.92546e+06	1.22949e+07	1.19153e+07	1.45248e+07	1.15448e+07	1.47995e+07	1.42927e+07	1.93278e+07	3.64695e+07	2.97321e+07	3.39396e+07	3.34835e+07	2.36563e+07	2.12404e+07	2.56366e+07	3.53416e+07	2.785	1.694	1.48	0.76	0.00108182	0.137755	0.0200801	1
C13 H32 N6 O S	320.238	1.763	72878	86275.9	115956	97250	33757.4	34242.7	23466.9	17715.2	245999	270292	264989	138718	27029.8	28631.5	26513	41615.3	2.784	0.973	1.48	-0.04	0.00251684	0.869636	0.0375143	1
C34 H63 N3 O4 S2	641.429	1.897	1.60277e+06	379192	809039	263936	6.20179e+06	9.39404e+06	7.65656e+06	2.47928e+06	1.1558e+06	2.14853e+06	2.32096e+06	439965	5.84642e+06	5.24222e+06	8.9412e+06	3.12791e+06	2.781	0.8	1.48	-0.32	0.424725	0.999061	1	1
C12 H23 N O4	245.163	2.812	113014	109645	244006	132048	3.75177e+06	2.52952e+06	2.92987e+06	2.42081e+06	444661	359557	321816	213045	4.65479e+06	3.90121e+06	4.56981e+06	6.53682e+06	2.78	1.69	1.48	0.76	0.00654359	0.0928824	0.0761805	1
C40 H78 N O8 P	731.546	1.703	412791	242150	273904	768901	2.36969e+07	2.75725e+07	2.05058e+07	9.77278e+06	1.13589e+06	771307	1.55723e+06	194690	2.32085e+07	1.88378e+07	2.00263e+07	9.46505e+06	2.777	0.879	1.47	-0.19	0.482027	0.993079	1	1
C11 H13 N3 O6 S	132.024	5.993	432252	134813	169355	192302	6.4359e+07	5.55882e+07	6.17221e+07	7.5657e+07	751821	333631	669176	303495	4.25845e+07	2.75187e+07	4.8771e+07	5.70134e+07	2.773	0.725	1.47	-0.46	0.044995	0.464301	0.300604	1
C12 H32 N10 O6 P2 S3	570.116	2.158	1.48425e+06	1.89808e+06	2.5166e+06	1.18404e+06	236394	327177	179254	391120	5.53198e+06	3.80319e+06	6.00257e+06	3.60806e+06	204917	79545.6	208262	234550	2.76	0.733	1.46	-0.45	0.0110945	0.30283	0.111654	1
C10 H15 N5 O10 P2	427.029	9.244	629674	330617	290628	479343	1.12064e+07	8.30483e+06	9.58145e+06	1.01043e+07	1.83295e+06	975747	1.25441e+06	723628	4.51714e+06	4.43188e+06	9.33868e+06	8.88007e+06	2.753	0.681	1.46	-0.56	0.00605781	0.3392	0.0726108	1
C11 H19 N5 O5	301.137	8.057	136217	218911	165570	234346	2.44236e+07	2.22618e+07	2.41457e+07	3.11421e+07	802415	357586	681462	375127	1.5424e+07	1.14044e+07	1.71653e+07	1.96522e+07	2.748	0.671	1.46	-0.58	0.000945509	0.117589	0.0181492	1
C3 H8 N10 S	216.065	3.505	7.32051e+06	2.45514e+07	2.82691e+07	3.68351e+07	2.65718e+07	3.26867e+07	2.49037e+07	4.09884e+07	7.3764e+07	6.78352e+07	7.13327e+07	7.66647e+07	5.78624e+07	4.21107e+07	4.21236e+07	5.50865e+07	2.747	1.64	1.46	0.71	0.00311713	0.366235	0.0446475	1
C4 H8 N2 O5 S	196.015	10.959	13941.9	8172.09	9377.06	9965.71	1.76921e+06	1.97583e+06	2.08575e+06	2.54282e+06	56661.3	17121.2	36005.2	11069.3	1.01231e+06	721923	703877	1.31493e+06	2.747	0.427	1.46	-1.23	0.0444918	0.06697	0.298254	1
	92.0609	2.57	181121	271218	389118	371294	51851	57550.6	49576.4	42251.5	661636	667136	1.64881e+06	1.09515e+06	33278.3	44857.9	27783.4	31017.4	2.743	0.634	1.46	-0.66	0.000745077	0.310357	0.0151128	1
C25 H34 O7	147.08	3.409	3.87548e+08	4.34009e+08	5.82336e+08	5.67278e+08	6.83911e+07	7.29323e+07	7.4835e+07	8.53321e+07	6.34453e+08	1.35452e+09	1.5561e+09	1.36725e+09	1.17619e+08	1.29725e+08	8.63931e+07	1.44489e+08	2.718	1.674	1.44	0.74	0.00212014	0.118645	0.0331061	1
C9 H19 O11 P	334.066	9.93	78077.1	44010.4	56560.5	45125.6	939683	771496	814308	911281	219361	55897	241518	54466.1	1.00416e+06	847869	1.43318e+06	1.26444e+06	2.707	1.315	1.44	0.39	0.157556	0.841723	0.688025	1
C12 H10 N2 O	80.061	3.414	2.62213e+06	1.51811e+06	3.06927e+06	2.11323e+06	434860	416472	216364	394653	7.08764e+06	5.70202e+06	7.78652e+06	5.09117e+06	812749	430338	289949	542738	2.701	1.2	1.43	0.26	0.00362209	0.535285	0.0496617	1
C39 H78 N O15 P3	893.458	2.05	290624	152885	338669	273922	183407	181500	154599	354743	5.52305e+06	706602	806094	709248	214812	197682	180893	668293	2.684	1.13	1.42	0.18	0.0210203	0.939342	0.1775	1
C2 H6 O4 S	125.999	6.564	40410.2	58949.4	89079.4	44886.6	254535	411473	409171	1.72022e+06	114655	155762	121855	158147	473593	219914	618389	307403	2.674	0.952	1.42	-0.07	0.114147	0.80059	0.569289	1
C11 H13 N O3 S	239.062	3.506	5.70148e+06	2.36895e+07	2.727e+07	3.37234e+07	2.66407e+07	2.92127e+07	2.90492e+07	3.62034e+07	7.08472e+07	6.08076e+07	6.52513e+07	7.55339e+07	5.57053e+07	4.32926e+07	5.00733e+07	5.74879e+07	2.671	1.816	1.42	0.86	0.00442785	0.313876	0.0584667	1
C5 H13 N O	103.1	9.641	1.931e+06	793066	792370	997462	1.64302e+07	1.41657e+07	1.72835e+07	2.1702e+07	3.32164e+06	2.11343e+06	2.65378e+06	1.78975e+06	1.42772e+07	1.30104e+07	1.24005e+07	2.06756e+07	2.662	0.809	1.41	-0.31	0.00755045	0.878911	0.0850541	1
C7 H8	92.0626	3.594	1.54814e+06	2.21369e+06	3.70119e+06	1.71298e+06	249838	286262	269385	287662	4.91507e+06	2.52767e+06	6.89141e+06	5.51789e+06	1.05373e+06	832516	377225	708274	2.657	2.773	1.41	1.47	0.0494441	0.0160895	0.319052	0.762487
C3 H N4 O10 P S	315.912	9.792	1.51467e+06	804707	844201	917240	1.27805e+06	626011	1.79348e+06	631211	1.69263e+06	1.75562e+07	2.98518e+06	863459	1.25017e+07	1.20618e+06	1.46138e+06	760043	2.656	1.397	1.41	0.48	0.392616	0.701601	1	1
C3 H6 N9 O3 P S	279.008	8.895	10007.7	10098	20451	12961.1	173508	178434	197016	100532	35148.5	25859.3	53067	20093.7	113178	125702	128822	101997	2.646	0.679	1.4	-0.56	0.00745943	0.554807	0.0845904	1
	145.974	8.932	431085	145918	148918	156711	1.7147e+06	1.96084e+06	2.34987e+06	2.42974e+06	850450	327200	480677	307375	1.62042e+06	1.70294e+06	1.74706e+06	1.96998e+06	2.643	0.8	1.4	-0.32	0.0314149	0.901412	0.231494	1
	975.517	18.622	846591	20886.2	93473.9	23342.1	73203.1	100182	20535.2	16649.3	280918	294908	27514.1	16337.2	34282.9	195902	18899.1	185795	2.64	2.348	1.4	1.23	1	0.936616	1	1
C7 H9 N5 O4 P2	289.013	9.362	73503.8	38604.7	41812.8	34276.6	575375	818579	1.24695e+06	1.17212e+06	140740	64410.6	162265	71575	1.61988e+06	991282	2.00082e+06	2.00378e+06	2.64	1.819	1.4	0.86	0.0439204	0.210589	0.295936	1
C10 H14 O5	214.084	2.262	5.15795e+06	5.78312e+06	6.40515e+06	6.0152e+06	104505	166273	184263	201094	2.69848e+07	143662	1.20096e+07	1.91391e+07	188009	153444	152232	151219	2.64	0.872	1.4	-0.2	0.999853	1	1	1
C19 H12 O2	272.084	2.187	294826	242030	265709	312563	1.60764e+07	1.33048e+07	1.37962e+07	9.85672e+06	1.03921e+06	438736	1.36283e+06	371435	1.86481e+07	1.41837e+07	1.58681e+07	1.17736e+07	2.637	1.109	1.4	0.15	0.0147639	0.949916	0.140328	1
C34 H23 N O4 P2	571.109	2.199	568485	476089	825140	695484	201765	105275	99161.4	333824	2.08884e+06	1.24332e+06	2.24767e+06	1.18689e+06	126336	67893	106769	150733	2.636	0.759	1.4	-0.4	0.023117	0.487759	0.190304	1
C14 H30 N2 O	242.236	3.356	1.54741e+06	484144	230936	384108	14250	12405.6	40665.9	8401.27	1.18944e+06	1.34542e+06	1.0914e+06	615441	10807.7	12882.6	9084.97	14759.5	2.627	0.889	1.39	-0.17	0.34237	0.880013	1	1
C10 H26 N6 O S	278.191	1.821	203866	170058	254157	243185	36456	75447.5	30442.3	50736.8	574778	597141	698726	288689	36450.7	85049.1	42542.5	43379	2.621	0.985	1.39	-0.02	0.0193312	0.990045	0.168292	1
C15 H32 O3 S	292.207	1.802	318948	287211	375960	381484	42665.3	55769.9	45583.4	34418.6	937214	876319	1.13798e+06	524156	56861.6	36837.5	32343.7	50767.4	2.61	0.993	1.38	-0.01	0.00101759	0.999365	0.019159	1
C5 H7 N O3	129.043	6.05	564185	245213	129287	123210	6.0677e+06	5.01214e+06	4.90646e+06	7.45918e+06	591717	382086	863712	220643	4.24691e+06	3.31997e+06	3.07682e+06	4.71055e+06	2.6	0.683	1.38	-0.55	0.183614	0.612868	0.741807	1
C7 H14 N2 O4 S	222.067	9.795	84292.4	36544.8	47584.1	35215.3	4.79578e+06	5.2677e+06	5.83392e+06	7.42746e+06	196753	46493.8	125213	93457.4	5.76402e+06	4.55919e+06	5.34779e+06	8.50024e+06	2.599	1.001	1.38	0	0.0801556	0.999823	0.449946	1
C16 H29 O2 P S	316.164	3.749	1.81248e+06	71556.2	144364	76969.9	41730.6	35075.4	54292.3	35891.4	285306	287670	338416	210414	66482.6	44113.4	36732.2	30057.3	2.589	1.042	1.37	0.06	0.92185	0.999931	1	1
C9 H22 N4 O4 P2 S	344.083	9.094	8760.24	6401.53	7279.4	6090.54	292785	260378	263595	302335	28839.2	12265.2	23086.5	8085.17	344912	315393	481618	397942	2.584	1.335	1.37	0.42	0.0154362	0.540038	0.143937	1
C6 H9 N O S	143.04	9.691	50343.8	32952.2	42423.4	32358.8	566690	545699	509417	592993	229324	51869.5	142604	40784.4	619444	438048	633853	679224	2.58	1.127	1.37	0.17	0.0704155	0.997761	0.411141	1
	295.838	14.102	422528	2.89823e+06	8.98201e+06	1.17677e+06	5.77695e+06	6.6522e+06	2.09017e+06	7.87613e+06	3.19291e+06	8.93819e+06	1.21309e+06	7.25748e+06	2.4254e+06	3.68396e+06	2.16001e+06	6.47408e+06	2.565	0.492	1.36	-1.02	0.645965	0.913844	1	1
C46 H48 N O3 P	693.339	2.193	1.03388e+06	1.14203e+06	1.48283e+06	1.61132e+06	186142	381861	202538	453382	4.04723e+06	2.80744e+06	3.92368e+06	2.55118e+06	181186	103818	158802	209671	2.564	0.582	1.36	-0.78	0.00600147	0.0856293	0.0722195	1
C11 H14 O4	210.089	3.58	3.44046e+08	7.84118e+08	6.42211e+08	5.84286e+08	6.91881e+07	7.71351e+07	7.55475e+07	8.64169e+07	6.23422e+08	1.71035e+09	1.82515e+09	1.43435e+09	1.12245e+08	1.10331e+08	9.24547e+07	1.33741e+08	2.564	1.458	1.36	0.54	0.013902	0.388346	0.13408	1
C3 H6 O6 S	169.989	11.061	82399.1	86633	113953	161633	4.86138e+06	5.74725e+06	6.23716e+06	7.64469e+06	297112	183495	273307	240275	3.62408e+06	2.51835e+06	3.26397e+06	7.85211e+06	2.56	0.575	1.36	-0.8	0.0158146	0.2745	0.146081	1
C9 H21 N6 O9 P	388.114	8.937	53366.2	30729.4	41445.6	30965.6	3.83397e+06	3.76025e+06	5.91829e+06	6.37218e+06	268627	60197	124671	47681.2	4.40837e+06	3.74577e+06	3.08532e+06	4.73624e+06	2.553	0.836	1.35	-0.26	0.044866	0.915476	0.300251	1
C20 H35 N2 O4 P S	430.202	1.819	65012.5	21459.2	34578.2	32911.4	390357	292397	374985	177655	92544.3	79670.8	95983.5	27381.6	497348	467025	325059	231365	2.552	1.187	1.35	0.25	0.258049	0.913741	0.894069	1
C5 H16 Cl N9 O2 P2 S	363.034	8.261	48497.6	49445.3	48069.2	72521.5	224842	271623	232283	316733	132322	126361	123356	104511	349440	167473	447494	630649	2.55	1.582	1.35	0.66	0.0146134	0.482829	0.139282	1
C13 H24 N2 O10 S	400.118	1.991	401491	631979	724677	677617	282395	336189	276161	202206	1.61587e+06	1.6887e+06	2.62559e+06	1.47868e+06	343839	376580	277063	264957	2.523	1.112	1.34	0.15	9.05552e-05	0.804942	0.00294491	1
C11 H16 N2 O8	304.091	10.534	129202	64906.9	88077.1	98837.5	6.82514e+06	5.76122e+06	6.43935e+06	7.87071e+06	316114	144066	315291	152124	8.45662e+06	6.19718e+06	9.72516e+06	1.08266e+07	2.501	1.371	1.32	0.45	0.00730351	0.626687	0.0830616	1
C17 H41 N2 O8 P3 S2	558.151	8.364	64210.3	37703.3	46007.7	36290.3	1.16334e+06	773039	938402	1.25838e+06	178667	75007.9	133744	44027.8	354403	404502	560438	418445	2.494	0.392	1.32	-1.35	0.0607696	0.0272386	0.370742	1
C20 H44 N7 O5 P	493.317	2.09	1.3587e+06	418618	435797	407796	2.01327e+06	2.36676e+06	1.65933e+06	1.44474e+06	1.23829e+07	596024	1.5342e+06	533428	1.12554e+06	762120	1.18947e+06	1.49834e+06	2.493	0.63	1.32	-0.67	0.321563	0.813584	0.995457	1
C10 H13 N O3	195.09	1.969	2.53717e+06	3.59286e+06	4.25721e+06	4.4655e+06	2.07588e+06	2.15363e+06	1.96018e+06	1.24235e+06	8.79899e+06	1.0705e+07	1.55322e+07	8.54349e+06	2.30136e+06	2.18915e+06	1.86656e+06	1.51437e+06	2.485	1.005	1.31	0.01	0.000252646	0.979604	0.00658451	1
C6 H10 O5	162.053	8.779	238798	119346	153592	23399.7	2.68416e+06	2.01218e+06	1.97907e+06	2.70066e+06	401083	330790	345772	101731	4.58503e+06	3.62557e+06	4.73134e+06	5.62169e+06	2.479	1.984	1.31	0.99	0.175538	0.425048	0.724691	1
C25 H47 O4 P S	474.29	1.688	364188	384124	529020	396896	568696	568814	513657	265386	1.13291e+06	989253	943339	550780	430846	611489	447450	1.37831e+06	2.474	0.978	1.31	-0.03	0.0629633	0.616319	0.38117	1
C9 H11 N O2	78.0469	4.982	1.3634e+06	833790	978706	854683	1.44407e+08	1.03137e+08	1.0938e+08	1.24253e+08	3.32781e+06	1.63746e+06	2.8873e+06	1.26296e+06	1.02696e+08	7.3708e+07	1.0567e+08	1.47782e+08	2.468	0.892	1.3	-0.17	0.0179704	0.920678	0.159986	1
C8 H9 N O	135.068	7.134	465244	127756	290414	269847	2.24159e+07	1.6305e+07	2.01177e+07	2.26715e+07	1.06998e+06	536651	784369	596417	1.64946e+07	1.27456e+07	1.8498e+07	2.46974e+07	2.465	0.823	1.3	-0.28	0.0064818	0.941154	0.0756851	1
C33 H65 N10 O17 P	904.426	3.318	249830	76817.8	44657.3	93490.2	19344.6	18013.2	12616.7	12198.9	346322	141772	277734	130196	14063.6	18705.9	13191.6	11798.3	2.463	0.89	1.3	-0.17	0.134577	0.996677	0.627441	1
C14 H20 N6 O5 S	384.122	7.299	116680	29025.5	37927.7	33842.5	285827	183706	199035	240133	139998	59932.3	116375	59192.9	178123	140480	238982	208473	2.457	0.88	1.3	-0.18	0.179351	0.931976	0.735154	1
C11 H17 N O14 P2	449.011	9.232	145044	97433.1	106889	113608	2.34107e+06	1.49207e+06	1.64982e+06	2.78228e+06	500853	243120	296659	164055	1.61777e+06	1.64416e+06	1.97259e+06	1.43738e+06	2.448	0.817	1.29	-0.29	0.0053594	0.802476	0.0661105	1
C13 H32 Cl N9 O16 P2 S	699.086	8.394	48260.5	25675.2	32658.5	23142	256840	115974	143211	231945	66733	78447.6	75137.3	19714.6	288303	224856	338734	406673	2.432	1.671	1.28	0.74	0.353258	0.321618	1	1
	569.341	1.952	1.36875e+06	1.14147e+06	1.65443e+06	1.9041e+06	761353	731693	471862	647215	7.78861e+06	2.83336e+06	4.48298e+06	1.40771e+06	459678	423087	536470	942428	2.42	0.722	1.28	-0.47	0.0756869	0.968919	0.432889	1
C H N4 O5 P S	211.939	8.506	313769	547573	683429	702482	1.08751e+06	1.15495e+06	722924	848968	1.54605e+06	1.33333e+06	1.57945e+06	1.4322e+06	1.5401e+06	1.29987e+06	1.24097e+06	1.58786e+06	2.419	1.467	1.27	0.55	0.000215489	0.105275	0.00576836	1
	175.115	12.846	51555.4	25507	31100.4	23608	2.07397e+06	1.71193e+06	2.51395e+06	3.0122e+06	90016.5	55492.6	81160.9	37339	2.42784e+06	1.13033e+06	3.60882e+06	4.79129e+06	2.414	1.316	1.27	0.4	0.160431	0.964652	0.696768	1
C59 H80 N O2 P	865.593	2.135	111317	32191.6	69989	66640.7	52277.7	42920.8	36772.7	136101	309130	175015	154673	34027.8	51507.3	21750.6	43529.8	61454	2.413	0.998	1.27	0	0.447803	0.88899	1	1
C17 H40 N7 O5 P	453.285	2.013	43131.3	54223	45294.4	52738.2	465105	715206	477284	468421	126487	109990	175790	50156.5	421216	369208	357839	264583	2.412	0.769	1.27	-0.38	0.0180523	0.293466	0.160352	1
C7 H16 N2 O4	192.111	6.265	105519	50213	48530.2	29236.4	1.83096e+06	270698	207776	531499	48566.8	137742	128399	109667	177843	72217.2	178521	127692	2.411	0.381	1.27	-1.39	0.524023	0.0571206	1	1
C10 H18 N2 O6	262.117	9.769	85562	40580.3	46695.4	50332.2	1.34678e+06	952740	1.12145e+06	1.35785e+06	160529	73340.5	161396	51787.9	448091	379682	653899	604928	2.41	0.427	1.27	-1.23	0.124891	0.0290809	0.597139	1
	795.991	1.773	50655.4	116402	43422.5	42406.6	50110.5	76833.9	39803.3	47730.2	41731.3	22095.1	184607	190531	16424.3	17747.9	54317.7	7901.78	2.406	0.349	1.27	-1.52	0.94945	0.248329	1	1
C27 H23 O9 P	522.109	1.738	46092.6	54944.7	56715.5	78518.4	37782.2	38325.3	26264.8	19827.4	169825	98657.3	188052	75634.1	30252.5	32045.1	29674	46577	2.404	0.973	1.27	-0.04	0.0205034	0.911511	0.175013	1
C5 H7 N O3	129.043	6.227	172316	55199.6	59563.1	52232.4	1.36954e+06	1.07057e+06	1.23118e+06	1.65577e+06	208857	120342	154178	71384.6	1.82551e+06	1.18825e+06	1.68253e+06	1.92229e+06	2.392	1.349	1.26	0.43	0.232944	0.865332	0.850031	1
C7 H15 O9 P	274.045	9.414	12250.3	8985.98	18688.3	8520.52	341408	250205	231563	283957	27137.8	23469.5	48590.5	16533.4	377469	316880	458774	507216	2.383	1.566	1.25	0.65	0.0127315	0.328679	0.124737	1
C9 H10 O3 S	198.035	3.456	1.13806e+08	3.915e+08	4.60912e+08	5.53741e+08	3.75044e+08	5.03353e+08	4.59217e+08	5.99731e+08	9.98526e+08	9.19822e+08	1.02855e+09	1.0368e+09	8.44412e+08	7.8268e+08	6.5923e+08	8.444e+08	2.378	1.69	1.25	0.76	0.00607089	0.305005	0.0726108	1
C9 H13 N O3 S	215.062	3.493	1.0841e+08	3.68453e+08	4.34455e+08	5.20861e+08	3.49237e+08	4.75024e+08	4.31225e+08	5.6509e+08	9.30006e+08	8.60793e+08	9.65827e+08	9.70503e+08	7.90959e+08	7.40867e+08	6.10827e+08	7.89009e+08	2.361	1.688	1.24	0.76	0.0062448	0.306692	0.074116	1
	501.67	18.095	27121.3	6.19682e+06	1.61696e+06	1.68413e+06	1.19419e+06	1.27856e+06	2.4457e+06	2.40456e+06	1.91129e+06	4.37503e+06	4.20045e+06	3.58445e+06	1.33269e+06	1.78052e+06	394475	402296	2.358	0.471	1.24	-1.09	0.435467	0.814867	1	1
	626.891	2.274	278797	213508	170746	91568.3	343833	349793	188739	234266	609311	834869	89976.4	291749	122957	214155	140675	78495	2.345	0.456	1.23	-1.13	0.437822	0.366849	1	1
C7 H10 N2 O3	170.069	5.059	145392	21454.4	31125.2	28101.7	934680	511456	500971	556774	70954.4	67634.8	88126.7	32950.2	826028	544670	1.20317e+06	1.22106e+06	2.34	1.9	1.23	0.93	0.713416	0.724475	1	1
C7 H13 N O2	143.095	7.358	63378.5	31159.8	40724.3	38746.4	1.52414e+06	1.22046e+06	1.30221e+06	1.42982e+06	130374	40994.7	149676	55283.4	1.08549e+06	829706	1.38021e+06	1.77915e+06	2.336	0.903	1.22	-0.15	0.129354	0.976311	0.609974	1
C9 H17 Cl N O4 P3 S	362.982	8.225	195878	369832	332122	232794	77411.9	170898	154984	117636	770420	693547	615348	261804	211035	216515	266977	252629	2.317	1.721	1.21	0.78	0.0651315	0.089835	0.390852	1
C9 H20 N2 O2	188.152	11.011	34252.9	27405.1	20435	23557.3	558021	375031	610867	732816	101876	38347.1	79636.2	35625.6	628355	361143	972555	1.35065e+06	2.315	1.37	1.21	0.45	0.0864586	0.775135	0.471211	1
C42 H67 N5 O	657.535	1.906	908328	459596	331251	319901	2.05593e+06	2.1902e+06	1.61358e+06	750465	8.27829e+06	581264	1.23921e+06	533255	1.24415e+06	1.79712e+06	1.9667e+06	647073	2.302	0.829	1.2	-0.27	0.251848	0.990156	0.885631	1
C31 H54 N9 O P3 S	693.339	3.348	1.84466e+06	1.46495e+06	3.37681e+06	4.43765e+06	904089	1.48437e+06	446961	1.40706e+06	7.98386e+06	5.02883e+06	6.97398e+06	3.17654e+06	1.10167e+06	1.17313e+06	757605	287751	2.299	0.804	1.2	-0.31	0.232162	0.887482	0.850031	1
C9 H8 N6 S	232.052	8.93	41991.9	23177.4	31260	23355.5	1.17303e+06	1.4081e+06	1.46465e+06	2.19935e+06	119199	52981.7	72263.9	32841.7	1.87412e+06	1.21779e+06	2.02885e+06	2.24402e+06	2.293	1.359	1.2	0.44	0.0471987	0.910334	0.30925	1
C7 H6 O	106.042	2.513	356618	1.01494e+06	749147	620092	167415	196144	162289	206318	1.75835e+06	1.38067e+06	2.3614e+06	1.13013e+06	167326	136695	150227	565770	2.293	0.873	1.2	-0.2	0.0492244	0.965357	0.318582	1
C4 H10 N O P	119.05	3.435	2.801e+06	2.63723e+06	1.28108e+06	2.42205e+06	1.0708e+06	1.49183e+06	1.15353e+06	1.41367e+06	6.27441e+06	5.31527e+06	5.12116e+06	6.75545e+06	1.10287e+06	1.15917e+06	747773	1.17976e+06	2.291	0.881	1.2	-0.18	0.000362117	0.602439	0.00868861	1
C4 H8 O5	136.037	7.607	88837	81264.1	73805.4	78076.1	3.6796e+06	3.05457e+06	2.97054e+06	4.11575e+06	233088	125377	235475	131301	2.81173e+06	1.77245e+06	2.9243e+06	3.44265e+06	2.287	0.852	1.19	-0.23	0.00341818	0.479428	0.0482098	1
C12 H9 O P	200.039	3.503	1.91425e+06	3.1734e+06	3.46238e+06	3.53627e+06	1.48522e+06	2.12245e+06	1.4643e+06	2.26528e+06	8.26535e+06	2.98232e+06	6.90508e+06	8.77682e+06	2.80242e+06	2.29774e+06	2.70053e+06	3.16655e+06	2.286	1.525	1.19	0.61	0.0264155	0.299872	0.208306	1
C5 H9 N O3	131.058	5.06	15845.8	12496.3	12069.2	9694.05	356974	342707	281036	322585	28951.5	27207.1	33282.7	25491.9	321864	230670	387518	400009	2.286	1.066	1.19	0.09	0.000122154	0.999852	0.00364149	1
C11 H21 N O5 S	279.114	0.26	4.34645e+06	139991	137686	20141	165404	244958	45315.7	94907.1	293147	339876	47632.5	465301	344197	302646	215229	34222.3	2.28	1.989	1.19	0.99	0.999879	0.98095	1	1
C25 H29 N5 O2	431.231	1.9	2.53851e+06	757160	734113	772587	1.10928e+06	1.06607e+06	2.06148e+06	942986	1.13479e+07	796800	2.68825e+06	730990	3.05165e+06	991357	933084	1.37311e+06	2.278	1.087	1.19	0.12	0.601455	0.995093	1	1
C26 H28 N5 O2 P S3	569.113	2.159	7.97173e+06	7.52588e+06	1.01225e+07	9.72241e+06	415177	454585	409461	531673	2.89819e+07	1.27904e+07	2.5705e+07	1.45921e+07	409191	324923	298361	334650	2.277	0.758	1.19	-0.4	0.00219156	0.361022	0.0340117	1
C18 H21 N7 O4 S	431.141	3.55	4.38602e+08	5.23028e+08	6.00707e+08	7.07406e+08	5.18881e+07	5.20304e+07	5.56282e+07	6.93246e+07	1.28388e+09	7.99116e+07	1.2594e+09	1.3007e+09	9.32036e+07	8.60214e+07	5.6576e+07	1.00195e+08	2.263	1.665	1.18	0.74	0.99283	0.884137	1	1
C12 H16 N2 O3	236.116	3.414	2.05107e+06	1.52537e+06	1.7027e+06	879652	565177	936308	530653	887254	3.93798e+06	3.336e+06	3.21417e+06	4.23989e+06	692188	727526	466376	207402	2.253	0.798	1.17	-0.33	0.0236291	0.454853	0.192392	1
C6 H14 N9 P	243.112	3.347	3.69313e+06	2.74657e+06	3.06586e+06	152502	1.01765e+06	1.6859e+06	485045	169737	7.09068e+06	6.00676e+06	5.78739e+06	7.6343e+06	1.24635e+06	1.30997e+06	839752	312100	2.253	1.388	1.17	0.47	0.183397	0.976661	0.741807	1
C11 H18 N4 O2	238.144	3.397	166318	2.20689e+06	2.46344e+06	2.47268e+06	817689	1.35464e+06	392858	1.28366e+06	5.69741e+06	4.82647e+06	4.65021e+06	6.13421e+06	1.00145e+06	1.05257e+06	674746	1.07126e+06	2.253	0.977	1.17	-0.03	0.064961	0.998748	0.390852	1
C17 H26 O5	310.178	3.426	482870	879995	982296	985981	350356	540160	248590	511860	2.27184e+06	1.92455e+06	1.85427e+06	2.44601e+06	399326	419713	269055	427166	2.253	0.95	1.17	-0.07	0.00180493	0.991762	0.0295933	1
C10 H19 N S2	217.095	5.094	27563.4	14904.7	17105.6	42254.9	25169	33410.3	24741.2	28921.4	16842.7	51075.7	63226.4	49452.7	314433	197055	286266	241607	2.251	9.759	1.17	3.29	0.261066	2.41945e-05	0.901439	0.00680038
C4 H6 N7 O P	199.038	3.532	939574	4.34954e+06	6.48023e+06	4.31782e+06	5.73367e+06	6.25272e+06	6.55421e+06	9.58695e+06	1.13974e+07	9.85532e+06	9.56688e+06	6.82319e+06	1.21094e+07	1.06865e+07	1.27941e+07	1.39525e+07	2.241	1.945	1.16	0.96	0.0327128	0.320903	0.2375	1
C19 H50 N9 O8 P	563.351	2.045	741283	228391	237763	233877	1.4116e+06	1.95929e+06	352883	433927	6.75589e+06	472619	578322	405492	539031	241808	278780	817467	2.228	0.443	1.16	-1.17	0.345213	0.719863	1	1
C36 H57 N8 O5 P3	774.367	1.934	255209	408548	335352	270884	210528	217441	176565	226916	843725	686025	395363	664030	311255	152313	253092	163241	2.227	0.973	1.16	-0.04	0.0138945	0.999744	0.13408	1
C6 H8 O	96.0575	3.447	921893	1.69751e+06	1.79402e+06	1.92834e+06	693658	1.02429e+06	378258	977984	5.48568e+06	3.49341e+06	3.36606e+06	4.27882e+06	776709	761575	649670	1.03145e+06	2.226	0.92	1.15	-0.12	0.00474955	0.96806	0.0614786	1
C9 H8 O2	148.052	4.975	1.08062e+06	304257	519133	317946	6.76021e+07	4.6347e+07	4.94604e+07	5.77653e+07	1.54106e+06	741152	1.11401e+06	589283	4.6475e+07	3.13828e+07	4.90994e+07	7.06539e+07	2.216	0.891	1.15	-0.17	0.159756	0.959068	0.69463	1
C8 H16 N O9 P	301.056	9.262	21117.8	15669.8	17674.9	14505.9	263532	204458	210390	260122	53230.4	21494.5	45586.7	28296.7	126946	142788	203463	152475	2.216	0.628	1.15	-0.67	0.00901061	0.154578	0.0963499	1
C6 H6 O	94.0418	7.127	510465	240046	364756	300121	1.91764e+07	1.39577e+07	1.73323e+07	1.93032e+07	1.0838e+06	582753	886259	562718	1.42087e+07	1.10093e+07	1.59115e+07	2.1402e+07	2.209	0.825	1.14	-0.28	0.00763086	0.9079	0.0855483	1
C16 H23 N S	261.158	5.314	185951	33333.1	51719.3	41549.2	1.35958e+06	584382	863921	1.06172e+06	141304	44246.3	149802	64571.6	1.09671e+06	655137	1.0964e+06	1.19666e+06	2.207	1.139	1.14	0.19	0.754992	0.998176	1	1
C3 H3 O2 P3 S	195.908	9.869	603183	126135	183902	185705	221510	85887.3	69047.1	212456	367596	448148	737706	194784	413657	181132	151253	931237	2.207	1.994	1.14	1	0.66432	0.278599	1	1
C4 H16 N8 O S	224.116	3.422	3.44864e+06	3.43206e+06	3.88512e+06	3.87907e+06	1.41215e+06	2.25116e+06	742331	2.0968e+06	8.71325e+06	7.43915e+06	7.18114e+06	9.34336e+06	1.72387e+06	1.74531e+06	1.15727e+06	1.78692e+06	2.204	0.989	1.14	-0.02	0.00858482	0.991481	0.0930614	1
C7 H22 N10 O4 S	342.157	8.228	33043.2	27849.8	24686.3	25933.2	8.75706e+06	5.80375e+06	7.27839e+06	9.00154e+06	119616	29704	83926.2	34579.3	3.88163e+06	2.8875e+06	3.84658e+06	7.4815e+06	2.203	0.482	1.14	-1.05	0.118178	0.239323	0.578398	1
C2 H7 N3 O6 P2	230.981	9.38	17469	4849.91	9112.18	8128.78	32797.8	115579	85449.3	301310	27289.4	8078.59	29624.2	10686.8	163944	109047	516504	217151	2.203	1.896	1.14	0.92	0.631724	0.456421	1	1
C36 H55 N2 O8 P3 S	768.288	3.31	84238.9	89578.3	52695.3	65338.8	17046.2	21532.7	11117.7	19289.5	155722	173756	173616	130926	12392.7	16797.2	11624.3	10396.5	2.202	0.661	1.14	-0.6	0.0016179	0.324761	0.0275604	1
C17 H26 N6 O3 S2	426.149	3.614	5.30818e+06	2.35956e+06	2.27238e+06	2.55165e+06	2.72171e+06	2.40727e+06	2.73768e+06	2.40202e+06	5.45351e+06	5.32391e+06	5.51383e+06	4.64665e+06	4.04269e+06	2.59721e+06	3.49078e+06	3.92598e+06	2.194	1.446	1.13	0.53	0.0178605	0.300908	0.159368	1
C14 H31 N9 O	341.268	1.84	80538.8	77943.5	167627	127618	38560.6	37754.5	25873.7	30535.4	246248	210469	254543	137688	29801.9	31567.9	29232.1	45883.3	2.194	0.899	1.13	-0.15	0.0247743	0.999347	0.199768	1
C8 H7 N O5 S	229.004	4.73	22101.9	10897.5	12698.4	10667.1	72148.1	57038.3	53442.3	58764.9	12826.2	30244.7	34368.3	21503.5	430762	323851	562847	664100	2.193	8.58	1.13	3.1	0.139726	5.7811e-06	0.643066	0.0026522
C11 H25 N6 O4 P S	368.143	6.352	14490.4	7337.38	10558.2	9074.99	183615	146280	118983	210438	36025.5	12741.2	30316	9064.41	123268	71124.1	144324	143617	2.193	0.809	1.13	-0.31	0.200651	0.693818	0.787986	1
C3 H7 N O3	105.043	8.937	175990	113903	119836	110691	8.56797e+06	7.67017e+06	9.2151e+06	9.2604e+06	350250	203192	308742	165871	4.71869e+06	4.0086e+06	5.04499e+06	6.47081e+06	2.19	0.549	1.13	-0.87	0.00863116	0.0257525	0.0933066	0.99349
C16 H24 N O8 P S	421.097	1.945	3.92918e+06	6.87987e+06	6.87969e+06	6.20602e+06	1.77245e+06	1.9378e+06	1.43833e+06	439434	6.60011e+06	1.54198e+07	1.39171e+07	1.46658e+07	2.24427e+06	1.89705e+06	1.65623e+06	1.32002e+06	2.184	1.107	1.13	0.15	0.141123	0.64821	0.644104	1
C6 H15 Br N6 O2	282.043	8.278	3.79394e+06	3.35946e+06	1.00031e+07	2.76881e+06	4.38351e+06	4.4042e+06	8.05425e+06	4.60661e+06	7.59276e+06	8.01828e+06	6.42476e+06	8.1858e+06	3.84196e+06	4.97717e+06	6.76216e+06	5.143e+06	2.182	1.123	1.13	0.17	0.165388	0.999835	0.70274	1
C3 H11 N6 P	162.079	3.425	2.72476e+06	2.53795e+06	2.83299e+06	2.84362e+06	940355	1.55785e+06	451793	1.47623e+06	6.55211e+06	5.55051e+06	5.34781e+06	7.05443e+06	1.15168e+06	1.21048e+06	775968	1.23197e+06	2.178	0.977	1.12	-0.03	0.0165929	0.984706	0.150978	1
C2 H2 N2 O5 S4	261.887	18.706	1.05207e+06	1.49324e+06	1.07297e+06	1.97989e+06	835247	824541	2.60294e+06	2.30878e+06	3.49448e+06	3.67183e+06	2.09335e+06	1.69475e+06	1.04673e+06	3.85558e+06	2.04383e+06	3.22189e+06	2.177	1.675	1.12	0.74	0.287018	0.558734	0.936812	1
C30 H42 O2 S	466.293	2.063	465967	402610	504244	621176	59428.2	113321	40966.6	46880	1.21634e+06	990950	1.10723e+06	728898	41344.7	45630.6	37422.1	45861.4	2.163	0.818	1.11	-0.29	0.0151378	0.318721	0.142847	1
C9 H9 N7 O8	343.051	12.897	13618.2	17229.9	12140.4	9988.02	1.41357e+06	1.08294e+06	1.32824e+06	1.70349e+06	41156.6	14513.2	57806.7	10552.5	1.111e+06	638488	1.48891e+06	1.62873e+06	2.161	0.948	1.11	-0.08	0.289888	0.954237	0.941955	1
C8 H11 N O	137.085	3.287	6.66039e+06	4.92328e+06	5.4186e+06	5.45794e+06	1.91233e+06	3.0646e+06	987151	2.90437e+06	1.26803e+07	1.07797e+07	1.19688e+06	1.35815e+07	2.27166e+06	635373	1.59069e+06	2.51957e+06	2.157	0.802	1.11	-0.32	0.975758	0.950917	1	1
C4 H7 N O2	101.048	8.113	375079	235985	189963	282199	1.68832e+07	1.58721e+07	2.11511e+07	2.60044e+07	829008	417409	698429	393579	1.26931e+07	7.90303e+06	1.50486e+07	1.91598e+07	2.153	0.729	1.11	-0.46	0.0278547	0.321931	0.215368	1
C11 H9 N O2	187.063	6.069	570351	391777	498399	469326	3.45879e+07	2.23127e+07	2.90849e+07	3.674e+07	1.41056e+06	887194	1.19463e+06	758980	2.87937e+07	1.9924e+07	3.23214e+07	3.94695e+07	2.151	0.96	1.11	-0.06	0.00359253	0.998021	0.0496022	1
C18 H15 Cl N2 O3	158.084	6.087	158977	39495.1	50807.2	34459.8	3.13992e+06	2.27812e+06	2.11453e+06	2.76737e+06	152578	71992.2	122238	60618.8	2.87612e+06	2.48301e+06	2.7475e+06	3.18251e+06	2.151	1.115	1.1	0.16	0.378395	0.986497	1	1
C4 H5 N2 P3 S2	237.91	10.213	387613	2.30471e+06	2.31015e+06	174780	1.61869e+06	1.50735e+06	2.62657e+06	1.48635e+06	2.33748e+06	2.76597e+06	3.02175e+06	3.02055e+06	2.49014e+06	2.11137e+06	2.67624e+06	1.502e+06	2.149	1.472	1.1	0.56	0.0857832	0.974907	0.468829	1
C19 H32 O7	210.162	1.922	4.17713e+06	1.76055e+06	2.2689e+06	1.22543e+06	3.67691e+06	3.98693e+06	3.52056e+06	2.63513e+06	3.17112e+07	6.59498e+06	1.61e+06	2.04271e+06	4.66668e+06	1.72259e+06	2.18423e+06	3.83708e+06	2.144	0.837	1.1	-0.26	0.407846	0.987844	1	1
C24 H33 N8 O16 P S	752.148	2.061	1.40095e+06	804852	696065	1.03942e+06	481085	570872	398829	689067	1.78007e+06	1.73878e+06	2.55432e+06	2.17205e+06	479611	396773	449439	1.2879e+06	2.143	0.883	1.1	-0.18	0.0382511	0.979311	0.265464	1
	133.906	8.168	88564.5	267628	261180	191885	51470.4	39697.3	63070.1	51593.9	484737	484851	545200	268596	215003	31265.5	104438	242346	2.14	3.099	1.1	1.63	0.208861	0.234364	0.80118	1
C8 H15 N O	141.115	3.683	1.50061e+06	2.10782e+06	2.76532e+06	1.6242e+06	203427	232461	225254	86492.2	2.52443e+06	2.12763e+06	6.01399e+06	5.46016e+06	4.37496e+06	765617	348956	685825	2.139	3.386	1.1	1.76	0.551036	0.0158109	1	0.75873
H4 N O3 P	96.993	18.202	1.3653e+06	3.92331e+06	7.48757e+06	5.07574e+06	3.08077e+06	3.09082e+06	8.44975e+06	7.81083e+06	9.77446e+06	7.05489e+06	9.48647e+06	9.71745e+06	2.60716e+06	9.88925e+06	6.19612e+06	6.30778e+06	2.134	1.147	1.09	0.2	0.167564	0.989408	0.707472	1
C27 H41 N7 O8 S2	655.245	8.874	77910	25211.2	19789.3	15834.1	374637	318724	383239	141971	139902	16635.2	72549.3	23475.3	338698	303724	177213	207534	2.134	0.737	1.09	-0.44	0.76108	0.991451	1	1
C5 H5 N O	95.037	3.407	3.62342e+06	2.69472e+06	3.00799e+06	3.01927e+06	998440	1.65408e+06	513922	1.56742e+06	6.95683e+06	5.89337e+06	5.67814e+06	7.49018e+06	1.22282e+06	1.28525e+06	823899	1.30807e+06	2.132	0.977	1.09	-0.03	0.0216712	0.991968	0.181826	1
C15 H22 N8 O	330.194	3.294	5.32591e+06	3.96086e+06	4.42132e+06	4.43791e+06	1.46757e+06	2.43126e+06	699489	2.30389e+06	1.02256e+07	8.66243e+06	8.34607e+06	1.10095e+07	1.79737e+06	1.88913e+06	1.21102e+06	450083	2.132	0.798	1.09	-0.33	0.142079	0.808975	0.644104	1
C6 H15 Cl N4 O	194.094	3.408	2.70756e+06	2.0136e+06	2.24768e+06	2.25612e+06	746073	1.23599e+06	374360	1.17124e+06	5.19841e+06	4.40375e+06	4.24293e+06	5.59695e+06	913736	960385	615649	645549	2.132	0.813	1.09	-0.3	0.0249209	0.998243	0.200165	1
C9 H10 O	134.073	3.449	2.59547e+06	1.93024e+06	2.15463e+06	2.16272e+06	1.29074e+06	1.67803e+06	1.15264e+06	1.69925e+06	4.98321e+06	4.22145e+06	4.06728e+06	5.36525e+06	3.40576e+06	2.12583e+06	2.47189e+06	2.68615e+06	2.132	1.737	1.09	0.8	0.000176268	0.00108821	0.00494529	0.138133
C13 H22 N2 O2	238.168	3.414	1.5358e+06	1.14217e+06	1.27494e+06	1.27973e+06	423192	701086	455937	664356	2.94867e+06	2.49792e+06	2.4067e+06	3.17474e+06	518295	544755	349212	554429	2.132	0.949	1.09	-0.08	0.000677279	0.795779	0.0139534	1
	281.199	3.35	3.79087e+06	2.81925e+06	3.147e+06	3.1588e+06	1.04458e+06	1.73052e+06	501868	1.63986e+06	7.27833e+06	6.16572e+06	5.94055e+06	7.83633e+06	1.27933e+06	1.34464e+06	861974	1.36852e+06	2.132	0.977	1.09	-0.03	0.028252	0.985365	0.215368	1
C9 H27 N8 O2 P	310.197	3.39	2.2433e+06	1.66833e+06	1.86228e+06	1.86927e+06	618146	1.02406e+06	296988	970407	4.30705e+06	3.64865e+06	3.5154e+06	4.63726e+06	757060	795710	510085	809840	2.132	0.977	1.09	-0.03	0.028252	0.985365	0.215368	1
C9 H14	122.109	3.413	2.24164e+06	1.6671e+06	1.8609e+06	1.86788e+06	617688	1.0233e+06	295805	969689	4.30386e+06	3.64595e+06	3.5128e+06	4.63382e+06	756500	795121	509708	556108	2.132	0.827	1.09	-0.27	0.0287889	0.999882	0.217954	1
C16 H28 N3 O2 P	325.189	3.385	3.61702e+06	2.68996e+06	3.00267e+06	3.01394e+06	996677	1.65116e+06	478852	1.56465e+06	6.94454e+06	5.88296e+06	5.66811e+06	7.47695e+06	1.22066e+06	1.28298e+06	822444	1.30576e+06	2.132	0.977	1.09	-0.03	0.028252	0.985365	0.215368	1
C8 H9 N O	135.068	3.401	2.5859e+06	1.92312e+06	2.14669e+06	2.15474e+06	712550	1.18045e+06	339624	1.11861e+06	4.96483e+06	4.20588e+06	1.96097e+06	5.34546e+06	872679	917232	587986	252470	2.132	0.798	1.09	-0.33	0.381816	0.882675	1	1
C3 H11 N4 P	134.071	3.399	3.17766e+06	2.36321e+06	2.63794e+06	2.64784e+06	875611	1.45059e+06	420687	1.37459e+06	6.10099e+06	5.16836e+06	4.97961e+06	6.56873e+06	1.07238e+06	1.12713e+06	722542	1.14715e+06	2.132	0.977	1.09	-0.03	0.028252	0.985365	0.215368	1
C11 H19 N O3	213.136	3.407	2.2094e+06	1.64312e+06	1.83414e+06	1.84102e+06	608804	1.00858e+06	290175	955742	4.24196e+06	3.59351e+06	3.46228e+06	4.56718e+06	745619	783686	502377	186712	2.132	0.798	1.09	-0.33	0.142079	0.808975	0.644104	1
C8 H14 N2 O	154.111	3.408	1.12524e+06	836834	934117	937621	532710	513667	147785	486755	2.16041e+06	1.83016e+06	1.76332e+06	2.32604e+06	379740	399127	341785	95091.5	2.132	0.721	1.09	-0.47	0.169265	0.730843	0.712361	1
C17 H25 N O3	291.183	3.323	4.64822e+06	3.45687e+06	3.85873e+06	3.87321e+06	1.28083e+06	314345	610483	2.01073e+06	8.92442e+06	7.56018e+06	7.28408e+06	9.60862e+06	1.56866e+06	1.64875e+06	1.05692e+06	392812	2.132	1.388	1.09	0.47	0.252286	0.954418	0.886379	1
C9 H29 N8 O3 P	328.208	3.361	4.19281e+06	3.11818e+06	3.48067e+06	3.49373e+06	1.15534e+06	1.91401e+06	555082	1.81373e+06	8.05005e+06	6.81948e+06	6.57043e+06	8.66722e+06	1.41498e+06	1.48721e+06	953370	1.51362e+06	2.132	0.977	1.09	-0.03	0.028252	0.985365	0.215368	1
	149.059	3.419	1.98575e+06	1.77171e+06	1.97768e+06	1.9851e+06	656451	1.08752e+06	314686	1.03054e+06	4.57395e+06	3.87475e+06	3.73324e+06	4.92462e+06	803973	845019	541694	674785	2.132	0.877	1.09	-0.19	0.0172396	0.99981	0.155276	1
C8 H12 N2 O	152.095	3.414	2.13066e+06	1.58457e+06	1.76878e+06	1.77541e+06	587109	972642	279835	921684	4.0908e+06	3.46546e+06	3.3389e+06	4.40442e+06	719049	755759	484474	180058	2.132	0.798	1.09	-0.33	0.142079	0.808975	0.644104	1
C11 H14 N2 O	106.044	3.445	1.96893e+06	1.45684e+06	1.6262e+06	1.6323e+06	539782	894237	839137	847387	3.76104e+06	3.18611e+06	3.06975e+06	4.04938e+06	661086	694837	445421	707175	2.132	0.804	1.09	-0.31	0.00049529	0.386311	0.011137	1
C3 H12 N7 O2 P	209.08	3.313	5.31629e+06	3.95371e+06	4.41333e+06	4.42989e+06	1.46492e+06	1.2181e+06	703817	2.29972e+06	1.02071e+07	8.64678e+06	8.33099e+06	1.09896e+07	1.79412e+06	918193	1.20883e+06	1.9192e+06	2.132	1.119	1.09	0.16	0.0252722	0.988521	0.201716	1
C11 H23 O5 P	266.127	3.419	2.54602e+06	1.18757e+06	2.11358e+06	2.12151e+06	701561	1.16225e+06	429290	1.10136e+06	4.88827e+06	4.14102e+06	3.98979e+06	5.26303e+06	859221	903087	578919	919123	2.132	0.977	1.09	-0.03	0.00984987	0.999822	0.101113	1
C7 H10 O	110.073	3.429	5.03397e+06	3.74374e+06	4.17896e+06	4.19464e+06	1.38712e+06	2.29799e+06	666441	2.1776e+06	9.66504e+06	8.18758e+06	7.88857e+06	1.0406e+07	1.69884e+06	1.78558e+06	1.14463e+06	1.81728e+06	2.132	0.977	1.09	-0.03	0.028252	0.985365	0.215368	1
C10 H17 N O2	183.126	3.417	4.31371e+06	3.20809e+06	3.58104e+06	3.59448e+06	1.18865e+06	1.9692e+06	570085	1.86603e+06	8.28218e+06	7.01612e+06	6.75989e+06	8.91714e+06	1.5325e+06	1.5301e+06	980861	1.29377e+06	2.132	0.924	1.09	-0.11	0.0277016	0.997101	0.215368	1
C18 H48 N9 O P	437.372	3.398	1.30156e+06	967963	1.08049e+06	1.08454e+06	358647	594157	170942	563028	2.49894e+06	2.11694e+06	2.03963e+06	2.69053e+06	439244	461669	295950	109992	2.132	0.798	1.09	-0.33	0.142079	0.808975	0.644104	1
C6 H12 O3	132.08	3.332	3.83384e+06	2.85122e+06	3.18268e+06	3.19462e+06	1.05642e+06	1.75014e+06	503525	1.65845e+06	7.36085e+06	6.23563e+06	348485	7.92517e+06	1.29383e+06	1.35989e+06	871747	323991	2.132	0.798	1.09	-0.33	0.999943	0.966998	1	1
C8 H12 N4	164.106	3.41	3.16376e+06	2.35288e+06	2.62641e+06	2.63626e+06	871782	1.44425e+06	418847	1.36858e+06	6.07432e+06	5.14576e+06	348485	6.54001e+06	1.0677e+06	1.1222e+06	719383	1.14213e+06	2.132	0.977	1.09	-0.03	0.998784	0.998926	1	1
C4 H8 N5 O P S	205.017	3.326	4.59225e+06	3.41524e+06	3.81227e+06	3.82657e+06	1.26541e+06	2.09635e+06	603132	1.98652e+06	8.81696e+06	7.46915e+06	7.19638e+06	9.49292e+06	1.54978e+06	1.6289e+06	1.0442e+06	1.71246e+06	2.132	0.977	1.09	-0.03	0.0297538	0.97972	0.223012	1
C14 H31 N O	229.24	3.553	1.32051e+07	9.82059e+06	1.09622e+07	1.10034e+07	3.63869e+06	6.02809e+06	1.74821e+06	5.71227e+06	2.53533e+07	2.14777e+07	2.06933e+07	2.72971e+07	705059	4.68392e+06	3.0026e+06	4.7671e+06	2.132	0.822	1.09	-0.28	0.261155	0.751639	0.901439	1
C3 H6 Cl2 O2	143.975	3.405	1.66537e+06	1.23853e+06	1.38251e+06	1.3877e+06	458898	760239	220477	720409	3.19746e+06	2.70868e+06	2.60976e+06	3.4426e+06	562025	590718	378676	601207	2.132	0.977	1.09	-0.03	0.028252	0.985365	0.215368	1
C12 H20 O	180.151	3.41	4.61132e+06	3.42942e+06	3.8281e+06	3.84246e+06	746042	1.71618e+06	607808	1.99477e+06	8.85358e+06	7.50017e+06	7.22626e+06	9.53234e+06	939993	1.63566e+06	708449	987090	2.132	0.783	1.09	-0.35	0.0504378	0.982519	0.323773	1
C12 H32 N5 P	277.241	3.369	3.27161e+06	2.43308e+06	2.71593e+06	2.72612e+06	901499	1.49348e+06	433124	1.41523e+06	6.28137e+06	5.32117e+06	5.12684e+06	6.76294e+06	1.10409e+06	1.16046e+06	743905	1.18106e+06	2.132	0.977	1.09	-0.03	0.028252	0.985365	0.215368	1
	153.043	3.407	1.31267e+06	976231	1.08972e+06	1.09381e+06	428572	599232	658349	567837	2.52029e+06	2.13502e+06	2.05705e+06	2.71351e+06	442997	465613	298478	110932	2.132	0.635	1.09	-0.65	0.0515058	0.0906628	0.327594	1
C8 H19 Cl N8 O5 P2 S	436.036	3.417	2.34911e+06	1.74702e+06	1.95012e+06	1.95743e+06	647302	1.07236e+06	310996	1.01618e+06	4.51021e+06	3.82075e+06	3.68122e+06	4.85599e+06	792769	833242	534145	848038	2.132	0.977	1.09	-0.03	0.028252	0.985365	0.215368	1
C17 H31 N O7 S	393.182	3.417	2.09269e+06	834412	931414	934908	821617	1.36325e+06	942184	1.06452e+06	2.15416e+06	1.82486e+06	1.75822e+06	2.31931e+06	1.02959e+06	1.19644e+06	507007	1.44484e+06	2.132	1.109	1.09	0.15	0.115671	0.995481	0.572533	1
C9 H16 N8 O2	268.142	3.409	1.56778e+06	1.16596e+06	1.3015e+06	1.30638e+06	432006	715689	368094	678193	3.01009e+06	2.54995e+06	2.45683e+06	3.24086e+06	529090	556102	356486	565976	2.132	0.977	1.09	-0.03	0.00196037	0.972721	0.031105	1
C11 H19 N O2	197.142	3.414	4.0663e+06	3.02409e+06	3.37565e+06	3.38831e+06	1.12048e+06	1.85625e+06	739861	1.759e+06	7.80715e+06	6.61371e+06	6.37217e+06	8.4057e+06	1.80232e+06	1.44234e+06	924603	1.17881e+06	2.132	0.91	1.09	-0.14	0.010738	0.999922	0.108915	1
C9 H12 N2 O	164.094	3.362	8.25547e+06	6.13957e+06	6.8533e+06	6.87901e+06	1.8584e+06	3.7686e+06	1.13191e+06	3.57116e+06	1.58502e+07	1.34273e+07	1.29369e+07	1.70654e+07	2.78603e+06	2.60654e+06	1.87715e+06	2.98026e+06	2.132	0.993	1.09	-0.01	0.0272471	0.976978	0.213581	1
C10 H14 N2 O	178.111	3.417	4.48353e+06	3.33438e+06	3.72201e+06	3.73598e+06	1.23545e+06	2.04672e+06	593569	1.93949e+06	8.60822e+06	7.29232e+06	7.026e+06	9.26817e+06	1.51309e+06	1.59033e+06	1.01947e+06	1.05783e+06	2.132	0.81	1.09	-0.3	0.0295497	0.99924	0.222755	1
C6 H6 N2 O	122.048	3.16	1.41895e+07	1.05527e+07	1.17795e+07	1.18237e+07	2.79376e+07	3.42181e+07	1.0452e+07	1.57305e+07	2.72434e+07	2.30788e+07	2.2236e+07	2.9332e+07	8.56562e+06	1.48636e+07	9.89794e+06	1.0991e+07	2.132	0.478	1.09	-1.06	0.0228993	0.0683815	0.188907	1
C12 H20 N2 O	208.158	3.396	2.46946e+06	1.83653e+06	2.05003e+06	2.05772e+06	680465	1.1273e+06	326929	1.06824e+06	4.74128e+06	4.0165e+06	3.86981e+06	5.10477e+06	833385	875931	561511	891485	2.132	0.977	1.09	-0.03	0.028252	0.985365	0.215368	1
C6 H12 N2 O3 S	86.0189	5.99	230976	59055.4	95099.5	97697	1.81061e+07	1.61525e+07	1.76413e+07	2.00607e+07	243770	167881	241701	106386	1.21481e+07	7.89106e+06	1.40319e+07	1.61141e+07	2.124	0.732	1.09	-0.45	0.253249	0.493289	0.886426	1
C5 H17 N6 O P	208.121	3.428	3.70789e+06	2.7512e+06	3.07018e+06	3.08598e+06	1.29659e+06	1.74476e+06	1.18542e+06	1.76957e+06	7.06645e+06	6.0027e+06	5.79704e+06	7.60185e+06	1.89026e+06	1.38674e+06	938740	1.31931e+06	2.123	0.89	1.09	-0.17	0.000933458	0.902973	0.0180495	1
C5 H7 N O	97.0527	2.409	522822	356949	457590	526633	469277	454737	205644	250174	1.43409e+06	1.06578e+06	1.00718e+06	784471	215361	335408	138410	255119	2.114	0.667	1.08	-0.58	0.0153392	0.405808	0.143372	1
C15 H18 N2 O8 S	386.077	3.093	1.3042e+07	1.15657e+07	3.13648e+07	1.54043e+07	1.96194e+06	2.57213e+06	3.13536e+06	1.24825e+07	1.22836e+08	4.04276e+07	1.96804e+07	1.18019e+07	2.31565e+06	3.50318e+06	815623	3.53983e+06	2.113	1.02	1.08	0.03	0.601049	0.765466	1	1
C32 H41 N3 O	483.32	2.107	452468	284373	615692	270951	341144	337597	287561	403576	672395	881353	1.33062e+06	581204	399559	367697	336468	1.24305e+06	2.109	1.13	1.08	0.18	0.0905131	0.576726	0.486143	1
C4 H15 N7 O5 S2	305.06	5.797	16788.2	8773.03	10293.1	8144.96	948068	1.04491e+06	942737	988269	37168.5	8976.13	27648.6	12544.6	978840	818391	1.02352e+06	1.11861e+06	2.108	1.034	1.08	0.05	0.206899	1	0.80118	1
C50 H71 N O3 S2	797.486	1.779	14192.2	12971.2	18730.6	13403.9	41444.4	40578	27808.7	32819	38493.7	433941	19676.3	10470.7	199978	33928.7	31418.2	49314.7	2.108	1.134	1.08	0.18	0.394895	0.882551	1	1
C8 H14 N2 O3	186.1	3.41	3.21012e+06	2.29981e+06	2.62923e+06	2.57679e+06	1.05523e+06	1.58187e+06	893248	1.33771e+06	5.9373e+06	5.02969e+06	4.846e+06	6.39248e+06	1.41659e+06	1.52361e+06	974830	694174	2.107	0.999	1.07	0	0.00512559	0.967006	0.0645707	1
C8 H11 N3 O3	197.08	5.885	233146	32701.7	38948.5	53428	1.53699e+06	1.17145e+06	1.04973e+06	1.89092e+06	161910	80949	113444	76693.2	1.21042e+06	701258	1.46416e+06	1.44283e+06	2.104	0.98	1.07	-0.03	0.566169	0.965734	1	1
H3 O4 P	97.9769	8.926	64825.2	35780.2	69114.1	39859.9	1.74983e+06	1.74867e+06	2.50566e+06	3.62473e+06	195134	102201	117904	77762.3	1.94652e+06	1.32566e+06	1.84061e+06	3.31812e+06	2.103	0.89	1.07	-0.17	0.0296839	0.943992	0.223012	1
C14 H25 N4 O6 P S	408.122	7.839	2.29998e+06	4.10652e+06	1.7239e+06	1.97262e+06	2.09319e+06	2.52271e+06	3.67364e+06	3.34747e+06	4.69605e+06	4.33938e+06	4.63678e+06	3.94818e+06	2.68718e+06	2.12224e+06	3.48107e+06	2.59476e+06	2.101	0.9	1.07	-0.15	0.023664	0.98799	0.192392	1
C9 H14 N4 O3 P2	288.057	9.265	6952.22	5158.67	5818.77	4775.51	464072	337323	375161	578178	17666.9	5254.64	18858.7	4996.24	795125	553911	681491	713869	2.088	1.663	1.06	0.73	0.274083	0.403941	0.915549	1
C7 H9 N O4	171.053	8.439	15646.9	11962.9	8527.46	10442.5	178714	170639	150008	204640	28292.7	1.26585e+06	18483.2	7770.97	8354.05	9314.32	155846	234311	2.088	0.473	1.06	-1.08	0.520415	0.511393	1	1
C8 H12 O6	204.063	2.021	858134	736397	1.21261e+06	947058	693351	348627	390685	427913	6.66224e+06	1.3182e+06	2.2904e+06	1.46399e+06	431206	329269	283735	806137	2.08	0.929	1.06	-0.11	0.0707902	0.998362	0.412618	1
C10 H22 N9 O P	315.168	2.295	940139	154512	671737	531987	491349	584536	372077	366811	1.8791e+06	900845	1.60072e+06	223482	218838	463586	252878	206970	2.078	0.546	1.06	-0.87	0.571533	0.713409	1	1
C11 H17 N O2	195.126	3.392	2.61162e+06	1.98808e+06	2.21465e+06	2.24238e+06	829354	1.32755e+06	442943	1.18538e+06	4.9893e+06	4.25609e+06	4.13801e+06	5.33415e+06	959990	1.05745e+06	683392	1.07019e+06	2.074	1.001	1.05	0	0.0152364	0.988644	0.143125	1
C6 H7 N O4	157.037	9.063	13370.2	9753.02	10944.3	20940.4	443978	348268	396495	425227	34130.1	29187.3	19869.7	21235.8	495717	418526	540859	644252	2.074	1.261	1.05	0.34	0.00889238	0.452697	0.0958672	1
C13 H23 N O3	241.168	3.355	3.11477e+06	2.2976e+06	2.68048e+06	2.57809e+06	870668	1.41616e+06	431749	1.34058e+06	5.88487e+06	4.98986e+06	319815	6.32186e+06	1.05799e+06	1.13329e+06	719185	282801	2.068	0.804	1.05	-0.32	0.999826	0.967783	1	1
C14 H13 N5	251.116	3.402	3.20978e+06	2.34858e+06	2.64314e+06	2.66977e+06	1.00683e+06	1.61904e+06	581915	1.45223e+06	5.90789e+06	5.07099e+06	4.88414e+06	6.37991e+06	1.22101e+06	1.21869e+06	836775	428460	2.066	0.836	1.05	-0.26	0.0565863	0.77432	0.35121	1
C12 H25 Cl O2	236.153	3.321	8.0025e+06	3.77699e+06	4.44501e+06	4.21737e+06	1.44052e+06	2.48501e+06	739965	2.19069e+06	9.7282e+06	8.08152e+06	7.71457e+06	1.0175e+07	1.91177e+06	2.05855e+06	1.2573e+06	544683	2.056	0.873	1.04	-0.2	0.284416	0.92842	0.933325	1
C19 H39 N O S2	361.246	2.247	11457.8	8509.71	55437.7	13200.8	41005.5	56889	47243.6	355184	22701	27970.8	41088	17202.9	86828	87570.9	63255.3	15400.1	2.055	1.441	1.04	0.53	0.845574	0.879444	1	1
C2 H4 N7 O P	173.021	7.875	247355	173803	490470	246467	126840	164970	154640	316748	549542	424150	566018	461754	311442	194408	322838	119771	2.048	1.583	1.03	0.66	0.157573	0.868601	0.688025	1
C17 H19 N O4	301.131	3.384	1.74978e+06	1.30131e+06	110817	1.45804e+06	482157	798772	229811	756923	204385	2.84597e+06	2.74203e+06	3.61709e+06	590511	620659	397869	147871	2.025	0.798	1.02	-0.33	0.786263	0.979581	1	1
C21 H22 O11	450.114	8.916	9321.03	9405.14	10988	9005.25	317549	334040	409952	411701	51160.8	18723.2	19120.4	10741.4	358463	360461	328633	356383	2.021	0.961	1.01	-0.06	0.028506	0.997909	0.216547	1
C5 H12 N10 O9 S	388.049	6.259	405187	432951	343851	731145	42613.1	69724.8	73988.8	70769.5	802134	887810	701033	972338	62319.7	63201.2	52407.5	89577.3	2.016	0.893	1.01	-0.16	0.0222662	0.994407	0.185631	1
C7 H12 N2 O4	188.08	6.235	252508	83803.3	90868.9	82589.7	1.56148e+06	1.23997e+06	1.44304e+06	1.7602e+06	242317	149179	200902	138721	1.98294e+06	1.35032e+06	1.93711e+06	2.18399e+06	2.004	1.305	1	0.38	0.241916	0.803933	0.86293	1
C20 H22 O4	326.152	2.294	18437.6	12849.1	12552	13002.9	6784.98	6950.49	6097.39	5549.47	30113.8	320078	21672.7	13060.1	6980.83	7336.64	5738.26	5630.91	2.003	0.987	1	-0.02	0.210951	0.999998	0.804126	1
C8 H8 O2	136.052	5.198	67963.5	27681.8	54400.7	23349	3.44917e+06	2.65744e+06	2.44735e+06	3.32053e+06	108003	54009.8	126620	56234.5	4.08721e+06	3.30028e+06	5.25321e+06	5.46583e+06	2.001	1.562	1	0.64	0.0740474	0.423915	0.425855	1
C10 H15 N O2	181.11	3.413	4.80045e+06	3.32906e+06	3.74198e+06	3.57922e+06	1.80253e+06	2.51475e+06	1.30484e+06	2.09841e+06	7.86429e+06	6.73241e+06	6.47623e+06	8.37355e+06	2.0137e+06	2.11825e+06	1.29182e+06	1.50631e+06	1.994	0.902	1	-0.15	0.00407872	0.901431	0.0547774	1
C16 H30 O2	254.225	1.853	207961	267151	329040	292498	361801	406867	226549	262484	747985	563202	550292	459387	199084	215130	174182	161071	1.99	0.598	0.99	-0.74	0.00122271	0.0232826	0.0219698	0.934867
C6 H9 N3 O5	203.056	7.124	115229	141687	133600	125886	6.25481e+06	4.18919e+06	5.03392e+06	5.73383e+06	307208	237159	278050	213930	4.63767e+06	3.4553e+06	5.37371e+06	6.04575e+06	1.985	0.93	0.99	-0.11	0.000606724	0.873167	0.0127672	1
C2 H5 O4 P	123.993	8.925	523352	145186	343761	115769	7.21758e+06	6.59988e+06	9.08262e+06	1.24602e+07	877443	353620	616740	280122	7.44128e+06	5.51969e+06	7.01185e+06	1.02222e+07	1.985	0.887	0.99	-0.17	0.202199	0.969208	0.790123	1
C12 H17 N O4	239.116	3.381	6.85286e+06	5.01146e+06	5.53438e+06	5.79557e+06	2.48458e+06	3.95633e+06	1.49698e+06	3.20184e+06	1.21002e+07	1.03834e+07	9.96982e+06	1.3035e+07	2.84305e+06	2.98198e+06	2.05965e+06	3.23004e+06	1.984	1.024	0.99	0.03	0.0110597	0.993818	0.11159	1
C11 H12 N2 O2	204.09	6.081	195854	60057.7	130737	149488	7.10094e+06	3.50386e+06	5.81885e+06	8.20281e+06	369373	274805	281026	235894	4.08596e+06	2.99627e+06	7.25092e+06	1.02595e+07	1.984	0.877	0.99	-0.19	0.0691522	0.996112	0.407356	1
C6 H6 O6	174.016	11.421	39826.9	69897.6	83561.8	59090.1	266181	267443	289415	341406	170377	107628	147625	104138	346947	241982	323976	461105	1.979	1.205	0.98	0.27	0.00456178	0.838489	0.0596366	1
C5 H11 Cl N4 O2 S2	258.001	8.201	61542.6	62041.6	130761	62307.7	20967.8	27170.4	31602.1	29285.5	127952	37092.8	117957	133569	22642.8	35217.5	30765.4	38026.9	1.978	1.169	0.98	0.22	0.853318	0.952595	1	1
C12 H24 N3 O9 P S2	449.073	3.369	352686	440858	326127	378932	74073.7	122537	35047.6	91987.3	856174	870107	590363	547157	50935.9	85758.4	62888.2	64804.2	1.977	0.769	0.98	-0.38	0.0670737	0.944746	0.396895	1
C30 H42 N4 O2	490.33	1.676	392676	348107	647240	302021	1.36745e+06	1.30603e+06	863321	710583	677374	785395	1.05263e+06	387314	1.08471e+06	1.0684e+06	865543	559175	1.975	0.891	0.98	-0.17	0.198659	0.902327	0.783031	1
C11 H23 N O2	201.173	3.399	4.58842e+06	3.59939e+06	3.59422e+06	3.6077e+06	2.1873e+06	2.94736e+06	1.75693e+06	2.57301e+06	7.18196e+06	7.04194e+06	6.78476e+06	8.94996e+06	2.06834e+06	2.58906e+06	1.83655e+06	2.15442e+06	1.974	0.887	0.98	-0.17	0.0003389	0.890408	0.00818142	1
C3 H5 N O3 S	134.999	4.143	76855.3	92314.9	131819	54533.3	352072	251389	692284	291691	68179.5	187053	146548	354998	257429	183932	297154	214013	1.972	0.732	0.98	-0.45	0.250425	0.539519	0.882997	1
C4 H7 N3 O	113.059	4.8	86357.5	71456.2	61854.4	34726.2	4.7597e+06	3.67844e+06	3.89433e+06	5.84053e+06	211645	60218.5	176703	84788.2	5.911e+06	3.53806e+06	5.64718e+06	7.49206e+06	1.962	1.336	0.97	0.42	0.144214	0.895537	0.65078	1
	818.117	9.393	63778.8	24164.6	37768	31896.2	1.02159e+06	1.04368e+06	1.34473e+06	2.17229e+06	103483	33141.1	122184	29966.8	1.31489e+06	797724	2.13702e+06	2.52882e+06	1.961	1.445	0.97	0.53	0.588558	0.976915	1	1
C15 H7 N3 O11	405.006	10.337	26422.8	22918	28797.5	17009.3	474691	368424	411797	557344	77968.7	24873.8	70636.1	26079.7	234931	235473	272199	322471	1.96	0.573	0.97	-0.8	0.10852	0.198348	0.54849	1
C9 H22 Br Cl N9 O4 P	465.042	8.194	25291.2	17530.7	16082.4	16842.5	206197	271422	336658	301904	51089	21687.1	45488.8	19600.8	328947	225432	328450	323405	1.954	1.137	0.97	0.19	0.117505	0.98039	0.575817	1
C16 H35 N O2	273.267	2.084	1.1953e+06	780816	1.09977e+06	721627	524306	570052	439834	699696	1.08937e+07	1.5335e+06	2.13098e+06	1.1226e+06	615182	432801	449525	1.31814e+06	1.949	0.973	0.96	-0.04	0.131679	0.9877	0.617272	1
C2 H Br O S	151.894	8.239	396127	825611	503109	385016	323611	345425	410196	390253	944498	841081	908258	778877	437431	425586	439002	507139	1.945	1.191	0.96	0.25	0.008498	0.449471	0.0928879	1
C5 H9 N O4	147.053	10.533	60092.4	30122.1	43586.2	48761.2	2.07045e+06	1.68031e+06	2.15492e+06	2.99447e+06	126981	44207.9	132673	52611.7	2.53943e+06	1.57454e+06	3.19103e+06	3.78221e+06	1.945	1.356	0.96	0.44	0.211515	0.899466	0.804166	1
C20 H20 N3 O4 P	397.12	5.661	240053	183193	182388	188584	47187.8	67113.5	112183	105591	348402	314894	373451	372298	57255	46598.9	46682.1	70903.8	1.939	0.602	0.95	-0.73	0.0233295	0.19803	0.191254	1
C9 H23 N9 O S	305.174	3.413	1.04003e+06	773468	863385	1.10779e+06	286583	474771	136594	449897	1.99682e+06	1.69158e+06	1.6298e+06	2.14991e+06	350986	368905	282965	102184	1.938	0.861	0.95	-0.22	0.164903	0.909422	0.702372	1
	73.977	18.149	8.77591e+06	2.34083e+07	2.01511e+07	1.05134e+07	8.10363e+06	8.5922e+06	2.23435e+07	2.07071e+07	3.2631e+07	2.86651e+07	3.0657e+07	2.2315e+07	7.76461e+06	2.95279e+07	2.01185e+07	1.96212e+07	1.935	1.356	0.95	0.44	0.232566	0.862891	0.850031	1
C15 H31 N O11	401.19	4.82	20832.9	10271.8	11969.2	10054.6	137959	210339	203194	285619	13551.3	22901	41694.7	20080.8	360683	520900	479687	552133	1.933	2.42	0.95	1.27	0.126619	0.0184729	0.602064	0.834468
	682.605	18.116	30663.4	634880	603476	1.55247e+06	372458	425913	761593	825026	1.13595e+06	1.25006e+06	1.142e+06	1.34835e+06	418982	923582	651970	846430	1.932	1.262	0.95	0.34	0.284457	0.990129	0.933325	1
C4 H15 N7 O5 S2	305.06	5.455	21114.5	10147.1	16575.1	9695.46	1.68666e+06	1.36028e+06	1.40652e+06	1.58713e+06	39453.4	10971.2	42623.7	12103	1.5838e+06	1.2077e+06	1.55552e+06	1.90782e+06	1.929	1.049	0.95	0.07	0.441621	0.999766	1	1
C20 H43 N9 O9	553.318	1.869	120855	117513	171519	186859	34527	34170.6	23167.2	27341.2	342384	219747	348431	180619	25506.1	33808.8	22835	41083.7	1.923	0.964	0.94	-0.05	0.0349696	0.999529	0.249285	1
C6 H14 N O2 P	163.075	3.401	2.26517e+06	1.6846e+06	1.88043e+06	1.88749e+06	624172	1.03404e+06	297500	979867	2.39709e+06	3.68422e+06	3.54967e+06	4.68246e+06	764440	803467	307885	191425	1.92	0.669	0.94	-0.58	0.33885	0.629453	1	1
C19 H50 N9 O2 P	467.382	3.315	4.44153e+06	3.30315e+06	3.68714e+06	3.70098e+06	1.22387e+06	2.02754e+06	583336	1.92132e+06	277738	7.224e+06	6.96018e+06	9.18135e+06	1.49891e+06	1.57543e+06	1.00992e+06	375345	1.92	0.798	0.94	-0.33	0.998255	0.973221	1	1
C9 H22 N8 O S	290.163	3.337	3.51802e+06	2.61634e+06	2.92049e+06	2.93145e+06	969398	1.60597e+06	462046	1.52183e+06	219989	5.72194e+06	5.51298e+06	7.27231e+06	1.18725e+06	1.24786e+06	59180.5	297301	1.92	0.596	0.94	-0.75	0.999004	0.662226	1	1
C16 H20 N2 O7 S2	416.068	3.396	1.7051e+06	929241	1.41549e+06	1.4208e+06	469843	778372	223942	737592	1.57002e+06	2.77329e+06	2.67201e+06	3.52471e+06	575430	604808	387708	144095	1.92	0.798	0.94	-0.33	0.300003	0.844229	0.963401	1
	101.085	3.396	1.21777e+06	905649	1.01093e+06	1.01472e+06	335558	555907	159938	526782	76149.5	1.98066e+06	1.90832e+06	2.51732e+06	410968	431949	20485.4	102911	1.92	0.596	0.94	-0.75	0.999004	0.662226	1	1
C9 H14 N2 O	166.111	3.407	1.81631e+06	1.35079e+06	1.50782e+06	1.51347e+06	500489	829142	401398	785702	1.88159e+06	2.95418e+06	2.84629e+06	3.75461e+06	612963	644257	470846	200688	1.92	0.843	0.94	-0.25	0.14524	0.615925	0.654663	1
C8 H18 O5	194.115	3.333	3.64367e+06	2.70979e+06	3.02481e+06	3.03615e+06	1.00402e+06	1.66333e+06	478549	363005	741629	5.92632e+06	5.70989e+06	7.53206e+06	1.22965e+06	1.29243e+06	449363	433578	1.92	1.133	0.94	0.18	0.982651	0.999987	1	1
C8 H21 N3 O S	207.139	3.403	994355	739499	825467	828563	273997	453920	130596	430139	62179.1	1.61729e+06	1.55822e+06	2.05549e+06	335571	352703	226098	84031.1	1.92	0.798	0.94	-0.33	0.998255	0.973221	1	1
C12 H22 S2	230.117	3.398	1.1298e+06	840227	937905	941424	554364	515750	353737	488729	155952	1.83758e+06	1.77047e+06	2.33547e+06	381280	400746	85291.1	446704	1.92	0.779	0.94	-0.36	0.998409	0.752974	1	1
C12 H21 N O2	211.157	3.393	6.36471e+06	4.73341e+06	5.28368e+06	5.3035e+06	1.75381e+06	2.90547e+06	1.29534e+06	2.75325e+06	9.77303e+06	1.0352e+07	9.97394e+06	1.31569e+07	2.55671e+06	2.33018e+06	1.44722e+06	2.13786e+06	1.92	0.991	0.94	-0.01	0.00915997	0.999997	0.0971675	1
C4 H12 N7 P	189.09	3.388	1.51581e+06	1.1273e+06	1.25835e+06	1.26307e+06	417685	691963	199082	655710	132393	2.46542e+06	2.37538e+06	3.13342e+06	511550	537666	101206	182705	1.92	0.647	0.94	-0.63	0.999968	0.860221	1	1
	655.682	1.643	249367	80815.8	206616	91575.4	56636.3	43980.6	236080	126864	281447	562411	189445	290821	55154.9	58905.8	201506	51919.3	1.919	0.622	0.94	-0.69	0.326364	0.968694	1	1
C3 H7 O7 P	185.993	10.382	45427.4	20268.1	19737.6	14094.8	4.71348e+06	3.31565e+06	2.97394e+06	4.59355e+06	37577.3	39035.9	54820.9	17494.2	2.76985e+06	1.45055e+06	4.3289e+06	4.17361e+06	1.915	0.878	0.94	-0.19	0.548963	0.826198	1	1
C15 H17 N O3	259.121	3.4	2.24692e+06	1.62441e+06	1.80109e+06	1.81718e+06	631544	1.00414e+06	324902	955801	244400	3.55533e+06	3.37055e+06	4.47894e+06	755998	788848	309135	210352	1.914	0.671	0.94	-0.58	0.999974	0.89088	1	1
C38 H46 O	518.358	1.672	1.20958e+06	750711	2.19201e+06	541843	3.0781e+06	4.03669e+06	2.04734e+06	1.51546e+06	2.13705e+06	1.60619e+06	2.57533e+06	916275	2.75824e+06	3.33741e+06	2.61642e+06	1.71522e+06	1.91	1.049	0.93	0.07	0.437173	0.999942	1	1
C10 H8 N10 O2 S2	364.03	8.261	55154	41772.7	51198.6	105337	224222	389225	183304	269776	107892	99346.2	87166.2	103672	442052	144697	305265	377293	1.909	1.382	0.93	0.47	0.233083	0.950922	0.850031	1
C26 H26 O P2	416.142	3.48	8.31908e+06	3.39135e+06	1.56578e+06	2.74574e+06	907985	1.50423e+06	436241	1.42542e+06	6.32657e+06	5.35945e+06	5.16372e+06	6.8116e+06	1.11203e+06	1.16881e+06	749257	1.18956e+06	1.904	0.977	0.93	-0.03	0.352144	0.995199	1	1
C14 H37 N6 P3 S2	446.173	1.684	896629	612521	1.08066e+06	2.88627e+06	1.386e+06	1.88721e+06	652378	1.65215e+06	2.65979e+06	1.1011e+06	4.63403e+06	256908	1.6941e+06	1.43065e+06	2.25342e+06	568464	1.902	1.029	0.93	0.04	0.989022	0.999971	1	1
C7 H13 N O2 S	175.067	2.29	21187.6	10873.3	13476.1	24251.9	648667	195198	323935	168812	38286.1	21625.5	58043.4	27608.8	1.44223e+06	543906	2.10356e+06	1.22498e+06	1.901	5.138	0.93	2.36	0.237938	0.00862757	0.856621	0.538881
C14 H13 N O2 S	241.057	3.613	1.09943e+06	1.50389e+06	1.6929e+06	1.70129e+06	1.02184e+06	983122	1.1669e+06	514679	3.02434e+06	2.43672e+06	3.0339e+06	3.28458e+06	1.7031e+06	595996	1.72828e+06	2.13804e+06	1.895	1.711	0.92	0.78	0.0825076	0.325564	0.456903	1
	453.278	3.482	220706	460235	190876	119676	308012	231284	248504	235615	320015	475391	458564	244212	305259	103053	144624	677632	1.892	0.929	0.92	-0.11	0.565242	0.996964	1	1
C15 H19 N O3	261.136	3.401	2.34968e+06	1.78599e+06	1.92958e+06	1.93597e+06	878279	1.18947e+06	637539	1.10484e+06	2.51592e+06	3.68351e+06	3.55819e+06	4.6175e+06	991980	1.16393e+06	524587	527282	1.873	0.766	0.91	-0.38	0.0668013	0.73686	0.396895	1
C17 H36 O P2 S3	414.144	7.125	22127.2	16538.1	19320.3	17864.8	1.10073e+06	894734	879315	1.0773e+06	51876.4	24843.5	44672.9	16475.2	905536	653817	978636	1.02226e+06	1.869	0.955	0.9	-0.07	0.129978	0.947262	0.611065	1
C2 H7 O8 P S2	253.931	9.788	365835	197534	312363	246451	331488	363162	386283	294651	704682	424265	619201	369258	370779	319722	381240	356764	1.867	1.047	0.9	0.07	0.00682666	0.993009	0.0790086	1
C24 H41 N3 O6	467.301	2.103	213814	154101	199252	214713	1.00474e+06	1.29525e+06	864924	676884	421240	343155	1.08689e+06	348938	638779	414356	494040	203997	1.865	0.486	0.9	-1.04	0.0310916	0.050008	0.229541	1
C24 H34 N3 O P	411.247	2.007	36195.8	28900	40810.9	47517.9	864612	749013	744036	777142	67891.2	75552.5	177451	45191.7	533104	601206	426979	507671	1.863	0.682	0.9	-0.55	0.0249762	0.284463	0.200165	1
C8 H15 N O2 S	189.082	2.262	45403.3	8210.41	16043.1	10944.5	189811	114743	135844	34473.5	40268.8	10821.8	34666.3	15421.8	446901	283872	747003	269783	1.856	2.916	0.89	1.54	0.902287	0.0504594	1	1
C3 H7 N O4 S	153.01	9.086	11166.2	8000.28	9140.2	7611.62	1.03358e+06	1.04511e+06	1.42967e+06	1.49769e+06	32470.9	12848.8	10354.6	18872.9	751808	713886	339120	1.37694e+06	1.851	0.592	0.89	-0.76	0.162774	0.259209	0.701055	1
	269.808	8.192	62659.8	215259	280422	144516	36414.8	110875	47903.1	54527.8	310490	355102	415510	180991	213108	124731	84704.9	192258	1.85	3.095	0.89	1.63	0.255904	0.0823762	0.890908	1
C4 H14 N O3 P3 S	248.992	9.375	11358.9	8230.91	9588.71	8505.31	63338.8	99822.7	106977	97586.7	21731.3	11698.2	23925.7	8348.94	129895	129276	160326	159491	1.848	1.466	0.89	0.55	0.157887	0.165042	0.688025	1
	353.773	17.909	21955.3	1.23971e+06	720447	537972	603915	771978	1.01833e+06	910321	1.11181e+06	1.21276e+06	1.40998e+06	1.08576e+06	690654	1.32352e+06	978371	1.2638e+06	1.847	1.333	0.89	0.41	0.239952	0.982576	0.861264	1
	625.722	1.681	158115	341472	198005	99628.5	129813	186189	137955	135673	203495	220916	434441	455545	246231	141713	130052	126621	1.84	0.993	0.88	-0.01	0.246406	0.995833	0.871951	1
C3 H7 N O2	89.0476	4.823	345884	100408	124166	106321	2.13816e+06	1.98201e+06	1.75304e+06	2.48808e+06	232689	126681	343362	191465	7.18063e+06	5.04145e+06	6.42255e+06	8.47744e+06	1.84	3.302	0.88	1.72	0.556586	0.00457616	1	0.333467
	763.583	18.118	98070	1.61303e+06	516214	678160	406430	422014	455764	924204	790011	988212	1.2413e+06	1.2055e+06	671191	1.18635e+06	556617	428971	1.837	1.399	0.88	0.48	0.400074	0.953453	1	1
C12 H13 N3 O	215.107	2.194	48324.5	30028.5	36569.5	46562.8	15122.8	15426.5	13380.7	12218	87515.3	440615	65152.6	49082.6	14840.2	15637.7	12519	11881.6	1.836	0.96	0.88	-0.06	0.0784172	0.999875	0.443988	1
	840.099	9.392	68602.1	37985.5	40443.5	34170.2	790543	809040	1.15118e+06	1.55566e+06	109149	34853.6	114402	32244.8	922015	591191	1.46725e+06	1.76451e+06	1.836	1.219	0.88	0.29	0.752453	0.998639	1	1
C4 H9 N O3	119.058	8.102	3.85323e+06	618702	912430	906384	5.9921e+07	4.95308e+07	6.50586e+07	8.13851e+07	2.31884e+06	1.12121e+06	2.21013e+06	1.0124e+06	3.9664e+07	2.76047e+07	4.58994e+07	5.93769e+07	1.832	0.685	0.87	-0.55	0.866358	0.648581	1	1
C10 H22 N9 O P S	347.142	8.888	29466.5	13336.8	10042.7	14766.7	336616	267663	353932	259918	31102.7	20225.6	37983.4	13963.1	185099	174593	153124	173145	1.826	0.575	0.87	-0.8	0.294428	0.125954	0.953053	1
C4 H6 O3	102.032	2.01	8.95916e+06	1.22184e+07	1.4392e+07	1.53641e+07	5.84767e+06	5.71418e+06	4.36812e+06	2.30435e+06	2.45661e+07	2.39622e+07	2.72769e+07	1.81043e+07	5.64523e+06	4.16343e+06	4.98696e+06	3.41755e+06	1.824	0.908	0.87	-0.14	0.040928	0.996197	0.280578	1
C3 H2 Cl N2 O P S2	211.905	18.595	94124.9	246354	121403	334947	183699	212593	305988	223456	304629	405701	213703	365664	209245	472015	224053	292503	1.823	1.185	0.87	0.24	0.20794	0.853517	0.80118	1
C6 H11 N O4	161.069	9.18	147150	61161.9	99104.3	92720.2	5.41321e+06	3.65479e+06	5.1135e+06	4.5448e+06	240755	108540	308557	95716.9	1.74587e+06	1.27946e+06	2.93133e+06	2.77397e+06	1.821	0.468	0.86	-1.1	0.256292	0.0631593	0.890908	1
C6 H5 Cl N O P3	234.925	8.199	77981.9	113119	196624	129943	26914.7	34876.5	34780.4	37591.4	263238	185791	227317	214935	35795.2	45205.8	56294.9	48812	1.82	1.35	0.86	0.43	0.0188227	0.269147	0.165329	1
C4 H2 Br N10 O2 P	331.926	8.311	225187	751144	481367	971527	373373	431870	253745	421652	1.11915e+06	1.12186e+06	1.13676e+06	949426	559921	519358	695408	885427	1.818	1.579	0.86	0.66	0.0733985	0.16234	0.423494	1
C7 H11 N5 O5	245.075	8.676	1.45263e+06	1.00021e+07	828619	8.42072e+06	4.11303e+06	4.56229e+06	3.5779e+06	3.19246e+06	1.27554e+07	5.19183e+06	4.56743e+06	1.39983e+07	4.23074e+06	4.47904e+06	2.87695e+06	3.05692e+06	1.818	0.948	0.86	-0.08	0.288221	0.999235	0.938865	1
C5 H18 N5 O7 P S2	355.039	7.129	20327.4	13456.7	15720.5	12895.1	1.32385e+06	748915	895947	1.09742e+06	35801.8	14278.1	32248.2	20757.6	1.04213e+06	681781	1.11456e+06	1.74033e+06	1.817	1.082	0.86	0.11	0.254484	0.981388	0.888254	1
C H4 O4 S	111.983	4.886	45361.7	59559.7	92047.4	74307.1	471893	488316	279734	516137	117990	147668	125016	104778	405218	283244	157345	318406	1.815	0.627	0.86	-0.67	0.0486594	0.212824	0.315478	1
C16 H32 O3	272.235	1.845	316585	391419	450164	426418	2.06826e+06	1.7597e+06	1.21606e+06	1.55927e+06	927599	716545	767637	653782	606310	613860	437170	584370	1.815	0.359	0.86	-1.48	0.000864031	8.42889e-06	0.0172587	0.00276397
C7 H10 O2 S	158.04	2.285	125844	32500.4	40280.3	54181.7	754540	303724	454987	348793	112376	48757.9	109815	60868.7	1.58524e+06	629160	2.33151e+06	1.40244e+06	1.807	3.717	0.85	1.89	0.751748	0.0341689	1	1
C19 H25 N O	283.191	3.403	2.09733e+06	1.55978e+06	1.7411e+06	1.9678e+06	577924	960071	275457	907264	2.26324e+06	3.41124e+06	3.28666e+06	4.33552e+06	707799	743935	549360	177241	1.806	0.846	0.85	-0.24	0.352054	0.873749	1	1
C8 H7 N3 O2 P2 S	270.971	8.734	16676	12670.6	15284.5	12867.8	311592	335711	344482	322228	26060.6	15833.8	31911.8	24758.4	342244	269867	405667	366985	1.805	1.078	0.85	0.11	0.00930643	0.987801	0.0981791	1
C14 H12 Br N2 O3 P	365.979	8.341	175709	137732	197688	144081	245612	257074	237308	252120	325877	150319	362518	250342	271626	238367	282303	218541	1.802	1.025	0.85	0.04	0.0507573	0.999736	0.324802	1
C6 H13 N4 O4 P	236.069	6.346	75299.6	25162.5	15636.1	16576.3	201105	168640	265370	330490	40798.5	40146.6	34812.9	32760.5	103698	50318.1	139125	188231	1.796	0.521	0.84	-0.94	0.768921	0.168964	1	1
C10 H20 N6 O3 S2	336.102	8.738	18194.4	13824.4	16676.3	14039.5	893340	860896	830625	1.01257e+06	33527.8	17275.5	40580.1	21605.2	793518	717869	950076	1.04183e+06	1.795	0.994	0.84	-0.01	0.0260851	0.996391	0.206945	1
C7 H N O3	146.997	8.73	298317	132474	129533	129991	4.08146e+06	4.07096e+06	4.83892e+06	5.17197e+06	304989	184847	285101	175839	4.18108e+06	4.50107e+06	5.13078e+06	6.09925e+06	1.791	1.08	0.84	0.11	0.284623	0.967673	0.933325	1
C2 H4 Cl2	97.9688	11.366	50184.1	94242.6	70215.7	77146.1	171311	65305.8	371250	330648	134840	128373	245396	60041.9	199087	66595.7	324725	454521	1.786	1.044	0.84	0.06	0.619749	0.997437	1	1
C24 H55 N8 O11 P S	694.342	3.305	4.05435e+06	452171	744781	678147	46268.5	122090	109780	140323	1.40338e+06	1.13649e+06	1.75454e+06	916016	65442.4	428914	73733.4	50385	1.785	0.6	0.84	-0.74	0.961477	0.99976	1	1
C18 H28 O9	388.174	7.91	1.54988e+06	527625	726190	573377	666328	652488	906884	799450	1.12773e+06	658484	1.31554e+06	1.18178e+06	771290	686177	824115	614459	1.777	0.994	0.83	-0.01	0.519956	0.997561	1	1
C13 H22 N4 O8 S2	426.088	10.359	77150	38932.9	40361.7	31263.5	427559	192843	223440	229787	63469.9	78658.5	77408	34396.1	386835	580077	685278	652579	1.777	2.72	0.83	1.44	0.601672	0.0343002	1	1
C11 H23 N3 O3	245.174	12.301	34618.3	21606.6	37450.9	41879	750924	521173	768130	1.08931e+06	107404	33070.1	88051.8	39733.1	640628	258410	1.09253e+06	1.30727e+06	1.773	1.141	0.83	0.19	0.396924	0.995726	1	1
	133.955	8.306	44371.3	271315	213530	393883	124439	158647	136073	164804	418790	435816	459109	374959	187199	205814	289646	358775	1.763	1.681	0.82	0.75	0.133798	0.452595	0.625291	1
C14 H4 Br O2 P	313.915	8.284	44371.3	271315	213530	393883	115402	158647	124309	125603	418790	435816	459109	374959	187199	159809	289646	358775	1.763	1.908	0.82	0.93	0.146571	0.406667	0.657417	1
C11 H23 N O10	329.132	6.389	17887	16743.8	10281.4	11487.5	266489	403617	444999	507090	26851	12366.9	52782	22883.5	191467	425903	529786	447351	1.762	1.029	0.82	0.04	0.230041	0.997404	0.845045	1
C44 H81 N2 O2 P3	762.553	1.786	17860.4	16323.8	23571.8	16868.3	292005	241477	147408	151479	48443.1	25024.9	36123.6	13177	214677	197637	260141	154915	1.761	1.049	0.82	0.07	0.416472	0.99979	1	1
C12 H9 N3 O S	243.048	7.125	24122.9	59554	67166.7	51867.3	1.24546e+06	903227	1.03582e+06	1.22998e+06	115476	83472.2	112221	83108	1.0899e+06	755585	1.15404e+06	1.22688e+06	1.756	0.99	0.81	-0.01	0.0157075	0.993548	0.146021	1
C18 H18 N8 O16 P2	664.032	10.325	39036.4	11307.2	13173.9	10782.6	153730	119117	135747	187292	36390.8	18487.6	24503.5	11163	74240.2	68729.9	99591	126771	1.756	0.601	0.81	-0.74	0.810437	0.397498	1	1
C8 H13 N3 O7	263.074	4.824	19866	9795.09	11413.7	9587.99	121272	136307	99616.7	144400	20385	14834.1	20886.2	16715.6	405476	314806	335631	325765	1.749	2.568	0.81	1.36	0.0861344	0.000105883	0.470095	0.0245089
C7 H6	90.047	4.979	451200	198113	41122.6	32078.4	732895	577919	558703	576947	218560	208647	208928	199448	506419	310545	546404	1.13756e+06	1.745	0.912	0.8	-0.13	0.50977	0.99812	1	1
C62 H114 N2 O23	1254.78	2.324	420125	257894	192760	415769	158814	135971	181372	259009	630203	1.4521e+06	545479	225074	137964	215138	88287.9	215035	1.745	1.038	0.8	0.05	0.309834	0.974204	0.976761	1
C13 H21 O P3	286.08	10.551	21150.5	8472.42	12619.1	15483.7	747509	588522	658867	785582	27747.4	9001.95	32722.5	21289.5	848722	639615	936180	1.09488e+06	1.745	1.269	0.8	0.34	0.447781	0.826879	1	1
C9 H13 N O3	183.089	4.825	111049	25124.1	79090.4	89056.6	2.06428e+06	1.49172e+06	1.73202e+06	2.14406e+06	230824	99365.1	194022	86481.8	6.30969e+06	4.43802e+06	5.82148e+06	6.51135e+06	1.745	3.196	0.8	1.68	0.119427	0.0131154	0.58096	0.661016
C36 H77 N9 O5 P2	777.552	1.747	16336	14930.5	21559.9	15428.5	599737	598649	394238	278630	44308.3	19204.7	36188.3	12052.3	483383	433382	556328	252317	1.744	0.923	0.8	-0.12	0.554478	0.993546	1	1
C8 H14 N2 O5	218.09	5.909	563617	120850	143607	124469	4.61008e+06	3.29979e+06	3.60408e+06	4.30342e+06	346568	190147	276582	168886	4.17521e+06	2.79331e+06	2.7391e+06	4.79615e+06	1.741	0.881	0.8	-0.18	0.874483	0.984612	1	1
C3 H8 N9 O3 P3	310.995	9.363	59179.3	31081.4	33664.3	27537.7	204460	424842	565732	494763	76366.1	36131.5	85539.1	27778	738492	284204	888620	891232	1.738	1.769	0.8	0.82	0.75803	0.515631	1	1
C6 H19 N6 O P	222.137	3.346	576808	4.87537e+06	5.44214e+06	5.46256e+06	1.80641e+06	1.8363e+06	860991	1.6963e+06	7.2521e+06	1.06625e+07	368732	1.35515e+07	2.21236e+06	1.61169e+06	957610	554001	1.736	0.734	0.8	-0.45	0.955606	0.988927	1	1
C5 H11 N	85.0891	5.469	652032	269113	262776	81768	3.48697e+07	2.65121e+07	2.9935e+07	3.40884e+07	661180	224076	679941	261202	2.60988e+07	1.74627e+07	2.5939e+07	3.67341e+07	1.734	0.813	0.79	-0.3	0.601872	0.956549	1	1
C19 H21 N3 O5	371.147	8.901	65507.9	81947.1	121853	73468.2	451428	496364	420078	370175	148326	147605	121774	108962	450529	420194	252406	392581	1.733	0.933	0.79	-0.1	0.0470261	0.733547	0.308928	1
	882.517	18.099	21838.3	523886	883221	286767	407372	368115	448675	559871	442890	931283	550355	853948	281473	681361	486274	608738	1.732	1.279	0.79	0.36	0.358469	0.998239	1	1
	644.649	18.136	481903	911439	815137	2.08467e+06	456481	533979	849475	947859	1.32319e+06	1.48576e+06	1.50002e+06	1.75501e+06	535006	1.21509e+06	893452	978974	1.729	1.353	0.79	0.44	0.351305	0.779102	1	1
C5 H15 N2 O4 P	198.078	6.156	480016	619735	740743	380091	262862	265470	292506	339616	1.00778e+06	887968	545788	1.10101e+06	39285.6	265911	234525	32455.4	1.724	0.491	0.79	-1.03	0.704501	0.0923135	1	1
C H3 N5 O4 S	180.992	8.305	589971	505670	1.11853e+06	1.07177e+06	355506	578331	230938	234847	1.48412e+06	1.37249e+06	1.66993e+06	1.12196e+06	347064	650326	431960	308389	1.719	1.32	0.78	0.4	0.131126	0.750539	0.615731	1
C29 H22 N9 O6 P3	685.091	8.409	212830	118014	132143	104127	1.30595e+06	816149	1.02744e+06	1.35624e+06	264990	198426	231499	107042	1.21775e+06	906927	1.67012e+06	1.54302e+06	1.719	1.183	0.78	0.24	0.464564	0.880157	1	1
	543.662	18.417	116299	142620	166855	137943	205237	152971	219805	229423	290638	190333	351428	160728	257383	341704	246632	244184	1.714	1.186	0.78	0.25	0.0320909	0.297796	0.233848	1
C6 H15 N4 O6 P	270.074	2.147	906974	858562	1.13416e+06	1.40972e+06	316953	547833	304207	654898	1.61554e+06	1.68596e+06	2.74617e+06	1.81252e+06	342746	412429	498930	355838	1.714	0.888	0.78	-0.17	0.0372653	0.973657	0.260106	1
C15 H24 O2	236.178	1.999	1.07041e+06	682749	1.26819e+06	731053	953363	916222	590864	810440	9.75286e+06	1.53599e+06	1.54817e+06	884144	575607	529788	671765	1.1801e+06	1.712	0.722	0.78	-0.47	0.219454	0.986771	0.821649	1
C32 H68 N5 O16 P	809.441	2.162	796405	260882	267780	281604	115558	251662	130301	300846	287914	394132	546350	577800	114698	51529.1	100917	135842	1.712	0.564	0.78	-0.82	0.912674	0.212278	1	1
C26 H44 N7 O18 P3 S	867.167	7.106	20480.7	15307.4	26854.8	43167.2	209290	156429	158385	161536	72330.8	28686.9	50811	30129.5	133298	119012	138570	106171	1.71	0.789	0.77	-0.34	0.139693	0.529306	0.643066	1
C46 H41 N5 P2 S	757.257	1.97	39018.8	114319	123606	100883	49147.9	40430.4	21595.1	30788.2	102677	222082	253289	145629	62432.4	48135.7	46570.5	38308.3	1.709	1.33	0.77	0.41	0.123776	0.607233	0.595536	1
C9 H12 O2	152.084	3.681	478232	228522	379508	185887	769520	353470	777430	809232	521990	513797	602153	474413	7.69793e+06	551854	522987	488096	1.704	0.695	0.77	-0.53	0.696186	0.812858	1	1
C5 H9 O2 P3 S3	289.897	11.499	52783.5	153473	137646	154130	366431	276076	247963	387590	238785	255254	275378	153120	407962	349947	456241	541053	1.697	1.345	0.76	0.43	0.0513146	0.519088	0.327266	1
C6 H12 Br Cl N8 O2	341.998	8.283	1.56042e+06	623799	689457	500787	394903	1.20212e+06	2.03426e+06	1.91875e+06	1.55586e+06	1.26144e+06	965838	309170	1.08221e+06	1.58541e+06	1.51322e+06	1.63226e+06	1.696	0.993	0.76	-0.01	0.98642	0.957962	1	1
C10 H13 Cl N5 O P	285.056	8.237	1.00373e+06	687971	1.0046e+06	636087	1.16302e+06	1.1789e+06	1.37579e+06	1.45759e+06	1.49734e+06	1.3704e+06	1.70098e+06	1.3188e+06	1.2491e+06	916142	1.18721e+06	2.10884e+06	1.695	0.954	0.76	-0.07	0.0152764	0.9999	0.143125	1
	297.263	1.927	838357	424192	331251	413449	1.58077e+06	1.964e+06	1.61358e+06	634915	7.6406e+06	536488	882911	492178	1.24415e+06	1.25046e+06	1.9667e+06	924518	1.695	0.781	0.76	-0.36	0.351573	0.999932	1	1
C18 H31 Cl S2	346.154	8.344	154546	212948	248670	187027	551313	503135	434574	428593	356012	325216	351924	218625	543323	590280	479352	599170	1.693	1.209	0.76	0.27	0.0162154	0.64625	0.149083	1
C7 H15 N O4 S	209.072	3.915	3.88137e+06	1.18872e+06	1.35278e+06	895125	4.7565e+06	9.68617e+06	2.93197e+06	6.17101e+06	1.54159e+06	2.3596e+06	2.30816e+06	1.98001e+06	3.37937e+06	2.22963e+06	3.90984e+06	2.30303e+06	1.687	0.52	0.75	-0.94	0.817716	0.236816	1	1
C10 H14 O2	166.099	3.367	5.14763e+06	3.82827e+06	4.27332e+06	4.28935e+06	1.41844e+06	1.45849e+06	679301	1.39616e+06	6.02046e+06	8.37245e+06	4.89125e+06	1.0641e+07	1.7372e+06	1.31618e+06	732587	1.2833e+06	1.681	0.924	0.75	-0.11	0.175538	0.9996	0.724691	1
	186.07	8.918	28233	15583.2	21017.5	15702.9	268112	217537	351314	346950	78229.8	25988.9	35658.5	14664.1	327006	195208	222151	230592	1.679	0.736	0.75	-0.44	0.355214	0.905845	1	1
C11 H14 N O6 P	287.056	8.204	91394	119373	206756	206757	265451	252644	303070	236793	331970	200881	334278	213918	302500	195564	297583	480326	1.674	1.158	0.74	0.21	0.0880269	0.917275	0.477774	1
C30 H38 N7 O2 P S	591.253	3.557	218153	476831	429198	464250	101879	111652	70636.3	229237	721247	768512	403733	781811	87137.5	166778	58676.3	175438	1.667	1.189	0.74	0.25	0.35159	0.998197	1	1
C24 H48 N4 O8 S	552.315	1.946	603484	1.06334e+06	1.85286e+06	2.15239e+06	83446.9	76117	74833.4	68106.9	1.77802e+06	2.61377e+06	4.25061e+06	2.24591e+06	94524.7	97208.3	72265.8	59236.2	1.666	1.105	0.74	0.14	0.0712607	0.997486	0.413585	1
C4 H13 Br N5 O3 P	288.995	8.262	287497	494235	1.29597e+06	399900	646886	800789	1.10695e+06	808965	1.19818e+06	1.16345e+06	325850	270127	879794	933589	966649	880278	1.666	1.127	0.74	0.17	0.985513	0.992358	1	1
C11 H13 N O11 S2	398.995	6.385	17840.6	9068.95	10254.6	11457.6	197130	229456	202430	280265	31867.5	9686.92	26433.1	8919.86	314859	302337	285528	378083	1.664	1.429	0.73	0.52	0.602548	0.578017	1	1
C51 H82 Br N2 P	832.539	18.118	29571.3	580185	1.07969e+06	788210	410550	466129	512191	827408	401084	1.10064e+06	1.18514e+06	1.17445e+06	467276	636465	610164	530523	1.663	1.166	0.73	0.22	0.473484	0.999879	1	1
	118.061	3.533	441436	218628	449235	239364	616057	462592	497034	471255	640064	325769	917175	488450	429036	273167	363407	1.35534e+06	1.658	0.818	0.73	-0.29	0.373268	0.999478	1	1
C27 H42 N2 O4 S	490.285	1.68	38088.1	82724.8	81373.1	80720.3	296425	375317	186091	213039	172163	127614	140263	94760.5	274631	298187	272631	144210	1.653	1.074	0.72	0.1	0.057992	0.985464	0.359027	1
C3 H N2 O11 P S3	367.851	18.855	50384.7	296298	146138	341972	147859	76748.7	415094	381950	422298	378291	351810	279603	172583	585733	616268	360996	1.65	1.787	0.72	0.84	0.410531	0.561229	1	1
C8 H13 N O6	219.074	8.554	16765.7	12415.2	14695.6	12700.4	553300	356571	333674	537982	25546.8	19657.7	38629.6	16756.1	379489	265869	457954	541440	1.65	0.936	0.72	-0.1	0.0834038	0.970933	0.459012	1
C7 H10 O6	190.048	11.358	149072	183926	232261	294434	240273	190983	269945	227024	328589	2.54692e+06	357715	295258	259498	219913	247204	395182	1.649	1.084	0.72	0.12	0.11944	0.971159	0.58096	1
C21 H52 N8 O16 P2 S	766.27	8.012	77363.4	74034.2	72505.7	78141.5	121414	138228	92111.4	113695	135308	112121	128395	121198	106902	84050.3	94032.4	155222	1.649	0.855	0.72	-0.23	0.00511583	0.919999	0.0645707	1
C30 H62 N6 O13	714.435	1.947	802792	1.32925e+06	2.4667e+06	1.35661e+06	4.76918e+06	5.10818e+06	3.14154e+06	2.59817e+06	7.17875e+06	2.51744e+06	1.88823e+06	1.13906e+06	4.62263e+06	3.01927e+06	4.50848e+06	3.34885e+06	1.64	0.993	0.71	-0.01	0.356934	0.999972	1	1
C6 H15 N O4	165.1	6.274	1.10683e+06	921383	720188	503615	3.5012e+06	2.93165e+06	3.67341e+06	9.36706e+06	1.08131e+06	3.33059e+06	1.50803e+06	1.18281e+06	2.83661e+06	1.86252e+06	8.0188e+06	1.9721e+06	1.639	0.67	0.71	-0.58	0.271826	0.769594	0.91243	1
C6 H13 N4 O P	188.084	1.992	959941	1.38238e+06	1.49898e+06	1.27582e+06	1.27665e+06	1.40942e+06	1.22873e+06	1.10131e+06	1.32532e+07	2.41038e+06	1.93201e+06	1.15396e+06	1.01708e+06	843622	915790	1.60364e+06	1.634	0.771	0.71	-0.37	0.204904	0.974548	0.796874	1
C6 H8 O7	192.027	11.975	207891	660674	830320	419649	2.31852e+06	3.55507e+06	3.3269e+06	4.87163e+06	1.87416e+06	950776	808268	650414	3.43075e+06	2.69623e+06	2.79779e+06	4.48712e+06	1.628	0.905	0.7	-0.14	0.117283	0.999408	0.575446	1
C12 H20 O10	324.106	2.145	3.01471e+07	4.46837e+07	4.76608e+07	6.58989e+07	6.77969e+06	7.3104e+06	5.14429e+06	4.4346e+06	7.92623e+07	6.1147e+07	1.19307e+08	7.07651e+07	8.59446e+06	5.64093e+06	6.10526e+06	2.97603e+06	1.625	0.985	0.7	-0.02	0.123849	0.992958	0.595536	1
C9 H8 N10 O2	288.085	2.129	2.22144e+06	1.8727e+06	2.11464e+06	2.3479e+06	358249	354525	194237	423811	3.24995e+06	3.79352e+06	4.48631e+06	2.88404e+06	368089	386133	317752	254155	1.624	0.962	0.7	-0.06	0.0309624	0.998773	0.229017	1
C7 H12 Br N7 P2	334.978	8.397	97169.8	182653	244964	169807	320831	264802	346308	522671	336838	277863	294551	201686	233319	361693	452572	235582	1.624	0.895	0.7	-0.16	0.153183	0.926993	0.676516	1
C H3 O18 P3	395.853	10.273	1.29952e+06	590561	609851	684655	772484	725840	1.14463e+06	768564	1.26403e+06	1.10137e+06	893354	999643	165401	782997	577286	696564	1.623	0.827	0.7	-0.27	0.678268	0.288037	1	1
C5 H9 N4 P	156.057	2.005	1.00047e+06	929219	1.15135e+06	983990	917608	1.02049e+06	1.12573e+06	632077	9.84092e+06	1.74849e+06	1.46664e+06	887081	825732	585791	638621	1.19076e+06	1.62	0.756	0.7	-0.4	0.271093	0.981461	0.912356	1
C12 H6 O2	182.037	7.884	542664	707955	273023	308946	482550	662062	480792	439965	692167	694701	687456	563968	508780	587054	612644	550114	1.62	1.18	0.7	0.24	0.119846	0.942565	0.582213	1
C9 H17 N5 O4 S	291.099	8.584	13213.8	9187.98	10572.3	9020.86	2.14462e+06	2.44961e+06	2.48145e+06	2.74703e+06	31078.9	10089.7	21907	9331.04	1.36167e+06	1.02432e+06	1.45822e+06	1.79182e+06	1.619	0.572	0.7	-0.81	0.311545	0.123972	0.979176	1
C4 H7 N O	85.0527	3.313	1.70269e+07	7.27182e+06	7.31043e+06	8.01989e+06	7.12351e+06	7.88806e+06	6.82884e+06	6.74651e+06	1.2398e+07	1.23958e+07	1.01154e+07	1.3305e+07	6.75597e+06	5.81259e+06	5.7961e+06	7.33056e+06	1.617	0.901	0.69	-0.15	0.389027	0.897993	1	1
C H N8 O2 P S4	315.887	9.819	200358	116637	182887	105886	171490	178868	208010	158619	350337	266314	217085	200074	225347	226201	320562	248084	1.614	1.354	0.69	0.44	0.0223998	0.186598	0.186349	1
	217.861	13.404	1.84435e+06	2.39457e+06	8.67855e+06	1.98186e+07	5.23526e+06	8.25962e+06	1.28436e+07	1.141e+07	8.79609e+06	1.28536e+07	1.92336e+06	9.07152e+06	8.88117e+06	5.24607e+06	9.99786e+06	1.14602e+07	1.614	0.96	0.69	-0.06	0.96812	0.999798	1	1
C6 H6 N2 O2	138.043	6.443	1.05022e+06	572127	229941	200439	1.50323e+06	938945	615188	2.46017e+06	373451	631476	3.32367e+06	661779	923532	570486	1.28461e+06	879899	1.612	0.738	0.69	-0.44	0.481843	0.916256	1	1
C8 H2 N8	210.039	7.918	753753	1.01029e+06	1.02791e+06	803320	896048	1.09846e+06	890911	968782	1.2503e+06	1.35036e+06	1.57037e+06	1.62006e+06	1.13141e+06	1.49976e+06	986441	906636	1.61	1.136	0.69	0.18	0.00464177	0.574983	0.0604813	1
C16 H13 N5	275.116	5.198	17636.4	17673.3	20126.9	15997.3	15224.5	25838.6	13299.5	13238.9	35907	403585	20950.8	18559.7	20681.7	22168.9	21000.9	16891.9	1.61	1.461	0.69	0.55	0.269307	0.97609	0.911008	1
C10 H12 N2 O8	288.059	7.646	33672.5	7133.48	45749.6	52658.9	515123	442281	411371	512252	70492.3	12027.1	93069.4	57341.4	712299	533774	1.06435e+06	908570	1.61	1.698	0.69	0.76	0.704233	0.710457	1	1
C40 H78 N O8 P	668.539	1.764	1.04339e+06	1.12355e+06	1.70796e+06	916110	9.60872e+07	2.96142e+07	6.60849e+07	3.18558e+07	1.8816e+06	1.6038e+06	3.07626e+06	504416	7.35113e+07	2.12297e+07	7.24763e+07	1.07103e+07	1.608	0.957	0.69	-0.06	0.961712	0.843263	1	1
C4 H4 O2	84.0211	2.126	8.38437e+06	1.20367e+07	1.41128e+07	1.5107e+07	5.57936e+06	5.54134e+06	4.2805e+06	1.9982e+06	1.82323e+07	2.35958e+07	2.79988e+07	1.83575e+07	6.05911e+06	4.05823e+06	4.83441e+06	2.87148e+06	1.604	0.905	0.68	-0.14	0.116696	0.992731	0.574343	1
	983.471	18.127	114804	135686	191620	276045	86336.7	105064	153893	35282	290716	234182	300891	138259	132001	140892	106205	198151	1.604	1.426	0.68	0.51	0.742978	0.3618	1	1
	229.212	1.865	3.36228e+06	3.11356e+06	4.87621e+06	5.46105e+06	1.45101e+06	1.39307e+06	1.21305e+06	1.06699e+06	6.5644e+06	6.64008e+06	7.6378e+06	4.50425e+06	1.33113e+06	1.35812e+06	1.24582e+06	916565	1.603	0.989	0.68	-0.02	0.0662144	0.978139	0.394778	1
C H N6 P S4	255.889	8.397	56158.7	250833	295315	305245	486426	525477	471082	398922	410203	464822	559875	324845	702493	446839	586951	579055	1.602	1.218	0.68	0.28	0.0817475	0.914633	0.454988	1
C3 H9 N7 O11	319.036	4.825	19410	9570.25	11151.7	9367.9	53882.1	61029.9	103754	77389.3	26825.9	10110.5	23054.7	9687.58	333782	416183	248171	295607	1.6	4.547	0.68	2.18	0.69517	0.000449236	1	0.0736559
C8 H18 S	146.114	7.295	66496.8	20449.6	26721.6	23843.4	703703	576950	573424	701339	58213.3	24830.2	55960.7	20527.9	562588	427547	726671	889056	1.598	1.009	0.68	0.01	0.943614	0.999971	1	1
C37 H51 N5 O3	613.398	1.673	1.73075e+07	7.47821e+06	1.78063e+07	6.39737e+06	4.06343e+07	3.99766e+07	2.98348e+07	2.54909e+07	1.82757e+07	2.13053e+07	2.41971e+07	9.92093e+06	3.97121e+07	3.49197e+07	3.77716e+07	1.85096e+07	1.597	1.041	0.68	0.06	0.390502	0.99623	1	1
C12 H18 O5	259.142	6.299	7.29751e+06	9.20568e+06	1.06245e+07	1.24946e+07	4.95429e+06	5.41536e+06	5.88068e+06	5.37652e+06	1.63628e+07	1.44398e+07	1.52349e+07	1.76363e+07	6.77906e+06	6.10583e+06	5.1395e+06	6.26789e+06	1.593	1.147	0.67	0.2	0.001608	0.670775	0.0275108	1
C19 H45 N5 O6 P2	501.286	1.94	35558.8	31747.7	34451.2	38287.5	778484	719061	534862	548090	58519.1	51983.7	86221.2	52860.2	73531.4	94251.4	41669.3	145322	1.591	0.132	0.67	-2.92	0.094461	2.85124e-06	0.499602	0.00183585
	172.839	8.158	109156	189397	248577	170005	343955	440516	396564	385598	276436	305174	295187	228906	80760.2	275617	523174	396830	1.59	0.86	0.67	-0.22	0.488245	0.605529	1	1
C6 H12 O7	196.058	8.88	43274.4	91806.6	62872.8	78618.7	822321	801689	745998	1.14498e+06	179801	94179.9	116508	108365	853996	615493	1.23295e+06	1.19022e+06	1.589	1.259	0.67	0.33	0.0512704	0.979024	0.327266	1
C14 H32 N6 O4	348.251	2.124	2.47946e+07	2.55694e+07	2.56027e+07	3.21837e+07	1.5203e+07	1.49841e+07	1.27903e+07	1.15782e+07	4.4646e+07	3.60622e+07	5.73311e+07	3.66652e+07	9.92134e+06	1.00469e+07	9.82657e+06	7.01026e+06	1.589	0.711	0.67	-0.49	0.00823186	0.0231947	0.090735	0.934867
C14 H29 N6 O P S2	392.162	7.127	75953.9	62760	57450.9	55784.3	2.44779e+06	1.74691e+06	1.85089e+06	1.73905e+06	117175	73114.4	127117	73800.4	1.78445e+06	1.34983e+06	2.00824e+06	2.22027e+06	1.589	1.054	0.67	0.08	0.069715	0.974912	0.408227	1
C3 H2 N2 O5 P2 S	239.918	10.842	5.09302e+06	4.44602e+06	3.39822e+06	9.13668e+06	2.84251e+06	3.20542e+06	4.35684e+06	3.80841e+06	8.688e+06	6.01412e+06	8.7442e+06	6.45408e+06	3.07745e+06	3.03881e+06	3.9839e+06	3.61433e+06	1.587	0.954	0.67	-0.07	0.252583	0.998489	0.886426	1
C6 H20 N6 O2 S5	368.024	7.749	173591	132363	191923	103532	153905	147742	360526	271136	249869	286009	235241	188660	347561	290063	242907	221639	1.586	1.254	0.67	0.33	0.139404	0.704553	0.643066	1
C10 H6 N8 P2	300.022	10.126	38508.2	9942.89	11904.1	9699.73	334340	228939	305587	290761	20141.7	18812.5	15789.2	12809.9	291619	230620	378395	361315	1.584	1.095	0.66	0.13	0.951609	0.991303	1	1
C15 H39 N10 O3 P	438.294	1.958	35133.6	35420.2	50018.3	94659.1	280800	176347	141783	147005	58504	66179.1	81032.4	68949.8	205404	168659	191708	139490	1.582	1.114	0.66	0.16	0.452182	0.999227	1	1
C35 H53 N2 O4 P	596.371	1.677	1.74933e+07	7.83976e+06	1.81885e+07	6.60345e+06	4.07519e+07	4.01262e+07	2.99472e+07	2.55256e+07	1.83897e+07	2.16193e+07	2.44429e+07	1.00147e+07	3.99206e+07	3.5e+07	3.78733e+07	1.85687e+07	1.579	1.04	0.66	0.06	0.414236	0.996198	1	1
	722.557	18.127	121234	1.69869e+06	709519	879107	450997	458413	564817	963675	1.00239e+06	1.0847e+06	1.42078e+06	1.42152e+06	737882	1.35308e+06	631068	559160	1.577	1.338	0.66	0.42	0.417101	0.916585	1	1
C26 H43 N5 O8	553.31	2.169	4.17172e+06	5.01243e+06	5.23318e+06	7.31214e+06	495904	517105	301295	394216	8.65699e+06	7.48539e+06	9.13709e+06	5.66051e+06	743092	583888	477974	612471	1.576	1.344	0.66	0.43	0.154384	0.156111	0.680293	1
C12 H18 O9	306.095	2.129	2.58597e+06	2.15692e+06	2.44747e+06	2.78356e+06	569440	748809	397707	895153	3.67312e+06	4.25667e+06	5.28457e+06	3.36629e+06	566100	447834	516729	536814	1.575	0.799	0.66	-0.32	0.029701	0.601319	0.223012	1
C9 H17 Cl2 N O4 S	305.023	8.23	1.05389e+06	797342	1.00246e+06	731577	470925	664819	728349	753532	1.46545e+06	1.38209e+06	1.45284e+06	1.08147e+06	781611	475251	824339	999438	1.575	1.153	0.66	0.21	0.0923448	0.796414	0.492059	1
C13 H19 O10 P	366.071	2.147	999825	1.1407e+06	1.11169e+06	1.69994e+06	357826	403194	363767	319775	1.36768e+06	1.68375e+06	2.26679e+06	1.85649e+06	523524	545862	470749	467488	1.572	1.378	0.65	0.46	0.0360615	0.0697622	0.256084	1
C6 H22 N6 O7 P2	352.101	9.047	84269.6	49606.7	55440.7	43041.4	1.13352e+06	1.17201e+06	1.39701e+06	1.37077e+06	157476	65579.7	99242.9	49665.1	1.03563e+06	1.05552e+06	1.0794e+06	906980	1.569	0.822	0.65	-0.28	0.264768	0.736693	0.904393	1
C10 H21 N O12 P2 S	441.028	12.898	14839.1	11316.7	13228.8	10883.4	373067	325433	372540	437611	30350.4	11918.8	26585.7	11498.5	310275	204473	376756	418459	1.569	0.921	0.65	-0.12	0.365517	0.869455	1	1
C18 H41 N9 O2 P2	477.285	1.962	23831.4	21734.7	21752.1	28542.5	710180	403389	565972	354459	43348.3	24843.9	44602.5	28064.4	31468.9	35312.1	29210.2	29482.3	1.567	0.063	0.65	-3.99	0.180703	5.69718e-09	0.738387	1.12092e-05
C19 H40 O4	332.295	1.889	3.18983e+06	2.39943e+06	3.86543e+06	2.43389e+06	5.02495e+06	5.42519e+06	3.62517e+06	1.43751e+06	1.87241e+07	4.7655e+06	4.02625e+06	3.30875e+06	4.15641e+06	3.74771e+06	4.69707e+06	1.94715e+06	1.563	0.914	0.64	-0.13	0.315249	1	0.983747	1
	732.583	18.113	76686.6	889911	659514	757855	353995	434589	353235	702525	904981	1.3587e+06	1.06696e+06	1.14859e+06	478667	910993	668198	618284	1.563	1.631	0.64	0.71	0.189902	0.812903	0.760186	1
C16 H8 N8 O S	360.052	9.124	71958.9	47703.1	62040.5	41853.2	590113	631032	671204	543825	119742	51752.7	138111	47697.1	524612	497314	626879	422149	1.563	0.837	0.64	-0.26	0.365826	0.872318	1	1
C4 H12 Cl N2 O8 P	282.004	8.578	240228	196855	177661	273738	537245	291977	474368	393378	425262	363996	318401	313895	542737	283919	288310	156008	1.561	0.659	0.64	-0.6	0.18811	0.395977	0.753781	1
C5 H9 N O4	147.053	5.137	16547.7	21131.7	40635.2	22436.3	516850	229848	250772	468287	39538.7	33511.9	34485.6	31073.2	212500	147427	375023	488397	1.561	0.817	0.64	-0.29	0.558344	0.855155	1	1
C11 H14 N2 O3	222.101	3.393	3.49806e+06	2.60149e+06	2.90392e+06	2.91482e+06	773338	844706	377019	809355	3.4429e+06	5.68948e+06	2.79091e+06	5.63127e+06	931235	808865	424337	236480	1.559	0.779	0.64	-0.36	0.649853	0.841138	1	1
C5 H7 N O3	129.043	5.904	122461	33669.1	40401.4	33968	1.1384e+06	951891	1.12347e+06	1.1807e+06	131081	42832.1	73091.8	40347.4	1.28804e+06	779070	895035	1.22254e+06	1.559	0.936	0.64	-0.1	0.817859	0.996066	1	1
C13 H34 Cl N9 O	367.257	1.816	54671.3	30101.8	99483.9	33341.2	444205	451565	346215	211708	61917.1	75210.5	84220.7	25777.9	481026	421705	442801	296388	1.558	1.094	0.64	0.13	0.957412	0.961615	1	1
C35 H76 N7 O6 P	721.559	18.09	15543	412446	104970	544497	121023	103891	285428	287239	534445	279307	427521	375001	159075	367646	240442	285207	1.551	1.293	0.63	0.37	0.380277	0.946823	1	1
C9 H19 N O2 P2	235.091	2.06	999263	1.3328e+06	1.90495e+06	1.46995e+06	1.68572e+06	1.46642e+06	1.48082e+06	344685	738246	2.06933e+06	2.27417e+06	2.27253e+06	2.28273e+06	1.75984e+06	1.57732e+06	398050	1.549	1.132	0.63	0.18	0.972931	0.978419	1	1
C4 H9 Cl O S3	203.95	13.656	21757	15934.5	21305.6	15158.2	258044	79610.5	160766	183332	24912.8	20780.5	49175.8	32761.5	284915	89418.1	622596	623751	1.549	2.637	0.63	1.4	0.601215	0.338466	1	1
C15 H24 N6 O4	352.184	9.617	177885	684177	975475	664488	381178	433847	428860	355181	1.12418e+06	964335	1.25554e+06	686578	501851	469699	326815	281519	1.549	0.983	0.63	-0.02	0.219116	0.99926	0.821649	1
C10 H15 N5 O10 P2	427.029	9.801	239428	173286	85105.1	85974.6	2.20154e+06	1.82034e+06	205289	138491	287991	113065	64743	1.34336e+06	2.7411e+06	94850.6	429020	1.71312e+06	1.547	1.058	0.63	0.08	0.922247	0.998859	1	1
C12 H31 N7 O7 S	417.202	8.1	352346	266954	285394	493071	288888	416037	420175	196793	577096	498553	487961	473902	408383	380589	350892	447280	1.547	1.119	0.63	0.16	0.127672	0.556434	0.603833	1
C12 H31 N9 O3	349.255	2.139	3.77179e+06	3.23217e+06	4.21996e+06	4.72434e+06	426338	548303	428067	399089	6.4901e+06	5.87174e+06	9.13971e+06	5.26839e+06	659965	409603	495720	239330	1.547	1.06	0.63	0.08	0.0824883	0.991041	0.456903	1
C31 H37 N5	479.301	1.943	1.24477e+06	767762	963585	659448	1.10345e+07	1.1348e+07	9.9826e+06	6.43984e+06	1.13383e+07	1.20949e+06	1.46673e+06	987949	1.22402e+06	1.23846e+06	1.15936e+06	2.0644e+06	1.546	0.117	0.63	-3.09	0.23644	0.00382685	0.855051	0.301173
C11 H22 N6 O2 P2 S	364.098	8.681	183943	50154.9	27363.6	30534.9	101245	161547	230286	654150	44400.1	80291	139208	42217	144394	97956.7	101132	81954.8	1.545	0.508	0.63	-0.98	0.949573	0.404121	1	1
C14 H28 O2	228.209	1.886	2.68948e+07	2.40656e+07	3.66464e+07	4.07862e+07	1.21545e+07	1.17919e+07	9.24719e+06	7.84031e+06	4.83387e+07	4.96481e+07	5.77151e+07	3.43703e+07	1.07333e+07	1.08378e+07	9.90886e+06	7.34954e+06	1.542	0.981	0.62	-0.03	0.0925346	0.986501	0.492059	1
C2 H Cl3 O S2	209.853	8.186	106626	256026	343791	187692	42611	138625	146312	66099.7	500045	377535	306527	258237	194176	145221	179899	123839	1.542	1.588	0.62	0.67	0.333786	0.247216	1	1
C35 H69 N7 O P2 S2	729.452	1.78	749839	465826	651243	562153	1.18632e+06	1.1401e+06	738298	634869	1.07832e+06	791098	449912	1.35794e+06	309389	659242	885557	423584	1.541	0.576	0.62	-0.79	0.580542	0.257342	1	1
C6 H9 N3 O2	155.069	8.135	93750.5	75539.1	87015.6	68180.4	617200	478870	441202	487317	192521	68886.7	173786	76638.2	1.49126e+06	968708	2.1439e+06	808600	1.541	2.546	0.62	1.35	0.518882	0.0166495	1	0.770774
C3 H2 Cl N2 P	131.965	8.303	304318	371650	287885	425737	828989	932633	893360	769558	484608	549954	550642	491305	965113	737127	993962	1.14883e+06	1.54	1.137	0.62	0.19	0.00638819	0.714902	0.0750373	1
	617.885	1.861	664373	2.13159e+06	1.22097e+06	4.18117e+06	1.4243e+06	1.66528e+06	1.88207e+06	979965	1.3116e+06	2.39736e+06	2.76393e+06	3.37337e+06	1.66942e+06	758058	2.98616e+06	401629	1.54	0.786	0.62	-0.35	0.864791	0.934699	1	1
C6 H10 O5	162.053	2.146	6.67799e+07	8.59068e+07	9.97679e+07	1.23538e+08	2.02712e+07	1.9635e+07	1.58701e+07	6.64083e+06	1.49103e+08	1.30886e+08	2.24598e+08	1.36546e+08	2.11751e+07	1.41877e+07	1.72043e+07	8.33564e+06	1.538	0.884	0.62	-0.18	0.235838	0.999994	0.855051	1
C19 H16 N6 O4 S	424.096	7.809	284232	408289	398164	431758	395999	482153	561316	527106	518767	421381	889044	720828	559174	675457	833663	817447	1.537	1.479	0.62	0.56	0.0438625	0.136662	0.295936	1
C18 H19 N5 O2	337.153	3.345	6.85147e+06	5.09541e+06	5.68776e+06	5.7091e+06	1.88794e+06	1.98121e+06	899850	2.96381e+06	6.77722e+06	5.74807e+06	1.07367e+07	1.41631e+07	2.31221e+06	2.43025e+06	1.5579e+06	579005	1.537	1	0.62	0	0.609677	0.954774	1	1
	554.224	7.857	528039	673106	740872	353784	710861	631533	854735	508083	902268	975196	938140	882306	889053	441335	778905	813730	1.532	1.186	0.62	0.25	0.0607591	0.986042	0.370742	1
C22 H36 N4 O	372.288	1.876	3.46777e+06	2.62954e+06	4.70756e+06	2.61338e+06	5.29028e+06	6.60858e+06	4.19083e+06	1.41552e+06	3.96984e+06	5.86487e+06	5.37197e+06	3.60795e+06	4.46931e+06	4.68517e+06	5.47526e+06	2.24127e+06	1.532	0.966	0.62	-0.05	0.678071	0.998014	1	1
C5 H7 N O3	129.043	8.512	148262	159860	158159	170682	3.62781e+06	6.4168e+06	1.30668e+07	1.32353e+07	356793	206208	280947	165231	1.83456e+06	1.05234e+06	1.12149e+06	2.58793e+06	1.532	0.152	0.62	-2.72	0.507724	0.000579077	1	0.0843833
C4 H4 Br N2 O2 P S	253.891	8.409	107511	451081	654644	637899	947731	1.01276e+06	880064	626139	937824	940541	680451	730084	1.20922e+06	938203	1.23082e+06	1.14429e+06	1.532	1.288	0.62	0.36	0.129435	0.822993	0.609974	1
	161.892	17.873	27927.2	868492	529176	869581	348566	523740	659865	595061	1.35704e+06	783242	1.52248e+06	763530	429782	917560	643792	690566	1.531	1.193	0.61	0.25	0.274783	0.982878	0.917109	1
C20 H22 O6	358.141	6.385	15334.4	17529.7	13778.2	9640.98	263467	202945	215661	255187	24412	17321.6	32055.7	20162	269350	224573	264907	297773	1.531	1.135	0.61	0.18	0.0186746	0.834981	0.16466	1
C15 H30 O2	242.224	1.854	430880	421698	501024	388991	1.01039e+06	1.08494e+06	636644	575832	638127	666877	822071	393644	762849	685112	622908	476470	1.531	0.794	0.61	-0.33	0.272187	0.55515	0.91243	1
C3 H3 Cl N4 O S2	209.942	8.309	1.63277e+06	2.36944e+06	1.70098e+06	858615	902226	2.65995e+06	3.63035e+06	863312	2.76623e+06	2.32586e+06	2.91845e+06	2.17686e+06	2.87387e+06	2.43183e+06	1.62609e+06	2.6726e+06	1.527	1.433	0.61	0.52	0.437279	0.697641	1	1
C34 H58 O15	706.378	2.059	2.64222e+07	1.85402e+07	2.78813e+07	2.18428e+07	2.81326e+06	3.57735e+06	2.85121e+06	2.3284e+06	4.94497e+07	3.06455e+07	4.30557e+07	2.17598e+07	2.77629e+06	2.46892e+06	2.77825e+06	3.85312e+06	1.527	0.981	0.61	-0.03	0.161465	0.99905	0.698972	1
C16 H32 O2	256.24	2.131	9.33674e+06	5.26323e+06	6.52118e+06	6.33065e+07	9.53082e+06	5.74986e+06	3.97088e+06	3.07112e+06	1.44598e+07	6.29631e+06	8.15603e+07	9.75231e+06	8.79275e+06	4.91412e+06	4.97873e+06	2.24689e+07	1.527	1.417	0.61	0.5	0.958691	0.866524	1	1
	271.805	8.238	46671.6	145449	152169	83628.9	37141.9	48129.1	47996.5	51875.7	223777	155078	194462	77210.2	84972	62383.5	54497.1	82959.8	1.526	1.512	0.61	0.6	0.394079	0.447333	1	1
C4 H Cl O14 P2 S3	465.771	18.631	184854	162151	99529.9	195083	139519	169702	315988	241475	312809	271772	257325	207203	158339	378583	220727	236921	1.525	1.113	0.61	0.15	0.143263	0.921013	0.647976	1
C4 H9 O9 P	231.998	10.111	49660.1	12841.4	15351.4	18921.6	370335	422159	454590	425572	55485.5	20679.2	31568.6	13172.8	649807	410428	634077	469942	1.524	1.302	0.61	0.38	0.875334	0.868655	1	1
C40 H81 N O6 S	703.577	1.903	7.06727e+06	4.0451e+06	1.11653e+07	2.56005e+06	3.21799e+07	3.61845e+07	2.32221e+07	1.09962e+07	1.47324e+07	9.13241e+06	7.80399e+06	2.55094e+06	2.64264e+07	1.79796e+07	2.87454e+07	1.20414e+07	1.524	0.802	0.61	-0.32	0.89249	0.984235	1	1
C2 H4 O10 S3	283.895	17.867	20317.4	606802	452395	495503	254271	300759	524216	619007	761275	690766	752770	456108	296458	856905	917218	556382	1.523	1.713	0.61	0.78	0.380367	0.909987	1	1
C6 H6 N2 O	122.048	3.565	260941	238851	182505	210394	1.18517e+07	7.49962e+07	7.77953e+06	8.84063e+06	391578	288664	324365	359758	3.80232e+07	2.5881e+07	4.15893e+07	3.68299e+07	1.523	3.617	0.61	1.85	0.695435	0.218024	1	1
	306.671	3.535	1.22247e+06	793651	685282	722792	1.26025e+06	946311	1.01677e+06	964032	1.30936e+06	639103	1.87624e+06	999207	877665	421648	591738	2.77257e+06	1.522	0.742	0.61	-0.43	0.828929	0.963903	1	1
C44 H78 N O P3	729.531	1.7	111627	92652.1	122961	121514	3.84969e+06	4.60342e+06	3.63547e+06	1.94667e+06	290894	85372.4	246119	108798	4.01e+06	1.66555e+06	3.33655e+06	1.75361e+06	1.522	0.68	0.61	-0.56	0.628309	0.767186	1	1
C22 H49 Cl N8 O2 P2	554.313	2.163	1.3061e+06	1.47294e+06	1.6576e+06	2.24891e+06	277995	281076	243148	236781	2.52574e+06	2.23966e+06	3.66892e+06	1.51267e+06	276131	243468	212829	200556	1.522	0.876	0.61	-0.19	0.165969	0.901199	0.703001	1
C4 H10 Cl N10 O3 P S	344.011	8.199	168063	198347	150714	187065	65143	100498	82501.6	81723.1	289308	258450	281637	258807	133482	89637.3	162195	149764	1.522	1.725	0.61	0.79	0.0164162	0.010406	0.150388	0.593442
C43 H48 N2 O3	640.361	1.679	117693	74095.3	144707	76978.5	136547	92778.4	79844.4	87008.4	120843	175260	178521	61769	122669	91787.7	126416	80872.7	1.521	1.193	0.61	0.25	0.796447	0.991882	1	1
C H4 Cl O18 P3 S4	559.719	17.891	7285.23	72334.5	80458.6	64290.6	60261.8	81323.5	114221	106368	107387	100060	119693	70508.3	110507	196523	141918	122586	1.518	1.409	0.6	0.49	0.237892	0.719323	0.856621	1
C6 H12 Cl3 N O4 S2	330.93	8.311	24501	117001	129710	170727	57363.3	59470.3	54962.6	67236.6	241862	172624	195575	178455	115595	42241.5	115086	183950	1.516	1.974	0.6	0.98	0.228535	0.541131	0.843089	1
C5 H15 N6 O P	206.106	3.396	2.19646e+06	1.6335e+06	1.82339e+06	1.83023e+06	605239	594371	288476	563742	137349	3.57247e+06	1.96477e+06	4.54043e+06	741252	541976	56136.1	185618	1.516	0.628	0.6	-0.67	0.984362	0.794146	1	1
C2 H4 Cl O7 P3 S4	395.771	12.348	479473	39422.5	48278.7	44330.6	44848.1	30939.7	46776.2	39557.9	110559	67878.3	72291.9	37427.5	16699.9	27254.8	30794.9	66234.4	1.514	0.688	0.6	-0.54	0.985185	0.955314	1	1
C11 H20 N2 O6	276.132	9.584	76575.9	43944.3	47961.3	60001.3	1.3928e+06	838997	948539	1.13385e+06	154504	58073	105124	50913.9	560754	476603	868695	769239	1.512	0.639	0.6	-0.65	0.377103	0.226885	1	1
C40 H37 N7	615.311	2.158	340763	480303	597235	860372	39560.4	15645.6	13361.9	17108.6	517921	835702	1.30606e+06	790993	36592.2	30702.5	35661.8	29129.8	1.51	2.026	0.59	1.02	0.412641	0.232413	1	1
	631.059	1.745	931641	431903	463666	312275	473062	226790	295806	114391	291662	698288	649513	844362	516592	378538	313458	387073	1.505	1.465	0.59	0.55	0.955998	0.488683	1	1
C4 H Cl O5 P2 S	257.871	18.671	65287.8	296597	83330.3	425207	169767	217548	335350	254029	294820	330663	276719	249322	143978	355065	306933	219326	1.504	1.116	0.59	0.16	0.450386	0.999917	1	1
C23 H40 N4 O3	420.31	1.892	1.04572e+07	2.24025e+06	2.04534e+06	1.83039e+06	3.94794e+06	5.21663e+06	3.26124e+06	2.80611e+06	4.35935e+06	2.91276e+06	1.49778e+06	3.5335e+06	5.01657e+06	2.37563e+06	4.4099e+06	1.93105e+06	1.504	0.941	0.59	-0.09	0.998042	0.976849	1	1
	89.0533	8.257	191220	243866	198670	302330	727624	513929	732881	658714	351741	287965	418720	313463	626200	269518	438404	689113	1.503	0.768	0.59	-0.38	0.212742	0.36895	0.806956	1
C13 H25 Br N6 O4	408.114	8.369	38761.3	97108.2	114298	110056	222983	231547	209157	215823	154098	157190	197548	122511	233614	222451	227452	240368	1.503	1.051	0.59	0.07	0.0317164	0.993918	0.23241	1
C7 H17 O5 P S	244.053	7.747	1.58041e+06	1.60816e+06	1.68241e+06	1.75349e+06	1.39575e+06	1.78323e+06	1.01499e+07	1.51699e+06	3.32997e+06	2.09857e+06	2.84472e+06	1.8925e+06	1.29938e+07	1.8259e+06	1.26062e+06	1.97089e+06	1.502	1.15	0.59	0.2	0.855473	0.996436	1	1
C3 H2 Cl N2 O6 P3 S	321.851	18.454	1.89207e+06	1.40591e+06	1.50334e+06	1.36067e+06	1.10259e+06	868542	2.21605e+06	2.1588e+06	2.64554e+06	2.1062e+06	2.14145e+06	2.22891e+06	1.20169e+06	2.69373e+06	2.41479e+06	2.02501e+06	1.502	1.361	0.59	0.45	0.317479	0.516562	0.986793	1
C8 H16 N4 O P2	246.078	7.788	321747	412580	928097	792465	882390	887183	1.27742e+06	848787	1.06375e+06	537305	1.01686e+06	793165	1.00704e+06	558376	775900	1.02135e+06	1.502	1.008	0.59	0.01	0.417252	0.909274	1	1
C3 H P3 S	161.902	18.659	203993	313324	252029	394638	183557	234703	355557	366805	434317	414865	492723	293616	251614	585265	447284	412133	1.502	1.456	0.59	0.54	0.389867	0.302461	1	1
C12 H8 N8 O11 P2	501.979	10.25	50561.8	12988.3	15132.5	12385.7	755215	583526	682157	929967	25264.9	22328.3	15264.9	19895.1	260222	237525	355829	328997	1.502	0.41	0.59	-1.29	0.989072	0.0222418	1	0.921279
C9 H10 N P	163.056	2.154	639720	681514	797518	879400	184236	282651	146345	337891	1.27372e+06	867432	1.54543e+06	947041	139187	67953.4	179919	202630	1.501	0.683	0.59	-0.55	0.364836	0.222928	1	1
C41 H44 O4	600.327	1.942	36490.2	32353.1	35108.1	47509.9	386008	337890	273951	246758	59635	47500.8	133742	39012.3	386817	273334	389568	233326	1.496	1.079	0.58	0.11	0.183588	0.999692	0.741807	1
C26 H61 N8 O13 P	724.408	2.068	7.45015e+06	5.58302e+06	6.20572e+06	4.38534e+06	524045	689146	557240	765364	1.19161e+07	7.32559e+06	9.91674e+06	7.63752e+06	526261	426504	491714	1.44186e+06	1.489	0.817	0.57	-0.29	0.288889	0.999984	0.940262	1
C14 H21 N O4	267.147	3.379	3.28839e+06	2.44556e+06	2.72987e+06	2.74011e+06	573546	953175	297580	911894	3.93901e+06	5.34846e+06	3.2011e+06	4.20476e+06	701203	853076	478536	189789	1.489	0.794	0.57	-0.33	0.622264	0.855239	1	1
	653.407	2.527	44939.1	142501	290957	69620.8	25353	29728.1	17560.1	34546.3	176529	100139	174831	140704	9825.95	33135.9	9531.85	20731.6	1.488	0.555	0.57	-0.85	0.86111	0.598714	1	1
C6 H6 O	94.0418	3.581	1.32216e+06	1.24701e+06	2.05623e+06	1.89208e+06	630946	855943	738202	933603	2.24028e+06	2.25394e+06	2.51543e+06	4.00748e+06	511420	865489	677067	493249	1.484	0.746	0.57	-0.42	0.0473284	0.55821	0.30925	1
	433.332	2.173	155401	67066.2	76069.7	112842	513667	216743	286222	283544	155736	124567	589414	81042.2	572525	139711	458662	128030	1.484	1.05	0.57	0.07	0.58128	0.982824	1	1
C40 H78 N O8 P	731.546	1.893	2.46226e+06	972276	1.13292e+06	1.0552e+06	6.96114e+07	7.036e+07	4.44328e+07	2.19076e+07	1.06374e+07	1.22967e+06	2.01234e+06	1.20574e+06	4.68867e+07	3.9434e+07	5.02497e+07	2.03378e+07	1.482	0.757	0.57	-0.4	0.580034	0.957506	1	1
C28 H65 N9 O5 P2	669.46	1.659	153376	47382.3	82395.8	64042.1	594304	517489	309801	300972	152826	133782	83090.9	50561.6	491760	526791	285172	298080	1.481	0.955	0.57	-0.07	0.907073	0.996097	1	1
C4 H11 N9 O5 S2	329.03	5.992	196702	266641	365678	302136	250494	313491	237857	237448	474697	430945	410299	310119	319984	311537	272961	299450	1.479	1.251	0.56	0.32	0.0454903	0.624227	0.302372	1
C33 H60 N9 O3 P3	723.404	1.978	2.02482e+07	1.49327e+07	2.32536e+07	1.63823e+07	1.84612e+06	2.39546e+06	1.91181e+06	938223	2.79292e+07	2.62216e+07	3.79966e+07	1.76551e+07	1.75117e+06	1.62114e+06	1.85936e+06	1.18561e+06	1.478	0.897	0.56	-0.16	0.341764	0.99141	1	1
C38 H79 N9 O7 S	805.583	1.763	17818	16285	23515.8	16828.2	535152	474352	403746	219515	48328	20947	30251.8	13145.7	396542	348162	519225	246395	1.478	0.848	0.56	-0.24	0.662079	0.995837	1	1
C14 H16 N8 O4 S	392.099	7.128	24633.5	18411.3	21508.6	25498.6	360862	271780	314415	354524	29944.5	19535.1	40142.8	38232.5	334957	229568	324609	307221	1.478	0.945	0.56	-0.08	0.19122	0.931559	0.764437	1
C7 H20 Br N8 O P	342.065	8.274	14855.8	6968.89	6998.04	5240.31	79215.9	40038.4	39067.8	135766	11655.6	9375.2	11022.1	9595.38	25212.9	22553.1	37610.3	46971.9	1.476	0.527	0.56	-0.92	0.779021	0.128743	1	1
C3 H4 Cl O7 P3 S2	343.832	18.629	561426	918350	774027	1.48484e+06	438170	680469	1.16572e+06	1.24752e+06	1.32818e+06	1.24363e+06	1.16784e+06	1.25387e+06	730666	1.66621e+06	1.14537e+06	1.25648e+06	1.476	1.301	0.56	0.38	0.539495	0.545127	1	1
C6 H4 O2	108.021	2.067	1.69505e+06	1.85943e+06	2.35181e+06	2.15004e+06	830904	852259	765301	651975	1.01507e+07	2.454e+06	3.45911e+06	2.05198e+06	1.24027e+06	894703	924770	1.22824e+06	1.475	1.349	0.56	0.43	0.169147	0.649526	0.712361	1
C12 H17 N O6	271.106	6.365	304020	101593	124229	85268.8	593501	472834	715806	1.05389e+06	213530	160236	172349	136834	318050	247491	417475	660714	1.473	0.562	0.56	-0.83	0.855502	0.23944	1	1
C4 H6 N2 S4	209.942	9.592	102775	85266.1	155790	248156	254975	337025	328786	180346	79995.1	193655	186637	596060	311408	344773	269693	225399	1.471	0.995	0.56	-0.01	0.674824	0.998052	1	1
C5 H Cl N2 O2 S	187.944	8.376	27943.1	50447	50236.1	61088.1	37002.6	41544.3	29885.8	68340.2	58774	79576.6	96353.8	68498.7	32961.6	51032.5	28254.1	30266.9	1.471	0.805	0.56	-0.31	0.143668	0.790469	0.649065	1
C4 H10 N P	103.055	3.54	9.84668e+06	4.72283e+06	7.49745e+06	2.77079e+07	5.51806e+06	6.23808e+06	3.98949e+06	9.37234e+06	1.37067e+07	1.18002e+07	1.06659e+07	2.22098e+07	5.75598e+06	3.63291e+06	3.73399e+06	2.62247e+06	1.471	0.627	0.56	-0.67	0.736112	0.53773	1	1
C10 H29 Cl N6 P2	330.16	8.305	245831	269791	292436	242827	502966	688080	478601	455486	457835	348785	379619	376826	663284	455664	573645	731528	1.467	1.26	0.55	0.33	0.0175227	0.653338	0.157424	1
	119.959	9.799	272933	217358	278255	241097	230473	256125	396902	291792	444564	308866	523111	284473	257542	251125	297471	297644	1.466	1.013	0.55	0.02	0.0585264	0.988974	0.361541	1
C25 H46 N2 O15 P2 S3	772.154	3.312	145726	221764	178736	171835	23561.8	16868.6	12862.4	18258.5	453956	155883	319906	193862	10909.5	20062.9	17036.8	19516.9	1.466	1.041	0.55	0.06	0.388803	0.99223	1	1
C36 H32 Cl N O10 S	705.144	1.775	122509	155403	223077	249200	47575.5	46581	31922.5	37674	321805	232105	413353	192058	36769.1	38948	36066.1	56610.1	1.464	0.899	0.55	-0.15	0.175527	0.999365	0.724691	1
C6 H15 N3 O7	241.093	4.827	17499.5	15127.7	45930.7	35384.3	352170	374615	351486	402656	47847.3	66226.6	23567.4	29522.8	1.25635e+06	961299	1.03412e+06	1.12039e+06	1.463	2.964	0.55	1.57	0.41662	0.0056874	1	0.398916
C7 H N2 O5 P S5	383.825	18.686	247177	369088	318729	446469	218859	256328	547806	501433	517601	487238	672298	430443	251438	585265	447284	426471	1.461	1.153	0.55	0.21	0.300986	0.916789	0.964479	1
C H2 N2 O P2	119.965	18.244	4.32378e+06	1.13526e+07	1.26746e+07	1.69707e+07	5.05853e+06	4.95297e+06	1.33843e+07	1.20951e+07	1.60548e+07	1.91898e+07	1.90425e+07	1.3805e+07	5.53419e+06	1.66447e+07	1.16591e+07	1.36089e+07	1.461	1.473	0.55	0.56	0.456533	0.775936	1	1
	166.009	3.462	3.43811e+07	8.49141e+07	1.03372e+08	1.10955e+08	8.48913e+07	1.08276e+08	9.93654e+07	9.90011e+07	1.71716e+08	1.48242e+08	1.26064e+08	9.66464e+07	1.64302e+08	1.44817e+08	1.4414e+08	1.8342e+08	1.457	1.558	0.54	0.64	0.0995937	0.169432	0.51702	1
C13 H10 N4	222.089	6.508	15606.1	17571.8	12156.8	11135.5	14337.7	9469.58	11352	7769.34	19465.4	1.46106e+06	15426.1	20951	14401.7	12797.1	9384.4	10505.9	1.456	1.119	0.54	0.16	0.340799	0.999119	1	1
C18 H34 O5	330.241	2.157	395484	319678	367120	381248	223096	485858	207139	580812	409918	500284	1.01967e+06	588469	237678	99481.7	194829	262256	1.455	0.61	0.54	-0.71	0.353139	0.202549	1	1
C6 H8 Cl N2 O P S2	253.949	8.318	26866.4	78380.8	56639.9	127541	38123.3	27424.8	42149.2	80440.6	123230	105692	90619	83795.8	44946.4	46245.5	43589.1	82985.4	1.454	1.136	0.54	0.18	0.454312	0.926279	1	1
C2 H5 N O2	75.032	8.983	12888.6	9312.35	15193.6	13338.5	1.31456e+06	958634	1.65386e+06	1.81014e+06	32170.9	13539.3	24553.1	9820.87	760085	672628	799116	1.49006e+06	1.452	0.525	0.54	-0.93	0.521526	0.342862	1	1
C6 H7 N S	125.03	8.26	217244	256345	240303	275389	504652	412538	508298	597702	377842	329589	509483	343194	472566	199513	304060	477942	1.452	0.767	0.54	-0.38	0.104274	0.183222	0.533574	1
C16 H34 N2 O9 S	430.198	4.828	18475.7	9109.59	10615	8916.98	192213	221812	204675	213950	30783.2	9623.83	13769.6	14830	615404	467040	505076	559680	1.45	2.543	0.54	1.35	0.442116	0.00433656	1	0.328161
	705.145	1.989	1.33724e+06	1.40726e+06	1.57188e+06	1.16338e+06	260904	343103	277431	492987	5.93262e+06	1.88771e+06	2.06994e+06	664414	262008	212342	244808	717852	1.442	0.817	0.53	-0.29	0.771883	0.998858	1	1
C19 H22 O9	394.126	8.042	5.72741e+06	8.62994e+06	8.97165e+06	9.93752e+06	1.23192e+07	1.31868e+07	1.46106e+07	1.45739e+07	1.37771e+07	1.15436e+07	1.39489e+07	1.07223e+07	1.35165e+07	1.05437e+07	1.37257e+07	1.62499e+07	1.439	0.981	0.52	-0.03	0.0189772	0.997927	0.166315	1
C17 H21 N5 O3 S4	471.053	4.835	18478.5	9110.97	10542.5	8918.34	72357.7	58867.4	62715.9	74251.8	15405.9	12835.6	20566	9222.67	231470	203408	188801	227587	1.437	3.191	0.52	1.67	0.628076	0.000143566	1	0.0297333
	435.719	18.457	2.2564e+06	397492	633813	557131	618096	441321	832778	558884	955253	825405	884225	452383	880613	1.10998e+06	773139	734795	1.436	1.405	0.52	0.49	1	0.65676	1	1
C9 H15 N O2	169.11	3.394	5.0174e+06	3.76331e+06	4.21751e+06	4.33952e+06	1.59578e+06	1.58531e+06	1.36076e+06	1.81353e+06	4.25958e+06	8.00772e+06	3.53966e+06	1.01474e+07	8.59144e+06	1.60257e+06	1.23752e+06	1.13959e+06	1.434	0.893	0.52	-0.16	0.842669	0.880073	1	1
C10 H16 N5 O13 P3	506.996	9.981	284534	161854	160908	130500	2.99431e+07	2.54525e+07	3.08583e+07	4.22271e+07	699907	281340	175500	181163	2.71882e+07	3.31997e+07	4.21248e+07	4.77903e+07	1.433	1.239	0.52	0.31	0.38588	0.948516	1	1
C7 H16 Br2 N6 O	357.972	8.38	118228	114245	149974	132337	46911	199165	37888.5	86640.1	171454	187495	274143	170552	43223.2	53775.7	104608	30242.2	1.433	0.726	0.52	-0.46	0.585383	0.713713	1	1
C11 H17 O P3	258.048	6.281	1.47924e+06	4.6364e+06	3.12991e+06	3.94016e+06	1.78369e+06	1.81042e+06	2.4623e+06	2.03864e+06	5.15435e+06	5.09938e+06	4.79546e+06	5.0283e+06	2.33139e+06	1.82662e+06	1.76147e+06	1.88139e+06	1.432	0.963	0.52	-0.05	0.0896456	0.997789	0.483889	1
C13 H28 N2 O S5	388.084	3.331	2.75714e+06	787974	563175	1.06707e+06	345046	337298	282865	200161	1.58445e+06	1.07009e+06	1.77048e+06	668654	186860	302213	138277	237598	1.431	0.684	0.52	-0.55	0.986695	0.763321	1	1
C36 H77 N9	635.63	18.445	251035	209470	86620	124865	128122	182098	272464	161432	260196	192401	324306	217984	267949	266260	159490	263621	1.43	1.542	0.52	0.63	0.270177	0.680573	0.911008	1
C7 H10 Cl N2 O P S	235.992	8.352	127709	143527	249721	127651	64945.7	108382	135545	105042	219009	168724	253233	164492	50663.6	123296	81115.7	82447.1	1.43	0.766	0.52	-0.38	0.685258	0.746277	1	1
C37 H58 N2 O2 P2	624.403	1.67	5.9575e+06	2.36608e+06	3.83955e+06	2.93859e+06	2.23484e+07	1.98076e+07	1.32836e+07	1.16729e+07	4.83841e+06	4.84958e+06	5.33464e+06	2.65918e+06	1.85422e+07	1.46974e+07	1.34734e+07	9.2315e+06	1.429	0.851	0.52	-0.23	0.859238	0.874427	1	1
C46 H74 N2 O	670.583	18.071	25174.3	161154	479142	547268	111549	159626	293623	302901	462556	358959	452359	496065	156339	471381	265088	327690	1.429	1.308	0.51	0.39	0.418678	0.921963	1	1
C17 H35 O7 P	382.21	1.984	2.62684e+06	2.12048e+06	2.37455e+06	1.27132e+06	3.54603e+06	4.54857e+06	3.4332e+06	4.05582e+06	2.39404e+07	2.73116e+06	3.45013e+06	2.96704e+06	4.39511e+06	1.94749e+06	3.98239e+06	2.89681e+06	1.428	0.905	0.51	-0.14	0.163041	0.956664	0.701055	1
C6 H2 Cl O11 P S4	443.789	18.384	248377	198748	89050.6	285266	13904.8	72013.1	435376	340239	358434	308700	328789	308327	75393.7	592834	371785	404075	1.426	1.882	0.51	0.91	0.848131	0.516351	1	1
C25 H45 N5 O7	527.331	2.134	1.6465e+08	1.25095e+08	1.41837e+08	1.62074e+08	1.95276e+07	1.98741e+07	1.32354e+07	1.46075e+07	2.41332e+08	1.91731e+08	2.88915e+08	1.70653e+08	2.53182e+07	1.4419e+07	2.13104e+07	1.11316e+07	1.425	1.047	0.51	0.07	0.175104	0.996931	0.724691	1
C34 H81 N10 O5 P3 S	834.535	18.087	33130	2.64354e+06	515423	1.83463e+06	610920	503341	1.09045e+06	1.04089e+06	1.78387e+06	1.26578e+06	1.56472e+06	2.07093e+06	527753	1.31512e+06	925461	779727	1.425	1.032	0.51	0.05	0.449504	0.999287	1	1
C25 H43 N S	389.314	1.832	1.12547e+06	507099	1.19307e+06	454182	1.19873e+06	1.74313e+06	948046	407340	765080	1.55867e+06	1.64203e+06	582663	712381	3.53084e+06	1.11826e+06	746194	1.423	0.868	0.51	-0.2	0.869533	0.942408	1	1
C7 H17 N10 O2 P S	336.097	6.387	15178.5	7715.73	8724.5	9542.94	180985	164202	146468	173591	21072.6	12205.2	13778.1	7588.89	170883	135489	181450	224049	1.422	1.043	0.51	0.06	0.592806	0.992204	1	1
C24 H20 N6 O3 S	472.132	6.258	395609	1.19976e+06	869863	919555	197403	175843	161303	246447	1.25043e+06	1.20348e+06	1.29242e+06	1.52201e+06	225218	118524	148537	199666	1.421	0.933	0.51	-0.1	0.123682	0.910855	0.595536	1
C13 H13 N3 O9	355.068	11.625	17056.1	12229	13703	15819	92684.5	116788	97399.4	179108	22407.3	24781.4	19515.7	12569.4	121129	99712.9	166806	164634	1.42	1.334	0.51	0.42	0.457429	0.864036	1	1
	195.843	8.372	37173.5	110643	69232.4	125764	32955.4	25706.4	36078.2	34738.6	123738	166241	131495	109760	43786.1	38914.5	41487.7	50410.5	1.419	1.26	0.5	0.33	0.118436	0.518796	0.578937	1
C10 H7 N O3	189.043	5.975	23533.3	16200.2	12281.4	10028.1	356654	370146	326933	347854	28083.4	15583.5	19743.5	20586.7	290758	217541	315415	340365	1.416	0.86	0.5	-0.22	0.26366	0.664727	0.902962	1
	355.281	1.873	649021	627778	859856	503916	885696	845131	734617	756441	929374	725547	1.12948e+06	877929	653152	758604	760815	510726	1.415	0.881	0.5	-0.18	0.083155	0.443132	0.458284	1
C42 H80 N O8 P	757.562	1.673	70437.5	43939.7	76409.2	66783.3	8.72041e+06	1.01451e+07	7.57932e+06	1.03138e+07	149903	98223.7	95955	46888	1.05561e+07	4.72637e+06	5.25837e+06	5.44532e+06	1.415	0.567	0.5	-0.82	0.459038	0.381326	1	1
	87.0563	8.258	681887	781917	636237	883168	753586	808311	759030	682217	1.14747e+06	915373	1.45288e+06	923073	862739	431282	454046	713700	1.414	0.772	0.5	-0.37	0.108182	0.434708	0.547872	1
C5 H10 N2 O3	146.069	8.519	200373	194064	195796	200057	3.89623e+06	6.94012e+06	1.38582e+07	1.41016e+07	395955	237465	322389	199665	1.93199e+06	1.12928e+06	1.2025e+06	2.72816e+06	1.414	0.151	0.5	-2.73	0.632151	0.000428857	1	0.0733719
	680.423	1.898	121768	207577	144978	86602.5	219069	322312	135772	155493	230810	146086	75133.1	660406	323204	121738	251096	118722	1.413	0.995	0.5	-0.01	0.751055	0.998861	1	1
C8 H7 N3 O5	225.038	7.128	224804	63723.4	73139.5	57562.8	2.27603e+06	1.81334e+06	2.24524e+06	2.48235e+06	143693	93662.9	99542.8	88251.3	2.10939e+06	1.5096e+06	2.27115e+06	2.61567e+06	1.412	0.969	0.5	-0.05	0.909906	0.997356	1	1
C17 H39 N7 O14 S	597.227	7.81	474053	378216	314321	249580	319296	273077	435945	334254	637474	343322	592635	384825	123488	409352	522080	132689	1.411	0.829	0.5	-0.27	0.740063	0.730107	1	1
C7 H7 N O	121.053	3.454	213402	426557	177690	534928	297819	223630	240280	227818	2.03203e+06	459658	443388	236130	207408	99642.7	139838	655206	1.411	0.742	0.5	-0.43	0.593875	0.98522	1	1
C11 H11 Cl N3 P	251.039	18.138	378447	156030	516692	756763	146988	156140	475287	591555	763499	481247	706008	555877	119706	444147	283847	620851	1.41	1.153	0.5	0.21	0.727756	0.996413	1	1
C3 H N2 O3 P3	205.92	18.321	1.19371e+06	523733	186467	556172	125021	154688	357507	499671	921624	1.24836e+06	452831	600488	52040.7	837940	653900	1.36525e+06	1.409	2.913	0.5	1.54	0.927806	0.787316	1	1
C2 H Cl2 O9 P3 S5	491.685	17.91	17244.2	77998	119555	55151.8	58145.2	62494.5	92258.5	101609	38343	96026.2	91386.6	104340	84469.6	94649.6	264515	87715.3	1.408	1.178	0.49	0.24	0.825934	0.720759	1	1
C11 H29 N7 O6 S	387.189	3.371	8.08885e+06	6.1684e+06	6.77238e+06	6.92716e+06	2.58221e+06	3.26177e+06	1.55907e+06	3.76119e+06	6.61954e+06	5.71416e+06	1.26558e+07	1.64844e+07	2.53206e+06	3.1875e+06	1.82693e+06	1.95333e+06	1.407	0.768	0.49	-0.38	0.618711	0.945472	1	1
C8 H12 N2 O7	248.064	11.218	39932.2	23094.3	28680.7	26864.5	394885	353243	452704	460617	41722.1	20673.8	40041.2	38053.1	415451	289839	455014	595183	1.406	1.027	0.49	0.04	0.833754	0.998557	1	1
C4 H6 N2	82.053	8.332	320639	241963	30387.7	197714	4.93951e+06	3.93897e+06	5.05737e+06	5.90575e+06	451626	238708	379279	216134	4.59528e+06	3.03549e+06	6.23772e+06	8.58642e+06	1.406	1.084	0.49	0.12	0.364306	0.998842	1	1
	576.205	8.046	162698	299266	160760	163407	385553	157782	175572	91704.5	298631	216155	242158	207010	451619	138430	290793	113441	1.405	1.288	0.49	0.36	0.896156	0.942168	1	1
C6 H8 O4	144.042	2.117	4.00505e+07	4.75843e+07	5.90665e+07	6.20772e+07	2.29586e+07	2.13504e+07	1.89074e+07	7.00743e+06	6.94224e+07	7.79642e+07	1.07144e+08	7.18715e+07	2.11454e+07	1.53895e+07	1.90691e+07	1.19416e+07	1.405	0.856	0.49	-0.22	0.287008	0.998991	0.936812	1
C17 H28 Cl N O3	329.175	8.321	236053	315793	380110	447106	645558	507256	599856	546295	550495	521839	415111	454792	549889	621333	643948	789099	1.403	1.104	0.49	0.14	0.055839	0.773342	0.34752	1
	313.153	3.362	5.06623e+06	3.76774e+06	4.20575e+06	4.22153e+06	963320	1.54578e+06	477405	1.47691e+06	6.40348e+06	5.40887e+06	5.20704e+06	6.84369e+06	1.15393e+06	1.35847e+06	775215	1.20444e+06	1.402	0.966	0.49	-0.05	0.484972	0.980856	1	1
C9 H13 N3 O4	227.091	5.633	124676	30186.3	38151.9	31405.3	1.15311e+06	731031	877378	1.01344e+06	58918.7	37393	85659.5	38527	1.04449e+06	590311	1.33674e+06	1.80523e+06	1.401	1.259	0.49	0.33	0.982908	0.952558	1	1
C14 H39 N10 O P S2	458.25	2.022	935940	1.9065e+06	2.25928e+06	1.61355e+06	2.31395e+06	2.7014e+06	2.11202e+06	708818	8.52994e+06	2.64687e+06	2.17757e+06	2.28189e+06	2.57014e+06	1.82842e+06	2.36211e+06	1.64315e+06	1.4	0.947	0.49	-0.08	0.230278	0.962948	0.845045	1
C18 H44 N10 O8	528.334	2.127	3.74728e+07	2.93904e+07	3.09232e+07	3.81227e+07	4.58917e+06	4.88383e+06	4.14492e+06	3.38099e+06	5.00375e+07	4.56737e+07	5.99974e+07	4.06122e+07	5.60649e+06	3.78621e+06	4.855e+06	2.55236e+06	1.399	0.989	0.48	-0.02	0.137222	0.991219	0.636006	1
C40 H86 N7 O2 P3 S	821.578	1.754	29461.1	18823.4	27181.3	19451.3	5.4034e+06	3.78611e+06	4.54174e+06	2.84193e+06	55861	37032.6	28189.4	15194.7	4.7537e+06	5.00978e+06	4.70111e+06	2.88495e+06	1.399	1.135	0.48	0.18	0.688197	0.996876	1	1
C10 H19 N3 O9	325.109	2.136	5.31381e+06	5.39354e+06	6.00906e+06	7.80705e+06	697792	857549	557633	416863	7.98884e+06	7.92162e+06	1.463e+07	7.84115e+06	898471	803947	672119	291120	1.395	1.176	0.48	0.23	0.357528	0.999998	1	1
	409.104	8.035	156358	312238	322536	392471	315675	782660	391271	438640	479918	414475	471232	371008	373378	463239	471762	404136	1.395	1.045	0.48	0.06	0.208897	0.989631	0.80118	1
	634.061	1.853	691008	669681	723497	530925	1.09324e+06	1.05065e+06	707458	414874	993714	1.00422e+06	568320	904056	561642	529169	658540	495975	1.395	0.62	0.48	-0.69	0.552929	0.423225	1	1
C19 H43 N5 O P2 S	451.27	2.034	66407.6	53610.8	53917.1	63986.7	814573	1.09783e+06	843173	735536	120264	71337.7	88229.4	76041.9	43593.7	42675.9	34998.9	113899	1.393	0.052	0.48	-4.26	0.328517	1.09955e-07	1	0.000144224
C3 H3 O7 P3 S5	403.771	18.591	165985	226839	62494.6	194006	162602	158773	219675	207653	301395	166982	265918	234612	132651	345232	223799	217655	1.39	1.192	0.48	0.25	0.325562	0.932595	1	1
C9 H23 N7 O2 P2 S2	387.08	3.273	1.8055e+07	1.2663e+07	9.90028e+06	1.37585e+07	3.60707e+06	2.93893e+06	3.38137e+06	3.57628e+06	2.27049e+07	1.40308e+07	3.35469e+07	1.07822e+07	2.68187e+06	1.90693e+06	2.12024e+06	2.86651e+06	1.39	0.69	0.48	-0.53	0.447016	0.382006	1	1
C20 H18 N O4	336.123	7.906	776468	739041	651618	517615	559998	511522	697659	595757	989445	842838	989257	942319	546179	555978	640630	557177	1.389	0.963	0.47	-0.05	0.00855912	0.992852	0.0930614	1
C6 H6 O	94.0418	1.992	1.63372e+06	1.29177e+06	1.35549e+06	1.0788e+06	1.63719e+06	1.14187e+06	1.48614e+06	1.44273e+06	1.73619e+07	2.13014e+06	1.54676e+06	1.03631e+06	1.2178e+06	960892	1.10501e+06	2.1008e+06	1.389	0.793	0.47	-0.33	0.425154	0.996644	1	1
C4 H4 Cl P S3	213.891	8.304	261736	794937	1.5811e+06	1.89191e+06	369385	499171	483602	437617	956163	1.5819e+06	1.71723e+06	1.78789e+06	525588	602705	618315	700391	1.389	1.325	0.47	0.41	0.477038	0.791269	1	1
	573.631	17.897	16910.9	145801	127554	60532.7	84801.4	96805.8	120874	122373	134555	82380.3	173386	126366	98311	199922	150386	107508	1.387	1.185	0.47	0.24	0.39531	0.924054	1	1
C6 H8 N2 O2	140.059	5.35	162028	21685.7	33794.5	33169.7	905976	384454	327745	555112	50690.3	28911.4	55583.2	42192.5	801498	312883	1.04576e+06	1.03326e+06	1.387	1.953	0.47	0.97	0.999794	0.820219	1	1
C20 H28 N3 O P	357.194	12.29	22177.8	14375.6	15247	15387.2	154287	108551	139398	226149	23839.4	21277.4	20887.9	21192.9	122427	70670	184630	271906	1.386	1.046	0.47	0.06	0.675951	0.996936	1	1
C22 H20 F N3 O S	393.13	8.041	1.70098e+06	2.16547e+06	2.20423e+06	2.32146e+06	2.66219e+06	2.19833e+06	3.52673e+06	3.34561e+06	3.34015e+06	2.71647e+06	3.34799e+06	2.52175e+06	3.22214e+06	2.6687e+06	3.25394e+06	3.43744e+06	1.386	1.078	0.47	0.11	0.0372807	0.878461	0.260106	1
	135.039	8.215	176259	1.1444e+06	1.07266e+06	1.30302e+06	1.88332e+06	1.429e+06	1.94928e+06	1.24107e+06	1.86096e+06	695320	2.22393e+06	1.20638e+06	818512	1.80952e+06	2.07157e+06	2.03781e+06	1.384	1.162	0.47	0.22	0.47097	0.999995	1	1
C24 H40 N O8 P S3	597.165	3.306	1.28999e+07	1.79693e+06	2.69986e+06	2.16201e+06	676102	875353	675232	444417	6.58416e+06	1.64177e+06	4.66834e+06	2.05651e+06	448342	526452	414074	367796	1.383	0.638	0.47	-0.65	0.998416	0.767441	1	1
	201.181	1.955	3.60168e+06	3.35154e+06	4.79895e+06	6.01955e+06	57799.3	72042.6	46258.8	49795.8	5.55609e+06	6.0589e+06	7.3956e+06	4.84537e+06	34148.6	64725.8	62453.8	37607.6	1.383	0.93	0.47	-0.1	0.345684	0.824131	1	1
	657.407	1.927	1.27885e+06	245263	2.08276e+06	935551	762422	1.5852e+06	308405	677688	392526	1.24903e+06	1.81109e+06	1.92506e+06	1.4525e+06	603500	872110	346525	1.382	1.025	0.47	0.04	0.959725	0.999996	1	1
C47 H86 N3 P S5	883.516	18.097	21763.9	997214	240700	922323	239118	355738	523228	558229	647323	693704	913431	1.02378e+06	251251	640339	271229	567673	1.382	0.954	0.47	-0.07	0.385211	1	1	1
C12 H24 O2	200.178	1.951	3.18185e+07	2.88278e+07	3.95602e+07	5.07443e+07	680178	616721	539340	351478	4.71803e+07	5.14508e+07	6.13599e+07	4.00407e+07	538794	613298	461693	353024	1.382	0.865	0.47	-0.21	0.360007	0.939912	1	1
C26 H14	326.11	2.154	568398	791039	630175	718138	196869	302033	156380	361060	873372	989361	1.59398e+06	840519	148731	61842.6	192256	216524	1.382	0.683	0.47	-0.55	0.404474	0.233223	1	1
C3 H5 Cl O16 P2 S4	521.763	18.494	226937	333412	324910	320660	237247	256055	433191	358871	476142	415588	477030	391961	264857	623504	464661	480058	1.381	1.536	0.47	0.62	0.186228	0.273682	0.749293	1
C H3 Br2 O4 P	267.811	8.22	88564.5	431958	377043	341189	98237.6	124285	49910.9	53944.7	484737	507256	582759	268596	218025	175318	125485	281172	1.381	2.585	0.47	1.37	0.483074	0.0852113	1	1
C29 H61 O18 P	728.359	1.951	2.42673e+06	4.60611e+06	6.96993e+06	5.97055e+06	1.24294e+06	1.2052e+06	815647	1.10175e+06	1.11334e+07	5.72553e+06	7.0653e+06	7.52476e+06	979370	734013	976677	1.40987e+06	1.379	0.848	0.46	-0.24	0.174405	0.985459	0.723928	1
C2 H N4 O2 P S	175.954	9.805	835200	381474	618408	466424	478285	542756	652808	458082	843263	662035	833377	597052	972436	608806	681220	643616	1.378	1.298	0.46	0.38	0.3728	0.303666	1	1
	684.646	1.816	185704	236019	312644	390361	212182	103099	213549	183164	279937	282155	473290	473324	132516	74900.3	53657.8	186800	1.377	0.525	0.46	-0.93	0.714879	0.270782	1	1
C7 H12 Br Cl N3 P	282.963	8.222	35089.8	21442.5	22313.1	23367.8	237201	288564	262461	313738	36965	27850.7	35041.7	20934.4	199857	110718	271696	313955	1.377	0.856	0.46	-0.22	0.859338	0.572471	1	1
C9 H9 N	131.073	6.096	170807	539045	392950	481383	869748	687354	770639	873744	586640	615445	506246	743740	553286	431887	840348	634030	1.375	0.724	0.46	-0.47	0.14309	0.573663	0.647939	1
C14 H21 N8 O6 P	428.129	7.731	17542.6	35900.2	33651.1	30616	478264	366696	443895	641154	82067	38954.1	49402.4	30575.7	601436	488236	613379	866776	1.375	1.317	0.46	0.4	0.163112	0.590196	0.701055	1
C12 H24 O11	344.132	5.659	675384	1.817e+06	2.14012e+06	2.65624e+06	248775	317150	474112	433645	3.20889e+06	2.01679e+06	2.80078e+06	2.63787e+06	352757	246810	248629	303212	1.374	0.735	0.46	-0.44	0.284892	0.812382	0.93343	1
C33 H71 N9 O3 P2	703.515	1.868	552588	496528	719187	345608	1.35728e+07	1.2034e+07	3.99164e+06	4.35336e+06	865726	327463	1.46871e+06	576107	1.34303e+07	5.65268e+06	1.0908e+07	3.64344e+06	1.374	1.011	0.46	0.02	0.859028	0.999979	1	1
	153.891	8.235	323344	362846	427898	480223	206160	221287	219005	189001	599030	547971	519590	534902	289387	261090	275789	326164	1.369	1.329	0.45	0.41	0.0051988	0.0068581	0.0647383	0.464168
	797.588	17.924	105902	74720.6	138654	64252.1	75135.3	52470.1	64293.4	84622.2	122891	74481.3	124428	132785	74512.1	138921	159342	92564.6	1.369	1.66	0.45	0.73	0.804476	0.148376	1	1
C23 H45 N5 O8	519.325	2.073	506359	328482	338635	376798	1.46897e+06	1.43471e+06	346779	412048	273639	582698	510087	465808	601525	228180	329336	781038	1.364	0.504	0.45	-0.99	0.978005	0.486578	1	1
	538.153	8.195	24598.1	17050.3	15641.6	16380.9	131455	113951	185835	185587	24483.5	21092.8	24564.4	19063.6	68083.7	32879	97566.9	104679	1.363	0.522	0.45	-0.94	0.802	0.0203984	1	0.882063
C12 H18 O7 S	306.076	10.954	52729.3	29338	33012.3	43459.7	673124	703077	743622	998219	63313.8	40732.7	33193.7	63764.7	765928	563764	880670	995187	1.361	1.138	0.44	0.19	0.622128	0.999603	1	1
	463.2	1.78	672149	571981	982563	497597	683477	304726	377796	403551	966594	724989	1.16707e+06	643419	519984	290286	521542	379697	1.36	1.151	0.44	0.2	0.627407	0.999861	1	1
C9 H18 N5 O5 P S	339.074	10.844	78181.2	50357.2	48435.9	81726.4	721454	1.00561e+06	812411	1.32186e+06	92017.6	82666.1	94625.7	64731.7	934111	870414	1.09118e+06	1.3637e+06	1.359	1.114	0.44	0.16	0.385129	0.907624	1	1
C47 H29 N3 O3	683.22	6.308	300952	494439	265119	360598	95916.1	102324	94319.6	98499.3	430220	428395	468673	611795	80832.7	77201.1	78345.8	88455.5	1.359	0.819	0.44	-0.29	0.0616899	0.405344	0.374614	1
C6 H5 N2 P S5	295.879	9.928	214690	175566	231556	461857	91121.4	119714	115229	110863	241093	268415	384770	337802	201515	49565.2	80958.3	342469	1.358	1.249	0.44	0.32	0.952515	0.960743	1	1
C12 H11 N O3 S	249.044	18.159	5.44271e+07	5.24699e+07	3.44195e+07	4.62374e+07	9.06369e+06	1.03337e+07	6.30041e+07	4.21706e+07	7.99644e+07	5.39999e+07	8.22005e+07	4.7707e+07	1.42887e+07	9.83022e+07	5.65177e+07	4.60086e+07	1.357	1.953	0.44	0.97	0.893142	0.500128	1	1
C25 H44 N4 O3	448.342	1.896	807282	408469	693929	284315	2.29601e+06	3.09755e+06	1.94766e+06	759232	1.00943e+06	516602	396485	978690	2.08453e+06	1.47209e+06	2.29066e+06	389762	1.356	0.838	0.44	-0.25	0.910836	0.862224	1	1
C37 H81 N9 O2 P2	745.599	1.852	446352	401070	467338	279164	2.05271e+06	2.96091e+06	2.57546e+06	380014	641883	507244	218527	909201	1.82014e+06	2.02577e+06	2.55376e+06	830347	1.356	0.831	0.44	-0.27	0.937762	0.998618	1	1
C30 H43 Cl N2 O5	546.281	2.04	616202	556499	887327	409273	133986	139238	124012	118493	889253	700589	1.59098e+06	696469	189303	198616	140968	150067	1.356	1.315	0.44	0.4	0.161939	0.5187	0.700255	1
	481.745	18.559	150571	194956	242260	237435	149468	156109	353224	269844	352990	304592	281444	244979	191025	461831	307514	328705	1.355	1.494	0.44	0.58	0.368588	0.420039	1	1
	734.127	1.737	42253.6	45158.6	81614	59225.9	37482.4	32790.5	24942.7	40886.5	58734	103961	82640.9	39575.5	56381.8	31889	53987.5	96124	1.354	1.571	0.44	0.65	0.870786	0.250314	1	1
C H3 O12 P3	299.884	9.813	259625	215325	209297	181034	135314	161347	211620	145984	315654	297566	277502	159733	173614	159889	110793	105964	1.354	0.881	0.44	-0.18	0.744171	0.700656	1	1
C14 H22 O4	254.152	1.99	754736	399926	313284	233575	327036	445326	339686	577311	6.4736e+06	525185	232126	439950	399954	296082	321861	806840	1.353	0.919	0.44	-0.12	0.642881	0.999988	1	1
C14 H19 N O	217.147	2.003	1.06542e+06	539080	428740	353721	949170	912193	588265	806875	9.70997e+06	681790	301607	625479	573075	527458	668811	1.17491e+06	1.351	0.722	0.43	-0.47	0.673177	0.995197	1	1
	605.363	1.919	140621	136185	108310	89358.4	239783	795603	148610	203836	217953	172236	74201.7	158011	144773	133248	168958	129948	1.351	0.627	0.43	-0.67	0.903669	0.225071	1	1
C17 H16 O2 S	284.087	2.058	1.47988e+06	748791	595526	491324	1.31841e+06	1.26705e+06	817109	1.12076e+06	1.34873e+07	947017	418937	868800	796011	732647	928989	1.63197e+06	1.351	0.722	0.43	-0.47	0.673177	0.995197	1	1
C11 H11 N O8	285.049	12.9	21746.6	19072.3	15070.8	16351.8	696039	552306	640423	853860	25486.4	22360.5	35132.5	20244.1	565169	240098	755908	872216	1.351	0.988	0.43	-0.02	0.494301	0.805359	1	1
C25 H38 N9 O P3 S	605.214	8.053	552876	692889	794760	789164	1.28778e+06	1.13402e+06	1.41328e+06	1.35742e+06	1.14944e+06	935493	1.0662e+06	778958	1.36072e+06	1.01838e+06	1.26547e+06	1.33249e+06	1.351	0.982	0.43	-0.03	0.0339831	0.970096	0.244021	1
C6 H2 Cl3 N O3 P2 S3	398.77	12.612	1.6515e+06	112706	104814	66202.7	140515	137297	180679	91163.7	114183	243233	179390	83076.8	88201.4	115691	119507	113117	1.35	0.824	0.43	-0.28	0.954486	0.981037	1	1
C9 H4 N9 O P	285.028	8.545	95452.2	147510	131569	114466	75592.6	77093.6	83924.4	78858.6	187415	154376	177615	152027	99720.1	88293.4	105794	71412.5	1.349	1.206	0.43	0.27	0.0281314	0.534546	0.215368	1
C27 H44 O7	480.309	1.846	2.37293e+06	1.52336e+06	1.77506e+06	1.06033e+06	2.68221e+06	1.45073e+06	2.21175e+06	1.69268e+06	2.24942e+06	2.19644e+06	3.43098e+06	2.13225e+06	1.61943e+06	1.49052e+06	1.88996e+06	2.41511e+06	1.348	0.899	0.43	-0.15	0.173108	0.981714	0.719302	1
C11 H12 N2 O S2	252.04	6.265	2.11052e+06	6.80602e+06	6.64763e+06	6.73183e+06	1.75581e+06	2.37796e+06	2.69213e+06	3.24759e+06	8.14841e+06	9.0589e+06	8.95474e+06	9.3256e+06	2.39139e+06	1.9897e+06	2.3087e+06	2.80507e+06	1.346	0.927	0.43	-0.11	0.120102	0.99768	0.582739	1
	70.0297	8.256	617231	815565	616500	896649	746609	799083	752004	675902	1.00597e+06	905710	1.34968e+06	922858	681744	472188	456548	707094	1.346	0.77	0.43	-0.38	0.0723094	0.208578	0.418438	1
C25 H57 N7 O18	743.374	2.406	6.23705e+06	9.42764e+06	1.06583e+07	8.78177e+06	2.70183e+06	2.41577e+06	2.3121e+06	1.90554e+06	1.72488e+07	7.75822e+06	1.2846e+07	1.1667e+07	3.34237e+06	1.73206e+06	2.60759e+06	1.2557e+06	1.346	0.918	0.43	-0.12	0.466513	0.96124	1	1
C9 H19 N O11 S	349.071	4.991	125968	284890	331068	249174	252024	263378	208129	212756	450689	356266	362179	270393	246873	261350	208905	214777	1.345	0.993	0.43	-0.01	0.140107	0.999996	0.644067	1
C46 H69 N5	691.557	18.085	363458	1.58614e+06	886455	1.50832e+06	536188	641501	590555	880578	1.43912e+06	1.80581e+06	1.51755e+06	1.69818e+06	689244	1.28099e+06	887631	939471	1.343	1.483	0.43	0.57	0.244357	0.57832	0.86782	1
C6 H12 O7	196.058	8.319	61310.5	57910	52851.7	56400.5	862291	965303	1.16196e+06	1.6398e+06	80661.6	55774.8	72769.1	88325.5	1.07313e+06	1.02186e+06	981737	1.88214e+06	1.342	0.985	0.42	-0.02	0.451618	0.981508	1	1
C2 H2 N4 O5 P2 S	255.921	10.443	2.26817e+07	1.42701e+07	1.8021e+07	1.45234e+07	1.46436e+07	1.7018e+07	2.2466e+07	1.59648e+07	2.14648e+07	2.21861e+07	2.84577e+07	1.89284e+07	1.09662e+07	1.68542e+07	1.88995e+07	1.64223e+07	1.341	1.009	0.42	0.01	0.272222	0.867746	0.91243	1
C16 H38 Cl N4 P S	384.228	1.964	20010	18249.5	18264.1	23965.6	830774	698721	750660	764586	14911.7	20860.1	36307.3	30450.5	500175	516910	453035	411256	1.341	0.629	0.42	-0.67	0.613581	0.0374254	1	1
C5 H4 Br N2 O3 P3	311.862	12.595	392966	339711	1.65458e+06	1.64278e+06	1.4279e+06	1.48868e+06	1.37652e+06	1.49254e+06	1.26218e+06	1.90188e+06	1.46633e+06	1.23331e+06	936591	1.04303e+06	1.38738e+06	1.05883e+06	1.34	0.721	0.42	-0.47	0.268019	0.822978	0.909968	1
C9 H8	116.063	2.012	1.34514e+06	1.36017e+06	1.38567e+06	1.50189e+06	1.45913e+06	1.94491e+06	1.07611e+06	861951	7.06387e+06	2.01989e+06	1.65954e+06	1.38779e+06	1.18127e+06	1.14576e+06	609617	1.62381e+06	1.34	0.918	0.42	-0.12	0.383461	0.952447	1	1
C9 H17 N O3	187.121	3.671	28460.3	25782.7	22747.2	21695.5	19694.3	18262.1	20974.1	23362.9	29673.1	35240.7	29497.2	64220.6	3.77572e+06	23818.5	27997.3	24295.8	1.338	1.286	0.42	0.36	0.963426	0.398739	1	1
C9 H19 O P3	236.066	7.875	477620	83698.1	195854	553075	64815.5	65277.2	96804.2	160318	657076	285953	300967	599830	157886	66623.8	99457.6	210274	1.338	1.588	0.42	0.67	0.621467	0.88652	1	1
C8 H8 O2 S	168.024	8.139	130559	114809	132251	102048	2.01443e+06	1.57674e+06	2.11956e+06	3.05904e+06	222951	130565	197614	103632	1.7551e+06	1.08355e+06	2.06189e+06	2.50698e+06	1.337	0.923	0.42	-0.12	0.580162	0.810413	1	1
C4 H13 Cl3 N6 O S	297.996	8.151	158477	133120	112662	103693	64703.1	62744.4	100801	69748.5	162781	195354	165940	120089	90433.6	59226.6	105755	79873.9	1.337	1.267	0.42	0.34	0.438371	0.871579	1	1
C H4 Cl O18 P3 S4	559.719	18.446	205204	351269	299400	369683	263060	233549	483086	471701	511790	367572	444109	425941	274398	683416	504692	448166	1.337	1.297	0.42	0.37	0.357226	0.595778	1	1
C32 H38 N4 O2	510.304	2.159	4.67287e+08	4.38249e+08	5.06942e+08	5.89575e+08	6.52505e+07	6.44155e+07	5.60389e+07	5.29871e+07	6.50613e+08	6.51862e+08	9.76549e+08	6.15181e+08	7.47249e+07	6.54796e+07	6.62992e+07	4.96986e+07	1.337	1.094	0.42	0.13	0.0365123	0.940432	0.257946	1
C19 H14 N2 O4	334.099	2.163	22195.6	17918.5	16855.9	21386.4	20449	7085.43	9462.95	10382.2	40196	22458.8	29924.7	22543.7	123974	58907.9	160100	78252.4	1.335	10.19	0.42	3.35	0.494977	7.41403e-06	1	0.0026522
C7 H8	92.0625	4.985	225590	42874.6	55633	43711.2	736932	483332	496537	503816	58281	90853.3	74306.5	55416.6	420370	265358	404144	583892	1.335	0.824	0.42	-0.28	0.999922	0.77966	1	1
C7 H8 N5 O3 P	241.038	8.554	227319	308018	248777	262831	152636	168884	189376	186008	376086	307479	373561	289722	229763	194211	186731	173846	1.331	1.073	0.41	0.1	0.0515326	0.5393	0.327594	1
C3 H5 O8 P S4	327.859	18.789	711503	689160	453547	1.0475e+06	381200	441630	1.69558e+06	956526	994565	906456	955858	728457	415792	1.55308e+06	1.40504e+06	928614	1.33	1.669	0.41	0.74	0.892188	0.851181	1	1
C7 H14 N5 O10 P3	420.995	12.897	11273.8	8552.42	10050.5	10479.3	510063	336749	355570	841190	15743.4	13428.4	11696.7	13853.6	330027	231349	476615	412568	1.329	0.858	0.41	-0.22	0.437623	0.428084	1	1
C3 H9 Cl N9 O5 P S	348.987	8.139	24898.4	175307	137601	130589	132099	61803.7	56768.7	104313	184713	175367	180676	149430	139347	151471	84189.8	102182	1.328	1.454	0.41	0.54	0.383464	0.798928	1	1
C10 H15 N4 O9 P	366.055	9.318	8733.95	6551.88	7372.85	6065.24	167297	187447	224511	304712	13347.7	6673.77	11797.2	6419.57	497540	337525	500264	594969	1.326	2.422	0.41	1.28	0.602119	0.00695958	1	0.464168
	399.769	12.623	1.46058e+06	217417	164705	213387	132957	112376	221187	139515	365480	397331	205770	176821	100772	140779	130390	132730	1.326	0.966	0.41	-0.05	0.965201	0.978573	1	1
C6 H3 O P3	183.939	18.935	730878	664075	631668	2.4266e+06	353725	1.52623e+06	1.23532e+06	1.85713e+06	924961	2.78823e+06	924393	890268	252577	1.08971e+06	927720	663593	1.326	0.576	0.41	-0.8	0.940175	0.710641	1	1
	221.894	17.877	28551.3	3.41843e+06	2.28675e+06	3.44477e+06	2.04963e+06	1.5973e+06	3.81348e+06	3.56869e+06	3.98599e+06	3.09496e+06	4.07378e+06	3.57313e+06	2.16657e+06	4.98725e+06	3.72911e+06	4.48936e+06	1.325	1.463	0.41	0.55	0.412814	0.975367	1	1
	604.217	8.049	202420	302818	277605	319392	466707	365856	504451	450283	443726	364089	404893	306360	436039	338198	425094	478650	1.325	0.939	0.41	-0.09	0.0652578	0.943834	0.390852	1
C9 H21 N S2	207.111	4.246	164489	128215	132282	68351.9	443028	498759	297171	1.48937e+06	133001	218004	212110	130285	366024	338697	1.33698e+06	307251	1.325	0.748	0.41	-0.42	0.787331	0.973121	1	1
C6 H14 O15 S	358.006	10.486	29444	12449.2	11170.3	9347.6	310258	305818	367140	365242	17524.8	13755.9	22040.5	12485.2	305262	280219	541290	576863	1.324	1.253	0.41	0.33	0.941104	0.870981	1	1
C7 H7 F O2 S	174.015	3.35	1.42615e+06	952417	1.00781e+06	1.04219e+06	275837	296773	233781	283048	1.35428e+06	1.35782e+06	1.48627e+06	582958	202047	255227	162233	261873	1.323	0.818	0.4	-0.29	0.998833	0.641655	1	1
C6 H11 Cl N3 O8 P S	350.97	8.367	106865	109762	84434.3	73948.6	42637.9	28619.3	31827.8	28001.7	140054	115542	137444	99162.2	22799.2	31978.8	45252.5	44415.6	1.322	1.264	0.4	0.34	0.35478	0.96512	1	1
C3 H6 Cl O3 P3	217.923	17.923	11329.9	214898	468090	181755	391818	427208	324826	246313	295288	252759	271382	230229	481211	363347	249550	299468	1.321	0.925	0.4	-0.11	0.570037	1	1	1
C18 H23 N4 P3	388.117	7.931	3.67443e+06	2.44636e+06	2.11444e+06	2.37425e+06	2.01387e+06	2.13011e+06	2.01027e+06	2.42498e+06	3.28618e+06	3.08152e+06	3.30356e+06	2.92632e+06	1.57755e+06	1.99071e+06	2.46006e+06	2.48956e+06	1.321	1.074	0.4	0.1	0.40836	0.998015	1	1
	211.85	8.216	86492.8	215923	254204	261645	38648.6	114489	129917	72394.4	405155	310166	310458	286134	177925	113162	125098	176431	1.32	1.613	0.4	0.69	0.269883	0.216476	0.911008	1
C15 H25 N10 O2 P S2	472.131	8.94	77655.6	44715.8	58473.1	45889.5	963254	999675	1.23715e+06	1.19827e+06	120886	72573.6	65184.5	48702.5	859942	583130	904132	1.16676e+06	1.32	0.803	0.4	-0.32	0.52506	0.600208	1	1
	712.435	1.941	8.45413e+06	3.71814e+06	6.41746e+06	4.25195e+06	1.2049e+07	1.56025e+07	1.16037e+07	5.28481e+06	7.12536e+06	8.33968e+06	6.95717e+06	2.63305e+06	1.51003e+07	9.57066e+06	1.51537e+07	6.87895e+06	1.32	1.043	0.4	0.06	0.997424	0.996372	1	1
C6 H6 O3	126.032	2.044	1.56247e+07	1.92453e+07	2.15597e+07	2.24646e+07	1.2355e+07	1.19411e+07	1.0401e+07	4.23793e+06	2.73205e+07	2.65098e+07	3.3692e+07	2.6272e+07	1.13124e+07	8.90215e+06	1.04081e+07	7.71805e+06	1.319	0.864	0.4	-0.21	0.303723	0.992693	0.96977	1
C24 H45 N3 O14 P2	661.238	6.252	110871	175356	160265	167606	21904	20000.7	17583.6	27922	236458	195964	186475	250159	17474.2	24561.3	34030	18156.3	1.319	1.019	0.4	0.03	0.164052	0.986733	0.701055	1
C9 H12 Cl N5 O	200.042	3.479	461451	922368	558593	1.1567e+06	643990	483566	519570	492622	4.27576e+06	993942	958761	510596	448488	260450	612304	269446	1.319	0.709	0.4	-0.5	0.570641	0.793084	1	1
C5 H14 N O P3	197.03	9.094	241453	248151	250686	239243	569344	435891	600386	525228	369597	275892	403141	262949	717914	585621	976449	907301	1.318	1.485	0.4	0.57	0.16329	0.0336379	0.701055	1
C11 H20 O2	184.146	1.997	22946.1	21864.5	23726.3	26368.3	226706	189372	161515	166307	29331.6	32101.4	39315.2	26364.8	38096.1	64612.9	37016.2	40319.9	1.316	0.22	0.4	-2.18	0.165946	4.57594e-07	0.703001	0.000450158
C32 H49 N O2 P2 S	573.3	2.165	2.59095e+06	4.63888e+06	6.64212e+06	6.44176e+06	452225	493941	469728	507679	6.41041e+06	7.59166e+06	1.16793e+07	6.99062e+06	796706	656644	489901	618353	1.316	1.323	0.4	0.4	0.0907443	0.524698	0.486483	1
	728.449	1.744	473324	361324	359828	140032	215013	176582	66939.9	85474.6	157802	407395	540639	810544	139502	128869	97550.9	183907	1.315	1.024	0.39	0.03	0.861906	0.993486	1	1
	544.661	18.474	186329	140287	30317.7	125383	160846	148974	197586	199916	224664	122912	152805	196242	61135.3	328926	183502	176860	1.314	1.005	0.39	0.01	0.554436	0.995136	1	1
C3 H3 O5 P S4	277.861	18.531	1.76553e+06	1.90513e+06	1.27759e+06	1.78249e+06	1.02541e+06	1.0258e+06	2.21476e+06	2.10458e+06	2.81584e+06	2.29143e+06	2.36882e+06	2.17235e+06	1.15188e+06	3.0794e+06	2.10741e+06	2.19587e+06	1.313	1.375	0.39	0.46	0.391595	0.547847	1	1
	914.517	18.078	21538.6	597726	633876	559538	269048	235039	349854	262530	798460	735219	668459	783138	288165	340028	314557	454048	1.312	1.231	0.39	0.3	0.333833	0.981963	1	1
C6 H13 N4 O2 P	204.079	2.033	1.23868e+06	1.60682e+06	1.71473e+06	1.39164e+06	1.30578e+06	1.82086e+06	1.34752e+06	1.19024e+06	1.8531e+07	2.14657e+06	1.78297e+06	1.45688e+06	1.41951e+06	1.08599e+06	1.79605e+06	2.24227e+06	1.311	1.212	0.39	0.28	0.343404	0.99223	1	1
C32 H52 N7 O P S	613.367	2.187	2.87238e+06	887345	871150	968642	244976	375837	194593	449289	892486	1.2342e+06	1.40144e+06	1.19713e+06	185075	91376.1	239236	269434	1.31	0.683	0.39	-0.55	0.999284	0.399244	1	1
C6 H8 O4	144.042	5.646	132179	51830.3	46681.1	33295.3	838931	615827	825159	916030	80089.6	51242.7	73751.7	55273.7	354150	236292	386213	511761	1.31	0.445	0.39	-1.17	0.970323	0.0413679	1	1
C6 H9 Br N2 O2	219.986	8.348	358798	394424	357854	412354	74048.2	135316	171459	189137	476673	449575	534165	509317	176524	98788.9	92484.5	154227	1.309	0.825	0.39	-0.28	0.553465	0.984519	1	1
C27 H36 N4 O3	510.296	1.783	11553.9	10559.9	15248.6	10912.1	96641.2	84300.8	82040.2	75093.7	31337.9	13582.9	15814.2	8524.2	171613	168957	236976	180544	1.309	2.117	0.39	1.08	0.618283	0.011491	1	0.628015
C53 H69 N O3	767.53	1.756	16368.8	14960.5	21603.2	15459.5	605490	680166	463664	396501	44397.3	19243.3	22404.4	12076.5	560525	509217	373879	174080	1.309	0.826	0.39	-0.28	0.80287	0.624933	1	1
C47 H64 N10	768.533	1.766	14427.4	13186.1	19041	13626	206244	274424	206952	112800	39131.6	16961	19747.2	10644.2	218254	150299	203267	50662.7	1.309	0.856	0.39	-0.22	0.867329	0.747964	1	1
C16 H35 O4 P	322.227	1.805	16091.5	14707.1	21237.3	15197.7	46990.8	46008.5	31530.2	37211.1	245639	18917.3	22024.9	11871.9	36317.3	1.45289e+06	35622.9	55914.4	1.309	1.108	0.39	0.15	0.822281	0.658756	1	1
C40 H88 N7 O P3 S	807.598	1.759	15637	14291.7	20637.4	14768.4	459610	375907	272789	96990.3	42412.6	18383	21402.8	11536.6	324863	173663	260813	141017	1.309	0.67	0.39	-0.58	0.87172	0.937408	1	1
C45 H76 N5 P3	779.531	1.744	16342.2	14936.3	22287.3	15434.5	798596	734829	591224	496625	44325.3	19212.1	22368.1	12056.9	409984	411846	501192	196995	1.309	0.62	0.39	-0.69	0.76927	0.165428	1	1
C35 H77 N10 O7 P	780.57	1.762	18904.1	17277.7	24949.3	17854	457054	481417	314048	167785	51274	22223.9	25874.6	13947	293375	257732	373891	165242	1.309	0.715	0.39	-0.48	0.806953	0.860191	1	1
C9 H14 O3	170.094	6.258	3.75693e+06	3.36921e+06	2.81698e+06	3.90613e+06	1.19028e+06	1.2606e+06	1.21222e+06	1.3579e+06	4.46641e+06	4.44289e+06	4.85321e+06	5.38342e+06	1.21832e+06	1.09251e+06	1.1665e+06	1.21158e+06	1.308	0.962	0.39	-0.06	0.00168824	0.739899	0.0283214	1
C29 H41 N O6	499.289	6.673	74975.8	26335.9	26892.1	24126.6	247259	106697	195464	278454	32689.9	28822.4	36818.7	41466	101068	88796.4	161784	263015	1.306	0.594	0.39	-0.75	0.999671	0.701999	1	1
	372.131	6.677	187700	65931.4	67323.8	63833.7	676339	694902	652429	797158	81838.4	72156.2	92174.6	103809	531470	459381	588550	755493	1.306	0.817	0.39	-0.29	0.999857	0.770043	1	1
C4 H11 N O3	121.074	7.003	1.35023e+07	4.58463e+06	6.02612e+06	3.14348e+06	1.40078e+07	4.72504e+07	7.98801e+06	2.14877e+07	6.42365e+06	6.83438e+06	7.01509e+06	7.30854e+06	7.87476e+06	7.20269e+06	1.02259e+07	4.3165e+06	1.305	0.425	0.38	-1.24	0.969474	0.0936468	1	1
C16 H42 N6 O7 P2	492.257	7.812	656365	806602	714660	567938	838756	1.03109e+06	554590	592161	974002	812791	1.28369e+06	657154	806941	847695	1.17506e+06	861178	1.303	1.194	0.38	0.26	0.356223	0.550781	1	1
C48 H75 N3 O P2	771.537	18.049	15850.5	332873	133780	429397	127525	86950.4	227562	208560	247540	360597	422973	230784	158945	199443	259118	185794	1.303	1.146	0.38	0.2	0.478155	0.964442	1	1
C19 H10 N10 O2	410.1	8.025	711060	1.02846e+06	1.03241e+06	1.22781e+06	1.12492e+06	1.4655e+06	1.67681e+06	1.8943e+06	1.34056e+06	1.34306e+06	1.48398e+06	1.16417e+06	1.52578e+06	1.28748e+06	1.32833e+06	1.39026e+06	1.302	0.865	0.38	-0.21	0.11257	0.873056	0.563564	1
	576.693	18.667	581711	123478	140051	116538	251994	89257	33941.5	219355	78035.9	235168	194979	148074	146290	644814	260217	78701.7	1.302	1.317	0.38	0.4	0.983734	0.697699	1	1
C22 H7 N O5	365.034	12.903	71079.9	53268.2	47218.8	46860	1.54216e+06	1.28162e+06	1.45204e+06	1.75953e+06	81325.5	49763.3	66566.5	64189.4	1.26185e+06	729815	1.69257e+06	1.79757e+06	1.301	0.987	0.38	-0.02	0.755365	0.849354	1	1
	619.162	1.721	264799	98016.4	269955	177018	221071	235168	164155	52556.7	49015.5	328400	246113	397383	195551	171981	139392	80218.7	1.3	0.808	0.38	-0.31	0.999235	0.99969	1	1
C4 H4 O2	84.0211	4.763	113203	142133	90584.6	164518	2.99645e+06	2.25288e+06	2.20285e+06	3.38602e+06	272414	128565	203313	102046	2.72338e+06	1.77828e+06	3.04846e+06	3.72965e+06	1.3	1.1	0.38	0.14	0.621891	0.999631	1	1
C16 H30 N P S2	331.155	18.18	4.59066e+06	6.06675e+06	5.17744e+06	6.88797e+06	2.13928e+06	2.2987e+06	6.93546e+06	7.11392e+06	7.30095e+06	8.47191e+06	6.94515e+06	7.30782e+06	1.96587e+06	1.15177e+07	6.41449e+06	7.7908e+06	1.299	1.538	0.38	0.62	0.857862	0.721066	1	1
	723.606	1.755	9298.1	8391.48	12271.4	8781.61	302735	308316	224435	89601	25219.4	10930.9	12555.6	6859.91	245468	252804	185279	53244.9	1.299	0.817	0.38	-0.29	0.906077	0.885643	1	1
C3 H2 Cl N2 P3 S5	353.773	18.457	4.83179e+06	946768	1.27768e+06	1.10855e+06	1.04161e+06	970904	1.53198e+06	1.41165e+06	1.85589e+06	1.51608e+06	1.58014e+06	954187	1.22338e+06	1.87757e+06	1.49064e+06	1.5407e+06	1.298	1.236	0.38	0.31	0.984289	0.882354	1	1
	611.238	1.761	233168	218243	198798	161495	104153	132020	81920.7	82375.8	149424	386298	276123	264629	113595	270601	94182	193665	1.297	1.647	0.37	0.72	0.762659	0.294311	1	1
C13 H25 Cl N6 O4	364.165	8.294	606319	622060	595434	707545	1.4245e+06	1.17346e+06	1.18181e+06	1.1562e+06	955655	768325	823333	596131	1.38183e+06	1.52939e+06	1.42894e+06	1.64796e+06	1.296	1.256	0.37	0.33	0.140947	0.169071	0.644104	1
	138.948	3.351	1.45543e+06	943453	1.52163e+06	2.47403e+06	2.11333e+06	1.97124e+06	1.38551e+06	2.98198e+06	1.68117e+06	1.67808e+06	2.57293e+06	2.17611e+06	2.23603e+06	1.19478e+07	2.00931e+06	4.43483e+06	1.296	1.633	0.37	0.71	0.852429	0.284384	1	1
C10 H16 N5 O14 P3	522.991	12.194	72985.3	43389.4	56172.6	46611.7	454919	546313	551113	699006	80531.8	61333	60210.2	71810.4	549836	327800	738476	910029	1.295	1.174	0.37	0.23	0.625977	0.989787	1	1
C19 H23 N3 O3 S	373.148	7.976	6.99988e+06	4.49208e+06	4.27346e+06	3.07866e+06	3.32928e+06	3.3378e+06	4.12667e+06	3.73922e+06	5.71251e+06	5.40567e+06	5.63005e+06	5.69333e+06	3.76663e+06	3.29092e+06	3.77426e+06	3.81059e+06	1.292	1.066	0.37	0.09	0.360483	0.999831	1	1
C2 H2 O10 S	217.936	10.432	1.0709e+07	2.10457e+07	1.35382e+07	1.94258e+07	1.93264e+07	1.42223e+07	2.69237e+07	1.54099e+07	3.18071e+07	1.83451e+07	2.42055e+07	1.77593e+07	1.32459e+07	1.42039e+07	2.23898e+07	2.06475e+07	1.291	1.003	0.37	0	0.32445	0.98628	1	1
C6 H13 O9 P	260.03	10.495	29336.7	12403.8	11129.6	9313.51	717357	641412	746410	635138	17460.9	12900	12387.1	17541.6	737671	582157	981559	1.42679e+06	1.29	1.265	0.37	0.34	0.992416	0.714774	1	1
C12 H12 O5	236.066	6.283	4.3552e+07	8.03942e+07	7.17836e+07	8.58562e+07	2.85086e+07	2.68458e+07	3.66679e+07	3.91954e+07	9.47465e+07	1.00256e+08	9.60635e+07	1.08898e+08	3.41921e+07	2.49272e+07	2.87017e+07	3.55464e+07	1.29	0.965	0.37	-0.05	0.0791343	0.974748	0.446123	1
C14 H25 N O11	383.142	1.97	4.79247e+07	1.71386e+07	1.68333e+07	1.66393e+07	2.21677e+07	9.03108e+06	8.99249e+06	7.87953e+06	1.55554e+07	3.47834e+07	2.42577e+07	1.95455e+07	2.97742e+07	2.02205e+07	2.28318e+07	9.23681e+06	1.289	2.389	0.37	1.26	0.999786	0.38386	1	1
C13 H33 N10 O P	376.256	1.911	2.49519e+07	1.67255e+07	1.44535e+07	1.26264e+07	2.51891e+07	3.00608e+07	2.16849e+07	1.3187e+07	2.45282e+07	1.85749e+07	9.26168e+06	2.16249e+07	3.17083e+07	1.38436e+07	2.95602e+07	9.7867e+06	1.289	0.926	0.37	-0.11	0.998747	0.970217	1	1
C6 H11 N O3 S	177.046	3.76	17730.7	12716.5	14267.4	13833.6	232656	190650	158009	260480	24290.7	18696	17509.2	12564.8	443569	312188	444838	603019	1.288	2.099	0.37	1.07	0.618453	0.00296863	1	0.257689
C16 H30 O	238.23	2.099	1.01772e+06	566662	626403	676525	855186	545725	874874	1.01169e+06	872660	804172	799922	912560	3.43431e+06	921750	789089	2.32056e+06	1.287	1.874	0.36	0.91	0.913622	0.148015	1	1
	662.447	1.957	3.36805e+06	1.70417e+06	2.95373e+06	1.24022e+06	4.69252e+06	4.03442e+06	3.41218e+06	2.55073e+06	3.06956e+07	3.04711e+06	2.94491e+06	2.34938e+06	4.53757e+06	3.35087e+06	3.75348e+06	3.71419e+06	1.286	1.003	0.36	0	0.309968	0.999091	0.976761	1
C12 H13 Cl O S	240.038	8.505	1.70104e+06	850160	746748	875953	593197	673505	726343	637167	1.14906e+06	1.1162e+06	1.09106e+06	1.10373e+06	846344	794491	751064	518114	1.286	1.179	0.36	0.24	0.858255	0.94242	1	1
C50 H79 N3 O S3	833.538	18.105	24325.8	553435	1.05906e+06	810275	375290	341701	342626	674103	896416	856852	967329	475923	358572	774356	534690	439775	1.286	1.357	0.36	0.44	0.572846	0.98982	1	1
C45 H29 Cl4 N7 S2	871.068	8.281	1.19742e+06	402677	410303	394018	211833	326953	739519	292377	579273	126608	483241	560658	315173	308697	275836	185531	1.284	0.944	0.36	-0.08	0.808875	0.887649	1	1
	416.556	8.276	418210	402677	410303	394018	249403	150769	620707	225783	579273	126608	483241	560658	214639	175313	121138	236203	1.284	0.821	0.36	-0.29	0.99574	0.67525	1	1
	837.605	18.102	44052.3	2.77588e+06	480451	2.03726e+06	278640	295685	834326	864205	1.7072e+06	1.06747e+06	1.52484e+06	1.77321e+06	335224	1.13561e+06	527904	611417	1.284	1.008	0.36	0.01	0.596239	0.994305	1	1
C8 H2 Cl O3 P S4	339.828	18.182	198874	134285	206411	181723	55392.9	115627	168033	164500	291623	272834	215532	141348	95062.8	84745.9	144868	119235	1.283	0.765	0.36	-0.39	0.799642	0.994342	1	1
C37 H79 N9 O6 P2	807.562	1.755	27947.4	17856.3	25784.7	18451.9	1.18941e+06	1.26096e+06	1.0065e+06	580971	52990.8	22968	33790.6	14414	724411	795307	913741	407933	1.283	0.692	0.36	-0.53	0.840095	0.595325	1	1
C33 H59 N3 O9	641.429	1.668	6.33785e+06	2.9133e+06	4.29922e+06	3.62743e+06	2.24782e+07	1.90635e+07	1.29321e+07	1.16347e+07	5.05044e+06	5.49994e+06	5.11376e+06	2.33096e+06	1.85764e+07	1.47362e+07	1.39107e+07	9.42559e+06	1.282	0.895	0.36	-0.16	0.998791	0.924234	1	1
C3 H2 N4 S2	157.971	5.785	16371.6	17311.2	32463.3	14334.5	84101.8	101152	86413.9	323298	22046.7	21129.3	25872.4	20886.5	61563.6	54168.9	98874.9	51296.3	1.282	0.617	0.36	-0.7	0.93938	0.146171	1	1
C22 H38 N4 O S2	438.248	1.848	806288	1.04452e+06	758271	714345	3.27731e+06	3.71674e+06	2.66982e+06	2.85923e+06	1.80123e+06	1.10191e+06	674206	898902	3.77296e+06	1.99529e+06	3.65055e+06	1.59195e+06	1.279	0.92	0.35	-0.12	0.712134	0.837568	1	1
C22 H43 N O	337.335	1.812	5.64557e+06	927301	844394	534739	3.87463e+07	6.38668e+06	1.17424e+07	1.26139e+06	1.20802e+06	6.80525e+06	823730	1.05652e+06	1.93688e+07	4.44288e+06	5.63111e+06	922651	1.278	0.556	0.35	-0.85	0.986885	0.92089	1	1
	190.065	7.915	439219	453491	402426	370364	324451	281459	426242	383119	615491	505977	569747	363667	416804	330350	346994	371127	1.278	1.015	0.35	0.02	0.370719	0.980942	1	1
	744.605	18.101	37466.9	1.25969e+06	779273	1.28167e+06	338578	536300	733067	1.81584e+06	1.72554e+06	1.2116e+06	978892	1.39289e+06	518031	1.19485e+06	761150	1.14998e+06	1.277	1.506	0.35	0.59	0.450739	0.990021	1	1
C4 H4 Cl2 N6 O	221.983	8.346	298884	372981	307075	306538	80171.9	174329	167323	179056	376296	364752	407324	439724	158171	72056.7	153476	150445	1.277	0.89	0.35	-0.17	0.708948	0.933806	1	1
C44 H82 N P3	717.567	1.861	678616	493371	574890	343411	1.44234e+07	1.32292e+07	5.92889e+06	3.97933e+06	789604	1.1274e+06	520916	572444	3.2229e+06	4.44047e+06	6.25635e+06	2.87649e+06	1.275	0.4	0.35	-1.32	0.662794	0.133606	1	1
C4 H4 O	68.0262	1.982	7.19469e+06	6.26424e+06	7.9905e+06	6.89976e+06	8.02168e+06	7.57824e+06	6.19142e+06	2.99267e+06	1.59813e+07	9.62234e+06	8.34796e+06	7.48416e+06	6.65868e+06	5.4836e+06	6.73348e+06	4.08533e+06	1.275	0.882	0.35	-0.18	0.443514	0.999153	1	1
C26 H22 S	366.145	18.112	315146	495791	526893	589116	168973	146821	565201	457252	685838	615998	726330	441422	153092	812169	563531	504784	1.273	1.706	0.35	0.77	0.89999	0.671662	1	1
C37 H51 N5 O3	613.398	1.899	8.55893e+06	3.34766e+06	8.01949e+06	756311	1.37688e+07	1.52836e+07	1.07355e+07	1.04178e+06	3.61142e+06	9.92279e+06	1.27859e+07	4.54317e+06	1.53263e+07	6.59835e+06	1.80431e+06	8.1268e+06	1.273	0.601	0.35	-0.73	0.820329	0.998407	1	1
	695.575	1.772	14361.4	34720.6	80420.6	11671.6	880967	875976	519090	265040	33518.9	28942.1	35572.5	9117.44	844906	785444	564707	228289	1.273	0.968	0.35	-0.05	0.996792	0.999477	1	1
	1443.12	18.219	16887.3	244049	211473	321374	59088.8	128574	203848	225679	330575	298416	179491	280306	110090	327102	179746	203248	1.27	1.152	0.35	0.2	0.591129	0.932999	1	1
C4 H2 Cl O4 P3 S3	337.799	18.566	464667	547904	542608	668114	409116	479320	713612	589691	749331	689208	695999	609418	528941	995555	681456	710763	1.27	1.302	0.35	0.38	0.441452	0.233771	1	1
C12 H25 N7 S2	331.163	6.663	135737	28775.4	29383.1	34940.7	437427	314521	411224	779886	36393.8	31492.2	64372.1	45306.9	490404	427365	712233	1.2417e+06	1.27	1.417	0.34	0.5	0.999223	0.750999	1	1
C3 H2 Br N2 P	175.914	8.353	33581	94200.4	126255	120789	430792	415980	423765	353014	128494	141975	246296	131079	385662	351015	458447	438872	1.27	0.982	0.34	-0.03	0.111108	0.999998	0.558378	1
C6 H8 N2 O2	140.059	6.058	287101	120562	111383	109395	1.16646e+06	835717	591683	1.27013e+06	121738	172816	183701	93115.4	955179	365665	1.43379e+06	1.41185e+06	1.27	1.182	0.34	0.24	0.999317	0.999992	1	1
C2 H8 N5 O5 P3	274.973	9.127	8283.42	6083.75	6918.04	5752.04	110282	121899	76428.4	110808	18764.9	6594.13	9916.16	6178.09	290502	157739	309318	256400	1.27	2.474	0.34	1.31	0.496518	0.0123926	1	0.641641
C8 H22 Cl N10 O5 P S	436.092	8.219	39484.9	27369.1	25107.9	32692.7	297553	291585	321379	333136	31643.4	33858.2	42408.5	49142	261130	139601	317980	325119	1.27	0.936	0.34	-0.1	0.563741	0.581242	1	1
C30 H32 O12	584.191	8.041	130072	121382	143156	168977	203130	140780	241344	244818	207198	173530	161650	173379	201193	219932	208185	295231	1.27	0.963	0.34	-0.05	0.273814	0.785544	0.915428	1
C7 H28 N9 O10 P3	491.118	6.259	279832	735145	650103	627652	237952	255411	280052	292357	832983	839252	696744	788409	285450	247077	257163	269702	1.269	0.984	0.34	-0.02	0.14753	0.999993	0.659693	1
	391.281	1.861	3.54649e+07	1.63042e+07	1.54332e+07	1.24805e+07	3.23887e+07	3.25642e+07	2.23433e+07	1.63466e+07	2.71976e+07	1.9981e+07	1.26705e+07	2.02862e+07	3.45783e+07	1.58738e+07	3.16176e+07	1.47854e+07	1.269	0.868	0.34	-0.2	0.996839	0.982505	1	1
C13 H20 O	192.151	1.905	2.28877e+06	1.15807e+06	1.34942e+06	806076	2.03904e+06	1.6437e+06	1.26373e+06	1.73336e+06	2.08593e+07	1.83487e+06	647924	1.34368e+06	1.40938e+06	1.1331e+06	1.43676e+06	2.52399e+06	1.268	0.843	0.34	-0.25	0.712698	0.999576	1	1
C14 H2 Cl O6 P3 S4	521.763	17.879	13583.8	195326	207489	188197	147794	183198	211635	229146	252769	233329	269453	189923	172469	368825	247341	211442	1.267	1.162	0.34	0.22	0.362249	0.964155	1	1
C2 H2 Cl2 N O4 P3 S	298.83	8.511	265408	234040	394776	266543	53597.5	48740.6	66778.5	41223.9	347826	263689	351175	326393	137137	113189	92258.1	109863	1.267	2.18	0.34	1.12	0.7997	0.000358471	1	0.0664765
C9 H22 N4 O7 S	330.119	9.041	18080.1	13092.6	14799.6	12324.6	496080	583068	596281	746954	25070.2	16943.2	18400.9	13099.1	517415	480919	438062	436555	1.267	0.779	0.34	-0.36	0.384319	0.272509	1	1
C9 H24 Cl2 N6 O5 P2	428.064	7.95	563906	433417	336156	519374	430714	483950	584821	575055	774516	721481	479278	485763	592655	289663	717807	654074	1.267	1.177	0.34	0.24	0.513562	0.997908	1	1
C2 H Cl O7 P2 S	265.858	18.763	556566	591433	411574	597278	373494	479484	851611	734470	801275	883798	653121	570956	483043	1.15977e+06	628639	823703	1.267	1.196	0.34	0.26	0.520156	0.679094	1	1
	79.9405	8.145	72029.1	198968	192777	194849	227238	84789.4	123504	176095	297025	225031	265292	188948	144053	176192	95057.1	148651	1.265	0.977	0.34	-0.03	0.338715	0.998738	1	1
	624.054	1.867	904520	1.63732e+06	1.02148e+06	2.35054e+06	1.51028e+06	1.509e+06	1.4836e+06	518863	1.61897e+06	1.74351e+06	1.41008e+06	1.8906e+06	953087	1.10393e+06	1.49048e+06	670290	1.265	0.687	0.34	-0.54	0.901473	0.964915	1	1
C18 H37 N O12 S	491.202	8.056	47989.2	31454.9	25479.9	33909.9	850229	728905	879877	1.24128e+06	45258	33081.9	47442.9	37371.6	670263	486285	602060	848436	1.264	0.735	0.34	-0.44	0.68517	0.17596	1	1
C8 H16 N5 P3	275.064	12.898	44398	38938.2	30768.7	33383.9	1.47767e+06	1.1647e+06	1.47795e+06	1.99822e+06	68863.2	30164.4	48709.4	42689.7	1.21942e+06	558059	1.67879e+06	1.72805e+06	1.264	0.981	0.34	-0.03	0.796071	0.765156	1	1
C40 H78 N O8 P	690.52	1.902	3.50931e+06	1.72225e+06	2.39323e+06	1.49934e+06	9.47962e+07	7.21959e+07	6.59935e+07	3.17036e+07	1.25596e+07	2.16966e+06	3.02893e+06	1.79057e+06	7.25556e+07	4.08463e+07	5.21362e+07	1.04076e+07	1.263	0.673	0.34	-0.57	0.756148	0.678202	1	1
C10 H11 N O7	257.054	12.9	43610.9	38247.8	30223.2	32792	840833	694931	875810	1.27042e+06	51186.3	29629.6	47845.8	41841.1	747358	354618	1.05844e+06	1.08662e+06	1.262	1.052	0.34	0.07	0.909311	0.841738	1	1
	520.648	18.116	32689.1	922988	612398	692131	245084	343152	526391	434602	820480	826156	790470	906779	341025	609477	453800	573176	1.262	1.32	0.34	0.4	0.421016	0.968196	1	1
	183.939	17.861	203743	4.63563e+06	3.33758e+06	4.73256e+06	2.23428e+06	2.32324e+06	5.08165e+06	4.8516e+06	5.44484e+06	4.36214e+06	5.29577e+06	4.75825e+06	2.85903e+06	6.71336e+06	5.11279e+06	5.89001e+06	1.261	1.534	0.33	0.62	0.414772	0.912399	1	1
C43 H75 N O5	685.566	1.888	5.75034e+06	3.45672e+06	1.02875e+07	2.15051e+06	3.03111e+07	3.3846e+07	2.1487e+07	1.01155e+07	4.13453e+06	8.38827e+06	7.4748e+06	1.86827e+06	2.46929e+07	1.6312e+07	2.65536e+07	1.07591e+07	1.261	0.792	0.33	-0.34	0.999927	0.978029	1	1
C6 H10 N9 O14 P	463.01	12.896	12889.7	9778.25	11491	9453.72	218890	186342	182505	248705	16706.6	10275.6	16525.8	9988.01	191589	101309	198747	253723	1.26	0.963	0.33	-0.05	0.765157	0.827074	1	1
C45 H80 N2 O	664.626	18.108	57268.8	1.27803e+06	1.84163e+06	2.59152e+06	713879	797126	790749	1.36366e+06	1.59205e+06	1.89877e+06	2.03035e+06	2.1333e+06	789182	1.75925e+06	1.134e+06	1.0196e+06	1.259	1.356	0.33	0.44	0.516	0.981223	1	1
C4 H9 Cl N6 O4	240.038	8.135	1.33781e+06	1.56078e+06	1.14676e+06	1.2004e+06	809466	909810	1.10454e+06	986006	1.81602e+06	1.60902e+06	1.58573e+06	1.47074e+06	1.07904e+06	1.23989e+06	1.19609e+06	1.17835e+06	1.259	1.252	0.33	0.32	0.0652316	0.0683604	0.390852	1
C14 H29 Cl N2 O2 S4	420.078	7.909	189965	468841	576220	589008	517723	347727	518123	484671	663640	651049	689439	241377	504986	258230	556224	480256	1.258	0.983	0.33	-0.02	0.882802	0.996038	1	1
C47 H40 N7 P	733.31	2.001	1.26918e+06	1.13343e+06	1.01387e+06	1.07755e+06	941348	882929	495676	580516	6.98596e+06	1.72749e+06	1.05354e+06	813333	750784	432275	595049	845306	1.258	0.92	0.33	-0.12	0.602219	0.993815	1	1
C39 H88 Br Cl N9 O3 P	875.561	18.636	6.82507e+06	40602.5	29241.5	45376.8	1.23889e+06	366304	195369	32366.1	54580.1	94637.2	53487.1	43346.9	340843	49532.8	36739.6	37386.3	1.257	0.155	0.33	-2.69	0.873834	0.719543	1	1
	645.154	1.697	138580	281216	58236.8	111815	61441.1	146067	54346.1	32921.9	111592	222616	203082	54870.2	54866.4	63754.1	65470.2	76515.3	1.257	1.116	0.33	0.16	0.999936	0.999935	1	1
C6 H13 Cl N5 O5 P S2	364.979	8.198	198103	324839	335894	270620	48731.9	68571.7	62973.7	68063.3	455391	383243	365062	305099	135554	127848	146132	88379.5	1.257	2.01	0.33	1.01	0.203112	0.00197176	0.792116	0.193972
C6 H15 N O3	149.105	6.132	2.09127e+06	776646	872988	521938	441046	613561	704188	721692	1.18561e+06	1.35071e+06	887350	696235	752423	501791	619556	39481.5	1.257	0.851	0.33	-0.23	0.999118	0.618739	1	1
C2 H N4 O P S	159.96	18.113	774535	1.62017e+06	1.25982e+06	1.82101e+06	392607	412871	1.61321e+06	1.45555e+06	1.78076e+06	1.83623e+06	2.03359e+06	1.44273e+06	412980	2.05578e+06	1.23214e+06	1.39538e+06	1.256	1.406	0.33	0.49	0.868259	0.827343	1	1
	131.047	8.265	20574.6	12441.6	12462.2	11906.2	424744	457713	142678	500117	17282.7	13988.7	21124.5	12286.7	499954	263933	459042	424843	1.256	1.002	0.33	0	0.962632	0.933885	1	1
C11 H25 N6 O5 P S2	416.108	8.105	312730	548588	417012	517361	701773	663454	705214	876595	656308	492968	634099	538915	722125	539089	657778	1.01523e+06	1.255	0.981	0.33	-0.03	0.283466	0.997967	0.932981	1
C6 H15 N4 O3 P	222.089	1.972	2.37369e+07	4.623e+06	5.15663e+06	4.63236e+06	4.41892e+06	4.50098e+06	4.77188e+06	3.95669e+06	2.09923e+07	6.72872e+06	5.02928e+06	5.55618e+06	4.90143e+06	3.60922e+06	4.8285e+06	4.93764e+06	1.255	1.091	0.33	0.13	0.992344	0.999819	1	1
	649.906	1.747	275235	1.06438e+06	851281	1.95215e+06	484735	2.27306e+06	1.21316e+06	146267	880280	720041	1.52374e+06	2.34996e+06	1.14597e+06	1.00829e+06	490144	906426	1.255	1.128	0.33	0.17	0.90068	0.972215	1	1
C19 H38 N2 O2 P2 S	420.211	8.021	255685	427533	596955	448117	469323	345630	574815	355918	581930	515228	478554	603174	544524	391793	512300	570352	1.253	1.281	0.33	0.36	0.401281	0.781973	1	1
C7 H11 Br N4 O2	262.005	8.331	4.0956e+07	3.12854e+07	2.8821e+07	2.60734e+07	4.97032e+07	4.78565e+07	5.02495e+07	4.91913e+07	3.89707e+07	3.71895e+07	3.80009e+07	3.14038e+07	4.6618e+07	4.75098e+07	4.07583e+07	5.52095e+07	1.251	0.952	0.32	-0.07	0.388974	0.96513	1	1
C15 H28 Br N3 O4	393.13	7.798	2.1535e+06	1.5673e+06	1.45698e+06	1.54827e+06	1.93653e+06	1.88541e+06	2.4543e+06	1.8468e+06	1.88831e+06	2.00578e+06	1.67629e+06	2.2939e+06	2.01916e+06	1.45914e+06	2.19775e+06	2.22863e+06	1.25	1.103	0.32	0.14	0.512586	0.990185	1	1
C37 H47 N5 O2	593.372	1.746	300699	293238	120003	804694	132597	387567	164411	90486.6	450735	454487	231013	290886	270556	118237	300410	178346	1.249	1.511	0.32	0.6	0.990083	0.956333	1	1
C3 H5 Br N2 O17 S	451.849	18.649	1.921e+06	2.11152e+06	2.5537e+06	3.88309e+06	994654	1.15388e+06	1.82311e+06	2.25488e+06	2.51473e+06	2.78524e+06	3.03904e+06	3.47498e+06	936594	2.89549e+06	2.08514e+06	2.25724e+06	1.248	1.459	0.32	0.54	0.927526	0.755839	1	1
	355.771	18.491	1.31608e+06	300922	321749	335310	300974	272590	447984	393975	512695	427563	392142	179196	356967	530944	387300	420048	1.248	1.162	0.32	0.22	0.85067	0.931135	1	1
C2 H N4 O3 P3 S5	381.789	18.38	548441	62656.3	387663	421653	382073	361360	770331	637044	761634	565184	442998	296410	375193	986166	668095	679216	1.246	1.322	0.32	0.4	0.547068	0.949218	1	1
C6 H5 N O2	123.033	8.254	375553	518339	454781	586280	781344	551872	786989	707347	531662	606905	665756	604632	700666	403416	470771	739990	1.245	0.787	0.32	-0.35	0.405763	0.429448	1	1
	66.8091	2.083	320508	105035	145466	146348	185412	183485	100528	219344	189201	190356	173431	135192	133923	199844	164453	131539	1.243	0.809	0.31	-0.31	0.997741	0.991304	1	1
C7 H2 Cl2 N O3 P3	310.863	12.348	127591	236636	313831	262316	283213	344890	212019	560907	324792	316878	303082	300929	448355	346626	243314	292754	1.243	1.018	0.31	0.03	0.463661	0.999938	1	1
C6 H21 N7 O2 P2	285.125	4.761	15721.4	8920.19	9032.53	7587.69	119213	106116	90501.7	119661	11449.6	8526.3	33560.4	10852.5	96048.6	66290.3	75357.8	91031	1.242	0.738	0.31	-0.44	0.589559	0.683774	1	1
C17 H32 N10 O	392.279	1.894	3.10588e+08	1.83134e+08	1.57951e+08	1.36852e+08	2.76083e+08	3.31242e+08	2.42349e+08	1.41897e+08	2.66471e+08	1.85661e+08	1.04916e+08	2.37719e+08	2.80755e+08	1.4438e+08	2.95134e+08	7.4842e+07	1.241	0.82	0.31	-0.29	1	0.77247	1	1
C16 H25 N10 O4 P	452.181	4.829	239687	59578.9	123466	78519.7	623302	607447	537515	805089	127000	61078	123667	138050	1.92452e+06	1.19832e+06	1.99998e+06	1.84801e+06	1.241	3.065	0.31	1.62	0.999975	0.0162767	1	0.762487
C4 H8 N8	168.087	12.294	55842.2	36196.7	49067.4	38743.9	647888	522050	641316	840027	70345.4	53575	55377.7	53362.1	551425	277530	867898	1.03967e+06	1.241	1.101	0.31	0.14	0.678537	0.990637	1	1
C2 H2 N3 O2 P S	162.96	18.212	494622	2.45323e+06	2.61136e+06	3.01123e+06	1.05183e+06	1.1152e+06	2.29112e+06	2.35083e+06	3.36634e+06	4.06081e+06	2.91647e+06	2.73493e+06	1.12304e+06	3.09408e+06	2.16236e+06	2.47353e+06	1.241	1.361	0.31	0.44	0.406501	0.888976	1	1
C35 H78 N10 O4 P2	764.568	1.809	26195.6	18302.2	26428.6	18912.7	1.13408e+06	1.00943e+06	740295	332543	54314.1	23541.6	32407.9	23353.3	1.04783e+06	1.03936e+06	1.0695e+06	433183	1.24	1.193	0.31	0.25	0.650386	0.959368	1	1
C3 H12 Cl N5 S	185.051	8.141	89347.2	40995.4	55593.3	37470.2	574068	521455	549242	909401	109835	65174	54575.6	43579.2	451220	261781	550442	595286	1.24	0.892	0.31	-0.17	0.856064	0.559176	1	1
C42 H68 N6 S	688.527	1.877	915076	1.10214e+06	2.08526e+06	915902	2.91624e+06	3.28451e+06	2.25215e+06	682230	950997	1.52282e+06	1.44561e+06	1.05629e+06	2.9868e+06	1.83631e+06	2.60839e+06	1.07335e+06	1.24	0.86	0.31	-0.22	0.999609	0.999989	1	1
C13 H13 N3 O13	419.046	12.895	13592.1	10311.1	12117.2	9968.89	410939	325017	371511	503569	12219.5	15582.1	17674.3	10532.3	349651	171719	400794	477192	1.24	0.959	0.31	-0.06	0.785873	0.759813	1	1
C6 H12 N4 O3 P2 S	282.012	10.486	31269.5	22535.3	19837.8	16608.7	325804	332352	464473	387243	29470.2	23003.9	30044.7	16190.6	349604	260421	547051	659465	1.238	1.246	0.31	0.32	0.975062	0.924955	1	1
C22 H27 N O S2	385.152	2.006	1.22533e+06	1.2221e+06	1.57346e+06	2.19527e+06	1.73327e+06	1.70906e+06	1.17523e+06	1.22535e+06	1.73838e+06	1.72362e+06	1.90016e+06	1.30218e+06	1.29648e+06	1.62203e+06	1.30333e+06	1.30609e+06	1.237	0.889	0.31	-0.17	0.917778	0.989078	1	1
C5 H19 N8 O P	238.141	3.343	5.07128e+06	7.37942e+06	8.23729e+06	8.26819e+06	1.47629e+06	2.34452e+06	772718	2.19871e+06	9.26363e+06	1.61388e+07	7.49705e+06	1.00453e+07	1.81052e+06	2.21585e+06	1.18452e+06	1.87075e+06	1.236	1.002	0.31	0	0.466172	0.974355	1	1
C5 H18 N8 O12 P2	444.053	9.36	8305.01	6018	7010.75	5753.28	105706	166549	243255	259162	13638.9	6472.4	8871.55	7223.26	426840	326648	519757	546831	1.235	2.31	0.3	1.21	0.630162	0.00577846	1	0.398916
C8 H9 N8 P	248.069	1.967	1.12647e+07	1.00284e+07	1.08467e+07	9.69186e+06	1.13287e+07	1.26652e+07	1.00421e+07	3.90831e+06	1.47301e+07	1.31592e+07	1.26225e+07	1.09519e+07	1.09143e+07	8.4233e+06	8.81926e+06	5.59252e+06	1.235	0.807	0.3	-0.31	0.793169	0.994498	1	1
C2 H6 Cl O P3	173.933	18.116	29578.6	122653	252465	76637.8	331386	374659	157456	123353	139991	115041	131069	111156	352017	155861	135389	110158	1.235	0.596	0.3	-0.75	0.884439	0.913147	1	1
C13 H22 N2 O10	366.128	12.893	20110.5	17637.4	13937	14400.3	300514	189281	277651	427480	23569	13663.3	22063.4	17470.8	207194	98672.5	294645	430798	1.234	0.868	0.3	-0.2	0.955379	0.817502	1	1
C13 H28 O10 P2 S2	470.059	3.306	209359	505109	621782	857511	204545	219040	154061	195603	1.30518e+06	488305	749682	640804	173718	133374	121640	153663	1.234	0.717	0.3	-0.48	0.432591	0.723634	1	1
	621.72	17.877	7260.31	63858.2	55666	70786.8	42235.5	43367.4	94471.7	76337	78311.1	55382.1	84122.7	69116.3	57662.4	135774	74476.8	80695.3	1.233	1.296	0.3	0.37	0.460458	0.882422	1	1
C28 H30 O S	414.204	1.9	1.26748e+07	1.1998e+06	939973	1.0392e+06	2.80669e+06	2.06325e+06	1.28681e+07	1.11794e+06	1.19537e+06	1.3008e+06	1.26702e+07	1.45715e+06	1.87347e+07	1.20667e+06	2.1638e+06	712702	1.232	0.692	0.3	-0.53	0.997413	0.994096	1	1
C11 H35 N10 O P	354.275	1.889	2.74307e+07	1.72878e+07	1.80357e+07	1.37693e+07	3.11596e+07	3.38507e+07	2.35733e+07	1.42703e+07	3.40246e+07	2.13663e+07	1.28865e+07	2.21158e+07	3.37248e+07	1.67572e+07	3.24319e+07	1.19349e+07	1.231	0.899	0.3	-0.15	0.958789	0.973356	1	1
	535.675	17.91	43416.9	547479	501491	252217	258116	381938	362760	398392	540088	387271	590126	318401	352666	685782	434556	433173	1.23	1.165	0.3	0.22	0.497648	0.912539	1	1
	449.159	6.278	137999	197136	148841	162806	25268.1	39264.7	28628.4	26624	171987	157483	211265	245646	31017.9	35059.8	29735.3	30432	1.23	1.112	0.3	0.15	0.401403	0.940417	1	1
C20 H32 N6 O12 S2	612.152	10.962	107725	72598	65030.5	117011	1.73488e+06	1.85215e+06	1.9968e+06	2.91987e+06	153135	118677	102986	92819.5	1.92233e+06	1.3939e+06	2.11063e+06	2.37775e+06	1.229	1.048	0.3	0.07	0.437781	0.961799	1	1
C21 H33 N3 O3	375.252	1.886	3.24136e+08	1.96787e+08	1.70906e+08	1.50078e+08	3.04839e+08	3.60351e+08	2.63376e+08	1.63302e+08	2.79951e+08	1.99008e+08	1.10924e+08	2.52642e+08	3.11794e+08	1.59499e+08	3.25679e+08	8.67783e+07	1.228	0.829	0.3	-0.27	0.999981	0.772854	1	1
C3 H N2 O8 P S	255.921	9.81	2.29965e+06	1.02229e+06	1.39058e+06	967548	1.13885e+06	668314	1.16193e+06	989003	1.67549e+06	1.45648e+06	1.06277e+06	1.50714e+06	3.51584e+06	1.24515e+06	1.58103e+06	1.79488e+06	1.228	1.587	0.3	0.67	0.99599	0.0705684	1	1
C7 H8 N2 P2	182.018	7.929	254284	45197.7	222311	227870	72286.5	38072.7	121269	64239.7	330267	284997	267899	112602	319088	137045	267147	87798.2	1.228	2.961	0.3	1.57	0.797745	0.16971	1	1
C3 H6 Br O14 P3 S5	597.675	19.045	329304	12767.4	14667.4	15872.7	14370	14795.9	13523	12702.6	22841.2	18532.5	14373.4	18950.4	14273.2	16632.5	12884	12382.5	1.227	0.974	0.3	-0.04	0.777529	0.999998	1	1
C5 H13 Br N4 O5 S	319.978	8.152	36133.8	159921	113208	128113	170574	63744.4	92707.4	98622.6	179927	138998	157161	122862	130536	62569.1	71353.7	111583	1.227	0.956	0.3	-0.06	0.50938	0.985189	1	1
C45 H87 Br N4 S	794.583	18.098	87271.5	1.43569e+06	1.9818e+06	1.72709e+06	744910	707355	945040	1.40015e+06	1.09914e+06	2.11119e+06	1.88798e+06	1.99069e+06	864767	1.22754e+06	1.17945e+06	1.053e+06	1.226	1.321	0.29	0.4	0.542391	0.991176	1	1
C2 H4 Cl N7 O	177.017	8.135	27969.4	14143.2	10664.3	11868.5	198029	180389	215365	280736	16061.7	17496.4	10097.7	15813.2	126582	91300.5	293312	272707	1.225	0.966	0.29	-0.05	0.999635	0.868711	1	1
C5 H13 N5 P2	205.064	18.737	219010	247696	168644	340772	31397.9	52344.8	240744	267221	230886	268264	313338	303249	65130.6	383199	299778	287036	1.225	2.002	0.29	1	0.987644	0.447913	1	1
C6 H7 N5 O	165.065	6.71	158547	53325.5	56867.3	53629.2	489976	217958	514016	402740	69127.6	60949.2	77858.4	66130.9	354283	165475	459733	422872	1.224	0.871	0.29	-0.2	0.998743	0.938301	1	1
C10 H11 N O6	241.059	12.898	13386.4	9778.94	11491.8	9454.39	536555	455011	531288	663271	12912.9	10276.3	13118.2	17127.7	504656	222069	569150	784860	1.224	1.006	0.29	0.01	0.831394	0.923916	1	1
C46 H84 Cl3 N O S	803.535	18.082	42579.6	795938	596320	1.1055e+06	213766	323476	568282	584861	840411	684501	863036	873109	258074	577252	455029	581114	1.224	1.158	0.29	0.21	0.582593	0.995154	1	1
	519.701	18.5	118949	121022	81094.7	124948	86179.6	99128.2	168772	122984	175444	138398	155085	111250	115306	207542	134617	143177	1.223	1.251	0.29	0.32	0.431645	0.511522	1	1
C13 H15 N4 P3	320.048	6.216	173835	595072	463129	518664	236666	200138	226325	198395	611949	585399	637645	588651	291449	254322	152861	219677	1.223	1.111	0.29	0.15	0.283569	0.997961	0.932981	1
C19 H25 N O3 S	347.158	4.982	20828.6	13823.2	15864.5	13018.1	622652	695810	692872	712177	26423.6	21277.5	11603.9	15007	304489	522061	501185	547933	1.222	0.737	0.29	-0.44	0.895951	0.172091	1	1
C6 H17 N O7 P2 S	309.02	7.122	41141.2	30184.4	44533.3	40487.1	616534	467792	563641	636513	54609.9	43289.5	64047.7	45074.4	574481	445700	585261	644132	1.221	0.983	0.29	-0.03	0.125396	0.998701	0.597606	1
C2 H5 Cl2 N6 O15 P S5	613.753	1.678	104684	172061	318847	30646	77387.6	98135.8	27556.9	99835.9	267151	227938	109936	45831.3	34222.4	56753.9	26902.5	20191.4	1.221	0.348	0.29	-1.52	0.993137	0.509246	1	1
	117.967	18.126	242413	3.18631e+08	1.86619e+08	2.54364e+08	7.87609e+07	8.22367e+07	1.93558e+08	1.94061e+08	2.70839e+08	2.67226e+08	2.73059e+08	1.986e+08	8.02424e+07	2.45871e+08	1.52164e+08	1.96236e+08	1.22	1.263	0.29	0.34	0.527331	0.997937	1	1
C2 H3 N2 O7 P S2	261.913	18.122	90918.5	1.87202e+07	1.12763e+07	1.5382e+07	7.80207e+06	8.15148e+06	1.19573e+07	1.18582e+07	1.85038e+07	1.47578e+07	1.7762e+07	1.36133e+07	8.1851e+06	1.60436e+07	1.13911e+07	1.09538e+07	1.22	1.117	0.29	0.16	0.477948	0.998358	1	1
C37 H63 Cl3 N2 O9	784.36	1.861	309537	278135	324090	427142	489718	470640	303511	185843	445134	326569	591489	296306	295674	272138	345068	126119	1.218	0.733	0.28	-0.45	0.882485	0.601298	1	1
C46 H82 N O P3	757.562	1.859	1.06053e+06	952936	1.11039e+06	663291	3.35486e+07	2.46585e+07	1.45287e+07	1.0944e+07	1.5251e+06	1.20521e+06	519218	1.24582e+06	2.87192e+07	1.5862e+07	2.80757e+07	5.84705e+06	1.217	1.121	0.28	0.17	0.988453	0.980178	1	1
C8 H13 N4 O5 P S	308.035	8.14	204568	1.39832e+06	1.28128e+06	1.5263e+06	1.42724e+06	1.33056e+06	2.42742e+06	1.36747e+06	2.17389e+06	909396	1.81558e+06	1.44588e+06	1.0703e+06	1.51732e+06	2.2101e+06	2.75761e+06	1.217	1.334	0.28	0.42	0.541112	0.992187	1	1
C H3 Br O3	141.927	8.39	2.57858e+06	2.5404e+06	3.27422e+06	2.81138e+06	3.42154e+06	3.34468e+06	3.18067e+06	3.2568e+06	3.37617e+06	3.18323e+06	3.67274e+06	2.98363e+06	3.34132e+06	3.06728e+06	3.13967e+06	3.29038e+06	1.217	0.974	0.28	-0.04	0.0428394	0.953567	0.291145	1
C7 H6 O2	122.037	1.987	1.18598e+07	1.05348e+07	1.24644e+07	1.04473e+07	1.30848e+07	1.00423e+06	1.0406e+07	4.72421e+06	1.50612e+07	1.38198e+07	1.34104e+07	1.0642e+07	1.14486e+07	8.79207e+06	1.07819e+07	6.4819e+06	1.216	1.294	0.28	0.37	0.984	0.51947	1	1
C2 H2 N3 O P3 S5	336.804	8.486	84888.1	62356.2	109491	85346.8	8849.2	30169.1	21631.5	22439	112403	87510.2	111335	95205	41626.7	27632.6	31876.9	38775.7	1.213	1.603	0.28	0.68	0.82918	0.0746653	1	1
	589.869	1.891	302426	132081	153904	676175	232558	223498	144132	112485	211386	279558	432302	273082	140410	129233	214380	126032	1.211	0.733	0.28	-0.45	0.977008	0.973863	1	1
C5 H14 N O4 P	183.067	7.927	2.51822e+06	1.35693e+06	1.5044e+06	1.55162e+06	1.29679e+06	1.40106e+06	1.62558e+06	1.88169e+06	2.05859e+06	1.73749e+06	1.96282e+06	1.70507e+06	1.04386e+06	1.42562e+06	1.76373e+06	2.09662e+06	1.211	1.054	0.28	0.08	0.917344	0.999999	1	1
C H2 N3 P S	118.97	18.243	1.90009e+06	1.77005e+06	2.43408e+06	2.37168e+06	959362	967017	2.22114e+06	2.32144e+06	2.98577e+06	2.48342e+06	2.63635e+06	2.53395e+06	1.02739e+06	2.85445e+06	2.15824e+06	2.28154e+06	1.21	1.393	0.28	0.48	0.773164	0.676606	1	1
C2 H Cl2 N4 O18 P3 S4	659.675	17.894	6875.4	118669	100981	122066	92084.1	87426.2	171922	146342	127894	149716	133579	132261	91145	196629	135766	143743	1.21	1.172	0.28	0.23	0.374876	0.993435	1	1
C2 H4 Cl N9	189.028	8.195	67461.3	34112.9	31294.6	32773.7	404769	350171	382808	457546	38740.4	42200.8	51660.4	38141	363799	215279	557485	497960	1.21	1.094	0.28	0.13	0.981312	0.998471	1	1
C9 H O P3	217.923	18.368	248133	497626	941419	394510	119743	156400	562626	488577	612483	557616	521571	409480	154001	541961	559661	403318	1.21	1.466	0.27	0.55	0.991435	0.853581	1	1
C11 H21 O P3	262.08	11.2	24491.5	14291.7	17748.7	18063.1	249486	210928	232126	290466	21978.4	12793.8	21316.7	23548.7	329413	227021	370902	464546	1.209	1.454	0.27	0.54	0.986469	0.286384	1	1
C33 H43 N3 O	497.343	2.11	576882	430175	626411	640113	1.72232e+06	1.60553e+06	492504	774918	690985	763678	2.81829e+06	581630	747029	333767	372641	334965	1.209	0.297	0.27	-1.75	0.478727	0.127986	1	1
C8 H12 O7	220.059	8.197	5.53616e+06	2.684e+06	2.16156e+06	2.87192e+06	2.66182e+06	3.22485e+06	3.08986e+06	2.58624e+06	3.93874e+06	2.82263e+06	3.17062e+06	3.54299e+06	2.71789e+06	2.16852e+06	2.19953e+06	3.5819e+06	1.208	0.855	0.27	-0.23	0.972734	0.944838	1	1
C23 H45 N O4	399.335	2.06	2.5192e+06	1.20249e+06	923098	801004	1.77553e+06	1.78001e+06	1.20217e+06	1.71697e+06	2.29594e+07	1.30536e+06	1.1513e+06	1.26307e+06	1.76456e+06	1.13357e+06	1.53716e+06	2.7781e+06	1.208	0.945	0.27	-0.08	0.574703	0.999364	1	1
	419.745	18.537	289657	321912	298689	378291	286142	259042	443337	337199	454719	354602	394895	286512	312906	502996	366068	371001	1.208	1.182	0.27	0.24	0.744841	0.630762	1	1
C22 H25 N10 O2 P3	554.139	12.902	22064.1	19350.8	15290.9	16590.5	383090	248291	329358	484066	25858.5	14990.5	24206.7	19167.9	237565	143751	353729	466483	1.207	0.83	0.27	-0.27	0.945239	0.713158	1	1
C21 H10 N2 O2	322.073	12.898	44805.6	39295.7	31051.2	33690.4	935822	779329	866079	1.22962e+06	52510.9	30441.3	49156.6	38924.4	735023	369187	994066	1.20575e+06	1.207	0.96	0.27	-0.06	0.938965	0.76356	1	1
C H4 N O5 P	140.983	18.113	33090.7	1.14883e+06	759200	1.11078e+06	426456	489906	1.0519e+06	955850	1.29905e+06	1.15614e+06	1.09969e+06	1.09379e+06	462511	1.34652e+06	854652	913909	1.206	1.223	0.27	0.29	0.434518	0.987524	1	1
C11 H19 N O9	309.106	8.245	56824.6	26308.5	36134	32779	231361	168886	122316	279115	40163.4	27875.3	45295.2	42946.5	111636	71914.7	127215	197380	1.206	0.597	0.27	-0.74	0.996221	0.249736	1	1
C27 H44 O8	532.286	2.286	1.25071e+07	2.93906e+07	3.10618e+07	5.1139e+07	1.03039e+07	9.19864e+06	1.03871e+07	5.25808e+06	3.48734e+07	3.23065e+07	3.97672e+07	3.8005e+07	1.36282e+07	8.02767e+06	1.05169e+07	5.80411e+06	1.206	0.951	0.27	-0.07	0.75978	0.995199	1	1
C2 H2 Cl N4 O2 P3 S3	337.825	18.638	8.59615e+07	961243	608497	665991	441487	644522	610506	316616	1.24857e+06	758520	629199	1.203e+06	417924	830794	301624	1.07507e+06	1.205	1.187	0.27	0.25	0.705735	0.996923	1	1
H Cl O3	83.9614	8.351	297640	215820	160714	269192	240785	215827	237166	364900	301928	282595	494854	249862	240488	400894	315521	265998	1.205	1.217	0.27	0.28	0.312084	0.852934	0.979286	1
C2 H2 Br N10 O7 P3	449.849	18.633	1.69702e+06	2.16924e+06	2.49939e+06	3.85693e+06	963555	1.04704e+06	1.79603e+06	2.1767e+06	2.44648e+06	2.74598e+06	2.87679e+06	3.64573e+06	1.03542e+06	2.77126e+06	1.96456e+06	2.10206e+06	1.204	1.43	0.27	0.52	0.895207	0.683376	1	1
C H Cl N2 O3 P2 S3	281.832	18.583	746811	939229	1.01034e+06	703693	667521	688688	1.00966e+06	890039	1.29191e+06	1.03302e+06	997068	619084	802511	1.4808e+06	919808	1.07626e+06	1.204	1.264	0.27	0.34	0.882981	0.45465	1	1
C8 H11 N5 O	193.095	8.005	371403	162851	174685	153822	4.60433e+06	616139	388096	617532	210962	161207	208861	197478	243109	260977	277566	407414	1.204	0.437	0.27	-1.2	0.999757	0.0840194	1	1
C8 H19 N O5	209.126	4.65	1.09888e+07	8.46755e+06	1.12318e+07	5.20707e+06	2.87032e+07	2.75407e+07	2.52588e+07	1.22308e+08	1.02172e+07	2.24092e+07	1.19736e+07	1.14447e+07	2.6524e+07	2.30442e+07	5.49928e+07	2.07118e+07	1.204	0.881	0.27	-0.18	0.621847	0.815171	1	1
	493.683	17.906	20529.9	61733.5	141942	173436	77022.8	136512	170972	155608	37248.2	124679	120467	130294	92228.9	167313	144645	126644	1.204	0.929	0.27	-0.11	0.959948	1	1	1
C7 H15 N O5	193.095	6.338	343907	86654.7	81404.8	51360.4	139436	239318	208915	609490	94353.6	177992	107865	90938.3	188059	123132	183908	116154	1.203	0.685	0.27	-0.55	0.997866	0.537223	1	1
C27 H3 O9 P3 S	595.871	1.705	808031	607403	757053	1.07763e+06	1.21387e+06	1.34615e+06	926503	620343	915013	966350	1.19729e+06	475708	1.28507e+06	960714	860346	379639	1.202	0.851	0.27	-0.23	0.996633	0.867574	1	1
C9 H13 N5 O3	239.102	6.704	184534	64819.4	66188.3	62419.4	395758	294859	385299	497299	80458.1	70939.2	90620	76970.2	157061	112880	187088	296784	1.202	0.441	0.27	-1.18	0.996185	0.0373838	1	1
	88.0475	5.697	621312	340068	393966	332219	497163	448640	543273	443857	525880	432031	449472	357566	472789	419904	477985	451342	1.201	0.977	0.26	-0.03	0.941367	0.966191	1	1
C2 H N4 O2 P S	175.954	10.71	1.07218e+07	1.94516e+07	1.05259e+07	1.21511e+07	1.07421e+07	8.83694e+06	1.20102e+07	7.90202e+06	8.58096e+06	1.52655e+07	1.94188e+07	1.21957e+07	1.14148e+07	1.15347e+07	8.54985e+06	6.56605e+06	1.201	1.02	0.26	0.03	0.997368	0.994149	1	1
	581.701	17.861	6268.83	73714.9	73260.6	90298.3	50728.7	62501.3	123180	90324	100727	68032.3	103849	75682.9	58536.4	107739	89229.3	86711.3	1.2	1.151	0.26	0.2	0.477033	0.99823	1	1
C2 H Cl2 N4 O18 P3 S4	659.676	19.051	328317	11775.1	13527.4	11389.8	13253.2	13646	12472	11715.4	21066	17092.2	13256.4	11674.8	13163.9	15339.8	11882.7	11420.2	1.199	0.974	0.26	-0.04	0.752408	0.999999	1	1
C28 H31 N O3 S	461.205	1.989	2.27722e+07	4.10208e+06	4.65314e+06	4.1985e+06	3.92094e+06	3.52118e+06	4.09142e+06	2.92608e+06	8.70471e+06	5.85788e+06	4.47708e+06	4.75727e+06	4.18473e+06	2.93551e+06	3.97424e+06	3.44819e+06	1.199	0.997	0.26	0	0.977023	0.999999	1	1
C H Br O9	235.879	18.717	968473	1.99153e+06	1.39377e+06	2.79099e+06	1.62016e+06	1.0228e+06	2.19092e+06	2.38927e+06	1.27252e+06	1.81734e+06	2.55943e+06	2.23989e+06	1.53347e+06	3.44928e+06	2.39079e+06	2.70614e+06	1.198	1.337	0.26	0.42	0.948411	0.583911	1	1
C H2 Cl2 O14 P2 S4	497.719	19.07	798249	12435.3	14261.7	12008	13972.6	14386.7	13149	12351.3	22209.5	18019.9	13975.9	12308.5	13878.4	16172.5	12527.7	12040.1	1.198	0.974	0.26	-0.04	0.704072	0.999999	1	1
C6 H18 N7 P	219.135	4.73	116080	22094	25777.2	32408.9	1.05266e+06	605292	661932	1.07697e+06	48011.8	21700.3	54611.9	20737	748797	614315	853748	1.2179e+06	1.198	0.935	0.26	-0.1	0.973975	0.999982	1	1
	161.957	18.12	293321	2.31502e+08	1.94004e+08	2.53573e+08	8.02751e+07	8.38939e+07	1.78936e+08	1.87895e+08	2.57707e+08	2.45299e+08	2.51854e+08	2.7621e+08	8.84981e+07	2.36317e+08	1.60024e+08	1.87684e+08	1.198	1.323	0.26	0.4	0.466216	0.996378	1	1
	240.879	18.736	335454	714164	708153	1.00748e+06	603992	436130	967198	1.04748e+06	851625	760212	876880	851180	502213	1.54978e+06	1.08155e+06	1.20524e+06	1.197	1.455	0.26	0.54	0.789847	0.641457	1	1
C12 H21 N7 P2 S2	389.076	3.283	931415	691467	263965	940171	153065	159281	107723	191216	1.18247e+06	848060	1.09393e+06	376593	179199	125315	115879	130383	1.197	0.819	0.26	-0.29	0.858864	0.987537	1	1
C5 H4 O	80.0262	1.984	4.83106e+06	3.87944e+06	4.32374e+06	4.24006e+06	5.14478e+06	4.63896e+06	4.05157e+06	2.218e+06	1.14775e+07	4.77374e+06	5.45958e+06	4.05684e+06	3.72051e+06	3.52386e+06	3.60495e+06	2.79368e+06	1.195	0.82	0.26	-0.29	0.494288	0.942655	1	1
C10 H20 Br N5 O	305.086	11.694	12670.6	13810.7	15755.6	10805.9	306165	231333	268186	374249	15987	10040.8	18901.1	15641.8	264640	158529	268434	345398	1.194	0.928	0.26	-0.11	0.908933	0.825635	1	1
C4 H2 Cl O5 P3 S2	321.825	18.651	446413	402753	402711	609426	344047	247134	584591	495637	448946	646633	560091	454052	468953	761696	473749	524866	1.194	1.189	0.26	0.25	0.894652	0.343352	1	1
C16 H24 O6 P2	374.107	10.578	78885.9	90579.8	87743.3	90321	359061	197073	219066	211792	121720	90873.2	168620	63550.8	186420	93646.5	1.52686e+06	375615	1.194	1.304	0.26	0.38	0.976771	0.92721	1	1
C37 H79 Cl N8 S	702.582	18.107	31519.8	497429	1.24974e+06	1.23085e+06	423171	421027	384498	722480	526942	1.08111e+06	1.15028e+06	982183	377882	1.07815e+06	658053	564437	1.194	1.448	0.26	0.53	0.60594	0.972678	1	1
C H3 N2 O8 P3	263.911	18.124	34607.2	1.49383e+06	1.19648e+06	1.1631e+06	533676	518861	928954	900580	1.46209e+06	1.36957e+06	1.20823e+06	1.44716e+06	497631	1.08455e+06	798685	922828	1.194	1.2	0.26	0.26	0.483143	0.996796	1	1
C4 H15 Cl N7 O3 P S	307.038	8.279	2.99596e+06	362209	379996	395049	1.52241e+06	533251	1.35121e+06	873786	489645	435042	528767	346646	2.27194e+06	523957	2.47373e+06	1.6622e+06	1.193	1.768	0.25	0.82	0.877537	0.830247	1	1
C8 H7 N	117.058	7.137	237405	120245	128724	149659	696852	560751	815523	910077	190702	155931	31478.8	176077	618032	465887	629256	852057	1.193	0.825	0.25	-0.28	0.814478	0.966108	1	1
C11 H19 O2 P3	276.058	6.261	337320	1.44901e+06	1.34812e+06	1.3351e+06	644041	512764	630977	543788	1.64933e+06	1.37883e+06	1.5733e+06	1.62665e+06	699762	577171	535871	504751	1.193	0.947	0.25	-0.08	0.308484	0.999983	0.976761	1
	1031.64	3.507	559662	721693	522837	796870	503880	378359	473930	385445	5.89568e+06	777695	750168	439166	424166	168585	236592	1.10854e+06	1.192	0.769	0.25	-0.38	0.705621	0.989586	1	1
C37 H81 N5 O10 P2	817.547	1.712	21195	13372	19554.9	13993.7	267435	240460	203401	153149	40187.8	19969.7	20007.7	10931.4	186564	172842	184518	80578.3	1.192	0.805	0.25	-0.31	0.866167	0.551748	1	1
C2 H2 N3 O4 P3	224.925	18.665	1.75276e+06	2.32764e+06	2.75028e+06	3.75341e+06	941243	1.02135e+06	1.70398e+06	2.1277e+06	2.62857e+06	2.97588e+06	3.07336e+06	3.80467e+06	1.02951e+06	2.67043e+06	1.88737e+06	2.02305e+06	1.191	1.435	0.25	0.52	0.841844	0.654548	1	1
	632.627	18.108	228360	930399	981980	1.52159e+06	404364	409975	644092	770321	1.34892e+06	928450	845015	1.44425e+06	410521	921351	695529	673646	1.191	1.299	0.25	0.38	0.67908	0.944278	1	1
C4 H11 N O2	105.079	4.66	332345	190732	227597	133263	797382	869377	666132	4.35711e+06	184858	413839	275771	222174	768626	817966	2.13639e+06	600841	1.19	0.952	0.25	-0.07	0.946082	0.942305	1	1
C3 H Cl N2 O5 P2 S2	305.851	18.856	378505	298627	180023	412825	257843	318692	498332	471810	418391	595294	387595	346896	208430	709062	454776	622662	1.19	1.363	0.25	0.45	0.598741	0.891762	1	1
C2 H3 Cl O13 P2 S4	459.763	17.895	17797.6	466092	494095	542408	308762	425205	663948	666382	616117	577061	565470	558695	408663	929417	703256	665145	1.19	1.256	0.25	0.33	0.419715	0.967743	1	1
C5 H12 N6 O3 S3	300.015	9.267	246097	234642	729702	231890	174138	175309	130679	102588	380083	317714	218707	254032	156490	175665	62326	124469	1.189	0.922	0.25	-0.12	0.9872	0.939472	1	1
C12 H27 N4 O6 P S	386.14	7.874	1.49889e+07	1.98828e+07	1.56104e+07	1.29304e+07	1.07373e+07	1.03164e+07	1.36837e+07	1.22626e+07	2.02434e+07	1.79168e+07	1.84703e+07	1.603e+07	1.3559e+07	1.21118e+07	1.27901e+07	1.38635e+07	1.189	1.146	0.25	0.2	0.388063	0.591459	1	1
C5 H9 N O4	147.053	5.644	148558	28390.9	38211.4	28393	876995	475964	486873	830190	37327.8	41861	66187.4	20862.7	400261	261832	756593	816834	1.189	0.878	0.25	-0.19	0.963228	0.92864	1	1
C10 H26 N3 O5 P S	331.13	5.967	19788.4	13622.3	10286.1	11871.6	560837	759328	874355	888270	16009.9	18985	9939.17	14296	423887	518259	618275	633722	1.189	0.696	0.25	-0.52	0.977851	0.252936	1	1
C23 H48 N O7 P	481.317	1.937	1.28827e+06	743419	740965	541042	1.87776e+06	1.88737e+06	1.08151e+06	968969	6.68807e+06	913250	722665	849834	1.19617e+06	1.09633e+06	1.06876e+06	1.30091e+06	1.188	0.775	0.25	-0.37	0.535311	0.972175	1	1
C8 H20 N3 O P3	267.082	1.992	6.71261e+06	5.39785e+06	5.67079e+06	5.63352e+06	5.90988e+06	5.89601e+06	5.36902e+06	2.44896e+06	1.58425e+07	7.16708e+06	6.25779e+06	5.63748e+06	5.24886e+06	3.80364e+06	5.09057e+06	3.7117e+06	1.188	0.79	0.25	-0.34	0.571533	0.996742	1	1
	374.148	7.888	3.39937e+06	3.00059e+06	3.25821e+06	3.34234e+06	3.31313e+06	2.86976e+06	3.50987e+06	3.14907e+06	4.44843e+06	3.70496e+06	3.92665e+06	3.90625e+06	3.61738e+06	3.07748e+06	3.14443e+06	3.60905e+06	1.187	1.045	0.25	0.06	0.0125425	0.833608	0.123387	1
C3 H8 N O6 P	185.009	9.112	78560.9	44208	58755.6	38139.6	225716	263287	268428	307724	74798	47377.8	79151.9	43730.4	181084	171329	280836	217560	1.187	0.75	0.25	-0.42	0.920671	0.570836	1	1
	1237.75	2.299	444372	181721	215610	181354	105411	114748	104392	154108	265852	132883	213826	257606	99033	121052	93085.3	76296.1	1.186	0.873	0.25	-0.2	0.937565	0.761802	1	1
	728.96	1.73	416214	453019	284307	737736	67480.6	340084	227352	132337	203670	595705	435569	847647	84706.7	118347	154513	137385	1.186	0.711	0.25	-0.49	0.999769	0.852985	1	1
C5 H10 N5 O P	187.061	4.984	391882	69969.4	87247.3	63262.3	1.96117e+06	1.50436e+06	1.63677e+06	1.58482e+06	88826.5	182299	97696.5	79061.8	1.38897e+06	987503	1.50436e+06	1.82451e+06	1.186	0.898	0.25	-0.16	0.998992	0.953598	1	1
C4 H6 O2	86.0367	1.972	1.05154e+07	9.45538e+06	1.18093e+07	1.17092e+07	1.25946e+07	1.14324e+07	9.04792e+06	5.11082e+06	1.84304e+07	1.36483e+07	1.26999e+07	1.05975e+07	1.05968e+07	8.16744e+06	1.00063e+07	6.22073e+06	1.186	0.887	0.25	-0.17	0.642691	0.991909	1	1
	713.431	1.969	6.81191e+06	3.41314e+06	5.23529e+06	3.52879e+06	1.30869e+07	1.31877e+07	9.12854e+06	6.11192e+06	6.13829e+06	7.3772e+06	4.24504e+06	3.38687e+06	1.23717e+07	8.32683e+06	1.24938e+07	3.80435e+06	1.185	0.932	0.24	-0.1	0.98365	0.936042	1	1
C2 H7 N O2 S	109.02	8.559	117130	57466.7	60067.8	53713.4	1.89508e+06	1.70135e+06	2.03344e+06	2.67066e+06	73634.5	58070.9	74266.2	65596.3	1.30954e+06	976442	1.59137e+06	2.31875e+06	1.185	0.738	0.24	-0.44	0.999945	0.386582	1	1
C H2 Cl N8 O2 P S2	287.919	8.494	244950	501720	410431	577169	488112	529201	458924	216115	567274	388416	689491	512394	585323	557094	477207	514401	1.184	1.131	0.24	0.18	0.678442	0.574241	1	1
C7 H17 N2 O8 P S	320.044	9.799	20246.6	4517.54	5396.34	7270.24	341687	373580	330807	428292	5684.94	6293.88	10518.6	8696.14	409308	243401	303551	435752	1.183	0.997	0.24	0	0.999784	0.991519	1	1
C14 H32 N O12 P S	469.136	6.287	2.19408e+06	2.98013e+06	2.59541e+06	2.30992e+06	800958	1.07257e+06	1.23551e+06	1.01171e+06	3.0552e+06	2.86799e+06	2.93307e+06	2.78425e+06	1.34045e+06	831934	1.07478e+06	907847	1.183	0.951	0.24	-0.07	0.540967	0.99999	1	1
C4 H12 Br Cl N8 O S	333.973	8.175	200417	294273	178669	219003	73151.4	71346.9	132990	78365.7	249191	254775	246433	218218	99119.1	85128.6	96737.1	112514	1.182	1.293	0.24	0.37	0.889227	0.775868	1	1
C8 H18 N6 O9 S	374.083	9.078	97134.9	54659.9	72647	47156.8	666048	672472	840486	833454	140252	65117.2	85303.5	54069.4	596056	551074	613175	590587	1.182	0.788	0.24	-0.34	0.697522	0.598755	1	1
C17 H36 N6 O	340.293	1.744	56913.1	60826	80723.9	83198.2	6.95591e+06	8.05142e+06	5.20786e+06	218715	100379	165499	53389.6	66746.5	1.50596e+06	801753	6.0485e+06	129473	1.181	0.19	0.24	-2.4	0.992343	0.615283	1	1
C41 H86 Cl2 N5 O2 P S	813.561	18.109	96128.6	9.21104e+06	3.37487e+06	1.04608e+07	2.3308e+06	2.05976e+06	3.99416e+06	4.06911e+06	7.48719e+06	7.36631e+06	6.95584e+06	8.36397e+06	1.62752e+06	5.58584e+06	3.24314e+06	4.74239e+06	1.18	1.263	0.24	0.34	0.505987	0.997809	1	1
C19 H39 Cl O4	366.253	1.813	380970	210656	669377	243195	2.7181e+06	3.20532e+06	2.01439e+06	1.2415e+06	430837	305687	619821	122519	2.56253e+06	2.83327e+06	2.09862e+06	1.68898e+06	1.18	0.985	0.24	-0.02	0.997395	0.999364	1	1
C5 H13 Cl3 N8 S3	385.948	8.378	79852	219022	171561	147116	38769.8	139768	101777	117245	184383	177958	191450	203527	81162.9	79053.3	91051.7	62545.4	1.179	0.732	0.24	-0.45	0.740653	0.9453	1	1
C58 H79 Br N O4 P	963.495	18.201	316328	559894	232614	423684	195972	131121	212353	232330	418558	445912	467359	426292	202403	304092	195174	254467	1.179	1.119	0.24	0.16	0.716264	0.615448	1	1
	153.879	8.292	2.15205e+06	8.10936e+06	6.86535e+06	8.07159e+06	5.98708e+06	7.00938e+06	6.76576e+06	8.14989e+06	3.70644e+06	6.27605e+06	1.1992e+07	1.1326e+07	5.98665e+06	7.63431e+06	6.3849e+06	8.2165e+06	1.178	1.018	0.24	0.03	0.771509	0.999991	1	1
C3 H7 N8 O4 P S	282.004	18.695	814624	866888	1.97696e+06	1.20046e+06	1.19151e+06	674799	646297	1.40016e+06	1.15955e+06	1.2761e+06	927377	1.72717e+06	562981	1.58694e+06	826728	1.2321e+06	1.178	1.103	0.24	0.14	0.988275	0.996756	1	1
C16 H25 N6 P S	364.158	8.61	193827	277319	128657	186588	142030	128648	176579	99890.1	225264	251694	215751	222904	142622	163975	83606	105192	1.178	0.916	0.24	-0.13	0.720802	0.918908	1	1
C4 H13 N10 O4 P	296.085	7.915	112032	242838	141740	167684	208841	131829	185815	203559	220558	163751	149087	200048	139407	194647	181107	195755	1.176	0.965	0.23	-0.05	0.857754	0.999302	1	1
C69 H108 N9 O8 P S	1253.78	2.276	468574	612126	407232	120875	291010	454545	199750	237344	600105	1.06807e+06	276872	429464	201622	318963	144895	115547	1.176	0.656	0.23	-0.61	0.692543	0.663746	1	1
C2 H3 O5 P3 S3	295.838	15.173	23711.3	435301	133295	318437	13665	117980	177533	41925.9	432707	54868.1	290323	240492	241709	78088.8	257744	369261	1.175	3.123	0.23	1.64	0.967478	0.360315	1	1
	1241.21	18.101	26705.4	863152	981929	1.33616e+06	360595	431192	776566	721761	1.22427e+06	1.02569e+06	981303	1.14183e+06	528062	838709	627411	539047	1.175	1.012	0.23	0.02	0.503967	0.996912	1	1
C11 H19 O13 P	390.054	8.291	194692	216508	156479	333040	240315	110484	203863	249033	168768	324401	145091	314096	121716	89014.8	141466	171383	1.174	0.593	0.23	-0.76	0.999202	0.390879	1	1
	683.176	1.678	84916.6	54123	114071	62985.8	46761.6	114287	54368.8	18279.6	61060.3	37874.7	182340	112558	131034	52681.8	133289	33074.7	1.174	1.817	0.23	0.86	0.996963	0.77011	1	1
C11 H29 N4 O9 P	392.165	3.273	1.15951e+07	8.62327e+06	9.62574e+06	9.66185e+06	1.867e+06	3.00814e+06	962810	2.88664e+06	1.23603e+07	1.02722e+07	1.00304e+07	1.31568e+07	2.18904e+06	2.80626e+06	1.51403e+06	644330	1.173	0.779	0.23	-0.36	0.960254	0.855948	1	1
C42 H85 N3 O9 P2 S3	933.494	18.106	20374.8	356402	462681	382642	239806	167045	337612	239490	213891	607880	654703	258780	291890	375322	332154	375373	1.173	1.476	0.23	0.56	0.618332	0.921978	1	1
C2 H8 N10 O	188.087	7.933	1.01814e+06	954929	866279	1.1071e+06	863465	946168	848389	1.22645e+06	1.33344e+06	1.0694e+06	1.24299e+06	324872	1.16113e+06	953458	1.12613e+06	1.40367e+06	1.172	1.264	0.23	0.34	0.962238	0.888046	1	1
C14 H3 N10 P	342.03	6.272	146432	932965	839426	827645	232254	360559	296938	353306	996529	887427	1.24036e+06	956881	446017	387684	333232	331234	1.172	1.109	0.23	0.15	0.312326	0.934177	0.979286	1
C5 H10 Cl N8 O3 P	296.033	8.164	462956	326689	323788	266849	492241	503199	350814	529590	447048	356078	405845	344923	498054	375308	444773	610989	1.171	0.947	0.23	-0.08	0.75548	0.997663	1	1
C16 H34 N O7 P S	415.177	6.079	14326.6	11039.9	12662.5	10115.5	647449	503899	504966	568681	12968.7	14794.3	34085.9	12944.1	567616	415956	551759	680634	1.171	1.043	0.23	0.06	0.295048	0.999861	0.953629	1
C37 H80 N7 O12 P	845.56	18.1	25236.1	503946	258963	469439	122688	177437	249347	198162	310192	411165	484097	442001	166129	436448	190485	382792	1.171	1.526	0.23	0.61	0.564216	0.880678	1	1
C9 H14 N2 O5	230.09	9.613	60737.6	38146.7	47917.3	39299.7	293963	210739	293233	375542	61617.8	40509	69318.8	35763.5	328424	210487	428306	511452	1.171	1.289	0.23	0.37	0.97478	0.780314	1	1
C18 H23 N3 O5 S	393.133	6.083	14254.2	10984.1	12598.5	10064.4	217573	176077	178922	219057	12903.2	11714.8	14853.6	14698.8	202198	154871	188015	219096	1.17	0.984	0.23	-0.02	0.560565	0.977592	1	1
C9 H21 O12 P	352.077	9.481	10187.4	9758.4	10796.1	12734.5	501532	307580	260486	612927	9542.74	22539.5	13274.2	11267.9	169711	90027.9	311709	381963	1.17	0.595	0.23	-0.75	0.893579	0.194819	1	1
C8 H12 N2 O6	232.069	8.71	224120	115037	93935.6	45633.6	787413	723538	747061	898200	200961	115940	128200	109021	1.0286e+06	788146	1.10886e+06	1.55593e+06	1.168	1.393	0.22	0.48	0.756705	0.643778	1	1
C9 H15 Br N O P	263.008	8.298	1.15099e+06	932537	940565	948195	1.59747e+06	1.37184e+06	1.51711e+06	1.72015e+06	1.19777e+06	1.06421e+06	1.14173e+06	988488	1.5091e+06	1.67964e+06	1.18533e+06	1.76174e+06	1.168	1.024	0.22	0.03	0.637793	0.995584	1	1
C14 H10 N4	234.089	1.977	1.28053e+07	1.07426e+07	1.17446e+07	1.16732e+07	1.33631e+07	1.35358e+07	1.11038e+07	5.79265e+06	1.66567e+07	1.39615e+07	1.33879e+07	1.11395e+07	1.05502e+07	9.35026e+06	9.13567e+06	5.75409e+06	1.168	0.756	0.22	-0.4	0.83471	0.68831	1	1
C4 H14 N2 O3 P2	200.047	1.99	1.3634e+06	1.06294e+06	1.50489e+06	1.12008e+06	1.40509e+06	1.47945e+06	729904	1.00812e+06	1.21317e+07	1.49095e+06	1.40448e+06	705643	1.21149e+06	729967	549984	1.46795e+06	1.166	0.805	0.22	-0.31	0.732784	0.978022	1	1
C11 H14 O2	178.099	2.052	1.75625e+06	939717	586632	834636	1.23222e+06	839708	972275	1.03223e+06	1.56328e+07	815891	1.01482e+06	1.05239e+06	736710	883423	1.40475e+06	1.90676e+06	1.165	1.142	0.22	0.19	0.584367	0.995056	1	1
	79.9405	8.448	350811	357127	324839	334795	268136	241517	243677	195515	438711	400568	398044	379130	303464	305592	293841	243617	1.165	1.231	0.22	0.3	0.106001	0.055808	0.538908	1
C2 H7 Br Cl2 N6 O8 S3	487.805	18.654	293461	244395	313437	447296	108714	114443	223674	261369	300775	351690	354786	393434	117684	327778	220844	258813	1.164	1.419	0.22	0.5	0.978102	0.672621	1	1
C40 H32 O	528.247	1.991	6.91909e+06	1.19729e+06	2.11238e+06	1.50647e+06	1.7259e+06	1.67897e+06	1.68836e+06	905207	1.2015e+07	2.1353e+06	2.07412e+06	1.80508e+06	1.77717e+06	1.60587e+06	1.44218e+06	1.45382e+06	1.163	0.909	0.22	-0.14	0.879084	0.998079	1	1
C H3 Cl O11 P2 S4	415.773	17.885	8287.58	399259	319470	227392	227866	166658	354871	321434	342810	303534	332031	291004	222446	451962	379929	340789	1.162	1.312	0.22	0.39	0.520005	0.975024	1	1
C12 H13 Cl N6	276.088	18.227	539372	1.05877e+06	784946	1.09097e+06	402949	423296	1.4146e+06	994739	1.22873e+06	815075	1.14844e+06	993185	438560	1.78369e+06	1.09832e+06	1.13838e+06	1.162	1.577	0.22	0.66	0.917085	0.719311	1	1
	564.346	3.554	191807	352335	175919	226444	93242	94820.2	59987.7	95283.9	278018	204949	230297	255426	74001.4	141636	43386.7	70290.9	1.161	0.767	0.22	-0.38	0.994559	0.954697	1	1
C90 H116 N7 O5 P	1405.88	1.832	1.42794e+06	722508	841886	910265	1.27214e+06	1.22258e+06	788428	1.08142e+06	1.15632e+06	913776	393667	1.12083e+06	768071	706931	896381	689419	1.161	0.64	0.22	-0.64	0.933487	0.449688	1	1
	525.715	18.098	26972.5	690595	860385	769682	436541	407070	754593	976836	726966	863127	1.15814e+06	832255	548732	984408	905163	749076	1.161	1.389	0.22	0.47	0.43396	0.975236	1	1
	634.623	18.12	84136.9	5.04239e+06	3.57458e+06	4.58629e+06	751641	1.0247e+06	1.458e+06	2.43544e+06	5.04179e+06	4.42752e+06	4.23867e+06	5.29648e+06	1.21031e+06	2.8012e+06	1.19979e+06	2.61367e+06	1.16	1.54	0.21	0.62	0.499102	0.966821	1	1
C5 H2 Cl N4 O5 P3 S3	421.807	18.487	879723	965127	643998	869153	606117	565078	1.0446e+06	943835	1.18538e+06	1.01611e+06	1.013e+06	915517	616030	1.30839e+06	984559	1.13864e+06	1.16	1.37	0.21	0.45	0.626274	0.519342	1	1
C2 H4 N4 O13	291.975	11.347	70148.6	47383.6	40114.9	44677.9	467036	493633	823862	902092	76732.8	60049.2	46740	40625.2	124102	69340.3	236036	201057	1.16	0.247	0.21	-2.02	0.982734	0.000483767	1	0.0761449
C28 H63 Br N8 O2 S	654.405	1.74	1.08768e+06	723554	771398	1.03166e+06	619673	591921	564549	149796	1.38405e+06	855287	760438	1.23619e+06	163843	480036	219877	414636	1.16	0.549	0.21	-0.87	0.970578	0.686158	1	1
C20 H42 N4	338.338	1.777	92162.9	45645.1	28245.3	24352.3	865827	290294	329185	33116.8	38843.1	205557	19601.6	46783	623914	105425	124030	49762.3	1.159	0.37	0.21	-1.43	0.988725	0.914956	1	1
C30 H65 N9 O3 S	631.493	1.691	847669	617848	1.00811e+06	1.84589e+06	511423	188977	405553	310519	359897	1.58746e+06	1.12324e+06	1.02546e+06	662516	788982	391041	284535	1.158	1.471	0.21	0.56	0.992411	0.700661	1	1
C6 H Cl O15 P2 S4	537.737	18.113	64057.9	5.33568e+06	4.91239e+06	4.67288e+06	3.00833e+06	2.41645e+06	3.63095e+06	4.12958e+06	6.11028e+06	5.76767e+06	5.31401e+06	4.95444e+06	2.8171e+06	5.17493e+06	4.49084e+06	3.76561e+06	1.156	1.244	0.21	0.31	0.451104	0.993392	1	1
	482.692	18.084	42252.5	758989	714117	929944	155725	197730	410961	508716	964373	959824	462903	742877	211165	640477	255575	451770	1.156	1.162	0.21	0.22	0.679736	0.981905	1	1
C49 H86 Br N2 O2 P	844.561	18.089	39744.3	1.08422e+06	1.37737e+06	950828	565947	595001	800884	910524	918012	1.38437e+06	1.00409e+06	1.34802e+06	491367	1.08717e+06	814164	985887	1.156	1.29	0.21	0.37	0.53028	0.995694	1	1
C24 H29 Cl O9 S	528.121	7.864	978391	687212	778419	832397	467107	479682	544155	683944	1.02719e+06	793352	952117	909553	706653	594815	705129	725826	1.156	1.379	0.21	0.46	0.597071	0.111065	1	1
	139.949	17.849	45598.3	288186	189593	323222	77651.8	102045	258240	186610	308871	212921	243090	314152	107787	325254	262969	193376	1.155	1.581	0.21	0.66	0.695118	0.79093	1	1
C3 H2 O9 S2	245.913	17.781	368401	1.24203e+06	991912	1.30532e+06	605711	592555	1.15337e+06	1.12469e+06	1.35837e+06	1.22179e+06	1.48593e+06	1.10431e+06	621448	2.05481e+06	1.23998e+06	1.23603e+06	1.155	1.431	0.21	0.52	0.609052	0.651809	1	1
C16 H20 O8	340.116	2.097	311624	237195	286545	319970	354022	414354	227017	495333	339816	315140	928291	351000	259610	291809	324537	297046	1.155	0.766	0.21	-0.38	0.306047	0.799513	0.973561	1
C10 H24 N8 O16	512.132	8.928	10462.9	10557.3	12334.1	10108.4	310153	359084	411114	429261	10629.5	13645.8	14001.1	7374.54	411016	406740	463846	383048	1.155	1.062	0.21	0.09	0.998212	0.840183	1	1
C15 H18 N2 O8 S	386.077	3.337	1.70113e+08	1.15794e+08	8.99057e+07	1.37992e+08	3.48485e+07	3.65009e+07	2.88388e+07	3.42989e+07	1.53555e+08	1.39477e+08	2.73785e+08	8.35475e+07	2.70431e+07	2.90482e+07	2.09704e+07	3.10115e+07	1.155	0.811	0.21	-0.3	0.838554	0.70896	1	1
	129.051	2.013	1.32328e+06	948805	1.38736e+06	840172	1.0377e+06	1.02396e+06	914985	939712	3.58927e+06	1.47632e+06	1.13321e+06	1.1467e+06	1.06304e+06	827429	711110	1.45928e+06	1.154	0.963	0.21	-0.05	0.40691	1	1	1
C5 H3 N2 O2 P3 S4	343.832	17.836	5732.05	567156	441307	656559	332192	323575	655152	598856	691961	476303	600920	560616	337588	916062	673141	663914	1.152	1.436	0.2	0.52	0.506096	0.983824	1	1
C H2 O8 S2	205.921	17.798	278254	1.08173e+06	892759	1.10713e+06	483509	489004	1.19724e+06	1.06669e+06	1.15193e+06	1.08452e+06	1.16888e+06	1.12115e+06	618278	1.59344e+06	1.34529e+06	1.15306e+06	1.151	1.606	0.2	0.68	0.572628	0.610127	1	1
C15 H19 N6 O P S2	394.08	10.838	75789.2	47052.2	46955.3	73130	747747	748040	921142	1.13361e+06	84436.1	78576.7	53632.9	59745.4	361770	225060	390971	500962	1.151	0.451	0.2	-1.15	0.874227	0.001773	1	0.185734
C3 H2 N2 O11 P2 S	335.887	10.001	1.93149e+07	1.8391e+07	1.2503e+07	9.90663e+06	1.05951e+07	8.24753e+06	1.51699e+07	1.12563e+07	1.90492e+07	1.64891e+07	1.9801e+07	1.59249e+07	1.03903e+07	8.13182e+06	1.38384e+07	5.10063e+06	1.15	0.848	0.2	-0.24	0.772121	0.702653	1	1
C13 H16 O4	236.105	1.983	3.8966e+06	3.09909e+06	3.98254e+06	3.42155e+06	3.94825e+06	4.06729e+06	3.37712e+06	1.66481e+06	1.58864e+07	4.12525e+06	4.29097e+06	3.41843e+06	3.56669e+06	2.90659e+06	3.55495e+06	3.32192e+06	1.15	0.939	0.2	-0.09	0.469682	0.993656	1	1
C17 H34 O2	270.256	1.793	867579	1.02666e+06	1.30709e+06	821388	3.79556e+06	3.78775e+06	2.88887e+06	2.44902e+06	1.25006e+06	1.03652e+06	1.14167e+06	599711	3.29837e+06	3.48419e+06	3.14566e+06	2.21924e+06	1.15	0.965	0.2	-0.05	0.999519	0.98553	1	1
C23 H22 N P S	375.121	8.283	159546	91570.1	115995	89870.6	786157	594078	762813	682752	120967	117693	177477	91327.1	681549	369282	2.00814e+06	789888	1.15	1.018	0.2	0.03	0.982771	0.971523	1	1
C7 H9 N5 O2	195.076	5.324	182629	39581.5	50795.3	40807	790220	645371	375453	597811	47590.3	49156	56111.5	63418	707716	470192	937939	922534	1.149	1.311	0.2	0.39	0.961974	0.873198	1	1
C3 H3 N7	137.045	6.956	263710	48549.7	51096.6	54229	599323	435368	397861	615489	64133.8	58234.1	60209.8	60809	513360	314486	745672	1.24073e+06	1.149	1.217	0.2	0.28	0.911966	0.93533	1	1
	182.114	7.969	411047	115530	668120	690351	367709	453274	179376	434507	845207	414837	625295	614432	275590	292931	420929	475631	1.149	0.89	0.2	-0.17	0.604416	0.998694	1	1
C4 H12 N2 O11 P2	325.992	8.363	533888	327450	354125	331564	62724.5	61671.7	542327	248019	329915	399185	388239	428006	118996	159918	185393	75359	1.148	0.898	0.2	-0.16	0.999978	0.976549	1	1
C9 H7 N	129.058	6.096	169855	42197.7	54283.8	36817.8	505294	461218	483433	514419	62356.5	48411.6	75039.9	38585.2	554755	548126	571547	683209	1.148	1.139	0.2	0.19	0.966757	0.908228	1	1
	137.041	6.004	3.42868e+06	2.13011e+06	2.61713e+06	2.20271e+06	2.61054e+06	2.46426e+06	2.70979e+06	2.87251e+06	2.99673e+06	2.84647e+06	2.68658e+06	2.35615e+06	2.73415e+06	2.12424e+06	2.75241e+06	2.5842e+06	1.148	1	0.2	0	0.919	0.95976	1	1
C25 H42 S	374.303	1.842	1.79962e+06	1.61705e+06	1.88423e+06	1.12555e+06	2.84717e+06	2.73625e+06	1.76459e+06	2.42034e+06	2.58797e+06	2.04513e+06	1.16797e+06	1.87621e+06	1.71902e+06	1.17379e+06	2.00619e+06	1.54299e+06	1.148	0.633	0.2	-0.66	0.820933	0.152036	1	1
	720.55	1.81	763203	685777	799086	477335	1.20746e+06	869752	446007	1.02645e+06	1.09754e+06	867321	373653	795686	729023	670991	850810	654370	1.148	0.738	0.2	-0.44	0.983614	0.935641	1	1
C40 H85 N7 O P2	741.629	1.865	408259	366841	821086	255340	3.56638e+06	3.68127e+06	2.53297e+06	1.39164e+06	587103	463955	199878	425635	2.86872e+06	3.59131e+06	2.17858e+06	350041	1.148	0.828	0.2	-0.27	0.998442	0.785983	1	1
C6 H9 N O2	127.063	7.179	85189.5	53758.7	54853.7	51880.6	406784	241624	296022	391674	68270.8	46714.3	67208.2	57355.8	310636	204185	501325	725155	1.147	1.181	0.2	0.24	0.999912	0.878787	1	1
C6 H16 Cl N3 O4 P2	291.028	8.208	1.59157e+06	653385	573241	544966	455161	845472	788597	1.15529e+06	770252	649380	757257	577029	842224	770026	1.02364e+06	634383	1.147	0.987	0.2	-0.02	0.975254	0.997395	1	1
	603.127	18.077	25261.3	419656	317290	365411	136608	162690	240315	259843	496412	284427	438486	344317	167368	379054	270257	291668	1.147	1.394	0.2	0.48	0.521239	0.920359	1	1
C3 H2 N2 O6 S5	321.851	17.879	19357.9	1.35714e+06	1.34873e+06	1.6052e+06	823137	712680	1.46246e+06	2.17636e+06	1.64055e+06	1.55542e+06	1.5468e+06	1.29198e+06	840906	2.02776e+06	1.64943e+06	1.41796e+06	1.146	1.342	0.2	0.42	0.514934	0.994959	1	1
C5 H3 N2 O P3 S5	359.807	18.516	1.00954e+06	1.32344e+06	1.04062e+06	1.48706e+06	786839	793272	1.35832e+06	1.24284e+06	1.49411e+06	1.33106e+06	1.35739e+06	1.35028e+06	972580	1.71781e+06	1.60462e+06	1.2704e+06	1.145	1.412	0.2	0.5	0.79266	0.273666	1	1
C2 H Cl2 N4 O18 P3 S4	659.675	18.452	138841	203635	196522	201155	84232	86623.4	265537	239120	253007	241361	214061	210768	137544	230379	217798	244835	1.145	1.376	0.2	0.46	0.805421	0.585941	1	1
C17 H31 Br P2	376.108	1.897	918394	815584	1.10224e+06	883573	1.00403e+06	786115	752338	695354	8.36791e+06	936307	1.12726e+06	823545	1.05656e+06	796092	576372	443296	1.145	0.892	0.2	-0.16	0.531451	0.978442	1	1
	233.827	18.605	87086.1	347730	163959	217843	154247	114136	221094	249978	205218	209063	251619	228049	136409	299728	226294	270430	1.145	1.323	0.2	0.4	0.872672	0.821319	1	1
C11 H23 N4 O7 P	354.133	7.914	2.60317e+06	2.2877e+06	2.90913e+06	2.83957e+06	2.32979e+06	2.17713e+06	2.82865e+06	2.51917e+06	3.26894e+06	2.80376e+06	3.50664e+06	2.96179e+06	2.50717e+06	2.15017e+06	2.66705e+06	2.3557e+06	1.145	1.003	0.2	0	0.16394	0.995926	0.701055	1
	592.17	7.949	16795.6	24128.3	31659.3	39525.8	38928	114045	41900.3	41277.8	30319.7	163751	33537.7	25623.9	35277.6	35575.6	35611.3	43079.7	1.145	0.856	0.19	-0.22	0.521732	0.799849	1	1
C3 H12 N3 P	121.077	6.947	2.85432e+07	1.34108e+07	1.68717e+07	1.25686e+07	1.46292e+07	1.51073e+07	1.47088e+07	1.61798e+07	1.95029e+07	1.74447e+07	1.7216e+07	1.44558e+07	1.31578e+07	1.26705e+07	1.4067e+07	1.58854e+07	1.145	0.913	0.19	-0.13	0.99985	0.930507	1	1
C17 H24 O9	372.144	7.888	1.87533e+08	1.41362e+08	1.53739e+08	1.72276e+08	1.64504e+08	1.32518e+08	1.8308e+08	1.58823e+08	2.15431e+08	1.78362e+08	1.94537e+08	1.70702e+08	1.72538e+08	1.51451e+08	1.64752e+08	1.69636e+08	1.144	1.034	0.19	0.05	0.263461	0.966423	0.902962	1
	82.0431	1.969	300431	705480	550133	564569	372635	492846	357544	495874	5.96736e+06	742719	531889	468737	469695	324155	673615	722055	1.143	1.321	0.19	0.4	0.455369	0.969663	1	1
C6 H5 N5 O	163.049	5.324	357104	70723.5	99322.9	79792.1	1.23516e+06	968892	580281	917035	94981.3	90673.5	109718	124005	1.06773e+06	673649	1.36848e+06	1.35762e+06	1.143	1.286	0.19	0.36	0.972769	0.932965	1	1
	668.746	1.74	460736	512776	658026	491829	534540	344486	231840	218658	596250	236207	551460	730869	433450	289954	92152.8	291763	1.142	1.009	0.19	0.01	0.995859	0.870094	1	1
C30 H35 N O S	457.247	1.989	1.54527e+06	8.39947e+06	1.06221e+07	8.54434e+06	1.0622e+07	1.1878e+07	9.78394e+06	4.81326e+06	3.72012e+06	1.05932e+07	9.83935e+06	9.51776e+06	1.12928e+07	9.09277e+06	9.55691e+06	7.52549e+06	1.142	0.914	0.19	-0.13	0.885274	0.999006	1	1
C18 H23 N8 O2 P3	476.119	9.069	12286.5	8802.91	10057.2	8375.26	162415	185665	230481	275100	10138.7	13072.3	11393.4	8939.41	230639	186614	336390	244046	1.142	1.141	0.19	0.19	0.904276	0.721549	1	1
C3 H2 N2 O7 S4	305.877	17.837	11700.7	658949	516381	745152	380469	377619	762764	702380	797030	573855	699340	642265	391101	1.04676e+06	771446	766386	1.141	1.42	0.19	0.51	0.501275	0.97912	1	1
C12 H22 N8 O2 P2 S	404.103	5.985	222230	56819.1	55369.8	44484.1	792485	730029	769382	833386	72601	62827.6	65187.5	54248.2	629512	418691	637801	574008	1.141	0.771	0.19	-0.38	0.929801	0.619308	1	1
C36 H77 N9	635.631	17.917	11257.6	135985	143780	142331	139060	117559	119225	159766	242781	146486	171071	101712	122616	137155	200609	149886	1.141	1.111	0.19	0.15	0.42656	0.993783	1	1
C2 H2 N2 O4 S5	277.861	17.869	10685	1.5233e+06	1.42765e+06	1.66066e+06	1.24705e+06	808017	1.38624e+06	1.78821e+06	1.59662e+06	1.76438e+06	1.89384e+06	1.6026e+06	1.32882e+06	3.35243e+06	1.71382e+06	1.38373e+06	1.141	1.176	0.19	0.23	0.466523	0.977214	1	1
C2 H4 Cl2 N O5 P3 S	316.84	8.496	217163	200910	308156	212922	61264.7	50712.7	64050.1	45085.1	242592	198454	248057	254103	114151	121546	72859.8	90273.3	1.141	1.826	0.19	0.87	0.999448	0.00343686	1	0.276001
C9 H19 N9 O6	349.149	10.552	32404.9	44898.9	40694.1	26438	180878	138105	176360	214810	58028	41766.7	41613	16778.5	192072	145388	265436	308648	1.141	1.281	0.19	0.36	0.999813	0.808009	1	1
C2 H4 N2 O3 P2 S3	261.887	17.822	17686.1	864626	783549	957741	444778	514085	977236	981254	1.0712e+06	942332	935529	848909	541027	1.40884e+06	1.10218e+06	985640	1.139	1.4	0.19	0.49	0.480422	0.965983	1	1
C32 H12 N2 O3	472.084	10.576	23054.4	8464.46	12607.3	8004.73	37547.9	18278.4	20733	17456.7	15007.2	8993.5	22516.6	8615.72	25868.5	10706	129842	38699.3	1.139	1.655	0.19	0.73	0.998542	0.779322	1	1
C18 H20 N2 O2	296.152	3.34	3.30054e+06	2.4546e+06	2.73995e+06	2.75023e+06	909471	351122	433483	225043	381075	5.36822e+06	883677	6.82274e+06	1.11385e+06	431868	160177	419805	1.139	1.085	0.19	0.12	0.910221	0.999999	1	1
C9 H10 O2	150.068	6.276	6.14941e+06	5.56231e+06	5.2472e+06	5.70504e+06	1.91598e+06	1.94751e+06	2.43491e+06	2.46269e+06	6.5276e+06	5.89507e+06	6.29952e+06	6.88575e+06	2.32305e+06	1.79566e+06	2.16505e+06	2.36594e+06	1.138	1.024	0.19	0.03	0.383962	0.998552	1	1
C17 H37 O7 P3	446.173	1.835	4.06283e+06	3.33903e+06	4.55662e+06	3.34904e+06	2.39838e+06	2.19193e+06	2.00853e+06	2.51276e+06	3.58e+06	4.85248e+06	6.15636e+06	3.26873e+06	2.21408e+06	1.72094e+06	3.08852e+06	1.14501e+06	1.138	0.857	0.19	-0.22	0.90078	0.812119	1	1
	843.614	17.888	9069.47	306784	236110	255569	171539	190971	356870	288662	296002	266613	279085	280212	202841	393402	269864	311097	1.138	1.211	0.19	0.28	0.489905	0.992146	1	1
C3 H7 O6 P3 S3	327.859	17.807	15968	586019	469766	608686	314874	306023	647093	599496	658379	579605	620980	540039	333696	843007	647251	667187	1.137	1.438	0.19	0.52	0.485476	0.968976	1	1
C24 H61 N9 O9 P2	681.413	2.346	749684	411915	465283	245624	49620.9	43137.9	61318.3	38912.4	643831	522782	474360	421310	78317.4	66998.7	77755.7	65004.5	1.137	1.561	0.18	0.64	0.831661	0.189511	1	1
	105.056	1.982	1.05202e+07	9.4176e+06	9.8495e+06	8.82949e+06	1.05869e+07	1.18014e+07	9.3295e+06	3.34446e+06	7.94479e+06	1.19783e+07	1.17101e+07	1.01915e+07	9.98448e+06	7.68035e+06	8.17339e+06	6.56637e+06	1.137	0.796	0.18	-0.33	0.989599	0.999918	1	1
C25 H23 N O2 S	401.147	2.001	371596	392012	489959	660319	576329	508024	379007	478689	547871	454591	683187	402519	334794	492994	430663	480489	1.137	0.923	0.18	-0.11	0.924774	0.883752	1	1
C19 H21 N3 O5	371.147	7.876	4.2823e+07	1.49858e+07	2.67479e+07	2.36225e+07	3.58282e+07	3.18362e+07	3.81275e+07	3.7896e+07	3.89811e+07	2.87542e+07	2.15216e+07	2.8495e+07	4.24896e+07	3.46715e+07	3.86063e+07	4.0796e+07	1.137	1.077	0.18	0.11	0.882404	0.963315	1	1
	374.286	1.796	123696	127585	178978	149236	542470	490082	400667	323052	175077	154588	159954	79321.1	447187	486370	414004	352579	1.136	0.967	0.18	-0.05	0.990068	0.999376	1	1
C5 H4 Cl O7 P3 S3	399.799	18.568	212990	364012	386391	436708	198359	193671	464513	410371	447344	407457	444781	348224	262996	567058	396216	403905	1.136	1.314	0.18	0.39	0.839466	0.594956	1	1
C8 H8 O	120.057	7.133	199874	56656.6	65028.4	49667.5	537818	346738	499398	472921	104387	68861.5	69256.6	68062.6	405944	307969	419329	599185	1.135	0.849	0.18	-0.24	0.999858	0.988273	1	1
C5 H4 O2	96.0211	1.981	2.85867e+07	2.66367e+07	2.98247e+07	2.76622e+07	2.61695e+07	2.45731e+07	2.1798e+07	9.62617e+06	7.78212e+06	3.84609e+07	3.5487e+07	2.83265e+07	2.12465e+07	1.98469e+07	2.11989e+07	1.27402e+07	1.134	0.885	0.18	-0.18	0.939291	0.999146	1	1
	447.176	1.762	631448	599975	1.21688e+06	429912	724741	584103	421158	379115	771798	625025	997638	427316	611087	356983	285804	356705	1.134	0.71	0.18	-0.49	0.999982	0.696754	1	1
C7 H10 O	110.073	4.981	809891	405571	520904	386890	1.27304e+06	1.05965e+06	1.02063e+06	988052	540968	566362	508980	356691	943559	671117	904338	1.15594e+06	1.133	0.888	0.18	-0.17	0.993413	0.706749	1	1
C29 H10 N4 O	430.088	1.938	1.04178e+06	537794	622711	389125	4.91923e+06	4.07759e+06	3.79798e+06	2.32496e+06	9.30283e+06	687547	335166	627125	6.00323e+06	3.8218e+06	5.37839e+06	3.74086e+06	1.133	1.168	0.18	0.22	0.737905	0.972414	1	1
C12 H10 O2	186.068	1.986	3.48599e+06	3.28794e+06	3.64495e+06	3.30887e+06	3.66e+06	3.52834e+06	2.88792e+06	1.48872e+06	1.43282e+07	3.87246e+06	3.81823e+06	3.21533e+06	3.27534e+06	2.60365e+06	3.27618e+06	3.06551e+06	1.132	0.988	0.18	-0.02	0.53416	0.98117	1	1
C9 H8 O2	148.052	2.013	905347	463400	537454	370332	336176	604541	1.10643e+06	635215	7.6442e+06	638876	493617	329296	337598	273603	325471	924954	1.132	0.535	0.18	-0.9	0.769587	0.893775	1	1
C24 H63 N10 O6 P3	680.409	2.269	3.82213e+06	2.30189e+06	2.51061e+06	2.46492e+06	301757	259362	431079	354075	2.93287e+06	2.37891e+06	4.31752e+06	2.69393e+06	470566	414578	414919	325261	1.131	1.265	0.18	0.34	0.914856	0.591895	1	1
C7 H15 Br N4 O2	266.035	7.706	241774	219550	197949	222265	323854	385259	427005	406511	267857	222802	278584	231510	490752	430523	510443	258710	1.13	1.164	0.18	0.22	0.765962	0.958866	1	1
C5 H11 N O3	133.074	3.793	5.78249e+06	3.33896e+06	4.06674e+06	2.37962e+06	2.59666e+06	3.90398e+06	3.63671e+06	3.12119e+06	4.60873e+06	3.95636e+06	4.4112e+06	2.66633e+06	3.1906e+06	3.03286e+06	2.66721e+06	299149	1.13	0.843	0.18	-0.25	0.999818	0.448666	1	1
C5 H6 O	82.0418	1.976	2.82883e+06	2.36704e+06	3.05205e+06	2.36762e+06	2.62278e+06	2.9832e+06	2.21934e+06	717822	8.44003e+06	3.19424e+06	2.67426e+06	2.43714e+06	2.73531e+06	2.12756e+06	2.52107e+06	1.57089e+06	1.129	0.96	0.18	-0.06	0.751685	0.962712	1	1
C8 H18 O5	194.115	2.309	696732	221896	793494	308362	287149	291938	309998	312255	311623	522885	611784	650155	327569	1.31064e+06	221441	117511	1.129	0.912	0.17	-0.13	0.989469	0.997732	1	1
C14 H20 N10 O2	360.176	8.595	64991.8	29767.5	30247.9	27537	263624	209895	254261	335211	32972.5	28099.4	35603.7	34776.3	426445	285503	451605	614913	1.129	1.695	0.17	0.76	0.971879	0.110113	1	1
	671.421	1.759	499637	321285	397319	863306	177080	332057	226486	83493.5	126443	587912	424224	772060	324281	366140	212344	227497	1.128	1.367	0.17	0.45	0.952441	0.726183	1	1
	570.626	18.118	32200.6	917374	538267	786587	287928	200538	402722	320180	719355	775604	815235	663180	284968	384949	538306	510328	1.128	1.472	0.17	0.56	0.534426	0.928268	1	1
C18 H22 Br N3 O3	407.084	8.199	22265.8	13606.1	17812.9	17147.6	202112	218266	198542	270610	19767.9	16302.4	28518.5	19642.4	175395	136283	246953	205679	1.127	0.907	0.17	-0.14	0.68699	0.686356	1	1
C14 H18 N10 O S2	406.114	7.876	3.63996e+06	4.20766e+06	4.72092e+06	3.9107e+06	3.18051e+06	2.72163e+06	3.49825e+06	3.56503e+06	4.92491e+06	4.69109e+06	4.45773e+06	4.45174e+06	3.37856e+06	2.87711e+06	2.67285e+06	3.76797e+06	1.127	0.937	0.17	-0.09	0.482562	0.990342	1	1
C11 H18 N4 O2	238.141	2.285	724889	349985	629167	363676	395181	457645	403748	322052	422831	577553	614270	540923	646972	486838	371636	266652	1.127	1.075	0.17	0.1	0.975377	0.984788	1	1
	91.1029	5.782	4.53073e+06	3.01299e+06	3.52989e+06	3.13714e+06	3.67224e+06	3.89266e+06	3.85667e+06	4.03292e+06	4.35643e+06	3.80397e+06	3.7027e+06	3.12569e+06	3.7085e+06	3.24614e+06	3.59297e+06	3.76291e+06	1.126	0.942	0.17	-0.09	0.896071	0.797893	1	1
C3 H Br2 N2 O P S	301.791	12.453	458530	935290	520204	398476	255186	239369	299138	301471	658327	522583	457853	578751	225154	167319	207770	253185	1.125	0.781	0.17	-0.36	0.999977	0.422409	1	1
C8 H7 N O	133.053	7.127	117814	33395.8	38330.5	31132.9	316983	225806	131743	194457	49934.8	40589.9	36078.8	40119	253913	189326	171851	742748	1.125	1.055	0.17	0.08	0.986544	0.826262	1	1
C11 H19 Cl N O P S2	311.031	6.277	3.68336e+06	1.92755e+06	1.81631e+06	1.13237e+06	522097	817296	1.00272e+06	841549	1.8116e+06	2.39918e+06	1.75009e+06	2.64203e+06	1.0604e+06	821683	825847	986473	1.125	1.093	0.17	0.13	0.981748	0.858328	1	1
C8 H4 Cl N2 O2 P3	287.919	8.305	274793	614403	562730	449381	300429	390206	259015	298099	551916	586364	783931	545138	460027	360854	511307	618350	1.125	1.623	0.17	0.7	0.364641	0.102712	1	1
	863.539	18.121	22048.7	488816	764005	759109	326989	325304	400862	590306	952731	417923	747494	655590	389779	486081	386238	568517	1.124	1.203	0.17	0.27	0.540021	0.997008	1	1
C19 H22 O9	394.126	7.796	6.67659e+06	5.17305e+06	5.66587e+06	5.87393e+06	6.26797e+06	4.01519e+06	5.63243e+06	7.29723e+06	8.08812e+06	4.84676e+06	5.21593e+06	7.7567e+06	7.61159e+06	6.92029e+06	7.45576e+06	8.32123e+06	1.124	1.266	0.17	0.34	0.934612	0.210528	1	1
C6 H10 N2 O3	158.069	9.083	69870.9	49651.4	48810.8	42925.2	363445	264099	293670	468223	76524.5	50162.4	60517	37196.1	581640	328978	710920	1.0329e+06	1.124	1.967	0.17	0.98	0.997556	0.100874	1	1
C40 H82 N6 O P2	724.602	1.759	10962.7	13677.1	17961	10794.6	698569	677211	496528	198458	29734.4	12887.9	14803.5	8088.04	504599	542968	384485	148112	1.124	0.757	0.17	-0.4	0.988644	0.872806	1	1
C44 H73 N7 O5	779.567	1.758	29892.2	19098.8	27578.9	19735.9	1.58463e+06	1.42733e+06	979900	675943	56678.3	24566.3	28601.8	15417	921975	733514	1.05456e+06	534774	1.124	0.688	0.17	-0.54	0.919878	0.598234	1	1
C56 H81 N O3 S	847.593	1.738	28398.1	18144.2	26200.5	18749.4	2.32735e+06	2.4314e+06	1.71968e+06	675937	53845.4	23338.4	27172.2	14646.4	2.27517e+06	2.35132e+06	1.95703e+06	1.61224e+06	1.124	1.046	0.17	0.06	0.940609	0.861283	1	1
C41 H86 N7 O2 P3 S	833.577	1.741	27257.6	17415.5	25148.3	17996.4	249045	328158	239468	195820	51682.9	22401.1	26081	14058.2	293567	268892	306705	142123	1.124	1.151	0.17	0.2	0.906503	0.999549	1	1
C40 H81 N9 O6 P2	845.577	1.732	24304	15528.4	22423.3	16046.4	390732	377025	251565	201373	46082.7	19973.8	23254.9	12534.9	343376	264866	318266	104417	1.124	0.928	0.17	-0.11	0.942978	0.879687	1	1
C6 H7 Cl S3	209.942	3.476	168805	298314	474727	690928	208045	178693	111093	78156.9	455207	412812	284528	573229	262521	142861	112953	289156	1.123	1.399	0.17	0.48	0.964338	0.745129	1	1
C7 H6 O	106.042	3.429	1.82543e+06	1.43906e+06	2.36017e+06	2.47061e+06	1.19123e+06	1.3631e+06	1.46065e+06	831037	2.54293e+06	2.1542e+06	2.07553e+06	2.73788e+06	996132	873941	894180	879315	1.122	0.694	0.17	-0.53	0.575765	0.259336	1	1
C12 H23 N O10	341.135	2.095	1.68859e+07	1.44908e+07	1.54738e+07	1.50769e+07	1.48505e+07	1.49585e+07	1.27179e+07	6.04923e+06	7.80429e+06	1.92125e+07	1.97941e+07	1.50618e+07	1.34121e+07	1.04591e+07	1.23158e+07	8.21784e+06	1.122	0.826	0.17	-0.28	0.993083	0.996941	1	1
C8 H10	106.078	6.299	8.22788e+06	7.53142e+06	6.64204e+06	8.23123e+06	3.54922e+06	3.11249e+06	3.47697e+06	4.35584e+06	8.67595e+06	8.43165e+06	8.99355e+06	9.39905e+06	3.72596e+06	2.96239e+06	3.27528e+06	3.40127e+06	1.121	0.95	0.17	-0.07	0.208494	0.711179	0.80118	1
C11 H11 N O2	189.079	4.983	187500	38656.6	41744.4	32563.4	951869	735935	756380	781525	39491.1	87223	47622.4	42493.1	683588	503225	673572	894785	1.121	0.882	0.16	-0.18	0.993205	0.950643	1	1
C H N4 O2 P	131.982	18.134	700054	1.61873e+06	1.5363e+06	1.50369e+06	627960	624508	1.67379e+06	1.42252e+06	1.832e+06	1.57508e+06	1.87159e+06	1.55738e+06	704172	1.99019e+06	1.37214e+06	1.53881e+06	1.121	1.42	0.16	0.51	0.735083	0.741814	1	1
C11 H12 O4	208.073	7.311	544875	362157	504517	413313	416824	487322	12913.1	11763.7	536328	321554	640834	492141	511574	14912.4	541778	11506.4	1.121	1.225	0.16	0.29	0.999892	0.999598	1	1
C9 H12 O3	168.079	6.276	1.63094e+07	1.29642e+07	1.15771e+07	1.38754e+07	4.78591e+06	4.80887e+06	5.95255e+06	6.23381e+06	1.53945e+07	1.37348e+07	1.46673e+07	1.66185e+07	5.72178e+06	4.26986e+06	4.98316e+06	5.27206e+06	1.12	0.953	0.16	-0.07	0.645392	0.84693	1	1
C8 H8 O	120.057	1.854	1.44878e+06	733055	854176	510243	1.29071e+06	1.24042e+06	799938	1.09721e+06	1.32039e+07	927115	399413	850542	779283	717250	909466	699483	1.12	0.64	0.16	-0.64	0.771487	0.928934	1	1
C18 H30 O2	278.225	1.905	2.02697e+06	1.02561e+06	1.19507e+06	719237	1.80581e+06	1.73546e+06	1.11918e+06	1.53509e+06	1.84733e+07	1.29711e+06	562485	1.18998e+06	9.25339e+06	1.0035e+06	1.27242e+06	2.23529e+06	1.12	1.073	0.16	0.1	0.842862	0.931369	1	1
C19 H50 N10 O4	482.401	1.788	1.98843e+06	1.0061e+06	1.17234e+06	700299	1.77147e+06	1.70246e+06	1.0979e+06	1.5059e+06	1.81221e+07	1.27245e+06	548188	1.16735e+06	1.06955e+06	3.52215e+06	1.24823e+06	960029	1.12	0.722	0.16	-0.47	0.801886	0.999974	1	1
C6 H15 N5 O7	269.096	1.953	1.62664e+06	823047	959038	572882	1.44916e+06	1.3927e+06	898141	1.23191e+06	1.48248e+07	1.04093e+06	460482	954957	874950	805302	1.02111e+06	1.79381e+06	1.12	0.722	0.16	-0.47	0.774454	0.995082	1	1
C39 H76 N O8 P	717.53	1.906	753691	381353	444363	265441	2.96445e+06	4.60295e+06	3.34286e+06	1.28671e+06	610327	482308	298929	442472	2.21995e+06	1.44452e+06	2.41223e+06	799079	1.12	0.581	0.16	-0.78	0.999527	0.341989	1	1
	372.293	1.849	1.28732e+06	651359	758982	453378	1.14686e+06	1.10218e+06	826488	974931	1.04245e+06	823793	354901	755753	561733	637316	808110	621529	1.12	0.606	0.16	-0.72	0.995036	0.30819	1	1
C4 H8 O2	88.0524	1.947	1.44792e+06	732621	853670	509940	1.28994e+06	1.23969e+06	799464	1.09656e+06	1.3196e+07	926566	399177	850038	778821	716826	908927	1.59673e+06	1.12	0.722	0.16	-0.47	0.78257	0.995141	1	1
C10 H16 N4	192.136	1.932	706213	357330	416370	248719	629158	604647	389932	534838	6.43626e+06	451925	194695	414599	379863	349626	443322	778792	1.12	0.722	0.16	-0.47	0.78257	0.995141	1	1
C26 H50 O7	474.357	1.866	1.27862e+06	646954	753849	450312	1.13911e+06	1.09473e+06	705981	968337	1.1653e+07	818221	386011	750642	651728	633006	802645	617326	1.12	0.623	0.16	-0.68	0.741741	0.918156	1	1
C14 H27 N O2	241.204	1.86	1.27131e+06	643257	749541	447739	1.1326e+06	1.08847e+06	701947	962804	1.15864e+07	813546	350486	746352	683822	629389	798058	613798	1.12	0.64	0.16	-0.64	0.771487	0.928934	1	1
C13 H18	174.141	1.897	1.16847e+06	591222	688909	411520	1.04098e+06	1.00042e+06	645164	884920	1.06492e+07	747735	322134	685978	628506	578475	733501	1.28856e+06	1.12	0.722	0.16	-0.47	0.78257	0.995141	1	1
C21 H41 N5 O	379.33	1.891	1.04353e+06	528007	615249	367519	929674	893456	576182	790302	9.51053e+06	667786	287691	612631	561304	3.74815e+06	655073	503826	1.12	0.722	0.16	-0.47	0.837967	0.995451	1	1
C40 H74 N O P3	677.5	1.898	978521	495112	576919	344623	4.98343e+06	3.99406e+06	3.18633e+06	1.03734e+06	8.91802e+06	626183	449736	574464	3.51676e+06	3.07929e+06	4.74247e+06	988462	1.12	0.919	0.16	-0.12	0.705515	0.999576	1	1
C26 H46 O S	406.329	1.884	2.34687e+06	1.18747e+06	1.38367e+06	826539	2.09081e+06	2.00935e+06	1.29581e+06	1.77736e+06	2.13889e+07	1.50183e+06	647007	1.37779e+06	1.26236e+06	2.00494e+07	1.47324e+06	1.91554e+06	1.12	0.895	0.16	-0.16	0.874162	0.900994	1	1
C28 H51 N O2 S	465.366	1.872	1.25788e+06	636462	741624	443009	1.12063e+06	1.07698e+06	694532	952633	1.1464e+07	804952	346784	738468	676599	1.73221e+06	789628	607314	1.12	0.722	0.16	-0.47	0.791017	0.998768	1	1
C44 H84 N O8 P	785.593	1.907	1.23019e+06	710690	828116	549122	1.26948e+07	1.55229e+07	1.08941e+07	3.52233e+06	9.39015e+06	898830	387228	824593	1.19765e+07	1.09133e+07	1.62831e+07	9.96139e+06	1.12	0.97	0.16	-0.04	0.827628	0.966287	1	1
C9 H12 N4	176.105	1.926	657561	332713	387686	231584	585814	562992	363069	497992	5.99285e+06	420791	181282	386037	353694	325539	412781	317475	1.12	0.64	0.16	-0.64	0.771487	0.928934	1	1
C20 H42 N2 P2	372.283	1.904	944845	467832	545131	376288	1.23289e+07	1.51712e+07	1.06673e+07	5.90261e+06	8.42664e+06	591681	254904	542812	1.77896e+07	1.071e+07	1.597e+07	9.08304e+06	1.12	1.16	0.16	0.21	0.82335	0.982867	1	1
C11 H12 O2	176.084	1.885	1.15463e+06	584221	680750	406647	1.02865e+06	988576	637524	874440	1.0523e+07	738880	318319	677854	621063	571625	724815	557465	1.12	0.64	0.16	-0.64	0.771487	0.928934	1	1
C8 H19 N4 O P	218.131	1.88	1.15599e+06	584910	681553	407126	1.02986e+06	989742	638276	875471	1.05355e+07	739752	318695	678653	621795	572299	725669	558123	1.12	0.64	0.16	-0.64	0.771487	0.928934	1	1
C18 H35 N O2	297.267	1.917	2.67886e+06	1.35545e+06	1.57941e+06	943462	2.38657e+06	1.20531e+06	871371	2.02879e+06	2.44145e+07	1.71428e+06	758354	1.57269e+06	4.05116e+06	1.32623e+06	1.68164e+06	2.95418e+06	1.12	1.433	0.16	0.52	0.800318	0.903233	1	1
	360.285	1.899	1.37537e+06	824616	960866	573974	2.55674e+06	1.64213e+06	1.82224e+06	1.32744e+06	1.00182e+07	1.04292e+06	449302	956778	1.67679e+06	1.47902e+06	2.11522e+06	1.43627e+06	1.12	0.911	0.16	-0.13	0.764523	0.998776	1	1
C19 H43 N2 O2 P	362.303	1.869	1.2772e+06	646236	753012	449812	1.13784e+06	1.09351e+06	705197	967262	1.16401e+07	817313	352109	749808	686989	6.51745e+06	801754	616640	1.12	0.722	0.16	-0.47	0.856446	0.985056	1	1
C42 H82 N O8 P	759.577	1.904	1.47404e+06	874743	1.01927e+06	633007	3.43808e+07	3.63857e+07	2.5149e+07	1.19757e+07	1.09136e+07	1.10631e+06	476614	1.01494e+06	2.30789e+07	2.3556e+07	2.85424e+07	1.99596e+07	1.12	0.783	0.16	-0.35	0.794179	0.999698	1	1
C19 H44 N6 O4	420.345	1.788	2.97481e+06	1.86969e+06	2.17862e+06	1.3014e+06	3.29201e+06	3.16376e+06	2.04028e+06	2.79849e+06	1.9985e+07	2.36465e+06	1.01872e+06	2.16935e+06	1.9876e+06	2.01322e+07	2.31964e+06	1.78407e+06	1.12	0.722	0.16	-0.47	0.872844	0.975867	1	1
C42 H82 N O8 P	718.551	1.913	2.04273e+06	1.03358e+06	1.20436e+06	983399	4.27407e+07	4.89168e+07	3.51821e+07	5.13433e+06	1.8617e+07	1.3072e+06	571278	1.19923e+06	2.39714e+07	2.92122e+07	2.93954e+07	3.99539e+06	1.12	0.683	0.16	-0.55	0.919524	0.955556	1	1
C24 H33 N7 O13 S	659.185	9.019	10979.7	8123.64	9056.87	7484.49	87538.5	104616	97509.5	138354	9058.82	11682	10181.6	7905.99	99976.3	60135.4	97935.9	111758	1.12	0.979	0.16	-0.03	0.933425	0.706041	1	1
C7 H10	94.0782	6.292	8.37513e+06	8.13084e+06	8.12216e+06	9.63226e+06	3.56809e+06	3.33676e+06	3.83204e+06	4.19648e+06	9.11941e+06	9.13004e+06	9.35421e+06	1.02555e+07	3.52407e+06	2.98118e+06	3.47284e+06	4.18481e+06	1.12	0.946	0.16	-0.08	0.490126	0.846368	1	1
	463.118	1.985	2.81813e+06	1.26206e+06	1.03923e+06	1.40975e+06	1.37221e+06	1.1945e+06	900269	1.04593e+06	1.35034e+07	1.51267e+06	1.13369e+06	1.47799e+06	1.38532e+06	842829	1.07708e+06	1.63392e+06	1.119	1.099	0.16	0.14	0.730016	0.99851	1	1
C4 H15 N10 O P S2	314.058	8.735	16735.2	12715.6	15338.8	12913.5	367111	396253	453827	443336	21314.7	15977.5	15642.8	15014.1	406979	316649	470735	442612	1.119	1.012	0.16	0.02	0.432567	0.996511	1	1
C8 H17 N7 O7	323.119	8.088	40635.8	18645	25284.3	17041.7	962666	948620	972563	1.39469e+06	29633.3	15069.3	29901.4	19523.1	568552	413724	800893	785498	1.119	0.7	0.16	-0.52	0.994074	0.134201	1	1
C4 H5 N2 O6 P S2	271.933	11.373	287241	899276	939268	1.09566e+06	981032	1.14006e+06	1.373e+06	1.50295e+06	981307	1.07476e+06	935470	1.09914e+06	1.22935e+06	819799	1.26447e+06	1.87148e+06	1.118	0.992	0.16	-0.01	0.5467	0.999988	1	1
C13 H22 O3	226.157	3.398	1.86881e+06	1.38983e+06	1.5514e+06	1.55722e+06	1.84852e+06	865531	1.12776e+06	862768	435368	3.03956e+06	291150	3.86313e+06	1.20538e+06	1.06797e+06	615445	937082	1.118	1.006	0.16	0.01	0.885656	0.981519	1	1
	645.648	18.092	55238.1	1.86216e+06	1.3128e+06	1.23963e+06	382684	525963	510338	1.04309e+06	1.2045e+06	1.53175e+06	1.3182e+06	1.59242e+06	533252	1.20847e+06	844767	1.04594e+06	1.117	1.824	0.16	0.87	0.59318	0.902982	1	1
C35 H74 N7 O P3 S	733.489	1.719	20434.9	12892.5	18853.6	13491.9	136306	249670	174275	109935	38746.5	16794	19290.2	10539.4	170138	162509	199234	58000.9	1.116	1.071	0.16	0.1	0.946809	0.939434	1	1
C42 H82 N10 O10 P2	948.569	2.296	1.14986e+06	576357	543382	570487	312925	336949	260291	255752	758666	289509	738764	540299	274908	245132	272731	237092	1.115	0.903	0.16	-0.15	0.74485	0.939875	1	1
C6 H3 O P3	183.939	18.544	6.7931e+06	3.48275e+06	1.9744e+06	6.74617e+06	1.45434e+06	1.83188e+06	6.47008e+06	5.62757e+06	5.82238e+06	6.36781e+06	5.58097e+06	3.41212e+06	1.98436e+06	7.57957e+06	5.7099e+06	5.60739e+06	1.115	1.517	0.16	0.6	0.960088	0.767959	1	1
	601.627	18.645	2.18658e+06	20835.1	18584	23285	326563	397967	137466	16608.6	21253.9	17762.6	237972	27894.1	538502	25417.7	18852.8	217731	1.114	0.524	0.16	-0.93	0.972718	0.98525	1	1
	78.0448	2.008	756917	333774	304906	227179	303376	578823	322043	573238	6.89837e+06	275228	413968	297167	550889	246908	284659	834708	1.113	0.933	0.16	-0.1	0.728787	1	1	1
C13 H34 N7 O11 P S	527.176	9.101	9447.42	6903.68	7850.41	6568.3	127577	126950	160236	133242	12042.9	7482.85	8935.27	7010.73	109031	90223.5	136926	96424.3	1.113	0.788	0.15	-0.34	0.74495	0.272206	1	1
C5 H4 Cl O7 P3 S3	399.799	17.846	5347.6	235117	200004	270301	151104	144261	258967	241964	269196	231584	252555	226309	162214	364777	273689	248826	1.113	1.329	0.15	0.41	0.501518	0.978493	1	1
C10 H14 O5	214.084	6.273	3.36694e+08	2.7874e+08	2.45133e+08	3.00853e+08	1.0186e+08	1.02483e+08	1.252e+08	1.31882e+08	3.19085e+08	3.20466e+08	3.24368e+08	3.52167e+08	1.1617e+08	9.12752e+07	1.02406e+08	1.19313e+08	1.113	0.96	0.15	-0.06	0.412023	0.817373	1	1
C2 H2 Br N4 O3 P3 S3	397.77	12.621	1.94289e+06	292395	192742	271247	176281	209155	223425	155170	414547	336936	290105	215292	156615	149669	136881	154750	1.112	0.79	0.15	-0.34	0.857034	0.926694	1	1
C7 H7 N3 O5 S	245.01	8.496	1.538e+06	3.04321e+06	2.51624e+06	2.76945e+06	940672	785918	996626	886258	3.07657e+06	2.78884e+06	2.89562e+06	2.9845e+06	1.01478e+06	898313	1.0089e+06	1.02265e+06	1.112	1.108	0.15	0.15	0.335156	0.860144	1	1
C46 H81 N3 O15 P2	977.516	18.099	24603.8	425062	187139	499360	113079	89195.2	103873	132069	341195	339775	326051	342493	68789.9	183709	133971	181057	1.112	1.452	0.15	0.54	0.611861	0.979934	1	1
C8 H12 O	124.089	6.24	8.81215e+06	8.26203e+06	7.89707e+06	8.98928e+06	3.83021e+06	3.32862e+06	3.71056e+06	4.67012e+06	9.29811e+06	9.19737e+06	9.68667e+06	1.02104e+07	4.18413e+06	3.17245e+06	3.60277e+06	3.63819e+06	1.112	0.96	0.15	-0.06	0.33114	0.824766	1	1
C16 H10	202.078	8.502	1.42056e+06	1.1736e+06	1.55789e+06	1.0702e+06	465075	389233	712817	885409	1.37593e+06	1.50847e+06	1.51545e+06	1.09342e+06	758747	672292	654764	606323	1.112	1.127	0.15	0.17	0.98666	0.807855	1	1
C7 H15 N4 O2 P	218.094	1.989	3.99793e+06	2.83991e+06	3.48984e+06	2.962e+06	3.64691e+06	3.87453e+06	2.83952e+06	1.72069e+06	1.33586e+07	3.59391e+06	3.57796e+06	3.22928e+06	3.1958e+06	3.01e+06	3.0579e+06	3.25862e+06	1.112	0.964	0.15	-0.05	0.525962	0.990647	1	1
C9 H12 O4	184.074	4.005	19690.6	2.37962e+06	2.96411e+06	1.6303e+06	3.40877e+06	1.68171e+06	1.1444e+06	1.95491e+06	4.87562e+06	3.06544e+06	470233	1.38905e+06	263200	1.59436e+06	1.78915e+06	1.62848e+06	1.111	0.886	0.15	-0.17	0.77732	0.931514	1	1
	199.887	18.629	292532	452899	182139	467363	235578	334629	494419	505063	527012	355892	472055	262955	191515	677862	466088	475715	1.111	1.136	0.15	0.18	0.928141	0.988327	1	1
C4 H5 N3 O	111.043	5.312	146479	64762.6	40741	32729.7	643429	230322	244494	436303	66302.8	50185.1	66525.5	50865.1	1.2888e+06	467752	716196	1.08188e+06	1.111	2.641	0.15	1.4	0.999756	0.108774	1	1
C10 H27 N10 O P3 S	428.132	8.913	8276.66	8351.35	9756.86	7996.26	263795	257132	237763	290325	17429.6	9857.4	8606.81	5833.63	257892	212719	182058	194091	1.11	0.781	0.15	-0.36	0.905004	0.600521	1	1
C15 H23 N4 O13 P	498.101	9.078	13336.9	9555.48	10917	9091.27	158470	156746	179319	205793	19962.5	10357.1	12367.4	9703.66	193736	161614	288031	181483	1.11	1.111	0.15	0.15	0.736742	0.812812	1	1
C3 H2 O11 S2	277.903	9.807	285884	188141	233776	170282	115830	133073	205111	127545	268212	244976	223089	165560	156731	139646	90270.9	115801	1.109	0.98	0.15	-0.03	0.997469	0.827238	1	1
C19 H39 N8 O4 P	474.284	2.296	1.03289e+06	535706	573267	562496	360449	354359	270267	299379	747644	306500	794488	512281	312528	261943	219128	207629	1.109	0.736	0.15	-0.44	0.860058	0.618414	1	1
C8 H16 N2 O P2 S	250.047	18.206	856246	3.8134e+06	2.82977e+06	4.00998e+06	1.01645e+06	746438	3.05978e+06	2.91567e+06	4.04517e+06	3.80587e+06	3.5626e+06	3.50153e+06	859862	3.97147e+06	2.75949e+06	2.75646e+06	1.109	1.403	0.15	0.49	0.777845	0.862678	1	1
	302.776	8.477	48141.1	72619.1	158306	93570.8	66042.5	49186.3	45461	57777.6	92577.7	84946.9	117331	91752.8	53973.1	74287.6	56686.5	65854.8	1.109	1.146	0.15	0.2	0.924411	0.892619	1	1
C8 H12 O2	140.084	6.292	8.17532e+06	7.19368e+06	6.66443e+06	8.37012e+06	3.11939e+06	2.86629e+06	3.48487e+06	3.52158e+06	8.68207e+06	8.36054e+06	8.27181e+06	9.15214e+06	3.06918e+06	2.55908e+06	2.92722e+06	3.10323e+06	1.109	0.908	0.15	-0.14	0.218088	0.353251	0.820438	1
C8 H3 N2 O4 P3 S5	443.789	17.849	9595.88	290204	242080	306527	169432	185663	341929	348448	336420	303768	264241	286251	198793	442901	346273	312220	1.108	1.248	0.15	0.32	0.494169	0.981408	1	1
C11 H10 N3 O3 P3	324.994	7.117	19976	14930.3	17442	14307.1	156122	133931	139405	158980	17697.1	18186.1	29377.9	14873.5	141994	93760.7	147876	128859	1.108	0.917	0.15	-0.13	0.67808	0.712508	1	1
	675.649	18.113	99604.6	1.49584e+07	9.4102e+06	1.25639e+07	3.4392e+06	3.33337e+06	4.82014e+06	7.09606e+06	1.29607e+07	1.18608e+07	9.23024e+06	1.24895e+07	3.16432e+06	7.69684e+06	5.02517e+06	5.55081e+06	1.108	1.28	0.15	0.36	0.566945	0.998524	1	1
	375.776	18.093	26795.1	952687	1.2329e+06	1.63988e+06	412060	398019	743591	707190	1.3118e+06	1.17432e+06	1.12974e+06	1.24715e+06	246548	978479	571087	782803	1.108	1.21	0.15	0.27	0.587148	0.999827	1	1
	953.472	18.092	14716	822637	245493	845023	221491	183697	292174	358976	583867	599331	484327	693623	218396	445909	310522	368647	1.108	1.322	0.15	0.4	0.528183	0.984931	1	1
C9 H26 N9 O2 P3	385.142	1.994	6.72195e+06	3.39226e+06	3.24345e+06	3.93789e+06	3.44898e+06	3.09703e+06	2.79575e+06	1.72972e+06	1.80164e+07	3.97038e+06	3.1129e+06	4.14771e+06	4.18979e+06	2.73885e+06	2.89116e+06	2.64906e+06	1.107	0.955	0.15	-0.07	0.822294	0.977583	1	1
C10 H24 N4 O2 P2 S2	358.085	8.717	121800	54791.6	52886.9	44058.1	728247	718901	824756	775681	74098.9	53353.4	65871.5	40060.6	593796	764389	767943	834946	1.107	1.019	0.15	0.03	0.954407	0.997791	1	1
C13 H19 N6 O5 P	370.117	7.129	21479.3	16053.8	21939.9	15383.8	275268	198428	245761	282341	40866.8	17033.8	24517.5	15992.8	219617	185934	247446	239712	1.107	0.882	0.15	-0.18	0.65265	0.924541	1	1
	519.701	17.866	28477.7	168817	192120	175803	100518	122081	182279	186620	198182	183265	201057	178938	136005	287361	188431	220836	1.107	1.345	0.15	0.43	0.496879	0.782927	1	1
C38 H63 N O11	709.441	1.917	1.95199e+06	1.23122e+06	3.2659e+06	2.03406e+06	7.03982e+06	6.95057e+06	5.86851e+06	2.59871e+06	1.56838e+06	3.35932e+06	2.27978e+06	2.12836e+06	6.37568e+06	5.40563e+06	6.88294e+06	4.53994e+06	1.106	0.919	0.15	-0.12	0.965547	0.983058	1	1
	775.605	18.115	60638.1	1.04665e+07	3.39131e+06	1.20948e+07	2.17169e+06	1.5543e+06	3.38265e+06	4.34076e+06	7.28104e+06	8.03936e+06	7.17231e+06	9.14958e+06	1.03272e+06	5.32197e+06	3.0322e+06	4.84187e+06	1.106	1.418	0.14	0.5	0.555862	0.999151	1	1
C4 H7 Cl N2 P2 S4	307.864	12.343	115157	215268	219584	135971	143208	127947	228094	219441	201649	189440	109997	198637	196124	118106	157602	96419.9	1.105	0.76	0.14	-0.4	0.998994	0.69352	1	1
	1121.39	5.654	292573	18055.7	21604.7	18784.9	18440.4	14510.9	28049.4	14850.2	22257.4	22366.4	21478.3	23044.7	23906	18075.9	16882.7	19228.2	1.105	1.121	0.14	0.16	0.700696	0.999408	1	1
C20 H49 N7 O4	451.387	1.775	804324	722726	842140	503053	1.27252e+06	1.22294e+06	788666	482908	1.15667e+06	848580	393785	838557	768302	808102	896651	689627	1.105	0.784	0.14	-0.35	0.991954	0.96987	1	1
C6 H15 N O7	213.083	7.151	230618	205973	226405	215028	202053	237119	208440	219461	292124	248284	239344	214242	232644	200159	235379	202729	1.105	1.017	0.14	0.02	0.281413	0.999937	0.931336	1
	157.083	4.989	313723	327957	376429	303937	428253	345906	414640	353866	432466	376431	332180	247617	353358	332953	272379	407379	1.104	0.893	0.14	-0.16	0.991834	0.689113	1	1
C38 H79 Cl2 N7 O3	751.561	18.65	3.67213e+06	20827.3	18577	23276.3	704212	18020.1	20477.3	17141.5	21245.9	20392.9	27436.5	27883.6	17808	114184	18845.8	19177.5	1.104	0.988	0.14	-0.02	0.759246	0.979468	1	1
C7 H11 N8 O P S	286.053	8.251	4.41197e+06	5.69521e+06	6.8268e+06	7.23404e+06	6.0973e+06	6.4866e+06	6.88771e+06	6.86818e+06	7.83501e+06	6.71706e+06	6.91644e+06	6.89304e+06	7.12392e+06	4.77326e+06	6.89254e+06	9.47532e+06	1.103	1.05	0.14	0.07	0.55301	0.987224	1	1
	98.038	1.993	643882	548189	666819	593543	719789	533978	436315	487633	5.86819e+06	792094	492144	572305	445134	334301	417146	710056	1.103	0.844	0.14	-0.24	0.580005	0.983379	1	1
C11 H13 Cl N2	208.076	8.001	3.61887e+06	3.98137e+06	4.05859e+06	4.58482e+06	3.64315e+06	4.04639e+06	3.67652e+06	3.00855e+06	6.89373e+06	5.1031e+06	2.31615e+06	3.75528e+06	3.55123e+06	4.25202e+06	2.40407e+06	5.39951e+06	1.102	1.066	0.14	0.09	0.998565	0.996164	1	1
C3 H11 N5 O5	197.077	6.3	1.61953e+07	1.5088e+07	1.27901e+07	1.56244e+07	5.65316e+06	5.90872e+06	7.10621e+06	7.04724e+06	1.70739e+07	1.67641e+07	1.64307e+07	1.7664e+07	7.01788e+06	5.0575e+06	5.53337e+06	6.17005e+06	1.102	0.903	0.14	-0.15	0.339698	0.716126	1	1
C20 H45 N9 O3 P2 S2	585.252	3.479	5.4742e+06	4.9253e+06	3.03122e+06	4.78244e+06	1.28103e+06	2.64457e+06	3.08511e+06	2.06047e+06	5.88579e+06	921836	4.80396e+06	6.33703e+06	2.09844e+06	2.49851e+06	1.04319e+06	1.34631e+06	1.101	0.732	0.14	-0.45	0.94378	0.899039	1	1
C5 H16 N4 O11	308.081	8.874	16222.1	12430.1	14110.1	11622.4	371131	358537	377611	562832	14544.2	12971.8	15503.4	14676.9	328387	446685	403724	554189	1.101	1.136	0.14	0.18	0.949179	0.989713	1	1
C5 H4 N4 O4 P2 S5	405.833	17.844	10933.6	160079	142034	156898	92577.7	99888.4	181262	161613	165428	174966	163686	160067	103950	243615	177943	168076	1.101	1.323	0.14	0.4	0.472067	0.953513	1	1
C5 H8 O2	100.052	1.992	3.52586e+06	2.6744e+06	3.41226e+06	2.57683e+06	2.99332e+06	3.35059e+06	2.5164e+06	1.2457e+06	1.48954e+07	3.64225e+06	3.05724e+06	2.84635e+06	3.01587e+06	2.35493e+06	2.78321e+06	2.33956e+06	1.101	0.933	0.14	-0.1	0.560301	0.990512	1	1
C23 H51 N2 O4 P	450.356	1.794	2.75548e+06	1.6026e+06	1.90087e+06	1.13549e+06	2.3273e+06	2.16294e+06	1.43226e+06	1.99202e+06	2.04766e+07	2.01403e+06	864100	1.84126e+06	1.55401e+06	2.021e+07	1.81924e+06	2.71379e+06	1.1	1.091	0.14	0.13	0.88207	0.803194	1	1
C14 H11 O P	226.055	6.383	1.97721e+06	2.27819e+06	1.97011e+06	1.70415e+06	723887	940584	1.1038e+06	915699	2.26241e+06	2.08079e+06	2.28227e+06	2.03458e+06	1.26104e+06	686090	982753	899897	1.1	1.014	0.14	0.02	0.860828	0.995748	1	1
C18 H22 O S2	318.112	7.935	647682	539866	555454	427348	420167	407289	496137	458968	739870	635736	569320	425511	424238	356252	473630	440244	1.1	0.983	0.14	-0.02	0.900484	0.966434	1	1
C4 H14 Cl N9 P2	285.056	7.755	214741	121564	141988	148492	179439	134135	154114	170359	183705	157944	152009	161619	175829	159986	187071	146767	1.1	1.035	0.14	0.05	0.929816	0.965046	1	1
C14 H31 O2 P S2	326.151	6.948	139576	34635.2	39850.2	36441.2	545626	316785	384529	451653	44178	42509.5	41399.5	40760.3	429987	374370	566539	732281	1.1	1.192	0.14	0.25	0.882143	0.880541	1	1
	740.33	1.754	559363	148564	106541	203855	29639.9	153348	84907.3	14081.1	133777	342883	253782	119382	61688.5	72393.5	58587.3	76011.7	1.1	1.171	0.14	0.23	0.999105	0.909402	1	1
C4 H4 O4	116.011	9.264	168378	62447.6	14092.1	67110.1	494032	566578	341264	417851	72915.3	96615	35420.5	69550.1	772614	549421	560053	632890	1.1	1.308	0.14	0.39	0.98526	0.843599	1	1
C12 H28 N4 O P2 S2	370.115	6.95	206223	37966.3	43706.3	42407.6	743640	448618	465800	743586	50051.7	45539.6	47084.6	47553.2	558179	393453	751474	897375	1.099	1.083	0.14	0.11	0.854888	0.997467	1	1
C45 H73 N5 P2 S	777.509	6.959	109356	20132.7	23176.5	22487.8	125263	83359.1	81871.3	144332	26669.6	24148.6	24967.9	25216.4	80353.4	58376.4	171320	185304	1.099	1.206	0.14	0.27	0.889123	0.999183	1	1
C8 H10 O	122.073	6.272	7.15708e+06	6.19332e+06	5.37338e+06	7.19682e+06	2.62568e+06	2.4111e+06	2.92778e+06	3.00242e+06	7.04595e+06	7.32226e+06	7.34813e+06	8.33748e+06	2.602e+06	1.8655e+06	2.47525e+06	2.52461e+06	1.099	0.9	0.14	-0.15	0.326448	0.332986	1	1
C16 H17 N2 O2 P	300.102	7.925	403815	395725	382829	369640	300973	314225	334591	314090	494132	542158	361281	303007	318046	284736	286543	348329	1.099	0.962	0.14	-0.06	0.921345	0.995536	1	1
C5 H11 O8 P	230.019	9.72	53851.6	12743.3	14353.1	19337.2	1.16342e+06	936193	916829	1.15424e+06	32100.7	13175.4	13846.1	23129.8	312468	281423	426526	509650	1.098	0.354	0.13	-1.5	0.991304	0.021425	1	0.896888
C11 H24 N5 O5 P	337.148	9.666	16925.7	9678.51	10872.7	8912.95	234963	163404	237950	165188	11269	9910.02	14609.3	11270.2	48625	17811.5	30619.1	39354.7	1.097	0.175	0.13	-2.52	0.997877	7.0935e-06	1	0.0026522
	652.605	18.085	30136.7	1.53656e+06	1.35929e+06	882718	331536	279771	724519	767427	1.25355e+06	1.13801e+06	1.20496e+06	1.28851e+06	293017	966652	472835	737131	1.097	1.146	0.13	0.2	0.582001	0.995566	1	1
C23 H39 N6 O5 P	510.268	7.802	1.49356e+06	1.4301e+06	1.22266e+06	1.08958e+06	1.50915e+06	1.47531e+06	1.18524e+06	1.18246e+06	1.5696e+06	1.33866e+06	1.93558e+06	1.07237e+06	1.36219e+06	1.50285e+06	1.71283e+06	1.52594e+06	1.096	1.138	0.13	0.19	0.800206	0.668216	1	1
	617.133	1.729	193333	128524	154342	349908	136034	152120	107538	74361.5	106821	183010	295791	198150	226221	172200	56166	174824	1.096	1.425	0.13	0.51	0.999327	0.916199	1	1
C39 H82 N5 P S	683.604	18.119	53687.9	1.98444e+06	1.38756e+06	1.51073e+06	456685	640291	708788	1.22824e+06	1.56287e+06	1.61301e+06	1.51573e+06	1.79676e+06	641290	1.45587e+06	962213	1.20242e+06	1.096	1.605	0.13	0.68	0.55015	0.939038	1	1
	287.882	17.763	169675	872072	692332	934029	493611	463961	711753	767845	926856	787066	955272	779591	529297	1.06784e+06	844255	794878	1.096	1.36	0.13	0.44	0.540013	0.817927	1	1
C5 H10 N9 O2 P S	291.044	6.685	12083.1	14276.6	15050.7	12119.7	486244	420729	468011	576291	15018	13879.4	15044.9	13523.5	420535	379328	423295	523925	1.095	0.884	0.13	-0.18	0.788222	0.5287	1	1
C8 H4 Cl O11 P3 S3	499.781	18.113	152208	4.60753e+06	3.91914e+06	3.12198e+06	2.26342e+06	1.66386e+06	2.85982e+06	3.25247e+06	4.0229e+06	3.92927e+06	3.77141e+06	3.77501e+06	2.14831e+06	2.69508e+06	2.71523e+06	2.78245e+06	1.094	1.056	0.13	0.08	0.52378	0.999674	1	1
C10 H16 O	152.12	2.28	113305	36691.5	75664.6	42863.3	94260.9	73997.3	74985.4	86029.5	101388	69920.2	59753.8	33428.8	211267	41168.6	70114	81506.8	1.094	0.942	0.13	-0.09	0.999983	0.999859	1	1
	631.393	1.876	1.72844e+06	1.91613e+06	1.17523e+06	3.50345e+06	920780	998369	1.98626e+06	412603	2.45076e+06	1.53575e+06	477966	2.56941e+06	1.242e+06	980656	783899	860615	1.094	0.959	0.13	-0.06	0.903199	0.999939	1	1
C2 H N2 O5 P	163.961	18.112	28099.3	1.79975e+06	1.40905e+06	1.58767e+06	696673	633177	1.22509e+06	1.33314e+06	1.63208e+06	1.48254e+06	1.64363e+06	1.83854e+06	639881	1.56444e+06	1.18765e+06	1.25173e+06	1.093	1.269	0.13	0.34	0.518105	0.994548	1	1
C7 H3 N O4	165.007	8.738	16400.6	12461.4	14046.5	12655.4	368471	379636	380932	456190	14459.5	13079.3	26126.6	14713.9	385116	318370	485252	476467	1.093	1.133	0.13	0.18	0.631048	0.992853	1	1
C6 H10 N3 O5 P S2	298.98	8.743	16856	12807.4	14436.5	13006.7	680370	677437	586553	677327	14860.9	13442.5	15963.3	15122.5	766651	531295	871035	977428	1.093	1.209	0.13	0.27	0.978057	0.492093	1	1
	237.878	18.765	19523.2	2.21207e+06	2.06948e+06	3.36266e+06	1.43707e+06	1.46829e+06	2.16557e+06	2.24112e+06	2.26308e+06	1.98053e+06	2.51486e+06	2.41467e+06	1.35592e+06	3.8785e+06	2.47888e+06	2.75461e+06	1.093	1.44	0.13	0.53	0.59076	0.983677	1	1
C8 H7 N	117.058	4.972	229475	176887	265310	150940	3.6021e+06	2.59892e+06	2.85393e+06	3.19473e+06	308142	228147	215550	31368.9	2.83138e+06	1.74348e+06	2.55134e+06	3.54326e+06	1.092	0.89	0.13	-0.17	0.864839	0.976029	1	1
C9 H7 N O	145.053	6.071	166041	41250.2	53064.9	43769.7	2.09592e+06	1.51952e+06	1.72318e+06	2.27197e+06	68062.8	47324.6	54910.1	50750.1	1.66314e+06	1.20611e+06	2.04169e+06	2.72608e+06	1.091	0.97	0.13	-0.04	0.952385	0.999614	1	1
C3 H3 Br Cl N3 O16 P2	512.787	18.765	54650.5	196603	152009	215646	70659.8	59910	129241	151939	170752	175582	204036	241513	66448.5	222683	132082	179492	1.089	1.559	0.12	0.64	0.715966	0.713424	1	1
C45 H72 N3 O P	701.544	1.732	50368	165826	71440.6	132477	828091	689625	504984	550413	107089	148509	83084.1	114873	175459	342915	413242	481097	1.088	0.61	0.12	-0.71	0.932435	0.141344	1	1
C8 H24 N10 O7 S2	436.126	7.126	244811	81067.6	93431.4	75686.3	1.20891e+06	905341	1.00784e+06	1.18116e+06	121357	95628	90587.9	94209	928443	686553	1.04694e+06	1.09323e+06	1.088	0.902	0.12	-0.15	0.977385	0.908163	1	1
C33 H73 N9 O3 P2	705.53	1.817	505054	429788	528800	315879	1.57501e+06	1.09709e+06	3.27585e+06	1.46359e+06	726300	532844	226572	483466	2.47275e+06	1.45403e+06	3.10882e+06	870744	1.087	1.292	0.12	0.37	0.999335	0.999272	1	1
C6 H6 Cl4	217.923	18.114	106965	6.032e+07	5.33612e+07	6.82721e+07	1.9748e+07	2.25679e+07	3.88934e+07	4.68728e+07	6.31132e+07	5.77516e+07	6.44714e+07	6.04653e+07	2.45847e+07	5.77325e+07	3.54375e+07	4.52838e+07	1.087	1.313	0.12	0.39	0.518447	0.995675	1	1
C9 H3 Cl2 N2 O11 P3 S5	637.693	18.101	79892	6.38176e+06	5.67708e+06	6.35542e+06	1.75482e+06	1.59608e+06	2.8691e+06	3.47072e+06	6.62178e+06	6.44854e+06	6.41938e+06	7.70498e+06	2.5495e+06	4.27666e+06	2.41646e+06	3.6578e+06	1.086	1.342	0.12	0.42	0.462125	0.978218	1	1
C4 H6 Cl3 N9 O S	332.945	8.408	42645.5	103086	105537	86521.8	31322.7	17519	21595.3	20578	102950	94949.9	105225	102953	19714.6	11130	10552.2	20192.9	1.086	0.731	0.12	-0.45	0.678698	0.268768	1	1
C21 H35 N5	357.288	1.801	575791	743126	1.00369e+06	996411	3.20477e+06	2.96484e+06	2.27271e+06	1.98122e+06	1.05993e+06	828326	1.35449e+06	374868	2.60258e+06	2.76498e+06	2.55569e+06	1.86362e+06	1.085	0.985	0.12	-0.02	0.999971	0.995451	1	1
	707.272	1.712	94791.8	40533.7	384177	298251	83695.1	176763	58346.7	125315	151796	93795.4	274623	523336	134689	72421.7	205003	107774	1.085	1.16	0.12	0.21	0.872451	0.985908	1	1
	891.471	18.133	24211.8	396126	286971	456816	109393	102194	264757	261225	345076	396043	359080	381844	133760	320047	226150	256004	1.085	1.301	0.12	0.38	0.607687	0.947461	1	1
C10 H23 N7 O11	417.148	9.181	18444.9	8134.92	9525.19	7669.44	110728	99515.1	111374	108893	9390.81	8749.79	9761.49	13799.8	147309	112820	121247	166857	1.084	1.223	0.12	0.29	0.999999	0.559565	1	1
C11 H10 O2	174.068	1.979	1.31848e+06	1.08493e+06	1.11633e+06	899610	1.23399e+06	1.02821e+06	1.19655e+06	869077	1.04585e+07	1.1569e+06	1.22947e+06	1.08272e+06	1.27985e+06	797882	910702	1.26549e+06	1.084	0.978	0.12	-0.03	0.474987	0.999868	1	1
C4 H8 N P	101.039	4.964	289973	51773.7	64558.5	50359.9	437777	284832	334765	284340	52219.4	134892	73648.9	52419.5	263015	127785	285465	360580	1.084	0.885	0.12	-0.18	0.979365	0.845806	1	1
	676.649	18.145	579318	490688	561662	541343	344264	331752	524396	488184	703935	573204	403174	621661	348792	640602	675530	503223	1.083	1.374	0.12	0.46	0.994664	0.478894	1	1
C3 H5 Cl O16 P2 S4	521.763	19.078	588565	20459.4	25923.4	18855.5	21889.3	22590.5	23667.7	19394.5	34874.2	28295.6	21945.5	19327.2	21752.2	25394.6	19671.4	18905.8	1.083	0.931	0.12	-0.1	0.691756	0.999972	1	1
	131.088	8.331	27707.9	16188.9	19853.2	15659.9	998831	127556	402296	1.07824e+06	19669.3	19363.2	23183	14560.7	313954	394646	466453	473138	1.083	0.615	0.11	-0.7	0.99994	0.964911	1	1
C13 H13 Cl N O4 P	313.026	6.31	484152	463681	347094	456989	187216	197044	207089	190636	442233	463366	533643	550674	178632	182115	164264	229008	1.083	0.931	0.11	-0.1	0.433808	0.953269	1	1
C29 H43 N3 O3 S	513.305	5.797	92382.9	29872.2	33605.7	28254.4	322428	310295	331514	380244	36922.5	35139.5	31281.6	33560.8	237001	124041	313858	432452	1.082	0.842	0.11	-0.25	0.932038	0.727762	1	1
	870.07	8.289	1.02058e+06	184743	666106	326778	238677	224101	509545	329428	596806	486274	405566	588265	214850	225582	589503	395957	1.082	1.094	0.11	0.13	0.981387	0.998308	1	1
C6 H20 N6 O13 P2	446.056	8.495	153835	274713	159016	232141	112836	61013.3	48150.1	67312.3	214798	208405	200818	244745	47437.8	43027.6	49309	38862.7	1.082	0.705	0.11	-0.5	0.955647	0.0980815	1	1
C8 H14 Br N4 P	276.014	8.179	1.08617e+06	626751	455331	474790	523994	543667	654958	649805	621357	624574	552920	570110	624488	529523	630530	748613	1.082	1.052	0.11	0.07	0.990706	0.977073	1	1
	155.065	6	5.26915e+06	3.13427e+06	3.71209e+06	3.08827e+06	3.10372e+06	3.49414e+06	3.55624e+06	3.42849e+06	4.08337e+06	3.86905e+06	3.53125e+06	2.96074e+06	3.38442e+06	2.72414e+06	3.50437e+06	3.36112e+06	1.081	0.974	0.11	-0.04	0.989393	0.969587	1	1
C4 H Cl O13 P2 S4	481.745	17.859	25969.6	335496	309727	342765	233858	236344	401853	396436	411370	366563	324874	330766	241739	519534	400732	384836	1.081	1.241	0.11	0.31	0.46685	0.975164	1	1
C13 H12 O3	216.079	1.977	1.95487e+06	1.43199e+06	1.87946e+06	1.50971e+06	1.50966e+06	1.64606e+06	1.58405e+06	954132	1.23711e+07	1.76843e+06	1.71703e+06	1.894e+06	1.59665e+06	1.26291e+06	1.30289e+06	1.49691e+06	1.081	0.905	0.11	-0.14	0.454865	0.999988	1	1
C3 H8 O13 S	283.97	10.374	29069.8	9557.75	11135.7	9114.36	625141	409347	398218	715580	11569.7	10239.5	10768.4	12199.7	380612	198562	590560	462128	1.079	0.815	0.11	-0.3	0.947913	0.671003	1	1
C9 H6 N8	226.072	6.08	312254	84806.8	107608	74461.6	1.59617e+06	1.14604e+06	1.27716e+06	1.39376e+06	108149	98090.2	110322	99544.1	1.51416e+06	945766	1.50047e+06	1.83998e+06	1.079	1.129	0.11	0.17	0.935116	0.997473	1	1
	682.605	18.415	1.87253e+06	634880	603476	1.8057e+06	47591	132605	761593	825026	1.13595e+06	1.27985e+06	1.35396e+06	1.47039e+06	250732	1.11986e+06	764429	846430	1.079	1.801	0.11	0.85	0.985696	0.40345	1	1
C9 H16 O2 S	188.086	1.964	1.12969e+08	6.36462e+07	6.96917e+07	6.23681e+07	7.25352e+07	6.99894e+07	5.64893e+07	3.3025e+07	7.17919e+07	7.84332e+07	7.2083e+07	6.07083e+07	6.18364e+07	4.67658e+07	5.8503e+07	4.10165e+07	1.079	0.832	0.11	-0.26	0.986898	0.97166	1	1
	95.9324	8.25	3.19668e+06	2.78361e+06	3.09899e+06	3.41653e+06	1.60174e+06	1.61779e+06	1.87098e+06	1.83966e+06	3.46407e+06	3.32852e+06	3.30043e+06	3.67711e+06	1.97473e+06	1.74434e+06	1.95802e+06	2.30739e+06	1.079	1.137	0.11	0.19	0.402725	0.156391	1	1
C38 H45 N7 O5 P2	741.296	1.978	2.14394e+06	1.4488e+06	1.66767e+06	2.03578e+06	1.97401e+06	1.42887e+06	1.10647e+06	581709	784640	2.60233e+06	1.87232e+06	2.12311e+06	1.08802e+06	646167	2.33035e+06	1.12651e+06	1.079	0.873	0.11	-0.2	0.997017	0.999999	1	1
C6 H4	76.0312	3.435	1.16845e+07	9.64403e+06	9.41547e+06	1.23951e+07	5.17918e+06	4.19036e+06	5.57363e+06	4.16217e+06	1.35137e+07	9.04935e+06	1.05349e+07	1.24745e+07	1.83706e+06	5.37285e+06	4.35567e+06	4.71511e+06	1.079	0.968	0.11	-0.05	0.993912	0.665004	1	1
C2 H3 Cl O12 P2 S5	475.737	18.097	127700	3.69148e+07	1.26518e+07	4.01064e+07	8.26809e+06	6.0181e+06	1.3839e+07	1.57844e+07	2.68516e+07	2.70278e+07	2.60149e+07	2.661e+07	9.36028e+06	1.89701e+07	1.32592e+07	1.69416e+07	1.079	1.366	0.11	0.45	0.543827	0.986826	1	1
C2 H3 Cl O13 P2 S4	459.763	18.477	1.18818e+06	797440	699584	887662	552468	507027	1.06769e+06	761131	1.08832e+06	866425	950762	803889	599933	1.30785e+06	1.06621e+06	1.10249e+06	1.078	1.651	0.11	0.72	0.993299	0.31419	1	1
C H N10 O12 P S5	535.812	10.22	3.25263e+06	1.92567e+06	1.67352e+06	1.53087e+06	1.30224e+06	1.18637e+06	1.53792e+06	1.24442e+06	2.04498e+06	1.83514e+06	2.41509e+06	1.46863e+06	1.3118e+06	1.28464e+06	1.32952e+06	1.2316e+06	1.078	1.02	0.11	0.03	0.988133	0.999376	1	1
C5 H10 O15	310.002	7.603	11681.5	7804.04	9099.61	7826.27	77126.4	51452.9	57311.2	84966.6	9513.22	8637.16	9317.18	8929.47	64909.6	34593.9	60095.3	97429.8	1.078	0.93	0.11	-0.1	0.999873	0.953053	1	1
C14 H23 N3 O10 S	425.109	6.285	465231	875501	792607	893200	396265	403084	334899	338613	987653	781945	954984	842269	434101	368630	333301	318640	1.077	0.955	0.11	-0.07	0.479656	0.999302	1	1
C16 H32 O2	256.24	1.809	1.95582e+08	1.63438e+08	2.34846e+08	1.1937e+08	4.64234e+08	4.79732e+08	3.53303e+08	2.77919e+08	1.80575e+08	2.06128e+08	2.1615e+08	1.16399e+08	4.09015e+08	4.10844e+08	3.87679e+08	2.55841e+08	1.077	0.975	0.11	-0.04	0.999922	0.982891	1	1
	419.745	17.863	11474.3	237458	300563	251821	183573	191358	259176	272139	265803	260959	285899	219900	195552	380140	281167	290756	1.077	1.269	0.11	0.34	0.55563	0.978203	1	1
C18 H28 N2 O7	384.19	6.247	917925	428526	352336	453157	88111.9	81330.9	174541	238614	459351	489841	540490	452712	97616.1	51203.6	192520	113004	1.077	0.802	0.11	-0.32	0.999533	0.842925	1	1
	782.561	18.662	1.42045e+06	23815.1	21242	28367.2	217044	71225.1	23414.9	19600.5	24293.8	23318.4	286664	31883.7	249244	36327	21549.3	22430.6	1.077	0.621	0.11	-0.69	0.985941	0.999355	1	1
C H2 N O5 P3	200.916	18.114	39266.5	1.16283e+06	862022	1.01474e+06	311183	338139	664181	705137	1.23306e+06	1.01616e+06	940391	1.00403e+06	300473	912107	659562	759562	1.076	1.416	0.11	0.5	0.542998	0.975267	1	1
	697.631	17.902	23694.1	277986	221321	191920	137189	161818	218691	196144	228689	223682	220707	161282	176368	285339	247789	253891	1.075	1.401	0.1	0.49	0.688838	0.889717	1	1
C8 H3 N2 O5 P3 S4	427.815	17.838	9451.59	212210	175736	231699	121843	100377	207656	217318	233353	202297	214865	191813	126158	325483	230011	229891	1.075	1.396	0.1	0.48	0.541769	0.933115	1	1
C17 H43 N7 O9 P2 S	583.232	7.79	1.15041e+06	452442	620938	579867	647455	557948	1.46827e+06	776857	782193	602766	688388	596762	862250	299768	402280	800680	1.075	0.845	0.1	-0.24	0.99999	0.50486	1	1
	147.061	2.052	8.34729e+06	6.9927e+06	8.46101e+06	7.20048e+06	8.48706e+06	8.05372e+06	6.81361e+06	3.12056e+06	2.39308e+06	9.81056e+06	8.93527e+06	7.77675e+06	7.13068e+06	6.15819e+06	6.17965e+06	4.38576e+06	1.075	0.83	0.1	-0.27	0.910695	0.998194	1	1
	401.77	12.533	374462	167746	36225.3	47393.9	32555	90226.2	158428	93376.3	85684	304236	145534	64947.6	77994.7	86976.8	64919.5	108429	1.075	0.899	0.1	-0.15	0.977518	0.999964	1	1
C9 H7 N O4	193.037	7.138	101759	28844.9	33107.1	26890.3	305017	254636	165334	196818	31902.7	35058.6	31162.3	34651.9	209524	369334	194976	189760	1.074	0.896	0.1	-0.16	0.885289	0.999391	1	1
C22 H47 Cl N O14 P S	647.213	7.13	98958.4	28051	32195.9	24415	175189	169571	163441	171906	31024.6	34093.7	30304.6	33698.2	117024	101686	145502	153385	1.074	0.769	0.1	-0.38	0.879088	0.635253	1	1
	633.789	10.075	2.02864e+06	1.38115e+06	1.33152e+06	1.42476e+06	964656	788269	1.04887e+06	634779	2.01237e+06	1.45145e+06	1.56281e+06	1.37569e+06	1.04184e+06	1.17667e+06	780516	813852	1.074	1.059	0.1	0.08	0.990232	0.86548	1	1
C8 H19 N O11	305.096	9.227	1.22906e+06	1.86125e+06	1.81721e+06	1.64833e+06	378744	496932	409794	312757	1.91386e+06	1.80894e+06	1.51299e+06	2.15671e+06	317269	454358	275488	170662	1.074	0.752	0.1	-0.41	0.897269	0.336075	1	1
C15 H22 N6 O5 S	398.137	8.847	118985	53525.1	57469.9	42937.9	4.92222e+06	3.87246e+06	4.17987e+06	5.13186e+06	134728	51631.1	67601.2	42866.8	5.49687e+06	2.87333e+06	5.01328e+06	7.18386e+06	1.074	1.155	0.1	0.21	0.995773	0.990312	1	1
	144.092	7.144	1.56287e+06	1.09565e+06	1.33161e+06	1.0737e+06	1.10076e+06	966322	1.22019e+06	1.1408e+06	1.41683e+06	1.25487e+06	1.35104e+06	1.12473e+06	954537	989198	1.15697e+06	1.19879e+06	1.074	0.957	0.1	-0.06	0.992312	0.985405	1	1
C13 H14 O6	266.079	1.977	5.50534e+07	4.62107e+07	5.09526e+07	4.74623e+07	5.29069e+07	5.39536e+07	4.38831e+07	2.11981e+07	4.8803e+07	5.834e+07	5.68027e+07	4.64666e+07	4.88531e+07	3.72827e+07	4.51003e+07	2.54975e+07	1.073	0.851	0.1	-0.23	0.993501	0.989293	1	1
C9 H16 N5 O3 P S	305.068	8.939	15901.8	16045.3	18745.7	15440.7	296588	331525	223522	267932	19322.4	17233.5	17041.5	11208.1	314041	366516	268270	269668	1.073	1.034	0.1	0.05	0.988952	0.886005	1	1
C16 H40 N5 O17 P	605.214	7.783	1.04892e+06	416121	586434	553063	596397	534180	528264	739414	736510	544747	653988	568407	831211	297469	496768	771940	1.073	1.122	0.1	0.17	0.999929	0.990387	1	1
	195.871	17.838	87726.8	145493	158543	151997	101524	93400.7	206464	183626	155801	150864	184720	163202	105755	232203	178015	176356	1.072	1.243	0.1	0.31	0.75839	0.803096	1	1
C10 H12 O4	196.074	6.276	2.16582e+08	1.44922e+08	1.2751e+08	1.59522e+08	5.86026e+07	5.85015e+07	7.03429e+07	7.20071e+07	1.61978e+08	1.50098e+08	1.64364e+08	1.69673e+08	6.32213e+07	5.02173e+07	5.90695e+07	6.41841e+07	1.072	0.948	0.1	-0.08	0.998694	0.79397	1	1
C4 H7 N O4	133.037	8.716	59505.5	41524.6	25838	22293.5	267669	222367	266545	319440	38837.9	33353.2	22997.4	43072.3	411818	327092	405648	551520	1.072	1.53	0.1	0.61	0.999265	0.194049	1	1
	606.693	18.929	253465	9547.16	11047.8	9293.19	10907.8	11045.2	10264.8	9442.16	11156.8	14067.4	10910.4	9490.72	13439.3	12465	9676.25	9317.24	1.071	1.046	0.1	0.06	0.652996	0.999484	1	1
C20 H38 N9 O5 P3	577.22	8.93	34775.2	18522.5	24099.8	19850	1.63501e+06	1.95437e+06	2.23925e+06	3.40831e+06	27965.1	24263.4	22814.4	18843.4	1.4835e+06	701370	863517	2.07137e+06	1.071	0.56	0.1	-0.84	0.999927	0.0775759	1	1
C4 H8 N6 O4	204.061	18.733	5.30801e+06	4.27918e+06	3.43247e+06	6.04679e+06	703722	644620	4.4105e+06	5.7127e+06	5.31003e+06	3.93383e+06	4.95942e+06	6.21601e+06	815229	6.71451e+06	5.26218e+06	6.75374e+06	1.071	2.342	0.1	1.23	0.998975	0.598636	1	1
	851.508	18.112	24956.2	597726	346253	559538	148900	166324	212031	262530	494088	476048	668459	429782	139333	254071	314557	259936	1.071	1.359	0.1	0.44	0.516002	0.986723	1	1
C12 H14 N8 O4 P2 S	428.033	9.217	24055.1	23535	39722.8	32762.9	479542	379823	436576	591015	40522.2	18494.4	26073.4	34776.5	289342	284183	357364	296616	1.071	0.64	0.1	-0.64	0.999354	0.112397	1	1
C3 H3 Cl4 N8 O6 P3 S	511.787	18.71	92062.2	234253	172961	291475	80155.2	60874.9	148530	176208	201412	221281	214808	233183	71185.2	243220	138307	166361	1.071	1.332	0.1	0.41	0.936408	0.796922	1	1
C H4 Br O9 P3 S2	395.771	12.618	1.0492e+06	114805	96432	118782	50493.6	68967.9	151898	108933	102968	229713	147130	75937.9	57546	79051.6	67449.8	109783	1.071	0.824	0.1	-0.28	0.822463	0.991847	1	1
C6 H4	76.0312	4.98	393073	206109	301750	222746	3.78155e+06	2.68497e+06	2.9757e+06	3.31851e+06	337517	304261	257114	60942.3	2.94138e+06	1.79787e+06	2.67116e+06	3.69475e+06	1.07	0.892	0.1	-0.17	0.784612	0.956745	1	1
C4 H2 Cl O4 P3 S3	337.799	17.852	10891.7	409318	478082	444080	282267	285182	464951	427149	471076	452103	461238	401890	328726	600165	496696	488499	1.07	1.383	0.1	0.47	0.525319	0.975671	1	1
C17 H31 N O5 S2	393.167	7.856	1.51323e+07	9.92019e+06	8.10646e+06	6.74936e+06	5.1771e+06	5.48393e+06	8.03679e+06	7.60869e+06	1.03648e+07	8.92582e+06	1.04415e+07	8.4571e+06	7.88135e+06	6.61423e+06	6.11348e+06	8.0563e+06	1.07	1.107	0.1	0.15	1	0.923982	1	1
C H3 N7 O4 S	208.997	8.744	18120.2	13768	15519.2	13982.3	296625	331442	309374	335368	16414.6	14450.7	15265.2	16256.6	372840	266939	379489	394586	1.068	1.174	0.1	0.23	0.994151	0.675531	1	1
C H2 Cl2 P2 S	177.872	18.11	26221.8	3.99207e+06	2.15789e+06	5.17109e+06	773175	821769	1.90874e+06	1.8653e+06	3.26388e+06	2.67076e+06	3.30528e+06	3.8171e+06	826795	1.94019e+06	1.13347e+06	1.56545e+06	1.068	1.004	0.1	0.01	0.60652	0.999903	1	1
C H N2 O4 P3	197.915	18.184	187152	976550	620143	827850	162495	209539	682078	759502	766803	779716	801967	595386	213549	1.10781e+06	539797	667153	1.068	1.354	0.09	0.44	0.92794	0.825476	1	1
C5 H O2 P3 S3	281.832	17.842	11524.2	553646	573122	574437	359318	334053	614224	609510	655710	578265	624551	524905	381945	736549	589328	622302	1.067	1.251	0.09	0.32	0.497772	0.990681	1	1
C27 H44 O2	400.334	1.778	624692	241444	290421	326747	804792	755767	939445	420014	399946	402645	258609	229188	292698	240182	240790	470415	1.067	0.342	0.09	-1.55	0.975173	0.0207763	1	0.888639
C46 H74 N2 O3	702.567	1.909	1.06508e+06	538908	803996	375107	6.95591e+06	8.05142e+06	5.20786e+06	2.08354e+06	9.70687e+06	807538	497591	625279	6.89259e+06	4.93083e+06	6.0485e+06	1.88526e+06	1.067	0.903	0.09	-0.15	0.689163	0.997464	1	1
	737.651	18.659	481444	22864.6	20394.2	27235	17412.4	19782.8	26222.9	18818.2	23324.1	22387.7	30120.3	30611.1	19549.9	34877.1	20689.2	21535.3	1.067	1.094	0.09	0.13	0.666461	0.993279	1	1
	553.15	18.658	1.34685e+06	23430	20898.5	27908.4	75910.1	83415.9	23036.3	86072.4	23900.9	22941.3	30865.1	31368	57255.5	35739.6	28426.7	22067.9	1.067	0.403	0.09	-1.31	0.661617	0.87661	1	1
C13 H29 N4 O5 P	352.184	7.845	7.51508e+06	6.31908e+06	1.58441e+06	4.49503e+06	4.53952e+06	4.47455e+06	4.74867e+06	6.4939e+06	5.38668e+06	6.13944e+06	6.63064e+06	1.77801e+06	6.90531e+06	4.89291e+06	5.51843e+06	6.61277e+06	1.066	1.306	0.09	0.39	0.999565	0.957896	1	1
C15 H36 N6 O3	348.287	1.796	1.22093e+06	1.55232e+06	2.41175e+06	1.19075e+06	6.8751e+06	7.12927e+06	4.84766e+06	4.00875e+06	2.08608e+06	1.36526e+06	1.59051e+06	676834	6.23945e+06	6.60366e+06	5.39482e+06	3.82666e+06	1.066	0.992	0.09	-0.01	0.933555	0.999408	1	1
C5 H11 N3 O	129.09	12.849	58830.7	29106.4	35489.1	31731.1	826573	762086	1.05092e+06	1.31117e+06	42805.4	25826.1	51922.8	28831.4	1.24108e+06	413262	1.56645e+06	2.52497e+06	1.066	1.495	0.09	0.58	0.999395	0.913783	1	1
C8 H7 N	117.058	3.468	1.03628e+07	1.02873e+07	1.32644e+07	1.2977e+07	4.18519e+06	4.26164e+06	5.07387e+06	3.67422e+06	1.41578e+07	1.14844e+07	1.27575e+07	1.21022e+07	1.1762e+06	4.46098e+06	3.64445e+06	4.00588e+06	1.065	0.906	0.09	-0.14	0.986043	0.422962	1	1
C9 H24 N10 O2 P2 S2	430.103	8.1	566895	421081	394730	351798	160107	593735	282074	259706	451022	451397	417187	414376	275338	56415.6	490212	334957	1.064	1.126	0.09	0.17	0.999979	0.918021	1	1
C4 H O P3 S5	317.786	13.485	16196.1	85606.9	86705.8	294773	28596.5	81567	115525	79298	83390.2	279462	30313.7	99972	41420.2	39110.6	40730.5	43975.4	1.064	0.511	0.09	-0.97	0.989967	0.818319	1	1
C29 H23 Cl N9 O6 P3	721.068	8.425	38486.3	20475.2	12401.3	16685.9	101835	84187.1	68910.6	121306	20044	19498.7	20968.1	11989	106772	112606	136635	178559	1.064	1.34	0.09	0.42	0.942533	0.439133	1	1
C43 H90 N O3 P S3	795.582	18.127	1.30086e+06	1.57955e+06	1.99695e+06	1.96438e+06	707289	720599	855451	1.22896e+06	1.91661e+06	1.85223e+06	1.93087e+06	1.27739e+06	774340	1.58597e+06	1.01072e+06	1.14316e+06	1.063	1.367	0.09	0.45	0.999334	0.511045	1	1
C18 H25 N7 O4	403.2	1.97	1.55838e+08	4.09277e+07	4.40323e+07	4.45655e+07	5.37892e+07	5.3007e+07	4.74514e+07	2.71834e+07	5.69539e+07	5.11905e+07	4.29838e+07	4.22316e+07	5.38882e+07	4.45327e+07	3.86546e+07	4.00519e+07	1.063	0.842	0.09	-0.25	0.847343	1	1	1
	81.9241	8.353	2.23475e+07	2.00641e+07	1.68493e+07	2.61232e+07	2.4493e+07	2.42399e+07	3.04848e+07	3.10946e+07	2.38362e+07	2.12365e+07	2.45024e+07	2.03883e+07	3.03132e+07	2.63522e+07	2.36042e+07	2.805e+07	1.063	0.99	0.09	-0.02	0.911392	0.998329	1	1
C8 H20 N10 O7 S2	432.098	8.836	13270	10168.1	11420.2	9660.04	177675	154733	172107	327172	11897.4	10612.4	11044.6	12006	261564	156661	319930	380492	1.063	1.662	0.09	0.73	0.998583	0.441672	1	1
C44 H86 N2 S5	802.539	18.115	25575	801173	767591	461607	201010	267443	489894	356651	759141	734555	571522	447239	284398	537735	329188	462985	1.063	1.269	0.09	0.34	0.628338	0.981662	1	1
	201.911	18.13	26275.7	9.48458e+06	6.36392e+06	8.68717e+06	2.32918e+06	2.17009e+06	5.4012e+06	5.67491e+06	7.91445e+06	8.07112e+06	7.81587e+06	8.725e+06	2.47605e+06	6.73676e+06	4.87633e+06	5.60996e+06	1.062	1.357	0.09	0.44	0.533673	0.993577	1	1
	852.516	18.082	21166.1	870467	494671	738267	183026	255532	371345	372230	627117	566931	682220	718281	237626	447538	286828	423647	1.062	1.133	0.09	0.18	0.598707	0.992758	1	1
C18 H22 N6 O4	386.173	1.828	1.56417e+08	4.14482e+07	4.46388e+07	4.49278e+07	5.47055e+07	5.38876e+07	4.80193e+07	2.79624e+07	5.77868e+07	5.18487e+07	4.32674e+07	4.28354e+07	5.44414e+07	4.50419e+07	3.93003e+07	4.22062e+07	1.062	0.856	0.09	-0.22	0.847954	0.999993	1	1
C2 H3 N2 O2 P3	179.941	17.797	153944	575285	420098	599471	277289	302399	544778	535852	606268	491893	540820	515779	317815	869176	635326	594628	1.062	1.467	0.09	0.55	0.697241	0.632637	1	1
C4 H4 O2	84.021	5.988	450354	194411	188845	167351	3.98252e+06	3.28901e+06	3.84e+06	4.15622e+06	255107	215253	93536.9	191502	2.67751e+06	1.63813e+06	3.07151e+06	3.46974e+06	1.061	0.735	0.09	-0.44	0.744701	0.484466	1	1
C4 H7 N O2	101.048	5.992	351250	172022	167005	152310	3.64194e+06	3.03456e+06	3.4847e+06	3.7454e+06	226749	189720	34916.9	170064	2.46456e+06	1.50374e+06	2.76681e+06	3.21327e+06	1.061	0.734	0.09	-0.45	0.603791	0.732388	1	1
C3 H7 O6 P	169.998	9.486	16291.4	11950.2	13577.8	11397.1	1.82001e+06	1.11621e+06	1.03451e+06	1.97346e+06	14224.9	13048	14039.4	11879.3	703551	362468	1.29642e+06	1.86425e+06	1.061	0.681	0.09	-0.55	0.999995	0.383889	1	1
C6 H O12 P3 S5	517.728	17.895	4269.78	78775	49532.7	55308.4	46298.2	11033.1	63521.9	49472.3	55820.9	55412.1	55869.3	34549.3	51381.5	75971	56614.4	50206.5	1.061	1.128	0.09	0.17	0.837127	0.823269	1	1
C10 H19 N O9 S	329.075	8.722	17865.7	14307.6	16064.7	13524.6	373065	300939	441128	399454	33609	16641.9	15580.2	13772.6	361180	440116	356981	442602	1.061	1.037	0.09	0.05	0.656298	0.982971	1	1
C46 H77 N2 P	688.585	1.781	14790.9	19237.9	74191.5	16237.9	328438	566815	383625	199470	40117.7	17388.4	20244.8	10912.4	518949	385584	439583	178017	1.061	1.159	0.09	0.21	0.957193	0.999921	1	1
C5 H6 N2 O4	158.033	6.724	10635.2	10190.7	11495.6	9256.94	278646	265584	222725	321587	12035.6	10600.9	11491.1	10258	524976	374854	533891	342568	1.061	1.653	0.09	0.73	0.920231	0.00321956	1	0.267982
C H Cl O10 P2 S4	397.763	17.911	455196	1.34049e+06	673984	652027	543938	567478	795104	725812	638207	662523	743948	946920	613992	891731	769206	679574	1.061	1.12	0.08	0.16	0.999035	0.924745	1	1
	443.294	3.514	4.27567e+06	2.52566e+06	2.62897e+06	2.60789e+06	1.17476e+06	1.15264e+06	1.07615e+06	1.00453e+06	2.70961e+06	2.845e+06	1.55422e+06	3.28073e+06	1.08331e+06	784031	798920	1.18241e+06	1.061	0.845	0.08	-0.24	0.776946	0.801952	1	1
C5 H Cl2 N2 O4 P3 S5	475.711	17.867	11176.8	87670.9	87892.3	79864.2	63569.7	68939.4	93371.2	91623.5	93918.1	72655	98777.2	83744	64397.9	140243	87006.9	89738	1.06	1.101	0.08	0.14	0.543433	0.975833	1	1
	789.517	18.037	8402.68	619025	369426	1.21381e+06	30994.8	50702.3	430719	408197	448965	748697	530488	517534	77827.2	588261	362028	517041	1.06	1.916	0.08	0.94	0.788534	0.819808	1	1
C3 H7 Cl N10	218.056	7.842	2.78339e+07	1.53286e+07	1.46736e+07	1.29375e+07	9.52296e+06	1.24008e+07	1.46401e+07	1.32551e+07	1.49102e+07	1.51355e+07	1.66681e+07	1.83055e+07	1.26558e+07	1.28101e+07	1.06243e+07	1.57215e+07	1.06	0.993	0.08	-0.01	0.993	0.992409	1	1
C6 H8 O3	128.047	1.98	2.45051e+07	2.23063e+07	2.64966e+07	2.27219e+07	2.59085e+07	2.42752e+07	2.10835e+07	1.00472e+07	1.48359e+07	2.87285e+07	2.70658e+07	2.29615e+07	2.27685e+07	1.93477e+07	2.09074e+07	1.24501e+07	1.059	0.887	0.08	-0.17	0.993775	0.997912	1	1
C3 H O9 P S2	275.879	9.818	422708	95603.7	231961	259897	129089	147668	151931	134879	418364	238948	282064	72047.8	177535	110882	139198	424154	1.059	1.121	0.08	0.16	0.999463	0.904886	1	1
	777.604	18.089	12847.2	2.27997e+06	449495	2.33681e+06	271423	370790	704445	834288	1.38375e+06	1.50656e+06	1.16739e+06	1.65066e+06	382261	836312	677079	793567	1.059	1.368	0.08	0.45	0.545746	0.990372	1	1
C35 H77 N6 O8 P S	772.525	1.643	14465	6991.35	8148.69	6700.14	391146	301839	226993	135172	8529.99	7501.65	10917.2	7078.64	165437	176371	233801	154277	1.059	0.646	0.08	-0.63	0.999301	0.536487	1	1
C46 H77 O10 P	820.525	1.642	15487	7485.28	8724.39	7314.42	474912	455447	395700	275940	9132.62	8031.63	11688.5	7578.74	383298	452126	430447	329888	1.059	0.956	0.08	-0.06	0.997548	0.999921	1	1
	575.693	18.103	120474	1.96368e+07	1.03695e+07	1.74169e+07	3.96512e+06	3.773e+06	7.19908e+06	8.31953e+06	1.49173e+07	1.44953e+07	1.27986e+07	1.54887e+07	3.55312e+06	1.14147e+07	7.69681e+06	8.64881e+06	1.059	1.464	0.08	0.55	0.584391	0.989208	1	1
C3 H8 N2 O15 S	343.963	9.483	17582.4	12897.3	14830.5	12300.3	709203	425047	390886	759011	15352.2	14196.2	15152.1	12839	272911	124742	571909	743291	1.058	0.745	0.08	-0.43	0.999997	0.497367	1	1
	513.693	18.098	74917.6	4.16285e+07	1.54658e+07	4.59355e+07	8.0996e+06	5.35212e+06	1.43695e+07	1.68086e+07	2.96972e+07	3.07313e+07	2.88203e+07	3.14914e+07	7.40984e+06	2.03447e+07	1.34433e+07	1.54039e+07	1.058	1.284	0.08	0.36	0.556932	0.994411	1	1
C42 H75 N10 O7 P	862.556	1.665	19691.8	9517.59	16426.7	10355.1	164364	214187	112588	73244.8	17079.2	13478.3	14862.1	9730.53	214930	158984	233463	87344.6	1.058	1.35	0.08	0.43	0.999976	0.852896	1	1
C45 H75 N4 O6 P	798.541	1.656	20559.1	9936.78	17150.2	10811.2	86670.8	88050.3	39099.3	49130.6	17831.5	14071.9	15516.6	10194.1	119224	104967	209240	82856.7	1.058	1.651	0.08	0.72	0.999961	0.0808763	1	1
C23 H51 Cl2 N9 O3	571.355	2.289	946512	400588	529967	412035	274833	240462	297742	319864	509894	496205	414656	500520	323710	260919	211293	185186	1.058	0.825	0.08	-0.28	0.912607	0.793173	1	1
C3 H2 N2 O12 P2 S	351.877	17.759	15334.1	762878	609901	731966	320929	439884	657360	713924	748796	666364	739739	679756	488669	962851	787886	727170	1.058	1.381	0.08	0.47	0.528022	0.956587	1	1
C3 H8 N O6 P	185.009	10.227	75436.9	47628.9	45723.5	34755.1	311579	212971	212265	306144	48361.2	50389.5	45116.9	51541.2	262398	175834	438231	263210	1.058	1.013	0.08	0.02	1	0.992367	1	1
C H Cl O10 P2 S4	397.763	18.458	1.25605e+06	316069	371278	319531	263869	277338	394255	349497	433652	235197	296930	619864	282388	500050	360078	367497	1.058	1.161	0.08	0.22	0.86684	0.95373	1	1
C39 H80 N P	593.6	18.086	59395.2	819128	519325	1.07887e+06	213291	223617	387029	385755	711755	756590	649372	703300	214046	479150	351751	425476	1.057	1.275	0.08	0.35	0.692079	0.97945	1	1
C3 H9 N10 O3 P	264.06	7.877	978391	687212	778419	832397	482653	479682	544155	637000	1.24644e+06	793352	736231	909553	788995	656692	705129	725826	1.057	1.394	0.08	0.48	0.784672	0.0815375	1	1
C2 H8 O18 P2 S	413.889	10.224	2.4883e+07	1.72556e+07	1.62354e+07	1.57137e+07	1.34741e+07	1.23747e+07	1.53921e+07	1.35997e+07	1.9098e+07	1.69758e+07	1.84249e+07	1.53316e+07	1.28277e+07	1.21524e+07	1.0433e+07	9.84628e+06	1.057	0.834	0.08	-0.26	0.96783	0.252031	1	1
C4 H7 N O3	117.043	6.38	115033	90746.4	41151.4	89883	1.30392e+06	1.25086e+06	1.40037e+06	1.73334e+06	92491.2	98272.9	76426.8	101008	1.49216e+06	1.2655e+06	1.62107e+06	1.92676e+06	1.056	1.151	0.08	0.2	0.846032	0.946344	1	1
C9 H27 N6 O3 P3	360.139	5.971	22464.3	15464.4	19269.2	9572.55	276249	286737	274269	251479	17139.5	19534.8	23257.2	13521.6	222731	172200	208620	230072	1.056	0.784	0.08	-0.35	0.868254	0.376125	1	1
	753.559	18.114	17221.5	200920	182806	258086	124379	105374	238362	235803	245631	171333	172962	232073	134625	315808	196236	142825	1.056	0.941	0.08	-0.09	0.650637	0.994704	1	1
C2 H7 N8 O P S5	349.91	11.372	115153	387134	371543	458300	388241	388000	505634	566488	402621	397962	378571	480904	453631	329594	446760	710525	1.055	1.007	0.08	0.01	0.589368	0.999715	1	1
C5 H12 Cl N5 P2 S2	302.969	8.498	233991	420789	330812	359036	69145.1	73116.6	79741.8	66221.6	362834	364995	341475	380559	68928.9	83760.5	79206.4	79123.8	1.055	1.113	0.08	0.15	0.759907	0.863802	1	1
C H N6 O5 P3	269.923	9.472	8028.68	5889.29	6694.24	5584.24	230830	59235.9	84021	151897	7010.28	6349.86	6918.89	5841.38	62626.5	19466.1	102850	368051	1.054	0.701	0.08	-0.51	1	0.900648	1	1
C21 H38 O P2	368.243	11.227	77939.7	35806.3	55446.4	53828.5	661439	486999	589383	768805	64088.5	32262	77653.6	51081.6	474186	312929	551990	812984	1.054	0.82	0.08	-0.29	0.999998	0.835023	1	1
C16 H33 N6 O3 P S	420.211	7.818	1.32464e+06	903145	1.50088e+06	806057	1.29556e+06	1.15572e+06	1.14589e+06	1.09246e+06	1.19446e+06	997090	1.15229e+06	1.41841e+06	1.93355e+06	1.0612e+06	932105	1.54154e+06	1.053	1.131	0.08	0.18	0.970495	0.906012	1	1
	119.971	18.163	2.07151e+06	1.28336e+06	1.17646e+06	1.21119e+06	475808	483908	1.11305e+06	1.07242e+06	1.56589e+06	1.37095e+06	1.24923e+06	1.25649e+06	494696	1.33082e+06	1.08048e+06	1.07955e+06	1.053	1.388	0.07	0.47	0.99939	0.736188	1	1
H Br	79.9262	8.364	2.01902e+07	1.69442e+07	2.20207e+07	2.05805e+07	2.24662e+07	2.31306e+07	2.55518e+07	3.02333e+07	2.09896e+07	2.27764e+07	2.19327e+07	1.69159e+07	2.74609e+07	2.39912e+07	2.28438e+07	3.37242e+07	1.053	1.057	0.07	0.08	0.985864	0.932624	1	1
C7 H4 O	104.026	1.975	1.08824e+07	9.92559e+06	1.16422e+07	834819	1.19681e+07	262109	9.71106e+06	4.05982e+06	8.63023e+06	1.28384e+07	1.22867e+07	9.60715e+06	1.09449e+07	8.04189e+06	1.00721e+07	5.60949e+06	1.052	1.315	0.07	0.4	0.849095	0.647315	1	1
C58 H79 N3 S4	945.516	18.096	130398	431791	512363	543807	113329	149661	355513	197004	514062	493196	499598	299441	252670	324741	256305	309422	1.052	1.632	0.07	0.71	0.89155	0.541866	1	1
C9 H9 Cl N3 P	225.02	8.483	425595	336255	323643	345093	274584	280628	279883	265863	358551	357767	361855	321468	332809	343005	319672	290759	1.051	1.177	0.07	0.23	0.988754	0.0656561	1	1
C44 H82 N O7 P	767.583	1.731	223841	241444	178490	151859	478956	1.5165e+06	485925	577680	144399	210282	212648	377717	1.10872e+06	1.09764e+06	356014	475187	1.051	1.479	0.07	0.56	0.978509	1	1	1
	580.818	17.578	16722.5	327430	169376	343232	253940	240033	397356	371110	287645	206460	248267	273641	236289	541518	443940	480828	1.051	1.48	0.07	0.57	0.6397	0.951607	1	1
C8 H12 N2 O9	280.056	9.803	523110	194093	267184	247194	160239	173503	167554	147915	371764	244764	264292	275958	151134	138147	128665	149019	1.05	0.876	0.07	-0.19	0.999999	0.84801	1	1
C6 H13 N3 O3	175.096	9.063	127737	74854.1	75096.8	70467.5	414315	291413	332806	518240	104080	70498.2	86793.6	58576.1	657651	380106	790881	1.13782e+06	1.049	1.939	0.07	0.96	0.986329	0.090531	1	1
C18 H37 N O2	299.283	2.137	535215	445426	464798	519729	1.40539e+06	1.1411e+06	1.30153e+06	805544	694842	501981	530397	389009	1.73838e+06	848093	911716	657315	1.049	0.72	0.07	-0.47	0.991102	0.836463	1	1
C5 H4 N2 O4	156.017	6.221	17341.9	21066.4	18375.7	9637.07	902361	699914	467136	938690	25357.7	25795.3	12090.9	10762.1	1.02023e+06	616449	1.03189e+06	592208	1.048	1.021	0.07	0.03	0.993139	0.988463	1	1
C5 H9 N5 O3 S3	282.985	8.571	12848.6	9500.95	10932.4	9328.14	207624	202230	151841	207439	11406.1	10417.6	11006	9648.89	127177	77167.9	165534	178649	1.048	0.715	0.07	-0.48	0.999996	0.123576	1	1
C9 H14 N5 O7 P	335.063	8.573	13507.3	9988.02	11492.9	9806.35	120792	116945	137980	146657	11990.9	10951.6	11570.2	10143.5	102612	74399.7	110409	120361	1.048	0.823	0.07	-0.28	0.999986	0.103028	1	1
C3 H O5 P3 S	241.878	18.725	1.16166e+06	2.63954e+06	2.02528e+06	2.94362e+06	1.43114e+06	1.3573e+06	2.55107e+06	2.7286e+06	2.3454e+06	2.06666e+06	2.95853e+06	2.54371e+06	1.65625e+06	4.16681e+06	2.84476e+06	3.18284e+06	1.048	1.514	0.07	0.6	0.893719	0.43579	1	1
C5 H8 O3	116.047	1.991	927811	844380	903930	1.2975e+06	1.06861e+06	1.11322e+06	827188	631676	811455	1.09971e+06	1.20917e+06	819919	955701	821575	799293	605138	1.048	0.855	0.07	-0.23	0.999907	0.846949	1	1
C48 H83 N5 P2 S5	951.473	18.666	1.54961e+06	20246.6	18059.1	24116.6	422919	95049.3	19906.4	16663.6	20653.6	25820.6	17457.3	27106.2	17311.5	24699.8	18320.3	19069.6	1.048	0.325	0.07	-1.62	0.716637	0.639862	1	1
C17 H31 Br N6 O12	590.119	1.743	76087.1	279265	130021	110734	143956	88226.2	133275	73298.5	105294	74596.4	208876	146859	101077	57168.4	60395.1	172325	1.047	0.729	0.07	-0.46	0.997756	0.94464	1	1
C10 H31 N8 O2 P S2	390.174	7.964	840804	567779	455490	271547	407277	339471	484743	458372	440614	578802	603943	492556	405472	369428	464723	469414	1.047	1.005	0.07	0.01	0.986525	0.999788	1	1
C36 H77 N10 O12 P3	934.491	18.086	124732	1.01453e+06	514227	1.17781e+06	193778	245179	283040	412622	664843	809073	816188	790805	291838	440500	413467	482019	1.047	1.617	0.07	0.69	0.767712	0.76108	1	1
	361.15	1.952	4.9092e+06	3.41538e+06	3.82449e+06	2.81674e+06	3.75917e+06	3.85015e+06	2.99682e+06	2.1539e+06	1.14541e+07	3.82987e+06	3.7454e+06	3.66787e+06	3.45034e+06	2.41192e+06	3.09515e+06	1.75107e+06	1.046	0.815	0.07	-0.29	0.655404	0.8922	1	1
C3 H2 N2 O13 P2	335.903	18.064	1.7554e+07	1.12283e+07	8.88618e+06	7.55602e+06	5.01399e+06	27267.2	27082.4	7.52349e+06	1.14856e+07	9.71906e+06	1.08556e+07	1.01901e+07	26832.6	30199.5	23260	22506.5	1.046	0.01	0.07	-6.65	0.999999	0.113603	1	1
C2 H O14 P S	311.885	17.768	283620	984754	775311	954917	465509	509996	897742	922460	981795	857064	952820	843232	500395	1.24406e+06	974324	910215	1.046	1.339	0.06	0.42	0.722263	0.79551	1	1
	93.055	8.397	452774	167652	165068	200367	98271.2	110333	79370.6	111550	200134	199680	168040	185240	87539.3	169274	78237.1	85314.8	1.046	0.829	0.06	-0.27	0.853819	0.999985	1	1
C9 H17 N4 O9 P	356.074	8.231	28155.8	17205.3	17903.9	16241.6	741977	664775	659747	1.1977e+06	19900.4	13811.8	28117.3	16797.7	422528	239753	574831	738357	1.045	0.709	0.06	-0.5	0.999772	0.158641	1	1
C29 H38 N P	431.273	2.156	931411	472467	628066	630853	1.20732e+06	1.48792e+06	558208	403085	428276	843251	697401	618290	1.18218e+06	437040	528031	371394	1.045	0.547	0.06	-0.87	0.999733	0.702739	1	1
C12 H10 O4	218.058	1.973	3.60812e+07	2.76813e+07	2.94533e+07	2.85723e+07	3.36441e+07	3.47755e+07	2.75103e+07	1.63766e+07	3.32365e+07	2.79259e+07	3.27151e+07	2.54777e+07	3.05394e+07	2.3443e+07	2.79065e+07	2.16525e+07	1.045	0.84	0.06	-0.25	0.998973	0.986677	1	1
C4 H11 N O2	105.079	5.781	4.75063e+06	2.00773e+06	2.816e+06	2.13366e+06	1.32903e+06	1.84121e+06	1.97035e+06	1.82982e+06	3.03225e+06	2.80593e+06	2.36654e+06	2.35858e+06	1.15819e+06	1.42617e+06	376272	557365	1.045	0.467	0.06	-1.1	0.99805	0.048836	1	1
C21 H44 O5	376.319	1.807	3.51354e+06	2.32701e+06	2.79799e+06	1.65177e+06	4.86737e+06	4.76859e+06	3.34752e+06	3.51863e+06	1.87973e+07	2.81074e+06	1.32147e+06	2.544e+06	3.18806e+06	1.26441e+07	3.2952e+06	2.06101e+06	1.045	0.782	0.06	-0.35	0.869928	1	1	1
C10 H18 N2 O8	294.106	9.09	18306.3	13241.3	15093.7	12598.1	353325	339430	313814	342243	15250.6	14352.2	17137.9	13446.7	270526	268914	265141	200171	1.045	0.783	0.06	-0.35	0.99387	0.0232506	1	0.934867
C10 H23 N7 O4 P2	367.13	8.076	87155.8	35481.4	34949	41667	691032	737417	639453	1.03773e+06	49210.2	34767.4	36070.1	44481.8	549890	423408	681784	572390	1.044	0.786	0.06	-0.35	0.91701	0.365684	1	1
C21 H24 N7 P S	437.159	6.076	14569.7	11227.3	12877.4	10287.2	210749	169594	150973	168553	13188.8	11974.2	14007.3	11012.4	177557	136669	176275	211803	1.044	1.046	0.06	0.07	0.991839	1	1	1
C35 H76 Cl N9 S	689.56	18.107	53724	1.4702e+06	1.48627e+06	2.11177e+06	515808	509721	937228	668585	1.53188e+06	1.55398e+06	1.00987e+06	1.62155e+06	711216	1.18599e+06	418857	1.02865e+06	1.044	1.469	0.06	0.55	0.713976	0.989455	1	1
	573.631	18.339	186239	98801.8	240845	223307	177656	163912	144042	248464	249315	361952	156592	178131	164766	199922	150386	161155	1.044	0.954	0.06	-0.07	0.707687	0.98931	1	1
C15 H33 N O15 S	499.154	9.073	9928.37	7113.37	8126.93	6767.8	206085	229771	206972	267773	8192.76	7710.14	9206.68	7223.68	170393	155164	184673	188813	1.043	0.813	0.06	-0.3	0.995992	0.0518617	1	1
C12 H15 N O4	237.1	6.266	5.77891e+06	5.56075e+06	4.69469e+06	5.37104e+06	2.0453e+06	2.02939e+06	2.53669e+06	2.37927e+06	5.49975e+06	5.6692e+06	5.80195e+06	5.73546e+06	2.15601e+06	1.8712e+06	1.98493e+06	2.07415e+06	1.043	0.917	0.06	-0.12	0.690123	0.300146	1	1
	257.244	1.811	3.01003e+07	2.60743e+07	3.6233e+07	2.78645e+07	7.51747e+07	7.58549e+07	5.54193e+07	4.41674e+07	2.8573e+07	3.18714e+07	3.5651e+07	1.78253e+07	6.59573e+07	6.59089e+07	6.08877e+07	4.01349e+07	1.043	0.971	0.06	-0.04	0.967246	0.978023	1	1
	604.217	7.787	407772	198450	168750	187401	157588	235125	300528	213051	257432	203237	199114	189323	183890	101747	296681	185487	1.043	0.824	0.06	-0.28	0.992235	0.812249	1	1
	205.064	7.887	2.50201e+07	3.11981e+07	2.9405e+07	3.00103e+07	2.52827e+07	2.7332e+07	3.9677e+07	3.18628e+07	3.41509e+07	2.99732e+07	3.19778e+07	2.82412e+07	3.08221e+07	2.39672e+07	3.06472e+07	3.41793e+07	1.043	1.038	0.06	0.05	0.877689	0.989489	1	1
C H2 Cl2 O14 P2 S4	497.719	18.469	2.83649e+06	1.15746e+06	1.11635e+06	1.22769e+06	833386	884193	1.38168e+06	1.05314e+06	1.35174e+06	1.17535e+06	1.3105e+06	1.06988e+06	856830	1.7976e+06	1.49058e+06	1.46318e+06	1.042	1.525	0.06	0.61	0.84184	0.55732	1	1
C10 H17 N O5	231.111	6.269	3.52047e+07	2.40567e+07	2.02695e+07	2.22165e+07	7.94243e+06	8.32296e+06	9.54152e+06	9.92717e+06	2.44147e+07	2.3726e+07	2.38116e+07	2.60815e+07	9.12962e+06	7.1984e+06	8.16836e+06	9.26376e+06	1.042	0.968	0.06	-0.05	0.998944	0.943107	1	1
C4 H7 N	69.0578	7.561	5.47188e+06	3.03392e+06	3.385e+06	2.08673e+06	2.62379e+06	3.30119e+06	3.34045e+06	2.65748e+06	3.60726e+06	3.21376e+06	3.47543e+06	2.24559e+06	2.98813e+06	2.40041e+06	2.53897e+06	386134	1.042	0.829	0.06	-0.27	0.998124	0.42682	1	1
	199.887	17.826	11294.3	212324	232363	202762	96434.5	100256	211748	226350	231404	201425	230616	201873	130793	263262	229294	212196	1.042	1.415	0.06	0.5	0.565969	0.937405	1	1
C14 H25 N10 O2 P S2	460.132	8.951	290238	172597	95992.9	80252.7	487298	456900	507512	241504	347217	133392	146381	84852.4	346369	251128	308766	314073	1.042	0.66	0.06	-0.6	0.989145	0.799217	1	1
C24 H40 N O8 P S3	597.165	2.587	1.00365e+07	1.26415e+07	1.47522e+07	1.1479e+07	1.20149e+06	1.40498e+06	1.05301e+06	875799	1.39447e+07	1.11766e+07	1.47186e+07	9.97088e+06	1.08611e+06	624941	850287	655826	1.041	0.668	0.06	-0.58	0.999513	0.118478	1	1
C19 H44 N5 O3 P3	483.269	10.429	68553.2	49404.8	43491	36411.9	1.80489e+06	1.17917e+06	1.64744e+06	2.20258e+06	62745.7	37340.8	59336	35806.6	2.60206e+06	1.87218e+06	3.51153e+06	3.97377e+06	1.041	1.771	0.06	0.82	0.99972	0.0881312	1	1
	746.568	1.86	409589	275788	428846	227211	1.46827e+06	819667	1.11427e+06	291534	470949	372129	195096	341099	923479	938470	1.62246e+06	631019	1.041	0.963	0.06	-0.05	0.999969	0.924962	1	1
C33 H73 N9 O16	851.517	18.107	136494	4.92654e+06	2.95449e+06	4.85217e+06	1.55302e+06	1.55875e+06	2.26657e+06	2.3433e+06	4.25055e+06	3.85871e+06	3.8827e+06	4.2405e+06	1.60704e+06	3.63099e+06	2.38227e+06	2.54083e+06	1.041	1.287	0.06	0.36	0.561582	0.97672	1	1
C5 H6 O3	114.032	1.97	1.48494e+08	1.21852e+08	1.38342e+08	1.31655e+08	1.41336e+08	1.35023e+08	1.10386e+08	5.0673e+07	1.07128e+08	1.5781e+08	1.55434e+08	1.25426e+08	1.21581e+08	1.00525e+08	1.12966e+08	7.34637e+07	1.04	0.87	0.06	-0.2	1	0.9999	1	1
C19 H38 O4	330.276	1.87	4.50182e+07	2.10031e+07	2.22204e+07	1.47486e+07	4.19503e+07	4.34016e+07	3.0372e+07	2.22823e+07	4.3964e+07	2.12351e+07	1.41473e+07	2.37251e+07	4.21706e+07	2.57743e+07	4.015e+07	1.75026e+07	1.04	0.912	0.06	-0.13	1	0.977016	1	1
C40 H9 N7 O5	667.067	1.638	10189.4	4834.37	5530.7	4719.69	22369.9	242435	33189.8	103902	6008.66	5284.29	5484.24	4986.31	110747	13374.6	12342.7	6858.85	1.039	0.188	0.06	-2.41	0.998283	0.203447	1	1
C2 H N3 O17 P2	400.877	18.077	966680	494806	561751	20724	56425.2	20323.4	20185.6	16794	697089	443562	653725	17816.9	19902.2	21723.3	17336.6	118279	1.039	1.028	0.05	0.04	0.999433	0.99622	1	1
C6 H23 Cl N9 O8 P	415.111	8.117	77960.3	191948	162280	173216	140454	166320	175278	103381	226702	164249	178729	169489	204271	134938	130819	255511	1.038	1.106	0.05	0.15	0.654007	0.7923	1	1
C14 H15 N3 O12	417.07	7.951	452659	469647	1.09363e+06	1.08789e+06	1.01798e+06	2.03831e+06	623797	583984	367510	729137	1.25707e+06	886843	455888	676194	664492	230226	1.038	0.682	0.05	-0.55	0.999466	0.291149	1	1
	602.129	18.119	28545	1.16417e+06	688304	1.25245e+06	337615	308883	606528	646724	936883	994796	818090	984974	349916	709379	599890	685623	1.037	1.362	0.05	0.45	0.618047	0.985098	1	1
C2 H Cl2 O9 P3 S5	491.685	18.453	341262	210165	180593	184954	166753	170894	195614	227038	262604	163377	199714	210125	141843	278433	177711	215882	1.037	1.074	0.05	0.1	0.973511	0.993036	1	1
C11 H15 Cl N7 O2 P3	405.022	8.348	48801	26855.8	33024.2	23401.1	215780	120291	128017	181118	29652.3	35193.8	32458.4	20166.2	43700.3	52243.1	52291.8	66156.5	1.037	0.338	0.05	-1.56	0.948596	0.000368139	1	0.0664765
C34 H59 N O15	721.392	2.187	6.93267e+06	3.10728e+06	2.85526e+06	3.21053e+06	675719	504025	618743	491879	3.78466e+06	3.26103e+06	3.29077e+06	2.93433e+06	844583	725241	620275	497299	1.037	1.198	0.05	0.26	0.893283	0.83559	1	1
C40 H47 N3 O	585.367	1.685	1.12464e+06	861441	913792	594318	1.00151e+06	953129	691598	634514	767878	1.07228e+06	1.10431e+06	755553	735246	770470	743382	434713	1.037	0.899	0.05	-0.15	0.979661	0.641063	1	1
	791.514	18.101	53758.2	1.16768e+06	1.20981e+06	1.40699e+06	206529	257403	760835	476558	844467	835949	1.64346e+06	1.61951e+06	286176	988409	391439	815639	1.036	1.645	0.05	0.72	0.690571	0.930765	1	1
C9 H10 N O6 P	259.022	7.12	19875.9	14855.4	17354.6	14235.4	215160	188329	170239	210254	17608.4	15762.2	19191.9	14798.9	186768	163263	211986	203958	1.036	0.98	0.05	-0.03	0.995994	0.992628	1	1
	597.675	18.468	611311	405642	323140	400207	286075	268229	480361	488550	494098	372505	431617	402413	303461	614660	475242	397532	1.035	1.139	0.05	0.19	1	0.805416	1	1
C6 H19 N9 O9 S	393.104	7.721	320595	304408	264546	287086	249980	224333	473641	272033	493431	253051	358884	248917	255718	242337	287985	240624	1.035	0.954	0.05	-0.07	0.929494	0.868014	1	1
C10 H10 O3	178.063	6.251	1.12688e+06	1.06477e+06	720040	992205	328182	250637	433252	427272	1.11922e+06	1.10849e+06	1.0178e+06	890330	371149	337462	360544	390211	1.034	0.969	0.05	-0.05	0.945022	0.990537	1	1
C16 H15 N9	333.142	7.158	12929.1	9551.77	11303.1	9271.58	192544	123845	148085	226537	14110	10162.4	11392.9	9529.37	132778	99056.9	155474	189511	1.034	0.846	0.05	-0.24	0.99095	0.671629	1	1
C3 H10 N O4 P	155.034	8.225	54024.8	33013.2	34353.6	33816.5	778744	698867	701793	1.25117e+06	38184.4	26501.8	53950.7	32231	435094	272171	610281	809923	1.033	0.706	0.05	-0.5	0.998039	0.17046	1	1
C H3 N5 S	117.011	8.287	179821	200398	181054	270355	28494.4	28410.5	36821.8	33787.6	192915	201021	150001	201728	30770.7	42252.9	24663.6	37960.2	1.033	1.104	0.05	0.14	0.85338	0.981656	1	1
C H4 O2 P2 S	141.941	9.768	874663	839519	678829	1.11292e+06	630581	568954	559437	453927	910540	1.16819e+06	858790	803758	493718	358088	500592	427522	1.032	0.816	0.05	-0.29	0.931791	0.292853	1	1
C5 H2 Cl N4 O5 P3 S3	421.807	17.875	17003.2	561230	548053	570735	348808	542974	661986	583652	571276	595874	573075	571757	341834	1.2428e+06	632299	585684	1.032	1.081	0.05	0.11	0.530454	0.990785	1	1
	204.061	7.933	3.78042e+08	4.4527e+08	4.21775e+08	4.17603e+08	3.63642e+08	3.76221e+08	4.69118e+08	5.09083e+08	4.53883e+08	4.12305e+08	4.62235e+08	3.88402e+08	1.86922e+08	2.77779e+08	4.14476e+08	4.53271e+08	1.032	0.819	0.05	-0.29	0.99719	0.281176	1	1
C13 H24 N2 O S3	320.107	8.571	11115.6	8183.68	9416.7	8034.83	100288	107232	97294.6	135350	9824.72	8682.15	9480.05	8311.11	63281.9	44971.2	90116.5	89831	1.032	0.738	0.05	-0.44	0.999972	0.0337234	1	1
C42 H77 N3 O S	671.582	18.097	24566.4	634477	416442	486953	260934	252041	368268	452697	315140	614689	358197	573936	184108	567806	364588	213797	1.032	0.919	0.05	-0.12	0.709866	0.999242	1	1
C31 H73 N9 O9	715.552	1.718	139912	116129	154119	158842	5.51677e+06	2.21522e+06	821156	995074	151040	152324	182819	103834	2.24758e+06	1.40734e+06	1.88685e+06	777222	1.032	1.026	0.05	0.04	0.999898	0.950208	1	1
	245.877	12.461	341545	601018	351455	423326	234986	286403	331866	362007	433767	365237	394700	404336	317606	199658	249726	410187	1.031	0.918	0.04	-0.12	0.990574	0.985527	1	1
C2 H7 O12 P3	315.913	10.267	2.72114e+07	1.55952e+07	1.734e+07	1.94346e+07	1.40643e+07	1.47803e+07	1.07204e+07	1.39895e+07	1.99037e+07	1.75562e+07	2.05499e+07	1.79974e+07	1.25017e+07	1.53058e+07	1.28231e+07	8.6126e+06	1.031	0.903	0.04	-0.15	0.99747	0.885005	1	1
C7 H24 Cl N9 O12	461.119	2	7.55032e+06	4.04721e+06	4.2507e+06	4.40025e+06	8.91422e+06	3.69475e+06	7.92523e+06	2.57644e+06	1.79247e+07	3.11405e+06	3.7594e+06	5.15229e+06	4.3891e+06	2.74162e+06	3.54532e+06	2.1689e+06	1.03	0.541	0.04	-0.89	0.974179	0.578159	1	1
	597.675	17.892	49519.9	340892	402823	416866	248022	204890	402091	473943	489004	331717	434320	278613	253712	615080	501666	447260	1.03	1.46	0.04	0.55	0.669718	0.870192	1	1
C11 H17 N O	179.131	2.273	400383	224880	296431	197346	320442	449959	280595	364332	279287	160291	257663	362447	1.1297e+06	167366	264325	220023	1.03	0.707	0.04	-0.5	0.99832	0.996597	1	1
	599.702	1.8	759724	338137	280048	378891	190000	346936	195729	297105	383609	354810	406116	224166	273186	227517	152707	572074	1.03	1.016	0.04	0.02	0.900317	0.989829	1	1
	200.085	2.048	3.40178e+06	688190	1.21973e+06	558742	1.16457e+06	839431	805493	760880	1.18463e+07	1.13208e+06	832596	510312	711326	714874	838402	1.43341e+06	1.03	0.944	0.04	-0.08	0.946785	1	1	1
C11 H27 N10 O8 P S	490.15	8.932	97939.1	58835.2	77301.9	58716.8	3.69466e+06	4.69287e+06	5.44506e+06	7.52212e+06	105936	69726.1	70433.8	55694.3	5.1073e+06	3.3845e+06	5.97829e+06	6.876e+06	1.03	1.093	0.04	0.13	0.999187	1	1	1
C14 H25 N O2	239.188	3.36	2.20604e+06	1.64062e+06	1.83135e+06	1.83822e+06	83266	89256.2	95764.3	101329	188185	3.58805e+06	161670	4.56023e+06	100331	241806	109680	90965.9	1.029	1.135	0.04	0.18	0.636396	0.967232	1	1
	601.486	1.792	259889	350786	166732	879092	126256	34239.7	165977	107643	64253	379219	522961	248992	173202	42298.4	178244	111140	1.029	1.216	0.04	0.28	0.905127	0.990564	1	1
	689.507	1.74	132570	126956	168487	173652	3.92636e+06	1.81548e+06	1.18248e+06	1.21691e+06	165121	116981	166960	144508	1.23883e+06	921848	2.35627e+06	687992	1.028	0.713	0.04	-0.49	0.999956	0.462132	1	1
C39 H10 Br O4 P S	683.922	1.742	1.0308e+06	852701	1.0732e+06	805491	166973	431890	143547	190645	453137	1.09152e+06	845165	1.24835e+06	475027	365386	505077	234498	1.028	2.35	0.04	1.23	0.984924	0.188229	1	1
	116.061	2.004	1.18119e+06	785197	817015	1.17475e+06	854924	880355	901371	595608	277772	1.20856e+06	986001	1.06156e+06	1.00536e+06	606876	1.16834e+06	867281	1.028	1.079	0.04	0.11	0.841968	0.980862	1	1
C14 H27 N6 O12 P S	534.114	8.931	75699.3	41782.1	56352.6	42103.2	938591	985394	1.11678e+06	1.43994e+06	58351	50627.4	50581.8	42033.5	1.16251e+06	894132	1.12914e+06	1.20801e+06	1.028	1.09	0.04	0.12	0.987913	0.999754	1	1
C9 H22 N3 O P3 S2	345.04	8.96	69212.5	34239.5	46179.7	34502.6	523756	713181	844281	927820	47817.4	41488	41450.7	34445.5	741824	760035	1.27516e+06	1.15164e+06	1.028	1.227	0.04	0.3	0.978656	0.512715	1	1
C13 H30 N10 O8 S2	518.172	8.941	109913	57004.1	76882.9	57442.2	1.25966e+06	1.26358e+06	1.73957e+06	1.99331e+06	79609.4	69071.8	69009.7	57347.1	1.71247e+06	1.28854e+06	2.27865e+06	1.95858e+06	1.028	1.222	0.04	0.29	0.98367	0.824858	1	1
C9 H16 P2	186.073	8.911	35865.1	19795.7	26699	19947.8	188000	233417	311380	424500	27645.8	23986.4	23964.9	19914.8	251720	178607	276598	459309	1.028	0.97	0.04	-0.04	0.996765	0.999998	1	1
C10 H17 N S	183.109	8.918	25144.5	13878.5	18718.3	13985.1	158973	127933	224982	209437	34018.2	16816.5	16801.4	13060	116127	70389.3	58058.8	249339	1.028	0.506	0.04	-0.98	0.993422	0.356299	1	1
C11 H21 Br2 N3 O2 P2	446.948	12.881	13953.7	10585.4	12439.5	10234	487509	391236	312101	390907	12544.5	11123.7	16514.1	10812.4	478628	266894	355830	413969	1.028	0.984	0.04	-0.02	0.955734	0.98	1	1
C19 H31 Cl N2 O6	418.187	8.272	84436.8	147887	148862	134362	211142	195871	280274	266764	181063	149821	121976	140130	269965	251899	267752	339415	1.027	1.125	0.04	0.17	0.673322	0.594115	1	1
	740.582	1.713	162422	234426	244490	178162	2.12893e+06	1.52333e+06	619203	935906	793806	137684	189780	234057	626911	523581	1.15658e+06	754832	1.027	0.562	0.04	-0.83	0.876678	0.576509	1	1
C9 H N9 O S	283.004	18.717	64133.9	67708.5	204032	103837	91228.9	41125.2	50066.5	117312	71857	104361	53947.3	161211	43092.7	125593	69383	106932	1.027	1.248	0.04	0.32	0.994536	0.972597	1	1
C7 H24 N8 O7 P2 S	426.099	8.932	66119	51859.2	43983	43678.4	4.12238e+06	4.62627e+06	6.22657e+06	8.08908e+06	92242.7	38923	53669	44762.6	4.9802e+06	2.86215e+06	4.15923e+06	7.31072e+06	1.027	0.842	0.04	-0.25	0.990847	0.823428	1	1
	633.683	1.739	348210	506597	239000	287770	285425	303567	123279	160500	375895	163342	428910	276979	336357	237089	200005	377335	1.027	1.286	0.04	0.36	0.962742	0.651553	1	1
C7 H N2 O P3 S5	381.789	17.858	175407	462511	567840	506217	341510	352235	499374	488590	508242	491720	502507	424951	377557	680078	508424	550276	1.026	1.259	0.04	0.33	0.792258	0.752207	1	1
C16 H18 O8	338.101	8.933	40685.9	23427.8	30220.2	23452.4	129895	200123	215214	358842	32718.3	28387.5	26692.2	22952.2	200355	97455.9	178839	327457	1.026	0.913	0.04	-0.13	0.998165	0.943055	1	1
	790.486	1.843	858032	508557	790879	690519	877329	870195	740659	517329	1.08626e+06	796927	623721	723077	496186	898135	722753	930939	1.026	1.006	0.04	0.01	0.897161	0.999984	1	1
C3 H5 N2 P3 S5	321.825	17.833	10360.7	379606	379529	415185	241730	235583	380087	353787	402644	382077	396827	351545	261801	501326	383545	403597	1.026	1.322	0.04	0.4	0.549999	0.981577	1	1
C3 H4 Cl O6 P3 S3	359.807	17.879	9202.6	846684	977193	1.19723e+06	602492	444172	1.01988e+06	1.63461e+06	985389	954255	892368	916417	574188	1.32225e+06	908255	978528	1.026	1.163	0.04	0.22	0.589014	0.999349	1	1
C2 H3 O5 P S4	265.858	17.813	9852.5	467576	447766	499025	250098	258785	470478	461334	497738	458667	479978	414291	292077	641488	460396	472173	1.025	1.295	0.04	0.37	0.555156	0.980796	1	1
C12 H14 Cl N3 O5 S4	442.95	12.9	14213.2	10839.3	12670.8	10424.4	464336	356761	306671	245783	12777.8	11330.6	16821.2	11013.5	394739	234949	347309	465509	1.025	1.118	0.04	0.16	0.973636	0.991967	1	1
C26 H36 N O4 P	457.242	4.827	20619.8	10166.8	11846.8	9951.82	48638.9	53897.4	58285.6	92113.2	11830.1	10740.7	15367.6	10291.4	228485	166636	194576	296217	1.025	3.771	0.04	1.92	0.992546	0.000120305	1	0.0263
C8 H14 Cl N5 S	247.064	8.238	1.44496e+07	8.07426e+06	7.34601e+06	7.3182e+06	5.18075e+06	5.2862e+06	6.21936e+06	6.13115e+06	9.06635e+06	7.79698e+06	7.9831e+06	7.82615e+06	5.74409e+06	5.8016e+06	6.20289e+06	6.41734e+06	1.025	1.051	0.04	0.07	0.893081	0.961869	1	1
C2 H8 N8 O3 S2	256.016	8.658	15964	12258.6	13764.1	11589.9	74251.2	73090.2	81468	129509	13629.6	14258.7	13047.1	11988.5	50650.7	21405.6	82649.5	114571	1.025	0.856	0.04	-0.22	0.999995	0.451076	1	1
	655.66	1.867	733900	698347	1.39208e+06	769362	850309	836808	524128	776475	832840	707617	364112	939635	555500	556743	653274	534892	1.025	0.689	0.04	-0.54	0.632829	0.643987	1	1
C2 H4 Cl3 P3 S	257.829	8.506	1.0463e+06	2.21466e+06	3.28197e+06	1.84038e+06	992744	704505	678925	871987	1.9115e+06	1.55424e+06	2.24147e+06	2.53111e+06	1.08706e+06	1.4745e+06	823579	997484	1.024	1.322	0.03	0.4	0.996108	0.545198	1	1
C9 H3 Cl2 N2 O11 P3 S5	637.693	18.427	1.28174e+07	6.44837e+06	5.72302e+06	6.40818e+06	1.78624e+06	1.64668e+06	2.77002e+06	3.53463e+06	6.67318e+06	6.49183e+06	6.43667e+06	7.5676e+06	2.42279e+06	4.334e+06	2.53219e+06	3.70267e+06	1.024	1.368	0.03	0.45	0.972151	0.489119	1	1
C24 H19 N9 O3 S	513.136	8.93	47051.2	25702.4	34314.4	26371.8	322476	368998	535336	649798	36729.9	31868.1	30263.2	25940.4	389191	328438	615966	752966	1.024	1.111	0.03	0.15	0.996672	0.972865	1	1
C2 H2 N4 O8 P2 S3	367.851	17.797	5477.84	367476	296820	382198	177074	164393	336912	335889	355924	346240	333344	314643	197722	495287	376231	383524	1.023	1.481	0.03	0.57	0.564308	0.962343	1	1
C31 H67 N9 O5 S	677.499	1.707	90780.2	104710	115375	114017	1.35526e+06	2.12739e+06	1.50945e+06	883476	123011	132373	100628	76187.6	1.35211e+06	1.3188e+06	4.7045e+06	923626	1.022	0.932	0.03	-0.1	1	0.934102	1	1
C17 H24 N7 O7 P	469.146	8.718	16167	12947.2	14537.2	12238.7	182014	203522	199640	251567	14367.8	15059.6	13729.1	12463.1	195548	139401	186627	267966	1.022	0.948	0.03	-0.08	0.999999	0.911243	1	1
	932.495	18.059	9092.07	351567	363253	453015	162316	145672	253192	201972	308696	334116	490106	396364	35764.6	51786.1	244098	237348	1.022	0.794	0.03	-0.33	0.641468	0.855419	1	1
C10 H10 N4 O5	266.064	6.078	14475.2	11154.5	12793.9	17356.2	327744	251881	237822	288144	16201.8	13946.6	13916.4	10940.9	289129	235025	280238	352767	1.022	1.054	0.03	0.08	0.999741	0.982375	1	1
C5 H7 O8 P3 S2	351.877	18.282	764874	5447.2	6173.17	5151.09	6232.68	6308.4	5507.81	41718	6348.97	5522.64	6812.72	5353.82	6204.64	49853.7	5298.77	5149.08	1.022	0.917	0.03	-0.12	0.671111	0.999998	1	1
C3 H7 O7 P3 S2	311.885	18.291	1.07762e+06	5431.08	6154.91	5041.9	9284.62	6289.73	141918	81753.3	6330.18	5506.3	112576	5337.97	6186.28	120775	5348.51	5278.44	1.022	0.127	0.03	-2.98	0.975908	0.911223	1	1
C7 H6 O	106.042	1.98	2.06873e+07	1.6642e+07	1.95939e+07	1.80149e+07	2.08564e+07	1.91563e+07	1.6275e+07	7.45049e+06	5.79813e+06	2.1615e+07	2.11497e+07	1.72684e+07	1.77233e+07	1.43617e+07	1.65604e+07	1.01326e+07	1.022	0.873	0.03	-0.2	0.836836	0.999526	1	1
C20 H22 O6	358.142	1.972	2.55787e+09	1.74346e+09	1.89109e+09	1.80223e+09	2.07261e+09	2.07991e+09	1.68252e+09	9.44049e+08	1.65846e+09	2.10053e+09	2.03934e+09	1.73179e+09	1.75785e+09	1.35153e+09	1.70846e+09	1.02124e+09	1.021	0.815	0.03	-0.3	0.990063	0.889595	1	1
C6 H10 O4	146.058	1.98	1.62311e+08	1.33045e+08	1.52797e+08	1.43957e+08	1.59192e+08	1.51791e+08	1.24109e+08	5.86564e+07	1.12959e+08	1.6949e+08	1.66844e+08	1.36013e+08	1.38668e+08	1.14083e+08	1.27583e+08	7.99224e+07	1.021	0.876	0.03	-0.19	0.999467	0.999511	1	1
	1161.64	17.561	16278.7	327430	186453	343232	253940	240033	397356	396412	287645	181217	248267	275971	218393	523379	370237	378131	1.02	1.151	0.03	0.2	0.702923	0.995076	1	1
C22 H43 N O10 P2	543.232	4.926	140203	33276.7	60068.5	29172.6	485995	353192	477491	609569	52449.5	78305.7	42753.8	22491.9	392889	282341	332198	456817	1.02	0.753	0.03	-0.41	0.944882	0.843145	1	1
	353.137	7.902	812356	409063	471465	557163	431392	342206	500900	463330	541143	507811	696204	379419	458308	354334	335957	507184	1.02	0.908	0.03	-0.14	0.991906	0.987575	1	1
C H2 N O10 P3 S	312.863	12.331	107948	105991	106113	189976	74601.6	114399	59942	85706.3	112228	93166.5	105970	159816	123370	92691.2	86054.4	81690.7	1.019	1.115	0.03	0.16	0.980645	0.820836	1	1
C2 H7 N9 O	173.077	7.136	1.83544e+06	1.32394e+06	1.53277e+06	1.19064e+06	1.38113e+06	1.22774e+06	1.4344e+06	1.27763e+06	1.67108e+06	1.46314e+06	1.44798e+06	1.29514e+06	1.21427e+06	1.11336e+06	1.24976e+06	1.30099e+06	1.019	0.927	0.03	-0.11	0.999619	0.730845	1	1
C15 H38 Cl N9 O	395.288	1.768	14734.9	33498.7	73106.7	20648	788890	832079	679096	350955	39478.9	24198.2	30977.6	13616.8	708056	750974	549211	268202	1.019	0.856	0.03	-0.22	0.974058	0.963782	1	1
C3 H5 N5 O11	286.998	8.364	934948	982678	1.1301e+06	839818	326358	361520	1.03639e+06	910702	1.01599e+06	1.001e+06	931449	951162	1.15826e+06	1.26572e+06	796491	1.17517e+06	1.018	1.834	0.03	0.88	0.999983	0.0760235	1	1
C15 H21 N2 P S	292.113	6.876	357628	515449	441624	479354	182296	179350	197059	204721	470132	467236	383282	480888	199025	166910	166095	189173	1.018	0.939	0.03	-0.09	0.999371	0.873859	1	1
C4 H11 N O2	105.079	3.793	4.23752e+06	2.41227e+06	2.85366e+06	1.72999e+06	1.76551e+06	2.53069e+06	2.03924e+06	1.9264e+06	3.13289e+06	2.7122e+06	2.64701e+06	1.84853e+06	1.99956e+06	1.79737e+06	1.66246e+06	86417.6	1.018	0.872	0.03	-0.2	0.999758	0.432116	1	1
	630.837	1.755	433828	585505	768269	1.24018e+06	355258	439358	200942	238703	315279	779752	621815	755703	398638	524629	300069	234643	1.018	1.176	0.03	0.23	0.909795	0.928791	1	1
C5 H9 N O2	115.063	9.186	254030	160264	103128	153880	2.01039e+06	1.17835e+06	1.45148e+06	1.98751e+06	134605	171938	147410	186900	446536	331324	906747	702038	1.017	0.334	0.02	-1.58	0.999999	0.00281655	1	0.251889
C27 H34 N6 O	458.278	4.972	20073.2	13321.8	15289	12545.9	272450	217209	203646	243682	15912.4	13166.9	21979.1	9734.39	164720	132970	160695	209982	1.016	0.706	0.02	-0.5	0.996688	0.201939	1	1
C4 H4 Cl O4 P3	243.902	18.13	32122.8	1.06668e+06	783034	1.00108e+06	399584	427124	765826	690294	1.04487e+06	917140	886159	895587	419974	833291	655123	627931	1.016	1.148	0.02	0.2	0.551188	0.997483	1	1
C18 H25 N O5	335.174	3.315	3.99749e+06	2.97292e+06	3.31852e+06	3.33097e+06	1.10152e+06	111415	525018	150696	249971	6.50179e+06	252997	8.26345e+06	1.34906e+06	438169	147607	337820	1.016	1.148	0.02	0.2	0.711599	0.987431	1	1
	133.076	3.384	1.2623e+06	938769	1.0479e+06	1.05183e+06	29142.8	42734.4	33173.2	41886.4	78934.3	2.05309e+06	50694.5	2.60938e+06	38366	138362	21234.6	12040.1	1.015	0.794	0.02	-0.33	0.61589	0.999851	1	1
C10 H26 N7 O5 P S	387.143	7.877	2.02197e+06	2.34487e+06	1.83021e+06	1.94212e+06	1.30315e+06	1.10579e+06	1.69181e+06	1.52933e+06	2.05072e+06	1.90547e+06	2.28526e+06	1.96943e+06	1.74738e+06	1.07482e+06	1.54186e+06	1.61726e+06	1.014	1.115	0.02	0.16	0.999664	0.954272	1	1
C13 H26 N3 O6 P S	383.125	8.574	3.01802e+06	1.80131e+06	1.7591e+06	1.49681e+06	1.3498e+06	1.56361e+06	1.47662e+06	1.46305e+06	1.91213e+06	1.77601e+06	1.82981e+06	1.5629e+06	1.51067e+06	1.45368e+06	1.39761e+06	1.49816e+06	1.013	1.004	0.02	0.01	0.83137	0.999998	1	1
C4 H9 N O	87.0683	7.607	4.42793e+07	2.61584e+07	3.02878e+07	1.91853e+07	2.03112e+07	2.44964e+07	2.57908e+07	2.10256e+07	3.12759e+07	2.71002e+07	3.00535e+07	1.85825e+07	2.25951e+07	1.92046e+07	1.93616e+07	1.68991e+06	1.013	0.847	0.02	-0.24	0.997488	0.426227	1	1
	463.128	6.253	454864	370250	246414	270093	56591.5	53021.6	35956.1	67146.3	235138	327364	320921	419295	41885.4	27989.8	59249.4	60956.7	1.012	0.923	0.02	-0.12	0.999665	0.9127	1	1
C35 H45 N O10	639.304	1.721	1.23968e+06	314369	1.0029e+06	829311	943966	549559	301399	384478	640479	944909	968365	909943	529842	527258	442534	208657	1.012	1.038	0.02	0.05	0.980081	0.913585	1	1
	601.627	18.108	47066.1	1.98612e+06	1.7436e+06	2.24954e+06	390499	597344	1.03583e+06	1.52614e+06	1.84945e+06	2.42308e+06	1.7297e+06	1.92615e+06	600068	1.33707e+06	1.15721e+06	867381	1.012	1.24	0.02	0.31	0.575393	0.992296	1	1
	539.735	18.113	59059.6	1.85711e+06	1.83342e+06	1.69897e+06	1.05297e+06	913484	1.60522e+06	1.4231e+06	1.8224e+06	1.93774e+06	1.7517e+06	1.61246e+06	1.04672e+06	1.85682e+06	1.38833e+06	1.33663e+06	1.012	1.101	0.02	0.14	0.541302	0.996972	1	1
	218.056	8.189	8.90015e+08	3.67369e+08	3.62715e+08	2.73122e+08	3.4261e+08	3.48625e+08	3.85414e+08	4.09366e+08	4.30707e+08	3.49916e+08	3.66684e+08	3.71744e+08	3.50899e+08	3.50761e+08	3.2917e+08	4.61717e+08	1.011	0.956	0.02	-0.07	0.934065	1	1	1
	341.803	12.49	2.38945e+07	1.05469e+06	610580	901256	532748	455387	858879	716503	1.01493e+06	1.24603e+06	962798	868094	532292	524720	424034	460465	1.011	0.789	0.02	-0.34	0.722463	0.97531	1	1
C14 H27 N3 O3	285.205	2.068	715815	931934	1.00915e+06	1.0095e+06	430269	488482	439018	390274	761003	956121	1.13189e+06	1.00525e+06	635270	587644	473393	488636	1.01	1.238	0.01	0.31	0.961073	0.193539	1	1
C7 H17 N O9 P2 S2	384.98	9.339	15631	11725.8	13226.2	10854.8	147869	110762	109549	134516	28110.4	12181.8	13028	11489	193664	144105	185723	201404	1.01	1.547	0.01	0.63	0.779116	0.211935	1	1
C3 H O9 P3 S5	433.745	18.111	25204.4	1.78362e+06	1.18751e+06	1.94191e+06	565947	598209	1.00628e+06	1.01609e+06	1.57451e+06	1.45287e+06	1.38859e+06	1.54881e+06	621985	1.29798e+06	867945	1.09098e+06	1.01	1.221	0.01	0.29	0.593004	0.993342	1	1
C9 H10 N4 S	143.057	7.891	3.65214e+06	4.67884e+06	4.31853e+06	4.4703e+06	3.36916e+06	3.62877e+06	4.52414e+06	5.12167e+06	4.56284e+06	4.31629e+06	4.79653e+06	4.05431e+06	4.14142e+06	2.00654e+06	4.32799e+06	4.56729e+06	1.01	1.039	0.01	0.05	0.995293	0.829272	1	1
C5 H10 N4	126.09	12.872	43325.5	27424	33437.8	24952.8	205036	214279	270201	381803	40331.2	24333.3	34305.8	27164.9	420127	91145.7	413399	1.3638e+06	1.01	1.72	0.01	0.78	0.999958	0.791946	1	1
C5 H14 N6 O4 S2	286.053	7.784	1.15154e+06	806648	833280	932003	961964	759246	1.15205e+06	1.06445e+06	927241	944716	855436	805583	1.11278e+06	582077	1.13523e+06	1.22825e+06	1.01	1.109	0.01	0.15	0.990731	0.999999	1	1
C33 H78 Cl N10 O P S2	760.525	1.655	12447.7	6016.34	7012.28	5765.74	123128	136845	70173.7	70081.1	7340.4	6455.47	6699.75	5885.53	84178.1	69800.4	98212.9	65306.2	1.01	0.797	0.01	-0.33	0.921605	0.740029	1	1
C5 H9 N O2 S	147.035	6.021	119114	27569.6	40462.5	23913.4	814659	723007	556334	699005	38913.8	33705.1	34940.3	28712.3	535574	451914	425200	1.8059e+06	1.009	0.694	0.01	-0.53	0.925875	0.99884	1	1
C9 H21 N9 O3 P2	365.126	8.019	66260.9	46475.1	56133.2	46821	449422	498144	559693	756608	56723.4	45677.6	52280.6	51600.7	45741.9	46521.4	46780	73438.5	1.009	0.088	0.01	-3.5	0.992207	2.97026e-09	1	1.12092e-05
C5 H18 N5 O9 P	323.084	4.816	206521	53903.5	83535.2	61836.2	295874	336458	338249	382908	62010.9	49285.1	84566.7	102466	1.59709e+06	964921	1.22694e+06	1.91852e+06	1.008	4.186	0.01	2.07	0.885284	0.000976022	1	0.128021
C2 H O P S5	231.835	18.104	29508.3	2.36036e+07	1.73545e+07	2.97287e+07	4.21065e+06	4.06306e+06	1.09537e+07	1.13038e+07	2.0791e+07	2.05046e+07	1.90916e+07	2.36252e+07	4.45732e+06	1.38197e+07	9.18928e+06	1.28052e+07	1.008	1.45	0.01	0.54	0.581909	0.993945	1	1
	143.92	17.792	613449	3.15565e+06	2.69491e+06	3.10995e+06	1.55906e+06	1.37515e+06	3.3498e+06	3.10991e+06	3.30277e+06	2.87901e+06	2.97215e+06	2.77267e+06	1.69711e+06	4.64892e+06	2.94688e+06	3.29442e+06	1.008	1.337	0.01	0.42	0.695326	0.823939	1	1
	615.647	18.116	22924	803268	642241	1.04018e+06	371169	320025	525837	566615	713761	742373	613772	762829	325033	680122	507411	570403	1.007	1.202	0.01	0.26	0.666777	0.995654	1	1
C7 H14 N4 O2 P2 S2	312.004	8.737	13008.5	9625.28	11141.2	10037.8	145770	154584	140247	222472	11230	10374.1	10958.9	10221.9	176605	117544	209165	269754	1.007	1.284	0.01	0.36	0.99942	0.836703	1	1
C16 H12 N P S4	376.957	8.735	15350.3	11663.4	13146.9	11844.9	133211	143380	75637.7	112173	13533.5	12241.7	12931.8	12062.1	119246	90168	151051	206791	1.007	1.102	0.01	0.14	0.99945	0.703604	1	1
	338.804	12.493	1.75119e+07	1.07003e+06	525394	1.09328e+06	517972	500494	650287	579773	1.38703e+06	1.12956e+06	1.04798e+06	700662	292454	597855	427245	470771	1.007	0.818	0.01	-0.29	0.761674	0.968508	1	1
	675.087	1.871	409723	479608	441824	564689	495739	460313	721281	233349	454935	472330	421104	986966	331858	310339	388527	219555	1.006	0.672	0.01	-0.57	0.920884	0.442532	1	1
	626.67	18.231	455061	472055	514671	458780	290834	297407	303443	426002	485952	463008	472566	429219	390237	439539	525058	374446	1.005	1.381	0.01	0.47	0.990061	0.0369547	1	1
	889.473	18.123	88318.6	1.37615e+06	671072	1.47203e+06	307520	464484	710976	691181	1.02183e+06	1.03531e+06	883450	1.19789e+06	427716	956066	652770	516043	1.005	1.011	0.01	0.02	0.68955	0.986319	1	1
C12 H31 N4 O3 P S	342.182	5.455	22869.7	10990.6	17952.9	10501.4	267508	233430	218244	227417	17721.6	11883.2	17195.5	11211.7	225327	180011	205730	222454	1.005	0.929	0.01	-0.11	0.995311	0.865584	1	1
C2 H N2 O6 P3 S2	305.851	17.805	6117.19	422389	392262	494676	266379	223300	400198	422908	405292	412995	391133	414736	273451	569465	398725	408482	1.004	1.211	0.01	0.28	0.582059	0.990122	1	1
	507.659	18.107	32153.6	5.44313e+06	2.02266e+06	5.33706e+06	930506	1.00252e+06	1.82196e+06	2.13296e+06	3.7765e+06	3.61607e+06	3.3855e+06	4.74321e+06	691242	2.50502e+06	1.6862e+06	1.87096e+06	1.004	1.259	0.01	0.33	0.567275	0.999438	1	1
C7 H11 N3 O5 S	249.044	19.206	3.9035e+07	1.71722e+07	1.45528e+07	653060	7.38987e+06	9.74657e+06	1.46465e+07	164176	211214	1.7053e+07	1.62503e+07	1.56088e+07	6.21849e+06	1.88632e+07	1.38059e+07	1.48057e+07	1.004	1.67	0.01	0.74	0.97922	0.7603	1	1
	619.66	1.738	324733	1.21067e+06	403706	805091	350549	332289	287785	145960	201847	673931	539617	1.06714e+06	344770	250639	163969	126186	1.004	0.669	0.01	-0.58	0.988899	0.916083	1	1
	1267.6	17.551	17453	239490	149413	261389	203422	171890	314658	306086	232365	176193	175940	214214	215739	405066	340733	395006	1.004	1.444	0.01	0.53	0.64907	0.910759	1	1
C11 H25 N8 O6 P3 S	490.083	10.486	29669.1	12544.4	11255.7	9419.04	287071	170797	131493	289244	17658.8	10759.5	11306.4	12580.6	213217	94231.8	317651	297559	1.004	1.116	0.01	0.16	0.989757	0.999999	1	1
C15 H11 N4 O P S2	358.01	10.506	26971.8	11404	10232.4	8562.75	42820.6	54539.3	60319.2	47837	16053.4	9781.33	10278.5	11436.9	74639.1	44307.5	62174.6	206123	1.004	1.336	0.01	0.42	0.989651	0.477133	1	1
C42 H83 N S	633.626	18.091	50229.2	1.26606e+06	819818	1.14933e+06	373546	331039	918721	680438	1.05494e+06	919967	904666	1.07434e+06	380668	837831	734475	648889	1.003	1.313	0	0.39	0.649513	0.991092	1	1
C6 H12 N2 O6 S2	272.011	8.739	12452.4	9213.87	10665	9608.8	1.03911e+06	926377	1.12415e+06	1.53189e+06	10750	9930.72	10396.4	9784.99	1.06232e+06	575789	1.36922e+06	1.92403e+06	1.003	1.124	0	0.17	0.999638	0.999984	1	1
C8 H7 N3 O4	209.043	4.974	188012	33568.9	67091.5	32652.3	1.75721e+06	1.35585e+06	1.48064e+06	1.4186e+06	53152.5	87460.9	47752.3	33987.6	1.28093e+06	910615	1.38101e+06	1.62512e+06	1.002	0.918	0	-0.12	0.968061	0.961416	1	1
C42 H52 O4	620.384	1.752	4.25254e+06	4.2214e+06	5.08682e+06	4.34427e+06	4.15214e+06	3.59872e+06	3.69657e+06	1.24502e+06	2.65874e+06	5.35436e+06	4.322e+06	4.29565e+06	3.87174e+06	2.76922e+06	3.37903e+06	2.41481e+06	1.002	0.843	0	-0.25	0.972991	0.994064	1	1
C17 H24 O9	372.144	8.899	2.27749e+06	484661	661932	570709	2.27174e+06	2.33449e+06	1.33633e+06	1.85425e+06	836286	642733	592809	497299	2.13892e+06	2.06077e+06	1.32701e+06	2.01495e+06	1.002	0.988	0	-0.02	0.834053	0.999679	1	1
C8 H14 Br N5 S	291.014	8.321	966240	599045	493927	459523	265171	270303	251245	297061	561685	501766	533108	613269	275485	289371	308078	309494	1.002	1.116	0	0.16	0.89382	0.896479	1	1
	545.103	8.224	26009	15893.4	16538.8	17320.5	203213	216930	181089	266581	18383	12758.7	25973.4	15516.9	131349	56649	160665	246881	1.001	0.695	0	-0.52	0.996315	0.28579	1	1
	567.162	8.223	29776	18195.4	18934.2	19829.1	51029.8	114308	135568	161485	21045.6	14606.6	29735.2	17764.3	73705.2	39800.1	127545	155607	1.001	0.805	0	-0.31	0.997783	0.920311	1	1
C5 H20 Br Cl N10 O3 S	414.033	8.231	33051.5	20196.9	21017	22010.4	287943	308113	316149	458135	23360.6	16213.4	33006.2	19718.4	245410	124878	256912	388530	1.001	0.805	0	-0.31	0.994243	0.419604	1	1
C24 H36 Cl N5 O S2	509.203	8.228	29400.3	17965.8	18695.3	19578.9	303894	308171	364546	534555	20780	14422.3	29360	17540.1	212564	108495	277081	348252	1.001	0.728	0	-0.46	0.99529	0.184684	1	1
C8 H12 N3 O P	197.072	8.242	3.05653e+06	1.21223e+06	1.07092e+06	1.15172e+06	740493	757111	898453	865532	1.30778e+06	1.13826e+06	1.10451e+06	1.22826e+06	801655	689766	825222	1.00127e+06	1.001	1.003	0	0	0.704212	0.999908	1	1
C4 H5 N O	83.037	8.513	361722	136312	97705.3	98338.1	1.09449e+06	1.88883e+06	2.87828e+06	4.14506e+06	242091	140654	94184.3	68867.7	328395	404458	569210	797819	1.001	0.204	0	-2.29	0.957091	0.00894275	1	0.54138
C5 H9 N O5 S	195.02	9.299	10699.5	7939.21	8955.12	7349.53	1.29924e+06	1.12638e+06	1.21511e+06	1.78169e+06	9061.37	8086.91	8820.92	7778.89	762573	552478	712297	1.15266e+06	1.001	0.587	0	-0.77	0.997651	0.0107425	1	0.60388
C2 H N7 O3 P2	232.963	9.316	10385.8	7791.05	8788	7212.37	86611	52646.2	76395.2	89817.9	8901.19	7936	8656.31	7633.72	229188	93939	137673	255042	1.001	2.251	0	1.17	0.99934	0.00729695	1	0.478559
C15 H30 N4 O2 P2 S3	456.098	8.488	550983	592369	518509	535353	171682	125517	223223	207736	656421	533930	553232	533382	205047	176197	169506	205746	1.001	1.005	0	0.01	0.988826	0.945217	1	1
C11 H14 Cl N6 O10 P3 S3	613.884	1.719	1.47571e+06	1.86457e+06	2.38545e+06	3.20883e+06	2.18651e+06	1.90507e+06	1.35256e+06	1.40542e+06	1.67776e+06	2.41382e+06	2.09531e+06	2.15715e+06	1.43231e+06	1.56015e+06	1.81414e+06	1.15503e+06	1.001	0.904	0	-0.15	0.996571	0.860204	1	1
	238.878	18.706	1.64278e+06	3.55399e+06	3.43482e+06	4.85079e+06	2.34822e+06	2.22661e+06	3.00651e+06	3.50221e+06	3.42172e+06	3.27979e+06	4.29378e+06	3.56787e+06	2.34868e+06	5.31777e+06	3.5913e+06	3.90577e+06	1	1.4	0	0.49	0.913477	0.567569	1	1
C18 H30 O3 S	326.194	2.237	1.98129e+06	572145	553051	465652	686925	944905	660624	610925	318070	869114	527124	597715	1.07719e+06	761559	577012	379320	1	0.993	0	-0.01	0.790691	0.991075	1	1
C3 H5 N2 O9 P3 S	337.894	10.658	4.40009e+06	4.37461e+06	4.14335e+06	6.77918e+06	2.88547e+06	3.12184e+06	3.73918e+06	3.2552e+06	3.90777e+06	4.86018e+06	5.45031e+06	3.51927e+06	3.5696e+06	2.3251e+06	4.34415e+06	3.37849e+06	0.999	1.09	0	0.12	0.905337	0.997834	1	1
	195.871	18.883	577230	886864	475838	786650	362298	482750	705246	616530	712458	685130	677037	615521	413297	918673	584907	731424	0.999	1.197	0	0.26	0.999813	0.750984	1	1
C4 H13 N3 O3	151.097	2.233	630404	266555	282975	237151	376657	469905	241293	197068	193931	387220	266027	282772	489328	282185	310386	155627	0.999	0.959	0	-0.06	0.929585	0.9969	1	1
	179.897	17.785	51969.7	121839	148021	155974	78810.4	69178.8	179262	141450	125028	144421	148554	115681	82816.5	170133	115898	125963	0.998	1.098	0	0.13	0.893621	0.981655	1	1
C11 H27 N8 O2 P3	396.15	8.94	28450.1	16382.2	22095.1	16508.1	650470	710211	1.0953e+06	1.18403e+06	25526.4	19850.3	18664.8	16480.8	697923	412457	541371	931517	0.998	0.686	0	-0.54	0.999508	0.327605	1	1
C6 H5 N3 O4	183.027	8.93	24067.1	13858.4	18691.1	13964.9	67690.8	76779.8	91208.1	71346.1	19354	16792.2	15789.3	13041	115959	32870.7	75486.7	125674	0.998	1.292	0	0.37	0.993102	0.999883	1	1
C4 H11 Cl N8 O9 S3	445.95	12.885	13892.5	10538.9	12384.9	10189.1	296507	260268	199223	258779	12489.4	11074.9	11795.6	10765	267679	158261	220819	309364	0.998	0.941	0	-0.09	0.999657	0.927642	1	1
C21 H14 O P2	344.055	12.889	13674	10373.2	12190.2	10028.9	150327	106767	168859	184321	12293.1	10900.8	11610.1	10595.7	133617	53174.1	176350	190629	0.998	0.971	0	-0.04	0.999937	0.853608	1	1
C7 H12 Cl N O S2	225.005	6.952	16103.1	12214.5	14039	11319.6	92421.5	48776	60995.4	63883.3	14418.2	12649.8	13539.9	12586.9	112539	66324.5	133206	170720	0.998	1.968	0	0.98	1	0.0363594	1	1
C11 H16 N5 O5	298.115	8.239	51929	24042	33021	29955	1.01041e+06	867250	834981	1.25262e+06	36703.2	25473.8	41392.9	26072	500875	256762	658599	987189	0.997	0.618	0	-0.7	0.997082	0.140821	1	1
C22 H24 F3 N O8	487.143	8.23	23227.7	10753.9	14770.2	13398.8	151268	175152	65529.4	243908	16417.3	11394.4	18515	11662	61964.7	31047.3	103549	114613	0.997	0.507	0	-0.98	0.998559	0.162335	1	1
C6 H15 N O5 S2	245.039	5.961	21896.9	15073.7	11427.4	9330.75	190893	184965	176981	180515	11781.5	14499.9	12999.4	13415.4	135298	116378	130928	165085	0.997	0.728	0	-0.46	0.991135	0.214381	1	1
C4 H9 Cl N8 O S2	284.002	8.607	141885	197824	240109	221928	26988	56725	53793.6	44235.6	255009	200040	218329	187828	75512.1	64619.8	68107.4	34713.1	0.997	1.354	0	0.44	0.972802	0.485985	1	1
C9 H15 N3 O11 P2	403.018	10.592	123028	126430	120258	121667	1.29174e+06	1.26233e+06	1.14278e+06	1.6916e+06	165766	124803	116654	119056	823047	628056	826718	840015	0.997	0.646	0	-0.63	0.929302	0.000565978	1	0.0843833
C2 H5 O4 P3 S2	249.885	17.775	19311.4	665416	564109	672765	346857	321407	649161	595715	615615	608788	638081	609697	372568	821341	615593	657261	0.997	1.35	0	0.43	0.565986	0.975499	1	1
C5 H11 N3 O2	145.085	8.514	199128	133163	197123	167945	1.05982e+06	666422	761603	1.01594e+06	180712	168338	189682	183067	595399	364521	715711	1.02128e+06	0.996	0.738	-0.01	-0.44	0.994162	0.376777	1	1
	715.603	18.114	35187.7	716566	583753	730907	342182	335188	562822	539088	670669	721395	617352	624964	459467	743617	476061	406581	0.996	1.062	-0.01	0.09	0.569477	0.990456	1	1
	607.378	1.842	1.68978e+06	4.52069e+06	1.81894e+06	4.03979e+06	1.89764e+06	2.54929e+06	1.97426e+06	2.49497e+06	1.98792e+06	4.2796e+06	2.76975e+06	3.06672e+06	2.58893e+06	2.26398e+06	2.60434e+06	1.28147e+06	0.996	1.086	-0.01	0.12	0.994112	0.99716	1	1
C13 H24 N3 O4 P	317.148	6.267	1.07332e+07	2.34249e+06	2.16631e+06	2.53774e+06	754866	717014	1.03571e+06	1.12399e+06	2.42308e+06	2.43605e+06	2.303e+06	2.58967e+06	830400	684395	820120	940962	0.996	0.922	-0.01	-0.12	0.640127	0.988406	1	1
	519.701	19.109	331558	18687.5	15210.5	22181.1	29241.4	29487.8	21353.3	17992.1	29460.1	20448	20243.5	18737.5	15043.3	26580.2	18561.5	18580	0.996	0.734	-0.01	-0.45	0.730092	0.975385	1	1
C3 H5 Cl O6 S4	299.869	18.319	4.61412e+06	5.47574e+06	3.17572e+06	3.12207e+06	2.81892e+06	3.0218e+06	3.65278e+06	2.26595e+06	4.568e+06	3.36886e+06	4.38628e+06	2.58406e+06	3.13935e+06	4.59832e+06	3.06945e+06	2.99497e+06	0.996	1.063	-0.01	0.09	0.948518	0.786248	1	1
C10 H4 N5 O14 P	448.949	12.89	14914.8	11374.4	13296.3	10939	318275	264385	186752	286113	13408.6	11890	12663.7	11557.2	246545	158912	215881	267153	0.995	0.84	-0.01	-0.25	0.999503	0.552711	1	1
C9 H15 N5 O7	305.096	8.854	799494	1.16758e+06	1.10494e+06	1.00533e+06	391625	426387	328703	276278	1.1741e+06	1.05529e+06	1.01662e+06	1.04376e+06	470228	331522	373275	314955	0.995	0.978	-0.01	-0.03	0.950512	0.973666	1	1
C6 H15 N3 O P2	207.068	8.009	247654	399229	305162	329588	271737	260680	252315	324618	338867	298816	332173	292282	254967	258546	269482	316988	0.994	0.992	-0.01	-0.01	0.999988	0.999794	1	1
C46 H77 N2 O P	704.579	18.081	55348.2	880746	711418	720901	225971	227045	226482	368470	770957	394724	652618	913621	215703	647108	373295	323556	0.994	1.537	-0.01	0.62	0.77428	0.908796	1	1
	702.436	1.711	1.12528e+06	681150	794845	392185	339584	530039	693913	317954	393578	623935	842720	1.09606e+06	735412	242069	244090	473265	0.994	0.825	-0.01	-0.28	0.999974	0.954042	1	1
C H4 Br N4 O17 P	453.849	18.649	2.43199e+06	3.92082e+06	2.62087e+06	4.20876e+06	1.15681e+06	1.21086e+06	1.95473e+06	2.60123e+06	2.80752e+06	3.04636e+06	3.45106e+06	3.98501e+06	1.12414e+06	3.12435e+06	2.27368e+06	2.52611e+06	0.993	1.516	-0.01	0.6	0.999379	0.697131	1	1
C56 H77 N4 O2 P S3	964.494	18.102	628628	530865	412249	765205	234081	247396	285095	309751	587549	505756	571774	578731	242375	335855	214729	311446	0.992	1.04	-0.01	0.06	0.999135	0.999333	1	1
	211.889	18.112	25357.6	2.82666e+06	2.19123e+06	2.74896e+06	985079	980534	1.62405e+06	1.79187e+06	2.49336e+06	2.4082e+06	2.19328e+06	2.65205e+06	1.03175e+06	2.20088e+06	1.48993e+06	1.78732e+06	0.992	1.256	-0.01	0.33	0.570005	0.995493	1	1
	338.824	18.133	991875	1.05218e+06	833825	1.06503e+06	612838	491655	865518	933094	1.06777e+06	1.00272e+06	1.02385e+06	832108	532809	1.1661e+06	798154	778494	0.991	1.066	-0.01	0.09	0.999995	0.895083	1	1
C6 H11 Cl N2 S	178.033	8.269	1.15368e+07	1.11511e+07	9.77506e+06	1.22964e+07	2.7264e+06	3.56479e+06	3.219e+06	3.47197e+06	1.12283e+07	1.0951e+07	1.12641e+07	1.1384e+07	3.60728e+06	3.80763e+06	3.20151e+06	3.24804e+06	0.991	1.025	-0.01	0.04	0.999819	0.698185	1	1
C5 H18 N5 P S4	307.02	8.228	682277	633561	570604	565738	271134	261745	377927	314302	633473	559381	636740	545253	347822	364312	387402	373201	0.991	1.26	-0.01	0.33	0.973727	0.0940834	1	1
C17 H22 N2 O7 P2	428.093	7.132	13909.7	10409.2	12160.4	9762.91	132240	74291.6	90528.5	133694	12338.2	11044.6	11307.4	10369.7	87168.4	54025.6	120304	133039	0.99	0.931	-0.01	-0.1	0.999646	0.926999	1	1
C15 H20 N4 O8	384.13	7.127	12848.7	9615.23	11232.8	9018.22	961059	477257	587391	875905	11397.1	10202.2	10444.9	9578.69	576057	324394	713371	1.134e+06	0.99	0.881	-0.01	-0.18	0.9998	0.959367	1	1
C16 H27 N5 O6	385.2	12.841	37179.3	23533.6	28694.2	24575.9	210186	249398	299968	332030	34609.7	20881.3	29439.1	23311.2	318009	210199	395727	571165	0.99	1.299	-0.01	0.38	0.992162	0.551709	1	1
C10 H10 O2	162.068	1.939	2.82622e+06	1.78013e+06	1.97583e+06	2.22794e+06	2.14039e+06	1.88407e+06	1.71103e+06	1.12636e+06	582492	2.05647e+06	2.72231e+06	2.10461e+06	1.66978e+06	1.35914e+06	1.59269e+06	1.80085e+06	0.99	0.907	-0.01	-0.14	0.719228	0.998448	1	1
C7 H8 O	108.057	6.244	2.22218e+06	2.16358e+06	1.69396e+06	2.1106e+06	945879	838726	1.09816e+06	967024	2.13181e+06	2.09847e+06	2.02223e+06	2.2696e+06	821871	646714	845526	933635	0.99	0.872	-0.01	-0.2	0.947629	0.202804	1	1
C6 H14 N2 O2	146.105	12.301	261975	72440.4	157436	207347	7.25502e+06	5.58484e+06	7.31733e+06	9.59718e+06	232678	102652	230666	129849	6.77868e+06	3.21647e+06	1.02596e+07	1.28524e+07	0.988	1.169	-0.02	0.23	0.999535	1	1	1
C33 H68 N3 O4 P3	663.448	1.947	1.86007e+06	1.42542e+06	1.29698e+06	1.20552e+06	3.45157e+06	3.8202e+06	3.36866e+06	1.72278e+06	1.46077e+07	1.7495e+06	599312	940975	3.05894e+06	3.49838e+06	3.18102e+06	1.52299e+06	0.988	0.915	-0.02	-0.13	0.936327	0.997771	1	1
	337.825	18.105	77592.3	5.97407e+07	4.69586e+07	6.71784e+07	1.96218e+07	1.93991e+07	3.6222e+07	3.69925e+07	5.54445e+07	4.99868e+07	4.30936e+07	5.59408e+07	1.92795e+07	4.56385e+07	3.27821e+07	3.67195e+07	0.988	1.245	-0.02	0.32	0.583857	0.998615	1	1
C4 H8 N6 O3	188.067	6.086	167489	215297	267843	177842	2.80693e+06	2.24695e+06	2.49599e+06	3.05448e+06	218416	146113	211685	176686	2.42892e+06	1.54416e+06	2.94065e+06	3.27255e+06	0.988	1.013	-0.02	0.02	0.940587	0.969301	1	1
	501.671	18.491	7.70437e+06	6.19682e+06	1.61696e+06	1.68413e+06	1.19419e+06	1.27856e+06	2.4457e+06	2.40456e+06	1.91129e+06	4.37503e+06	4.20045e+06	3.58445e+06	1.33269e+06	1.78052e+06	394475	402296	0.988	0.471	-0.02	-1.09	0.999998	0.335453	1	1
C3 H10 N3 O P	135.056	5.692	1.05248e+06	598259	728149	489714	756879	683811	738180	803177	745635	580494	729363	557612	714160	618953	661105	739947	0.988	0.92	-0.02	-0.12	0.966377	0.909437	1	1
	199.913	18.118	673767	2.4102e+08	1.87432e+08	2.39393e+08	6.79917e+07	5.99727e+07	1.36553e+08	1.48148e+08	2.14242e+08	1.98482e+08	2.07154e+08	2.26611e+08	7.39213e+07	1.86789e+08	1.27865e+08	1.48059e+08	0.987	1.349	-0.02	0.43	0.557268	0.992331	1	1
C2 H N3 O17 P2	400.877	17.555	51203.1	1.06198e+06	852128	1.19316e+06	862756	774906	634554	1.08629e+06	1.02874e+06	871381	939209	950392	870126	1.5464e+06	1.43605e+06	140004	0.987	1.408	-0.02	0.49	0.753043	0.997049	1	1
C24 H49 N O17	623.297	1.717	395068	826694	967601	1.22883e+06	392099	527341	767653	286178	624169	1.01218e+06	804776	964983	657113	351402	330049	173036	0.986	0.741	-0.02	-0.43	0.997454	0.751368	1	1
C10 H29 N10 O4 P S2	448.157	6.278	4.77606e+06	4.30945e+06	1.1103e+06	4.31703e+06	545267	544370	796428	988974	4.24998e+06	4.25596e+06	4.12002e+06	6.52214e+06	783217	444136	480746	778120	0.986	0.938	-0.02	-0.09	0.560196	0.95978	1	1
	1605.07	18.124	24522.3	652948	628695	673876	179284	241309	444632	367500	634948	627151	720576	560284	185253	491131	271275	390400	0.985	1.087	-0.02	0.12	0.590842	0.999254	1	1
C16 H10	202.078	4.83	206276	268969	394461	300430	91453.1	324190	107041	722654	228785	112025	331917	352188	918393	795683	930717	1.00361e+06	0.985	4.288	-0.02	2.1	0.960858	0.019166	1	0.847394
C H3 Cl O10	209.942	8.495	1.63277e+06	2.36944e+06	3.13479e+06	3.33562e+06	2.65299e+06	2.65995e+06	2.52181e+06	2.02914e+06	2.68463e+06	2.7828e+06	2.72938e+06	2.44354e+06	1.62293e+06	1.93443e+06	1.96331e+06	2.58692e+06	0.984	0.753	-0.02	-0.41	0.982594	0.504929	1	1
C17 H12 N2 O3 S	324.054	9.237	7894.99	5858.23	6607.85	5423.11	124220	104043	109631	145062	6648.99	5974.05	6281.72	5673.78	135350	98761.3	119189	126485	0.983	1.051	-0.02	0.07	0.974597	0.999946	1	1
C19 H32 O7	210.162	3.318	6.12001e+06	332831	853039	435231	233999	340357	218175	313387	1.18715e+06	575933	616018	650413	385650	425474	215637	366254	0.983	1.374	-0.02	0.46	0.955108	0.971155	1	1
C40 H78 N O7 P	715.552	1.847	374051	318308	391638	403192	3.03344e+06	1.27293e+06	2.22007e+06	411519	537910	394633	183130	358063	3.4251e+06	2.27571e+06	1.88685e+06	628085	0.983	1.192	-0.02	0.25	0.998063	0.943924	1	1
C23 H24 N6 O2	416.195	1.979	1.6064e+07	3.69543e+06	4.84225e+06	3.78869e+06	5.3231e+06	4.18441e+06	4.01425e+06	2.58863e+06	1.0686e+07	4.26139e+06	4.22165e+06	3.31876e+06	4.69469e+06	3.66059e+06	3.58024e+06	2.20156e+06	0.983	0.883	-0.02	-0.18	0.978985	0.97887	1	1
C11 H26 N3 O8 P	359.145	1.959	933528	871730	978888	1.28479e+06	993398	986081	782168	754212	853810	1.0254e+06	1.24535e+06	848696	876174	935795	790754	781625	0.983	0.943	-0.03	-0.09	0.995103	0.989373	1	1
	99.981	8.292	893655	546777	451612	504024	322892	281524	387622	305274	625383	463461	481082	551219	305977	296205	307276	442064	0.982	0.976	-0.03	-0.03	0.915097	0.995133	1	1
C13 H33 N7 O18	575.186	8.69	89405.9	24961.8	25975.8	22412.4	26987.8	34984.9	64941.8	226262	26058.4	27021.9	23977.5	19005.3	29430.3	35694	22357.6	22133.6	0.982	0.518	-0.03	-0.95	0.836945	0.25526	1	1
C10 H15 N5 O11 P2	443.024	11.247	131948	71330.1	88563	96353.5	1.02475e+06	887310	1.30923e+06	1.45256e+06	95572.9	78350.6	91331.4	90305.6	697199	514447	967844	1.16131e+06	0.982	0.713	-0.03	-0.49	0.981952	0.224596	1	1
C5 H15 Cl N2 O9 P2	343.996	8.336	1.07353e+06	451969	759885	517805	571369	768255	1.41559e+06	1.15361e+06	673096	698260	560227	581840	942841	1.02625e+06	1.22224e+06	1.08009e+06	0.982	1.096	-0.03	0.13	0.993046	0.895596	1	1
C8 H8 N10 O2	276.082	7.706	54897.8	55003.5	65383.2	52434.8	600462	420165	515392	745157	46803.5	65879.3	61103.1	39824	567943	367775	797987	1.06366e+06	0.982	1.224	-0.03	0.29	0.978127	0.878427	1	1
C26 H8 N2 O8 S	507.999	10.022	274039	142217	160432	122372	2.89333e+06	2.53239e+06	2.87408e+06	4.25621e+06	162382	130075	141488	155481	3.70975e+06	3.32145e+06	3.98656e+06	4.52647e+06	0.981	1.334	-0.03	0.42	0.858517	0.502747	1	1
	669.038	1.875	1.24735e+06	1.19831e+06	1.1421e+06	1.03509e+06	1.11125e+06	1.06796e+06	688720	944661	1.13681e+07	959879	720417	1.33576e+06	670936	644883	783020	602232	0.981	0.654	-0.03	-0.61	0.760848	0.881147	1	1
C34 H74 N9 O5 P	719.552	1.715	257560	226904	301131	310361	5.71883e+06	5.65447e+06	5.0864e+06	2.21236e+06	295115	259193	288614	202881	3.75033e+06	3.06279e+06	5.03311e+06	1.91694e+06	0.981	0.634	-0.03	-0.66	0.996266	0.584991	1	1
C17 H14 S	250.084	1.975	3.55986e+07	2.75981e+07	2.92425e+07	2.864e+07	3.31455e+07	3.43119e+07	2.73761e+07	1.60111e+07	2.89941e+07	2.7702e+07	3.27028e+07	2.50401e+07	3.07218e+07	2.33652e+07	2.77361e+07	2.09459e+07	0.98	0.844	-0.03	-0.24	0.981202	0.99026	1	1
C5 H16 N3 O12 P S3	436.965	1.794	278175	313146	438401	397004	533601	469012	375855	275703	291702	348315	469253	347192	493207	515190	399279	41254.5	0.979	1.056	-0.03	0.08	0.999957	0.749991	1	1
	321.844	12.468	896249	1.01002e+06	996789	1.12548e+06	555308	745825	712384	851719	955079	999081	1.17494e+06	965983	555317	485343	658568	736284	0.979	0.832	-0.03	-0.26	0.998539	0.415635	1	1
	1405.16	18.14	44308.3	749379	712336	932942	231397	281211	438763	450693	653754	841559	589996	777501	241468	562477	464784	510411	0.979	1.354	-0.03	0.44	0.685895	0.973776	1	1
	595.972	1.73	368888	448899	655302	301871	318644	318841	112672	242492	211054	350189	450392	450856	202601	281891	261442	345410	0.979	0.968	-0.03	-0.05	0.870679	0.929087	1	1
C43 H84 N O8 P	773.593	1.73	161590	375317	177998	410821	637942	740226	454933	168320	327996	213380	117725	471934	245169	357712	386216	341390	0.978	0.64	-0.03	-0.64	0.999728	0.863719	1	1
C6 H24 Cl N9 O P2	335.126	7.932	145152	209411	237273	194738	71033.4	101697	151784	139033	233229	216689	178734	168063	167340	120270	179513	132116	0.978	1.244	-0.03	0.31	0.999399	0.359539	1	1
C3 H4 N8 O	168.051	8.547	109734	61488.2	65239.6	52114.8	93779.9	184972	365133	363642	65273.4	53078.9	65973.5	58717.3	56977.6	59498.3	65766.5	57470.4	0.978	0.213	-0.03	-2.23	0.953733	0.00153438	1	0.177582
	672.415	1.74	510631	434203	315933	498056	246600	202335	203606	164017	427199	518835	302740	484350	314443	173214	578263	268026	0.978	1.435	-0.03	0.52	0.999798	0.296737	1	1
C4 H5 O10 P3 S3	401.823	18.183	198255	542033	602405	505998	360441	384402	441390	405714	525055	499330	531593	447662	391912	518445	330973	357843	0.977	0.949	-0.03	-0.08	0.848378	0.999978	1	1
C8 H22 N3 P3	253.103	1.964	2.75871e+07	2.0956e+07	2.38042e+07	2.27153e+07	2.45078e+07	2.44049e+07	1.95259e+07	1.24329e+07	1.69168e+07	2.55949e+07	2.45317e+07	2.0933e+07	2.10511e+07	1.73713e+07	1.92203e+07	1.34153e+07	0.977	0.833	-0.03	-0.26	0.943283	0.893635	1	1
H3 O4 P	97.9771	8.274	2.2448e+08	1.34277e+08	1.14254e+08	1.19793e+08	7.55211e+07	7.63869e+07	7.72322e+07	8.48655e+07	1.27693e+08	1.20572e+08	1.20432e+08	1.29188e+08	8.48984e+07	7.46887e+07	7.40398e+07	9.7466e+07	0.977	1.039	-0.03	0.05	0.683332	0.978321	1	1
C13 H19 N10 O8 P S	506.084	10.534	23614.6	11913.9	14089.3	8945.67	235522	201061	177198	211832	16771.3	10218.7	13458.5	11948.3	262331	224446	240504	270345	0.977	1.218	-0.03	0.28	0.981751	0.679556	1	1
	714.605	18.099	25523.7	1.63295e+06	1.15752e+06	1.58699e+06	360298	249667	689445	683918	1.3297e+06	1.35093e+06	1.21396e+06	1.45215e+06	582097	1.0652e+06	697704	782160	0.977	1.417	-0.03	0.5	0.607544	0.895541	1	1
	695.197	8.931	52648.9	34031.9	44338.2	33296.9	304536	340778	503639	661897	42427.7	39759.9	36773.2	29926.2	445579	247965	367260	642284	0.977	0.963	-0.03	-0.05	0.97412	0.986367	1	1
	591.602	18.1	58327.8	2.37296e+06	2.04285e+06	2.99267e+06	637979	697993	1.27587e+06	1.20308e+06	2.32813e+06	2.02423e+06	1.57553e+06	2.28562e+06	734228	1.5707e+06	1.1717e+06	1.27425e+06	0.976	1.287	-0.04	0.36	0.701138	0.986248	1	1
	605.242	8.922	36404.1	19390.1	28272.3	20962.5	576658	544503	812072	695445	29274.9	25399.9	22642.4	19726	491254	255435	343446	421496	0.976	0.601	-0.04	-0.73	0.985305	0.0237361	1	0.94307
C10 H10 N6 O2	246.087	10.335	175091	207176	187774	207860	4.3336e+06	3.6524e+06	2.12944e+06	2.81858e+06	267757	192723	192014	192636	4.88146e+06	6.13427e+06	8.94997e+06	5.67226e+06	0.976	1.825	-0.04	0.87	0.963001	0.00403404	1	0.311254
C5 H11 N3 O3 P2	223.028	8.483	263915	316797	225517	333782	122909	86146.8	63905.2	93315.5	286107	280159	270080	308758	63186.2	51566.2	50345.9	79246.9	0.975	0.639	-0.04	-0.65	0.999507	0.0599232	1	1
C4 H11 N O2	105.079	7.606	1.69855e+08	9.48939e+07	1.12899e+08	6.87029e+07	6.99275e+07	8.69377e+07	8.98599e+07	7.48639e+07	1.09566e+08	9.78606e+07	1.04724e+08	7.49451e+07	8.46408e+07	6.91509e+07	6.81982e+07	2.38856e+06	0.975	0.849	-0.04	-0.24	0.998511	0.46638	1	1
C13 H30 N O5 P3 S	405.107	8.556	319656	232239	184545	164302	65942.8	76847.7	89272.6	77143.2	220295	196637	204099	202080	116436	90234.1	80264.3	71464.5	0.975	1.107	-0.04	0.15	0.972982	0.748835	1	1
	975.517	18.083	21577	880180	361948	948655	184674	133189	195926	296006	596883	606404	603830	631409	195844	356855	232946	352690	0.974	1.539	-0.04	0.62	0.649877	0.947887	1	1
	155.923	18.103	23412.1	1.93176e+07	1.11358e+07	1.8429e+07	3.19161e+06	3.09846e+06	9.64001e+06	1.02642e+07	1.4927e+07	1.39557e+07	1.41392e+07	1.46569e+07	3.49997e+06	1.307e+07	8.65312e+06	1.03722e+07	0.974	1.483	-0.04	0.57	0.589731	0.990167	1	1
C21 H13 N9 O	407.127	9.005	292592	437441	458658	395322	65910.9	87893.2	22227.3	30741.4	386598	424374	334540	454396	33869.5	47922	34674.4	22547.3	0.974	0.709	-0.04	-0.5	0.999882	0.713622	1	1
C13 H26 N10 O3	370.22	2.19	744180	527992	544484	481532	974524	1.24925e+06	455541	373377	437206	826778	483593	560253	1.38795e+06	426721	495969	389294	0.973	0.645	-0.04	-0.63	0.999976	0.964379	1	1
	176.871	18.113	31769.1	8.42915e+06	4.75382e+06	8.8349e+06	1.04338e+06	1.47853e+06	3.58965e+06	3.76365e+06	6.56071e+06	6.26585e+06	6.04129e+06	6.70103e+06	1.58082e+06	4.64486e+06	2.90713e+06	3.95239e+06	0.973	1.353	-0.04	0.44	0.610779	0.984691	1	1
	162.901	18.682	574822	1.19779e+06	1.09186e+06	1.90243e+06	533362	614327	641436	664306	1.17819e+06	837671	1.24661e+06	1.04926e+06	542722	1.20792e+06	728392	997508	0.973	1.374	-0.04	0.46	0.999446	0.545426	1	1
C18 H27 N5 O5 S	425.172	6.265	4.62649e+06	2.89991e+06	2.49299e+06	2.60178e+06	1.07957e+06	1.07981e+06	1.13302e+06	1.0759e+06	2.63257e+06	2.62916e+06	2.71861e+06	2.76764e+06	1.04051e+06	931749	799058	975039	0.973	0.883	-0.04	-0.18	0.649628	0.492804	1	1
	237.868	18.116	86677.3	1.88424e+08	1.36872e+08	1.77681e+08	5.26762e+07	4.22778e+07	1.00396e+08	1.04797e+08	1.57652e+08	1.46251e+08	1.48059e+08	1.71623e+08	5.42056e+07	1.33334e+08	9.54717e+07	1.07023e+08	0.972	1.323	-0.04	0.4	0.552658	0.996445	1	1
	894.54	18.104	14889	431289	596932	1.04729e+06	206631	156181	326456	244455	605200	433981	273491	565138	178918	482370	355921	377142	0.972	1.625	-0.04	0.7	0.849205	0.951258	1	1
C7 H6 O	106.042	4.974	173109	66299.6	52441.7	62066.5	1.40714e+06	827876	1.1962e+06	1.25424e+06	58959.7	80528.1	65724.5	48460.8	879915	623856	1.02418e+06	1.5037e+06	0.971	0.777	-0.04	-0.36	0.812232	0.890665	1	1
C20 H21 N7 P2	421.137	1.993	377526	462776	610445	406465	858579	834707	627203	670845	352298	511613	491843	326455	723361	850792	687929	632343	0.971	0.937	-0.04	-0.09	0.865768	0.99564	1	1
C4 H O P3 S5	317.786	12.576	515490	17341.9	16509.9	14952.3	16629	16953.6	15401.5	19406.1	16734.7	21324.9	16132.9	14478.6	18365.9	17529.1	14575.9	14160.8	0.971	0.956	-0.04	-0.06	0.564182	0.999662	1	1
[truncated: 1,538 more rows]

## Sheet: Sheet 2
Metabolite Name	Chemical Formula	Molecular Weight	Retention Time [min]	Tandem mass spectrometry status	mzVault Best Match	mzCloud Best Match	# ChemSpider Results	Mass List Match: Abu-Remaileh local library	MSMLS Matched	Mass List Match: Endogenous Metabolites database 4400 compounds	Group Area: Control-IP	Group Area: Control Whole-Cell Lysate	Group Area: GolgiTAG-IP	Group Area: GolgiTAG Whole-Cell Lysate	Fold enrichment: GolgiTAG/Control IP	Fold enrichment: GolgiTAG/Control Whole-Cell Lysate	Fold enrichment (Log2): GolgiTAG/Control IP	Fold enrichment (Log2): GolgiTAG/Control Whole-Cell Lysate	P-value: GolgiTAG/Control IP	P-value: GolgiTAG/Control Whole-Cell Lysate	FDR adjusted P-value: GolgiTAG/Control IP	FDR adjusted P-value: GolgiTAG/Control Whole-Cell Lysate
[truncated: 91 more rows]
